# Supplementary material for: Brain-wide and cell-specific transcriptomic insights into MRI-derived cortical morphology in macaque monkeys
Source: Nat Commun. 2023 Mar 17;14:1499. doi: 10.1038/s41467-023-37246-w (PMC10023667; doi:10.1038/s41467-023-37246-w)
Supplement: Supplementary file 3 — Supplementary Data 1-15 [file 41467_2023_37246_MOESM3_ESM.zip]

Archive with 16 entries (15 files):
- SupplementaryData/
- SupplementaryData/Supplementary Data 1 Information of sequenced samples.xlsx
- SupplementaryData/Supplementary Data 10 Significant CT-correlated gene list (1,284) across age 2 to age 8.xlsx
- SupplementaryData/Supplementary Data 11 1,005 CT-related gene list.xlsx
- SupplementaryData/Supplementary Data 12 Overlap of 1,005 CT-related genes with available CT-related genes in humans.xlsx
- SupplementaryData/Supplementary Data 13 Cell type enrichment in CT-related genes.xlsx
- SupplementaryData/Supplementary Data 14 Biological processes and KEGG pathways enrichment for CT-related genes.xlsx
- SupplementaryData/Supplementary Data 15 Overlap of CT-related genes and 4 gene panels.xlsx
- SupplementaryData/Supplementary Data 2 Expressed genes aligned to mfas5.xlsx
- SupplementaryData/Supplementary Data 3 Cortical expressed gene list used in WGCNA.xlsx
- SupplementaryData/Supplementary Data 4 KEGG pathway enrichment for M1-M4.xlsx
- SupplementaryData/Supplementary Data 5 Neurotransmitter enrichment in M1-M4.xlsx
- SupplementaryData/Supplementary Data 6 Co-expression clustering of transmitter related genes.docx
- SupplementaryData/Supplementary Data 7 Information of module view for M1-M4.xlsx
- SupplementaryData/Supplementary Data 8 Cell type enrichment in 20 modules and M1-M4.xlsx
- SupplementaryData/Supplementary Data 9 Explained variances of PLS1 in age 2 to age 8.xlsx
