# Supplementary material for: Brain-wide and cell-specific transcriptomic insights into MRI-derived cortical morphology in macaque monkeys
Source: Nat Commun. 2023 Mar 17;14:1499. doi: 10.1038/s41467-023-37246-w (PMC10023667; doi:10.1038/s41467-023-37246-w)
Supplement: Supplementary file 3 — Supplementary Data 1-15 [file 41467_2023_37246_MOESM3_ESM.zip › SupplementaryData/Supplementary Data 1 Information of sequenced samples.xlsx]

## Sheet: Sample819_regionlevel_meta
Region	roi173	NeocortexRegion	Lobe	002	034	067	079	92	qbt	xq	xz	zs	RIN	total_reads	uniquely_mapped	uniquely_mapped_percent	TOTAL_READS	PF_READS	PF_READS_ALIGNED	PCT_PF_READS_ALIGNED	PF_ALIGNED_BASES	PF_HQ_ALIGNED_READS	PF_HQ_ALIGNED_BASES	PF_HQ_ALIGNED_Q20_BASES	PF_MISMATCH_RATE	PF_HQ_ERROR_RATE	PF_INDEL_RATE	READS_ALIGNED_IN_PAIRS	PCT_READS_ALIGNED_IN_PAIRS	BAD_CYCLES	STRAND_BALANCE	PCT_CHIMERAS	PF_BASES	PF_ALIGNED_BASES.1	CODING_BASES	UTR_BASES	INTRONIC_BASES	INTERGENIC_BASES	IGNORED_READS	CORRECT_STRAND_READS	INCORRECT_STRAND_READS	PCT_CODING_BASES	PCT_UTR_BASES	PCT_INTRONIC_BASES	PCT_INTERGENIC_BASES	PCT_MRNA_BASES	PCT_USABLE_BASES	PCT_CORRECT_STRAND_READS	MEDIAN_CV_COVERAGE
1-2	1-2	Yes	Parietal	1	4	0	0	1	1	3	2	0	8.06667	5.03458e+07	4.31817e+07	85.2083	9.5296e+07	9.5296e+07	9.07224e+07	0.951418	1.27613e+10	8.6303e+07	1.21479e+10	11867762374	0.00611217	0.00606142	0.000258667	9.0657e+07	0.999193	0	0.500018	0.00561092	13426282341	1.27613e+10	3.82449e+09	1.22074e+09	3.65064e+09	4.06544e+09	0	3.39885e+07	800028	30.9859	9.64852	27.567	31.7983	40.6345	38.2296	97.6069	0.400898
10m	10m	Yes	Frontal	1	4	0	0	1	1	3	2	0	8.14167	5.4468e+07	4.50025e+07	81.3725	103931076	103931076	9.46121e+07	0.904639	1.33659e+10	8.9944e+07	1.27165e+10	1.24318e+10	0.00599408	0.00595642	0.000245917	9.45463e+07	0.999171	0	0.50002	0.00557917	1.45867e+10	1.33659e+10	3.73358e+09	1.22446e+09	4.21161e+09	4196184617	0	3.32678e+07	883704	29.0483	9.08015	29.8743	31.9968	38.1285	34.4594	97.5919	0.378834
10o	10o	Yes	Frontal	0	4	0	0	2	1	3	2	0	7.61667	5.28276e+07	4.28518e+07	80.2783	1.03332e+08	1.03332e+08	8.97037e+07	0.865077	1.264e+10	8.56263e+07	1.20763e+10	1.17798e+10	0.00643233	0.00639583	0.000244417	89621090	0.998904	0	0.500025	0.00604825	1.43677e+10	1.264e+10	3.64781e+09	1133510174	3976791502	3881814810	0	3.22632e+07	807829	30.1087	8.92055	29.7959	31.1745	39.0292	33.9008	97.6384	0.400906
11l	11l	Yes	Frontal	1	3	0	0	2	1	1	2	0	7.97	5.4165e+07	4.74614e+07	87.047	1.00517e+08	1.00517e+08	9.96376e+07	0.993134	1.41237e+10	9.48718e+07	1.34602e+10	1.31803e+10	0.0057243	0.0056852	0.0002619	9.95827e+07	0.999412	0	0.500015	0.0056556	14363143189	1.41237e+10	3.90032e+09	1.31378e+09	4.61945e+09	4.29008e+09	0	3.49266e+07	918326	28.349	9.31671	31.3445	30.9896	37.6657	37.1621	97.4167	0.38376
11m	11m	Yes	Frontal	0	0	0	0	2	1	3	1	0	7.81429	5.41535e+07	4.57315e+07	84.8314	9.87795e+07	9.87795e+07	9.67728e+07	0.98166	1.36313e+10	91387156	1.28827e+10	1.25921e+10	0.00596686	0.005938	0.000253571	9.66921e+07	0.999196	0	0.500013	0.00575243	1.40039e+10	1.36313e+10	3.81646e+09	1.27405e+09	4.2758e+09	4.26489e+09	0	3.42625e+07	850568	28.3443	9.31871	30.749	31.5876	37.663	36.6501	97.3542	0.369995
12l	12l	Yes	Frontal	0	2	0	0	1	0	2	0	0	8.08	65922136	5.25286e+07	79.8	1.21353e+08	1.21353e+08	1.12961e+08	0.941038	1.55653e+10	1.04978e+08	1.44641e+10	1.41661e+10	0.00616	0.0061818	0.0002282	1.12875e+08	0.999235	0	0.500026	0.0058994	16722232504	1.55653e+10	5.10497e+09	1.38858e+09	3.69448e+09	5377270806	0	4.47522e+07	612424	32.9002	8.9379	23.6546	34.5072	41.8382	39.2121	98.6281	0.387087
12m	12m	Yes	Frontal	0	2	0	0	1	1	1	1	1	8.44286	5.69118e+07	4.51788e+07	79.8943	1.08476e+08	1.08476e+08	9.62029e+07	0.89546	1.35484e+10	9.02805e+07	12723430135	1.2421e+10	0.00604671	0.00601457	0.000252429	96118414	0.99902	0	0.500041	0.00570886	1.45956e+10	1.35484e+10	3.9464e+09	1.34083e+09	3.83986e+09	4.42121e+09	0	3.55923e+07	761484	29.4699	9.71991	27.6056	33.2041	39.1898	36.7552	97.7113	0.369071
12o	12o	Yes	Frontal	0	2	0	0	2	1	0	1	0	8.31667	5.84612e+07	5.02878e+07	85.8533	1.07194e+08	1.07194e+08	1.06162e+08	0.991548	1.50677e+10	1.0053e+08	1.4274e+10	1.4004e+10	0.00563517	0.00558817	0.000263	1.06115e+08	0.99953	0	0.500018	0.005911	15343615670	1.50677e+10	4.25177e+09	1452338442	4.73984e+09	4.62376e+09	0	37885530	1162183	28.6017	9.48315	31.0542	30.8609	38.0849	37.5087	96.8822	0.366827
12r	12r	Yes	Frontal	0	3	0	0	1	1	2	1	0	8.0875	52386537	4.47834e+07	85.1875	9.58452e+07	9.58452e+07	9.48792e+07	0.991142	13367086307	8.95252e+07	1.26207e+10	1.23781e+10	0.00571275	0.00567262	0.00025525	9.48349e+07	0.999518	0	0.500022	0.00581525	1.3621e+10	13367086307	4063192965	1.27953e+09	3.78061e+09	4.24371e+09	0	3.60295e+07	745404	30.944	9.54847	27.3538	32.1534	40.4925	39.9115	97.739	0.369878
13a	13a	Yes	Frontal	0	1	2	1	2	0	0	0	0	8.66667	5.20847e+07	4.28108e+07	82.2183	9.92715e+07	9.92715e+07	9.05073e+07	0.914566	1.24397e+10	8.55053e+07	11754075399	11410414040	0.0071105	0.0070725	0.000245667	90383693	0.998613	0	0.500016	0.00619433	1.36409e+10	1.24397e+10	3.74387e+09	1076206566	3.78228e+09	3837303600	0	3.35303e+07	471253	30.0971	8.66833	30.388	30.8466	38.7654	35.3143	98.5881	0.352589
13b	13b	Yes	Frontal	1	2	0	0	4	1	1	1	0	7.89	5.36668e+07	4.53749e+07	84.592	9.81495e+07	9.81495e+07	9.5608e+07	0.976262	1.33991e+10	9.0693e+07	1.2719e+10	1.24643e+10	0.0059238	0.005893	0.0002628	9.5547e+07	0.999362	0	0.50002	0.0056926	1.35781e+10	1.33991e+10	3.90496e+09	1.21326e+09	4.02471e+09	4.25612e+09	0	3.48479e+07	646228	28.9888	8.96961	30.0421	31.9993	37.9584	37.5129	97.9921	0.38629
13l	13l	Yes	Frontal	0	2	0	0	0	1	3	1	2	8.33333	5.86982e+07	4.58329e+07	79.1878	1.15575e+08	1.15575e+08	9.75813e+07	0.856605	1.36686e+10	9.15642e+07	12827529202	1.25088e+10	0.00615022	0.00614633	0.000252111	9.7472e+07	0.998776	0	0.500059	0.00611489	1.58927e+10	1.36686e+10	4.28581e+09	1.39158e+09	3.54458e+09	4.4466e+09	0	38238943	889282	31.2331	9.96441	25.6185	33.1838	41.1975	36.0018	97.5156	0.384911
13m	13m	Yes	Frontal	0	2	0	1	0	1	1	1	1	8	5.56527e+07	46358819	83.2843	1.09272e+08	1.09272e+08	97278052	0.890617	1.37297e+10	9.26214e+07	1.3079e+10	1.27648e+10	0.00614957	0.00610857	0.000265429	9.71757e+07	0.998824	0	0.500035	0.00598886	1.52951e+10	1.37297e+10	3.94318e+09	1.28663e+09	4.33548e+09	4.16444e+09	0	3.50441e+07	1.01249e+06	29.2789	9.19816	30.7652	30.7577	38.477	34.4747	97.0198	0.385855
14c	14c	Yes	Frontal	0	2	0	0	2	1	0	2	1	7.85	5.45185e+07	4.54896e+07	83.805	102339270	102339270	9.58074e+07	0.945643	1.35836e+10	9.09017e+07	1.28983e+10	1.25807e+10	0.00624388	0.0062085	0.00028025	95723899	0.999149	0	0.500027	0.00561338	1.44852e+10	1.35836e+10	3421423074	1.22744e+09	4.68683e+09	4.24788e+09	0	3.09593e+07	1.02612e+06	25.4684	8.87364	33.9654	31.6924	34.342	32.4082	96.5044	0.361066
14r	14r	Yes	Frontal	1	3	0	0	2	0	3	1	0	8.32	5.59149e+07	46178197	82.326	9.75254e+07	9.75254e+07	97315844	0.997943	1.35178e+10	9.2293e+07	1.28247e+10	1.25589e+10	0.0059618	0.0059334	0.0002502	9.72483e+07	0.999322	0	0.500025	0.005697	1.36613e+10	1.35178e+10	4.14068e+09	1.23709e+09	3.80182e+09	4.33823e+09	0	3.68968e+07	566135	30.4997	9.12592	28.0378	32.3365	39.6256	39.2421	98.3463	0.369317
23a	23a	Yes	Cingulate	0	0	0	1	0	0	0	0	0	8.9	50695982	39735353	78.38	101391964	101391964	83568491	0.824212	11433922701	79328548	10856343741	10471372037	0.007753	0.007693	0.000246	83416634	0.998183	0	0.500025	0.00623	13726845529	11433922701	3185007745	944561603	3890868422	3413483757	0	28807071	534154	27.8558	8.261	34.0292	29.854	36.1168	30.0839	98.1795	0.33598
23b	23b	Yes	Cingulate	0	1	0	1	0	0	2	0	0	8.45	5.3376e+07	4.46129e+07	83.57	1.06752e+08	1.06752e+08	9.28557e+07	0.869596	1.27511e+10	8.90508e+07	1.22322e+10	1.18428e+10	0.0071915	0.00715075	0.000247	9.2672e+07	0.998016	0	0.500024	0.00688025	1.45942e+10	1.27511e+10	4.1043e+09	1.1433e+09	3.83083e+09	3672707023	0	3.65986e+07	547360	32.0079	8.9172	30.1757	28.8991	40.9251	35.8074	98.4972	0.36421
23c	23c	Yes	Cingulate	0	1	0	0	0	0	4	0	0	8.24	5.27924e+07	4.41009e+07	83.666	1.05585e+08	1.05585e+08	9.23609e+07	0.875771	12705657035	8.80549e+07	12114776417	1.17704e+10	0.0066324	0.0065994	0.0002224	9.22067e+07	0.998339	0	0.500011	0.006893	1.44624e+10	12705657035	4.548e+09	1.26705e+09	3.28048e+09	3610124999	0	4.0322e+07	547535	35.8703	9.97644	25.7673	28.386	45.8467	40.2523	98.6304	0.369288
24a	24a	Yes	Cingulate	0	0	1	0	0	0	0	1	0	8	4.8822e+07	4.2759e+07	86.45	97643949	97643949	88748353	0.898597	1.2776e+10	85449737	1.23104e+10	1.2014e+10	0.0061935	0.0061135	0.0002755	88675227	0.998969	0	0.500012	0.005661	13982109420	1.2776e+10	3.09029e+09	1202516589	4834453573	3648681699	0	2.81061e+07	1.08221e+06	25.0757	9.1852	36.8625	28.8759	34.261	30.6721	96.5623	0.35248
24a'	24a'	Yes	Cingulate	0	2	0	0	0	0	1	0	0	8.45	6.4616e+07	51888658	80.4133	1.1183e+08	1.1183e+08	1.1183e+08	1	15388052512	103680780	1.42642e+10	13920441195	0.006347	0.00635833	0.000246	1.11727e+08	0.999103	0	0.500019	0.00632633	1.55292e+10	15388052512	5054429585	1.48046e+09	3.73034e+09	5.12282e+09	0	4.51484e+07	592140	32.5041	9.67947	24.1774	33.6391	42.1836	41.8052	98.7357	0.359454
24b	24b	Yes	Cingulate	0	2	0	0	0	0	0	1	0	8	5.25978e+07	4.56004e+07	86.75	96570955	96570955	95863830	0.993203	1.35867e+10	91153832	1.29312e+10	12688561559	0.00546367	0.005411	0.000267333	9.58137e+07	0.999461	0	0.500012	0.005978	13795305943	1.35867e+10	3960496555	1330664657	4.21271e+09	4082753174	0	3.5471e+07	882523	29.5925	9.82133	30.3025	30.2832	39.4139	38.8979	97.3608	0.366667
24b'	24b'	Yes	Cingulate	0	0	0	1	0	0	2	0	0	8.1	59792138	4.57827e+07	79.27	1.01963e+08	1.01963e+08	9.86076e+07	0.968439	13533382491	9.1464e+07	1.25494e+10	12229402302	0.00664667	0.006685	0.000221667	9.84977e+07	0.99891	0	0.500049	0.00656967	14091615591	13533382491	4262281574	1.21212e+09	3.63132e+09	4.42767e+09	0	37906722	502268	32.6903	9.30253	25.323	32.6842	41.9928	40.3965	98.7329	0.378943
24c	24c	Yes	Cingulate	0	2	0	0	2	2	2	4	0	7.71818	5.33555e+07	4.70339e+07	88.2325	1.02007e+08	1.02007e+08	9.87591e+07	0.972303	1.41798e+10	9.40225e+07	1.3512e+10	1.32483e+10	0.00555367	0.00550025	0.000279583	9.87098e+07	0.999451	0	0.500019	0.005381	1.44713e+10	1.41798e+10	3.62743e+09	1.36204e+09	4.87009e+09	4.32016e+09	0	3.28043e+07	1.10299e+06	26.3063	9.59457	33.3366	30.7622	35.9008	35.2793	96.5614	0.366544
24c'	24c'	Yes	Cingulate	0	1	0	1	0	0	2	0	1	8.46	4.65734e+07	34012420	74.166	8.43387e+07	8.43387e+07	7.3635e+07	0.897389	1.00944e+10	6.79299e+07	9.30954e+09	9.04485e+09	0.0068484	0.0069074	0.0002332	7.3532e+07	0.9986	0	0.500085	0.0066334	1.14486e+10	1.00944e+10	3381590148	9.43824e+08	2.05741e+09	3.71153e+09	0	2.99302e+07	338928	33.7087	9.42778	20.35	36.5133	43.1365	39.1509	98.8592	0.391762
25	25	Yes	Frontal	0	2	0	0	2	0	0	0	0	8.525	5.23433e+07	4.33828e+07	82.82	9.819e+07	9.819e+07	91311802	0.936271	1.25776e+10	86659502	1.19392e+10	1.16234e+10	0.00684975	0.00681775	0.00025725	91200928	0.998807	0	0.500015	0.00622225	1.35456e+10	1.25776e+10	3.7843e+09	1.08164e+09	3.84665e+09	3864994938	0	3.37954e+07	509426	29.9994	8.57275	30.6011	30.8267	38.5722	35.8542	98.4954	0.361484
31	31	Yes	Cingulate	0	1	0	0	0	0	0	0	0	8.4	41641432	34804062	83.58	74840487	74840487	74840487	1	10313209342	69544125	9582273107	9333245893	0.005848	0.00579	0.000179	74770642	0.999067	0	0.500023	0.006294	10399602864	10313209342	4123599180	1237709003	1629883520	3322017639	0	36599624	514503	39.9837	12.0012	15.8038	32.2113	51.9849	51.553	98.6137	0.374169
32	32	Yes	Frontal	0	2	0	0	2	1	1	1	1	7.95	5.69111e+07	4.51335e+07	80.8962	1.06896e+08	1.06896e+08	9.48916e+07	0.914939	1.33498e+10	9.01932e+07	1.26981e+10	1.24013e+10	0.00626788	0.00623737	0.00027325	9.48124e+07	0.999074	0	0.50004	0.0059055	1.48614e+10	1.33498e+10	3.76199e+09	1.20828e+09	4.11493e+09	4.26455e+09	0	3.35049e+07	838593	28.9272	9.0116	29.5235	32.5375	37.9388	34.8813	97.4997	0.383231
36c	36c	Yes	Temporal	0	2	0	0	0	0	0	0	0	8.5	5.2369e+07	44046340	84.04	9.60206e+07	9.60206e+07	9.60206e+07	1	13206707924	87990396	12097536443	1.17513e+10	0.006375	0.006359	0.000206	95907357	0.998857	0	0.500085	0.00636	1.33356e+10	13206707924	4988247009	1437588202	2302111092	4478761621	0	44119883	409728	37.9119	10.9285	17.2441	33.9154	48.8405	48.3797	99.0793	0.370009
3a/b	3a/b	Yes	Parietal	1	2	0	0	2	1	3	2	0	8.08182	5.25298e+07	4.49873e+07	85.5091	9.78489e+07	9.78489e+07	9.41146e+07	0.963854	1.32945e+10	89913306	1.27086e+10	1.24059e+10	0.00599991	0.00593164	0.000254	9.40489e+07	0.999207	0	0.500012	0.00547845	1.38692e+10	1.32945e+10	3.76307e+09	1.30295e+09	4.22402e+09	4004378173	0	3.38415e+07	1057325	29.0666	9.71007	30.8082	30.4147	38.7766	36.947	97.0179	0.369023
44	44	Yes	Frontal	0	1	0	0	2	0	2	0	0	8.56	5.29969e+07	4.36206e+07	82.024	93577745	93577745	93577745	1	1.29016e+10	87178845	1.20196e+10	1.17467e+10	0.006447	0.006433	0.0002238	9.35108e+07	0.999281	0	0.500014	0.0062204	1.30142e+10	1.29016e+10	4.48651e+09	1263822062	2.89473e+09	4.25657e+09	0	39518000	581628	34.7436	9.77038	22.4545	33.0315	44.514	44.1263	98.531	0.372065
45	45	Yes	Frontal	0	2	0	0	1	1	4	2	0	8.27	54619843	47014038	86.035	1.03341e+08	1.03341e+08	9.99211e+07	0.96951	14121733484	9.39768e+07	1.32861e+10	1.30112e+10	0.0057844	0.0057433	0.0002562	9.98663e+07	0.999435	0	0.50001	0.0057173	14668607474	14121733484	4.17943e+09	1.41732e+09	4.0362e+09	4.48877e+09	0	3.72635e+07	1.11892e+06	30.2463	10.0265	27.779	31.9482	40.2728	38.8334	96.8847	0.357467
46d	46d	Yes	Frontal	0	3	0	0	1	2	2	2	0	8.24	5.39567e+07	4.66515e+07	86.263	1.00903e+08	1.00903e+08	9.89124e+07	0.981156	1.40848e+10	9.32601e+07	1.32911e+10	1.30133e+10	0.005779	0.005744	0.0002571	9.88661e+07	0.999498	0	0.500015	0.0055578	1.44731e+10	1.40848e+10	3.95581e+09	1.42019e+09	4.34407e+09	4.36466e+09	0	35583565	1.14502e+06	28.846	10.0627	29.7476	31.3433	38.9086	37.8551	96.5438	0.360265
46v	46v	Yes	Frontal	0	3	0	0	0	2	2	2	0	8.21111	5.15929e+07	4.51132e+07	87.1622	9.79251e+07	9.79251e+07	9.54283e+07	0.977118	1.36382e+10	9.01861e+07	12900115427	1.26278e+10	0.005546	0.00550844	0.000267556	95384570	0.999519	0	0.500014	0.00533578	1.40764e+10	1.36382e+10	3.76881e+09	1.38854e+09	4.27367e+09	4.20708e+09	0	3.41204e+07	1056941	28.5283	10.2418	29.9739	31.2555	38.7702	37.5804	96.5558	0.352432
5	5	Yes	Parietal	0	3	0	0	2	1	3	1	0	8.4	5.39108e+07	4.38266e+07	81.769	9.46087e+07	9.46087e+07	9.41219e+07	0.995166	13163183732	8.75981e+07	1.22527e+10	1.19807e+10	0.0059785	0.0059584	0.0002443	9.40623e+07	0.999352	0	0.500014	0.0056609	1.33458e+10	13163183732	4.15137e+09	1.28707e+09	3.32998e+09	4.3947e+09	0	3.64406e+07	1.06779e+06	31.68	9.7217	25.0497	33.5482	41.4017	40.8935	96.9091	0.379165
7a	7a_(Opt/PG)	Yes	Parietal	0	3	0	0	1	2	2	1	1	8.02	5.63027e+07	4.69784e+07	83.525	1.01916e+08	1.01916e+08	9.97235e+07	0.980504	1.40874e+10	93895724	1.32695e+10	1.29829e+10	0.0059217	0.0058856	0.000253	9.96581e+07	0.999315	0	0.500011	0.0058032	1.44867e+10	1.40874e+10	4.03902e+09	1.36373e+09	4.2147e+09	4.46985e+09	0	3.6028e+07	1.10197e+06	29.1923	9.59579	29.1321	32.0793	38.7881	37.69	96.8881	0.379359
7b	7b_(PFG/PF)	Yes	Parietal	0	2	0	0	3	1	2	1	0	8.2	6.10524e+07	50434352	82.9289	1.11032e+08	1.11032e+08	1.08009e+08	0.974865	1.51333e+10	1.00803e+08	1.41281e+10	13808709517	0.005947	0.00592978	0.000240889	1.07938e+08	0.999346	0	0.500012	0.00579533	1.53544e+10	1.51333e+10	4.46032e+09	1.44897e+09	4.30051e+09	4.92343e+09	0	3.97105e+07	1.12789e+06	30.0327	9.66792	27.753	32.546	39.7006	39.1887	96.931	0.368132
7m	7m(PGm)	Yes	Parietal	1	3	0	0	0	0	1	1	0	8.23333	5.17579e+07	43380912	83.8933	9.29222e+07	9.29222e+07	9.25441e+07	0.996347	1.29158e+10	86678800	12099470391	1.18009e+10	0.0061555	0.006148	0.000258167	9.24546e+07	0.999053	0	0.500018	0.00548283	1.30824e+10	1.29158e+10	3.70201e+09	1.2248e+09	3.66597e+09	4323045004	0	3.33999e+07	812505	28.6103	9.39937	28.178	33.8122	38.0096	37.5765	97.461	0.362577
7op	7op	Yes	Parietal	0	3	0	0	3	1	2	1	0	8.21	5.87821e+07	4.91728e+07	83.376	1.06903e+08	1.06903e+08	104381603	0.977307	1.46101e+10	9.82874e+07	13761979665	1.34591e+10	0.00588	0.0058426	0.0002451	1.04319e+08	0.999413	0	0.500008	0.0056519	1.48309e+10	1.46101e+10	4.31749e+09	1.36255e+09	4.33392e+09	4.59613e+09	0	3.82759e+07	1.08946e+06	29.7527	9.36519	29.1148	31.767	39.1179	38.6145	96.9337	0.368932
8A	8Av	Yes	Frontal	0	3	0	0	0	1	3	2	0	7.96667	5.47925e+07	4.69733e+07	85.8078	1.00124e+08	1.00124e+08	9.92317e+07	0.991657	1.40411e+10	9.39002e+07	13295835632	1.3002e+10	0.00590667	0.00586178	0.000258	9.91816e+07	0.99949	0	0.500012	0.00553367	1.42886e+10	1.40411e+10	4210754226	1.3945e+09	4.06976e+09	4366063324	0	3.73189e+07	1.17446e+06	30.4637	9.92398	28.2559	31.3563	40.3877	39.8063	96.5683	0.36018
8Bd	8Bd	Yes	Frontal	0	2	0	0	0	1	2	2	2	8.15556	5.20482e+07	4.21407e+07	81.3767	1.01884e+08	1.01884e+08	8.94051e+07	0.885157	1.26526e+10	8.42119e+07	1.19232e+10	1.16568e+10	0.00605422	0.00603522	0.000264444	8.93304e+07	0.99904	0	0.500036	0.00575978	1.42414e+10	1.26526e+10	3.65189e+09	1.2409e+09	3.6209e+09	4.13887e+09	0	3.24506e+07	1.11111e+06	29.323	9.6335	27.5567	33.4865	38.9565	34.8311	96.5031	0.368058
8Bm	8Bm	Yes	Frontal	0	2	0	0	0	0	1	0	1	8.55	5.04953e+07	39888878	78.41	9.62639e+07	9.62639e+07	8.59522e+07	0.89166	1.18208e+10	7.96885e+07	1.09577e+10	10695243107	0.00646675	0.0064605	0.000229	8.58541e+07	0.998729	0	0.500058	0.00615575	13160974476	1.18208e+10	4.15831e+09	1.16881e+09	2.50053e+09	3.99314e+09	0	3.66986e+07	477846	35.1545	9.82623	20.9685	34.0506	44.9808	40.3912	98.6896	0.373459
8Bs	8Bs	Yes	Frontal	0	3	0	0	0	1	3	2	0	8.08889	5.30221e+07	4.58671e+07	86.1378	9.89057e+07	9.89057e+07	9.671e+07	0.979823	1.37082e+10	9.16886e+07	1.30032e+10	1.27366e+10	0.005606	0.00555811	0.000248222	9.66612e+07	0.999464	0	0.500012	0.00580078	1.41096e+10	1.37082e+10	4.33462e+09	1.41419e+09	3.80826e+09	4151114734	0	3.82764e+07	1.15363e+06	32.4874	10.2826	26.6914	30.5384	42.77	41.6415	96.7431	0.367848
9d	9d	Yes	Frontal	0	3	0	0	2	1	2	1	0	7.92222	5.30711e+07	4.38375e+07	82.7267	9.75646e+07	9.75646e+07	9.37054e+07	0.9709	1.31399e+10	8.76161e+07	1.22909e+10	1.20195e+10	0.00610733	0.00608822	0.000254	9.36409e+07	0.999272	0	0.500026	0.00551356	1.33346e+10	1.31399e+10	3.81086e+09	1.25737e+09	3.74007e+09	4.33155e+09	0	34107356	900689	29.4367	9.53301	27.6491	33.3808	38.9697	38.4628	97.283	0.365975
9m	9m	Yes	Frontal	0	2	0	0	2	1	2	1	0	8.65	5.58298e+07	4.6263e+07	82.905	1.02353e+08	1.02353e+08	9.90908e+07	0.968698	13939990246	9.24739e+07	1.30191e+10	12744478436	0.00571975	0.00569038	0.000241125	99033162	0.99942	0	0.500017	0.00552288	1.41374e+10	13939990246	4.1019e+09	1395651914	3.9055e+09	4536895598	0	3.70633e+07	761234	30.5794	10.0913	26.5698	32.7592	40.6707	40.1874	97.8646	0.363328
A1	A1	Yes	Temporal	0	2	0	0	2	1	3	1	0	8.48889	5.3039e+07	4.38267e+07	82.8778	9.67502e+07	9.67502e+07	9.39534e+07	0.977685	1.32018e+10	8.75974e+07	1.23122e+10	1.20373e+10	0.00592933	0.00590611	0.000235333	9.38931e+07	0.999326	0	0.500007	0.00558822	1.34083e+10	1.32018e+10	3884127901	1.27671e+09	3.77747e+09	4.2634e+09	0	34450712	1.16383e+06	30.3574	9.70236	27.5205	32.4194	40.0597	39.5534	96.6328	0.371289
AL	AL	Yes	Temporal	1	2	0	0	2	0	3	2	0	8.45556	5.37851e+07	4.54556e+07	84.405	9.94815e+07	9.94815e+07	9.65684e+07	0.973011	1.35278e+10	9.08523e+07	1.27324e+10	1.24564e+10	0.005963	0.0059402	0.0002475	9.65047e+07	0.999346	0	0.500013	0.0059436	1.40118e+10	1.35278e+10	4.2913e+09	1.32411e+09	3.37525e+09	4.53714e+09	0	3.76526e+07	998251	32.146	9.80632	24.4671	33.5803	41.9523	40.372	97.2715	0.420772
Amy	amy	No	Subcortical	1	2	0	2	1	0	2	0	0	8.4125	5.27982e+07	4.39393e+07	83.14	9.89126e+07	9.89126e+07	9.45607e+07	0.961174	1.30312e+10	8.78064e+07	1.20982e+10	1.18013e+10	0.00609437	0.00608825	0.00023825	9.44821e+07	0.999192	0	0.500011	0.005574	1.36763e+10	1.30312e+10	4.08199e+09	1.24279e+09	3.50568e+09	4.20072e+09	0	3.68223e+07	456600	31.4094	9.61306	26.5258	32.4517	41.0224	39.185	98.7449	0.363974
Cd	Striatum	No	Subcortical	0	3	0	0	3	0	2	0	0	8.3125	4.61616e+07	3.65764e+07	79.18	8.38199e+07	8.38199e+07	7.84621e+07	0.940243	1.07786e+10	7.30716e+07	1.00378e+10	9.73515e+09	0.007115	0.00708737	0.000237625	7.83739e+07	0.998816	0	0.500023	0.00521938	11501776404	1.07786e+10	3.36294e+09	9.50071e+08	2.81545e+09	3650130288	0	2.97895e+07	486590	31.2905	8.72198	26.0573	33.9301	40.0125	37.4808	98.3739	0.389415
CL	CL	Yes	Temporal	0	1	0	1	1	1	2	1	0	8.67143	5.33576e+07	4.50036e+07	84.5686	101831488	101831488	9.57527e+07	0.947081	1.34858e+10	8.99387e+07	1.26716e+10	1.23742e+10	0.006107	0.00607414	0.000243143	9.56791e+07	0.999211	0	0.500015	0.00565343	1.39959e+10	1.34858e+10	3.87839e+09	1286046701	4.10737e+09	4.21391e+09	0	3.43611e+07	1.27629e+06	29.0994	9.50857	29.9425	31.449	38.608	37.3087	96.1455	0.365865
cla	Claustrum	No	Subcortical	0	0	0	0	1	0	0	0	0	8.1	51123311	43217783	84.54	93244018	93244018	93244018	1	12876572846	86376516	11928603247	11683828839	0.005664	0.005677	0.000251	93179694	0.99931	0	0.500008	0.004984	12973093071	12876572846	3834286194	1117316256	3497190980	4427779416	0	34074624	580072	29.7772	8.6771	27.1593	34.3863	38.4544	38.1682	98.3261	0.414778
CM	CM	Yes	Temporal	0	1	0	0	1	0	3	1	0	8.28333	4.93349e+07	4.04453e+07	81.9183	8.7134e+07	8.7134e+07	8.6703e+07	0.995868	12120659827	8.08317e+07	1.13008e+10	11042117873	0.00624833	0.006247	0.000243833	8.66396e+07	0.999238	0	0.50001	0.00581633	12285468427	12120659827	3.59714e+09	1.16627e+09	3.27226e+09	4.08496e+09	0	3.20219e+07	946523	30.3675	9.61753	26.2129	33.8019	39.985	39.5217	97.0574	0.371653
F1	F1_(4)	Yes	Frontal	1	3	0	0	2	1	3	2	0	8.025	54771672	4.699e+07	85.3092	103809534	103809534	9.86972e+07	0.946403	1.38909e+10	9.39001e+07	1.32227e+10	1.29148e+10	0.00620592	0.00614075	0.0002455	9.86116e+07	0.998981	0	0.500017	0.00546608	1.46306e+10	1.38909e+10	4.37897e+09	1.39192e+09	3.78133e+09	4.33865e+09	0	3.87803e+07	1.02815e+06	32.1705	9.9475	26.4128	31.4689	42.118	39.4334	97.3229	0.400138
F2	F2	Yes	Frontal	0	4	1	0	1	2	3	1	0	7.94167	5.60478e+07	4.78962e+07	85.0458	1.04137e+08	1.04137e+08	1.0028e+08	0.965242	1.4125e+10	9.57091e+07	1.34908e+10	1.316e+10	0.00650492	0.00642992	0.000262667	1.0019e+08	0.998978	0	0.500019	0.00563825	1.47342e+10	1.4125e+10	4.39069e+09	1.38234e+09	3.95848e+09	4.39341e+09	0	3.88776e+07	985189	32.179	9.81452	26.6264	31.3798	41.9936	40.2593	97.4761	0.406466
F3	F3	Yes	Frontal	1	3	2	0	0	1	3	0	0	8.13	5.1884e+07	42710974	81.798	9.57478e+07	9.57478e+07	90825474	0.947143	1.25858e+10	85323827	1.18278e+10	1.14933e+10	0.0069494	0.0069127	0.0002394	90718064	0.998711	0	0.50003	0.0054788	1.3305e+10	1.25858e+10	4.07738e+09	1186683128	3.07472e+09	4.247e+09	0	3.59678e+07	701638	32.9403	9.47667	23.834	33.749	42.4169	39.9099	98.0806	0.390651
F4	F4	Yes	Frontal	0	2	0	0	1	2	0	2	2	7.9	5.02564e+07	4.21647e+07	83.4889	9.31484e+07	9.31484e+07	88885307	0.953701	1.26913e+10	8.42715e+07	12042213659	1.17571e+10	0.00595822	0.00591378	0.000263778	88822324	0.999165	0	0.500044	0.00557	1.33351e+10	1.26913e+10	3.40943e+09	1223796774	4.08211e+09	3.97587e+09	0	3.02523e+07	1.32818e+06	28.0257	9.56332	30.317	32.0935	37.589	35.6159	95.8115	0.379488
F5	F5	Yes	Frontal	0	2	0	0	2	1	2	0	0	8.25714	5.37135e+07	4.57117e+07	85.1857	9.9113e+07	9.9113e+07	97074580	0.980142	1.35305e+10	9.13576e+07	1.27383e+10	12459818175	0.00598143	0.00594357	0.000232429	9.70044e+07	0.999289	0	0.500013	0.00612143	1.37e+10	1.35305e+10	4.54252e+09	1.33207e+09	3.45139e+09	4204494581	0	39841296	870192	33.8218	9.90564	24.8766	31.3958	43.7274	43.2364	97.6296	0.37043
F6	F6	Yes	Frontal	0	2	1	0	1	0	1	2	1	8.2125	52136155	4.28301e+07	81.9963	9.96613e+07	9.96613e+07	9.0466e+07	0.911206	12698702626	8.55634e+07	1.20151e+10	1.1699e+10	0.0065985	0.00658888	0.000264875	9.03609e+07	0.998689	0	0.500066	0.00586087	1.39259e+10	12698702626	3.74077e+09	1.21573e+09	3.70475e+09	4.03743e+09	0	3.31564e+07	1.07267e+06	29.5295	9.3846	28.3558	32.7299	38.9141	35.6761	96.8353	0.371115
F7	F7	Yes	Frontal	0	2	1	0	0	1	1	2	0	7.8	5.35661e+07	4.71616e+07	87.7757	1.03656e+08	1.03656e+08	9.92819e+07	0.952887	1.41613e+10	9.42717e+07	1.34496e+10	13163533801	0.00575514	0.00568914	0.000261571	9.92273e+07	0.999351	0	0.500005	0.00596043	1.4839e+10	1.41613e+10	4.16936e+09	1.49948e+09	4.31162e+09	4180839880	0	3.71998e+07	1.45463e+06	29.6743	10.4283	30.3603	29.5369	40.1026	38.0229	95.9542	0.351877
FST	FST	Yes	Temporal	0	1	0	1	0	2	3	0	1	8.225	5.42832e+07	4.4161e+07	81.795	9.77804e+07	9.77804e+07	93991139	0.962546	1.3223e+10	8.82419e+07	1.24226e+10	1.2134e+10	0.00606413	0.00608375	0.00024325	9.39057e+07	0.99904	0	0.50004	0.00597612	1.38312e+10	1.3223e+10	3.97454e+09	1.29522e+09	3.70291e+09	4.25034e+09	0	3.52833e+07	1.09482e+06	30.6901	9.70419	26.8186	32.787	40.3943	38.4723	96.9533	0.371395
G	G	Yes	Insula	1	1	1	0	0	2	1	2	2	8.15	5.40257e+07	45177623	83.234	100733073	100733073	9.50089e+07	0.945134	1.35136e+10	9.02922e+07	1.28529e+10	1.25512e+10	0.0062878	0.0062626	0.0002895	94941081	0.999152	0	0.500019	0.0055837	1.43416e+10	1.35136e+10	3.22531e+09	1.17018e+09	4671371637	4.44668e+09	0	2.89603e+07	1.18341e+06	25.2627	8.70844	32.9523	33.0761	33.9711	31.8598	96.1353	0.406579
GP	GPeGPi	No	Subcortical	0	0	0	1	0	0	5	0	3	8.47778	5.22061e+07	3.7272e+07	72.2989	9.84481e+07	9.84481e+07	8.19053e+07	0.859515	1.12115e+10	74444609	1.01831e+10	9.89294e+09	0.00694156	0.007033	0.000231111	8.17965e+07	0.998634	0	0.500032	0.005168	13293260802	1.12115e+10	3.50094e+09	1007827510	2.66124e+09	4.04147e+09	0	31117997	539338	31.2703	8.92121	23.4181	36.3903	40.1915	34.8786	98.3079	0.391148
HC	HC	No	Subcortical	0	3	0	0	1	0	4	0	0	8.4625	5.37273e+07	4.34175e+07	80.495	9.80891e+07	9.80891e+07	9.51212e+07	0.973957	13106304874	8.67781e+07	1.19522e+10	1.17013e+10	0.00582512	0.005853	0.0002165	9.50579e+07	0.999343	0	0.500024	0.00569063	1.35754e+10	13106304874	4.733e+09	1296495251	2.42093e+09	4.65588e+09	0	41378958	451588	35.382	9.76298	19.0363	35.8187	45.145	43.5409	98.895	0.384159
Ia	Ia	Yes	Insula	0	0	0	1	0	0	2	0	1	8.85	53360470	4.15578e+07	77.52	106720940	106720940	8.71037e+07	0.812407	1.19599e+10	82979018	11395825333	1.10779e+10	0.00683975	0.00680775	0.00024825	86958997	0.998259	0	0.500044	0.00663875	1.44032e+10	1.19599e+10	3.80333e+09	1075918262	3.47209e+09	3.60851e+09	0	3.38832e+07	461889	31.6821	8.8745	28.7312	30.7119	40.5566	33.5855	98.6412	0.365115
Ial	Ial	Yes	Insula	0	2	0	0	1	1	1	2	1	8.1	52884496	4.58306e+07	85.5687	9.79201e+07	9.79201e+07	9.59158e+07	0.981164	1.37121e+10	9.16122e+07	1.31092e+10	1.2837e+10	0.005733	0.00568987	0.000274125	9.58635e+07	0.999345	0	0.500017	0.00571375	1.39867e+10	1.37121e+10	3.54501e+09	1.25993e+09	4.7204e+09	4.18672e+09	0	3.176e+07	1079773	27.5015	9.20231	31.9568	31.3391	36.7038	36.1557	96.8212	0.365648
Iapl	Iapl	Yes	Insula	0	2	0	0	0	1	1	1	3	8.475	4.78399e+07	3.7511e+07	77.3225	8.62861e+07	8.62861e+07	7.95623e+07	0.929801	1.11815e+10	7.49365e+07	1.05362e+10	1.02589e+10	0.00639087	0.00637775	0.0002655	7.94691e+07	0.998703	0	0.500069	0.005842	1.20893e+10	1.11815e+10	3.10326e+09	1.0568e+09	3.32472e+09	3.69665e+09	0	2.78672e+07	818585	28.6411	9.21368	28.1503	33.9946	37.8548	35.1531	97.1678	0.374623
Iapm	Iapm	Yes	Insula	0	1	0	0	0	1	1	1	3	8.5	4.8188e+07	3.64726e+07	75.6671	8.47078e+07	8.47078e+07	77663088	0.931443	1.09611e+10	7.28766e+07	10291953731	1.00375e+10	0.00619371	0.006214	0.000273	7.75892e+07	0.998869	0	0.500075	0.005777	1.18839e+10	1.09611e+10	3.0295e+09	1.05018e+09	3.16426e+09	3.71713e+09	0	2.71207e+07	848176	28.841	9.30781	26.6077	35.243	38.1488	35.5963	97.0774	0.36435
Id	Id	Yes	Insula	0	1	0	0	0	1	5	2	1	8.06	4.66917e+07	3.91478e+07	82.658	8.73842e+07	8.73842e+07	8.38404e+07	0.964765	1.19019e+10	7.82549e+07	1.11207e+10	1.08808e+10	0.0059867	0.0059899	0.000239	8.3795e+07	0.999389	0	0.500021	0.0059566	1.24469e+10	1.19019e+10	3.48858e+09	1.23605e+09	3.3321e+09	3.84509e+09	0	3.13811e+07	835546	31.0799	10.3188	25.5342	33.0667	41.3987	39.815	97.5447	0.387243
Ig	Ig	Yes	Insula	0	2	0	0	1	1	4	2	0	8.3	5.1034e+07	4.29691e+07	83.527	9.53763e+07	9.53763e+07	9.06064e+07	0.957527	1.28415e+10	8.58622e+07	1.21798e+10	1.18827e+10	0.0061512	0.0061153	0.0002315	9.05254e+07	0.99903	0	0.500021	0.0059655	1.354e+10	1.28415e+10	4.01309e+09	1.33572e+09	3.6065e+09	3.88612e+09	0	3.56339e+07	983958	32.7276	10.4481	25.6846	31.1391	43.1758	41.1527	97.3501	0.376113
IPa	IPa	Yes	Temporal	0	0	0	0	1	1	3	1	0	8.16667	5.07539e+07	4.62287e+07	90.9933	1.01508e+08	1.01508e+08	9.53515e+07	0.938552	1.34848e+10	9.23056e+07	1.30595e+10	1.2676e+10	0.00660783	0.00653183	0.000258	9.51935e+07	0.99828	0	0.500007	0.00645733	1.43924e+10	1.34848e+10	3.94952e+09	1.30513e+09	4.60602e+09	3.62403e+09	0	3.53954e+07	1.03349e+06	29.881	9.69453	33.5634	26.8606	39.5756	36.8473	96.8751	0.352646
LIPd	LIPd	Yes	Parietal	0	2	0	0	0	3	3	1	1	7.86	52417098	4.43476e+07	83.683	9.51421e+07	9.51421e+07	9.39233e+07	0.989599	1.33982e+10	88644574	1.2657e+10	1.23733e+10	0.0060495	0.0060327	0.0002909	9.38681e+07	0.999328	0	0.500023	0.0055155	1.36929e+10	1.33982e+10	3.57927e+09	1.26319e+09	4.18519e+09	4.37046e+09	0	3.17323e+07	1.30833e+06	27.7932	9.33381	29.3151	33.5573	37.127	36.4855	96.1131	0.421484
LIPv	LIPv	Yes	Parietal	0	2	0	0	0	1	4	2	0	8.03333	5.27935e+07	4.38072e+07	82.5211	9.57186e+07	9.57186e+07	94724207	0.991599	13436719644	87569648	1.24288e+10	1.21524e+10	0.00577567	0.00579511	0.000233667	9.46749e+07	0.999428	0	0.500015	0.00542344	1.36926e+10	13436719644	3.77257e+09	1.3263e+09	3.82507e+09	4.51268e+09	0	3.34944e+07	1.32691e+06	29.135	9.79481	26.7295	34.3401	38.9298	38.3565	96.1875	0.381475
ML	ML	Yes	Temporal	0	2	0	1	2	0	1	0	0	8.51667	5.26713e+07	4.12966e+07	78.36	9.16075e+07	9.16075e+07	88960133	0.973826	12235139796	8.25145e+07	1.13474e+10	1.10655e+10	0.00647067	0.00646967	0.000229167	8.88749e+07	0.999015	0	0.50002	0.00582217	1.26705e+10	12235139796	3.81596e+09	1.12562e+09	3.12167e+09	4.17189e+09	0	3.41059e+07	563615	31.3038	9.27983	25.1817	34.2347	40.5837	39.1936	98.3695	0.360755
MST	MST	Yes	Temporal	0	1	0	1	0	2	2	1	1	8.1125	5.4344e+07	45057286	83.1863	9.93751e+07	9.93751e+07	9.565e+07	0.965005	1.35802e+10	9.00461e+07	1.27926e+10	12513170264	0.00575762	0.0057365	0.000252125	9.55767e+07	0.999196	0	0.500018	0.00564587	1.41749e+10	1.35802e+10	3.66282e+09	1.34418e+09	4.27457e+09	4.29857e+09	0	33095755	1.16768e+06	27.4712	9.80739	30.5355	32.1856	37.2786	35.7193	96.5852	0.365361
MT	MT	Yes	Temporal	0	0	0	0	0	1	0	0	0	7.2	53800957	50935051	94.67	107601914	107601914	105022769	0.976031	15615150512	101863520	15148087666	14881753612	0.004826	0.004691	0.000305	105015916	0.999935	0	0.499999	0.004905	16106628906	15615150512	3339203324	1539685597	6345573860	4390462407	0	30512564	1695803	21.3844	9.8602	40.6373	28.1167	31.2446	30.2912	94.7349	0.350761
NA	Striatum	No	Subcortical	0	2	0	2	0	0	1	0	2	8.5	4.97872e+07	3.78349e+07	75.9157	8.71317e+07	8.71317e+07	8.09213e+07	0.945324	1.11077e+10	7.55752e+07	10372416221	1.00827e+10	0.00664914	0.00666814	0.000240571	8.08207e+07	0.998752	0	0.500056	0.00564186	1.19856e+10	1.11077e+10	3.36056e+09	9.12104e+08	3.11046e+09	3.72455e+09	0	2.9586e+07	440242	30.3062	8.23477	26.99	34.469	38.541	36.3253	98.5286	0.380043
PGa	PGa	Yes	Temporal	0	0	0	0	1	2	4	2	0	8.37778	5.41697e+07	4.90692e+07	90.6011	1.08339e+08	1.08339e+08	1.01744e+08	0.938578	14529190610	9.80181e+07	1.4002e+10	1.36341e+10	0.00612867	0.00605589	0.000254444	1.01618e+08	0.998668	0	0.500015	0.00646478	1.55101e+10	14529190610	4.33051e+09	1.52626e+09	4.69887e+09	3.97348e+09	0	38739550	1.3683e+06	30.692	10.4911	31.6057	27.2108	41.1831	38.2537	96.2957	0.377977
Pi	Pi	Yes	Insula	0	0	0	0	0	1	1	1	1	8.175	53076701	4.36991e+07	80.9675	106153402	106153402	9.15619e+07	0.849196	1.3161e+10	87331613	1.25575e+10	1.22604e+10	0.00607725	0.00603325	0.000291	91490952	0.999003	0	0.500056	0.00568975	1.50856e+10	1.3161e+10	3.21115e+09	1234856351	4.70232e+09	4.01256e+09	0	28938439	1.28286e+06	26.0318	9.18357	33.5711	31.2128	35.2154	29.2981	95.6405	0.382291
Pir	Pir	No	Subcortical	0	1	1	0	0	0	1	0	1	8.925	44129458	3.42225e+07	77.5525	7.74267e+07	7.74267e+07	7.41344e+07	0.965276	1.0182e+10	6.83552e+07	9.38531e+09	9.1155e+09	0.00642825	0.00643375	0.0002195	7.40373e+07	0.99871	0	0.50004	0.006413	10680967963	1.0182e+10	3.44659e+09	1005652642	2.28313e+09	3.44657e+09	0	3.06813e+07	368098	34.1246	9.917	22.0435	33.9149	44.0416	42.4113	98.8126	0.372002
PL	PL	No	Subcortical	1	0	0	0	0	0	0	0	0	7.7	47537536	38688579	81.39	80282539	80282539	80282539	1	11019142551	77328590	10618889974	10351768922	0.00751	0.007485	0.000351	80230318	0.99935	0	0.500006	0.004888	11146370372	11019142551	2716970367	719374014	2776173164	4806590905	0	24069242	457242	24.6568	6.5284	25.1941	43.6204	31.1852	30.8293	98.1357	0.648496
PrCO	PrCO	Yes	Frontal	0	2	0	0	2	2	0	1	1	7.9625	5.20414e+07	4.32832e+07	82.9975	9.92958e+07	9.92958e+07	9.16619e+07	0.928544	1.2995e+10	8.64998e+07	1.22736e+10	1.19892e+10	0.00593012	0.00589613	0.00026775	9.15889e+07	0.999089	0	0.500031	0.0055125	13756443279	1.2995e+10	3.40179e+09	1.23353e+09	4.23603e+09	4.12356e+09	0	3.06399e+07	1.1912e+06	27.1958	9.49495	31.1011	32.2076	36.6908	34.6489	96.14	0.359053
pu	Striatum	No	Subcortical	1	3	0	0	2	0	3	0	0	8.7625	4.72467e+07	3.80394e+07	80.1411	8.77301e+07	8.77301e+07	8.1319e+07	0.930639	1.11577e+10	7.59597e+07	1.04221e+10	1.01008e+10	0.00746778	0.00744744	0.000247778	8.11892e+07	0.998389	0	0.50003	0.00526422	1.20207e+10	1.11577e+10	3509700427	9.84011e+08	2.75983e+09	3.90411e+09	0	3.1031e+07	586111	31.7151	8.78566	24.3394	35.1598	40.5008	37.3842	98.1806	0.410987
R	R	Yes	Temporal	0	2	0	0	2	1	2	1	0	8.4125	5.02644e+07	4.29519e+07	84.9887	9.18896e+07	9.18896e+07	9.12687e+07	0.994463	1.2878e+10	85860485	1.21231e+10	1.1848e+10	0.00588087	0.00584437	0.000258125	9.1222e+07	0.999464	0	0.500015	0.00565138	1.30724e+10	1.2878e+10	3.66388e+09	1.26321e+09	3.84157e+09	4.10936e+09	0	3.29639e+07	878394	29.1787	9.73015	28.6646	32.4264	38.9089	38.4186	97.4125	0.374452
Ri	Ri	Yes	Insula	0	1	0	0	1	0	1	0	0	8.83333	5.08983e+07	4.45926e+07	87.6233	1.01797e+08	1.01797e+08	9.3181e+07	0.915582	1.28089e+10	8.89801e+07	1.22333e+10	11796157124	0.00722433	0.00717867	0.000222	92965574	0.997692	0	0.500011	0.007102	1.40223e+10	1.28089e+10	4.49596e+09	1325977064	3.51833e+09	3.46867e+09	0	40388458	610760	35.1226	10.3613	27.435	27.0811	45.4839	41.5889	98.5002	0.341241
RM	RM	Yes	Temporal	0	2	0	0	2	0	4	2	0	8.36	5.35959e+07	4.54922e+07	84.706	1.00874e+08	1.00874e+08	9.65544e+07	0.960335	1.35016e+10	9.09014e+07	1.27188e+10	12401098482	0.0061842	0.0061567	0.0002335	9.64639e+07	0.99904	0	0.500033	0.006284	1.41676e+10	1.35016e+10	4.5724e+09	1417010357	3.30374e+09	4.20841e+09	0	40519513	835626	34.0685	10.4425	23.9776	31.5111	44.511	42.3468	97.7937	0.386162
RT	RT	Yes	Temporal	0	2	0	0	0	0	2	0	0	8.725	47566933	3.82975e+07	80.475	8.68807e+07	8.68807e+07	8.3691e+07	0.967617	1.15209e+10	7.65278e+07	1.05307e+10	10269522171	0.006255	0.00630875	0.0002185	83617803	0.999133	0	0.500029	0.00631325	12003576561	1.15209e+10	4.09543e+09	1.19625e+09	2198417950	4.03082e+09	0	36350459	372954	35.747	10.4119	18.6944	35.1467	46.1589	44.4742	98.9805	0.373166
RTL	RTL	Yes	Temporal	0	2	0	0	0	0	3	0	1	8.48333	5.07993e+07	3.89643e+07	76.4167	9.34378e+07	9.34378e+07	8.49405e+07	0.91625	1.16678e+10	7.78469e+07	1.06899e+10	1.0422e+10	0.006684	0.00671983	0.0002155	8.48508e+07	0.998876	0	0.500054	0.00634317	1.27604e+10	1.16678e+10	4.14408e+09	1.18886e+09	2.2562e+09	4078660616	0	3.66741e+07	389203	35.1578	9.9964	19.7082	35.1374	45.1542	41.831	98.9115	0.374737
RTM	RTM	Yes	Temporal	0	2	0	0	0	0	2	0	2	8.51667	5.19437e+07	3.76804e+07	73.09	9.1692e+07	9.1692e+07	8.19131e+07	0.914772	1.12494e+10	75279771	1.03343e+10	1.00873e+10	0.00634467	0.00638533	0.000233667	8.18256e+07	0.998856	0	0.500077	0.0064805	12493585049	1.12494e+10	3.93704e+09	1.12314e+09	2.20197e+09	3.98718e+09	0	3.47993e+07	380014	34.6513	9.79485	19.891	35.6628	44.4461	40.7836	98.8281	0.385942
SII	SII	Yes	Parietal	0	2	0	0	2	2	2	1	0	8.24444	4.9036e+07	4.16852e+07	84.5822	89532883	89532883	8.8721e+07	0.992422	12595056134	8.33344e+07	1.18422e+10	1.15624e+10	0.00593878	0.00590489	0.000252333	8.86816e+07	0.999513	0	0.500011	0.00539111	1.2812e+10	12595056134	3.48239e+09	1.24945e+09	3811588231	4.05159e+09	0	3.14397e+07	914759	28.4971	9.83319	28.7537	32.9158	38.3303	37.7872	97.1508	0.369775
STG	STG	Yes	Temporal	0	4	0	0	4	1	5	1	0	8.43333	52819013	4.40596e+07	83.1373	9.64723e+07	9.64723e+07	9.37726e+07	0.978414	1.30702e+10	8.80555e+07	1.22776e+10	1.19854e+10	0.0062446	0.00622413	0.0002438	9.37039e+07	0.999267	0	0.500016	0.00600673	1.35162e+10	1.30702e+10	4.08893e+09	1.26985e+09	3.50605e+09	4.20538e+09	0	3.64376e+07	732332	31.5729	9.65994	26.225	32.542	41.2328	40.0547	97.8919	0.37525
TAa	TAa	Yes	Temporal	0	2	0	0	1	0	1	1	0	8.2	5.70399e+07	4.79592e+07	83.924	1.01685e+08	1.01685e+08	1.01176e+08	0.995492	14166580937	95840853	1.34282e+10	1.3109e+10	0.0059206	0.0058766	0.0002522	1.01093e+08	0.999179	0	0.500014	0.0060644	1.43579e+10	14166580937	4357599992	1420727327	4.00729e+09	4.38093e+09	0	39170560	829918	30.7497	10.0027	28.0773	31.17	40.7525	40.2778	97.7562	0.360629
TEa	TEa	Yes	Temporal	0	0	0	0	0	1	0	2	0	7.83333	5.72381e+07	5.4169e+07	94.4833	1.14476e+08	1.14476e+08	1.11936e+08	0.977492	16636434412	1.0833e+08	1.61029e+10	1.58383e+10	0.00458467	0.004479	0.000309333	111927718	0.999924	0	0.499999	0.00492967	1.71231e+10	16636434412	3.43229e+09	1.71919e+09	6.83761e+09	4.64711e+09	0	31641200	2.26307e+06	20.8835	10.4411	40.6305	28.0434	31.3246	30.4187	93.107	0.36171
TEad	TEad	Yes	Temporal	0	2	0	0	1	1	3	1	0	8.025	5.11404e+07	4.34143e+07	84.5025	9.72075e+07	9.72075e+07	92698365	0.957357	1.30419e+10	8.67784e+07	12212470469	1.19315e+10	0.00609862	0.00607988	0.000253875	9.26432e+07	0.999372	0	0.500019	0.00575262	13714987687	1.30419e+10	3.7052e+09	1.31652e+09	3.85649e+09	4.16363e+09	0	3.35912e+07	930441	29.2157	10.0658	28.4505	32.2677	39.2815	37.3113	97.1346	0.371229
TEav	TEav	Yes	Temporal	0	2	0	0	2	1	3	1	0	8.1125	5.26749e+07	4.44721e+07	84.37	9.87629e+07	9.87629e+07	9.44401e+07	0.960208	1.32515e+10	88890561	1.24785e+10	1.21783e+10	0.00602789	0.00600078	0.000251889	9.43813e+07	0.999358	0	0.500019	0.00561389	1.38983e+10	1.32515e+10	3.79926e+09	1.27953e+09	3.98609e+09	4.18661e+09	0	3.41285e+07	938642	28.972	9.62106	29.5057	31.9013	38.5931	36.7192	97.1961	0.375182
TEm	TEm	Yes	Temporal	0	2	0	0	0	1	6	1	0	8.25	5.08261e+07	4.14054e+07	81.215	9.26142e+07	9.26142e+07	8.94215e+07	0.969706	1.25241e+10	8.27578e+07	11597265682	1.13267e+10	0.006159	0.0061823	0.0002345	8.93631e+07	0.999318	0	0.500022	0.0058579	13033879506	1.25241e+10	3.75198e+09	1.21996e+09	3.33142e+09	4.22074e+09	0	3.35903e+07	733500	30.6173	9.75148	25.5262	34.1048	40.3688	38.826	97.7088	0.370009
TEO	TEO	Yes	Temporal	0	4	0	0	2	0	0	1	1	7.9125	5.37094e+07	43593554	81.3125	9.34707e+07	9.34707e+07	9.29016e+07	0.994407	1.29132e+10	8.71201e+07	1.21136e+10	1.18343e+10	0.006107	0.006091	0.000244375	9.28296e+07	0.999219	0	0.500018	0.00583137	1.3112e+10	1.29132e+10	3.90275e+09	1.1712e+09	3603508508	4.23571e+09	0	3.44195e+07	966404	30.2062	8.96736	28.028	32.7982	39.1736	38.6769	96.9682	0.395164
TEpd	TEpd	Yes	Temporal	0	3	0	0	2	0	3	0	0	8.4625	54108805	4.42751e+07	81.7875	9.78567e+07	9.78567e+07	9.41557e+07	0.967209	1.29797e+10	8.84805e+07	1.21983e+10	1.19243e+10	0.00608637	0.0060795	0.000223125	94081664	0.999208	0	0.500018	0.00633975	1.32911e+10	1.29797e+10	4424751599	1.21599e+09	3122233488	4.21676e+09	0	3.88488e+07	602826	33.8884	9.3273	24.2284	32.5559	43.2157	42.2109	98.4278	0.383266
TEpv	TEpv	Yes	Temporal	0	2	0	0	2	0	2	1	0	8.11429	5.44671e+07	4.51206e+07	82.7086	1.01926e+08	1.01926e+08	9.56222e+07	0.943228	13326920439	9.01807e+07	1.25728e+10	1.22751e+10	0.00617857	0.00615814	0.000231286	9.55576e+07	0.99931	0	0.500009	0.006077	1.38173e+10	13326920439	4.35509e+09	1255607972	3.55109e+09	4.1651e+09	0	38168073	829534	32.9895	9.43023	26.2091	31.371	42.4197	40.9628	97.5166	0.383805
TF	TF	Yes	Temporal	0	1	0	0	0	0	1	0	0	8.55	52020539	45776562	87.99	104041078	104041078	9.47589e+07	0.910841	13021627794	91338808	12554775675	1.20816e+10	0.0074425	0.0073755	0.000225	94536417	0.997657	0	0.500009	0.0076385	14309762166	13021627794	4694885665	1335661991	3.54435e+09	3.44673e+09	0	4.19711e+07	493594	36.1159	10.2754	27.1491	26.4596	46.3913	42.2235	98.8279	0.334613
TFO	TFO	Yes	Temporal	0	3	0	0	1	0	3	1	0	8.4625	4.96585e+07	4.06727e+07	81.4875	8.82012e+07	8.82012e+07	8.77976e+07	0.996632	1.22254e+10	8.12673e+07	1.13189e+10	1.1029e+10	0.006478	0.00650725	0.000246625	8.77114e+07	0.998981	0	0.500044	0.00568175	12396242604	1.22254e+10	3.73085e+09	1.1708e+09	3045615623	4.27811e+09	0	3.3199e+07	759807	31.294	9.57406	23.6017	35.5301	40.8681	40.3993	97.686	0.388921
TG	TG	Yes	Temporal	0	3	0	0	1	0	0	0	0	7.83333	5.3747e+07	4.00928e+07	74.7975	104146263	104146263	84186424	0.820217	1.1551e+10	8.00813e+07	1.09908e+10	1.0691e+10	0.0065095	0.006453	0.00022325	8.40754e+07	0.998679	0	0.500021	0.005976	1.39974e+10	1.1551e+10	3.63565e+09	953121956	3.35651e+09	3.60576e+09	0	31942631	403965	31.528	8.26802	28.9613	31.2427	39.796	32.7041	98.7265	0.394192
Tha	TH	No	Subcortical	0	2	0	0	1	0	4	0	0	8.05	4.8459e+07	3.80311e+07	78.41	89355114	89355114	85410756	0.964785	1.17436e+10	7.60067e+07	1.04421e+10	10203481681	0.00611229	0.00615943	0.000185714	85346772	0.999273	0	0.500022	0.00526986	12326885942	1.17436e+10	4259568857	1241985175	2.07982e+09	4162232093	0	3.77153e+07	471737	36.0636	10.4969	17.8464	35.5931	46.5605	44.585	98.7386	0.399658
TPO	TPO	Yes	Temporal	0	4	0	0	1	1	2	2	1	8.21	5.19323e+07	4.30587e+07	82.1909	9.24105e+07	9.24105e+07	9.16627e+07	0.993278	1.2935e+10	8.60665e+07	12154250327	1.18848e+10	0.00585845	0.00583891	0.000252182	9.16079e+07	0.999345	0	0.500036	0.00576982	1.31543e+10	1.2935e+10	3.91037e+09	1.29152e+09	3.52228e+09	4.21081e+09	0	3.45614e+07	1.06334e+06	30.7339	9.75978	26.1962	33.3099	40.4937	39.9199	97.0323	0.408259
Tpt	Tpt	Yes	Temporal	0	2	0	0	0	1	2	0	1	7.88333	4.76929e+07	3.91996e+07	81.6333	8.39924e+07	8.39924e+07	8.36002e+07	0.996581	1.17121e+10	7.83418e+07	1.09816e+10	1.07214e+10	0.00604917	0.00604267	0.000241833	83538641	0.999215	0	0.500022	0.00609617	11868335240	1.17121e+10	3.55882e+09	1.12562e+09	3.18138e+09	3.84624e+09	0	3.15642e+07	780701	31.4417	9.5005	26.0825	32.9753	40.9422	40.4849	97.6203	0.387564
V1	V1	Yes	Occipital	0	4	0	0	4	0	3	0	0	7.86364	5.40659e+07	4.07602e+07	75.4436	9.76233e+07	9.76233e+07	8.70846e+07	0.900192	1.19573e+10	8.14335e+07	1.11822e+10	1.08939e+10	0.00654545	0.00655036	0.000233636	8.69919e+07	0.998899	0	0.500022	0.00596018	1.32888e+10	1.19573e+10	3.52691e+09	9.72428e+08	3.28641e+09	4.17159e+09	0	3.09066e+07	726631	29.4672	8.09931	27.69	34.7435	37.5664	33.9549	97.7057	0.390006
V2	V2	Yes	Occipital	0	4	0	0	4	1	5	1	0	8.07333	5.38712e+07	4.29035e+07	80.06	9.97794e+07	9.97794e+07	8.98009e+07	0.905546	1.24973e+10	8.5731e+07	1.1937e+10	1.16522e+10	0.00636167	0.00631087	0.0002546	8.97203e+07	0.99905	0	0.500018	0.0055422	1.3781e+10	1.24973e+10	3.63861e+09	1.0486e+09	3.7825e+09	4027521135	0	31979969	812674	29.3763	8.3379	29.9405	32.3451	37.7142	34.1332	97.4768	0.399174
V3d	V3d	Yes	Occipital	0	1	1	1	0	0	2	0	0	9.22	5.21057e+07	4.28116e+07	81.964	1.02069e+08	1.02069e+08	9.04649e+07	0.88588	1.24144e+10	8.54941e+07	1.17333e+10	11348244715	0.0071164	0.0070844	0.0002392	9.03269e+07	0.998432	0	0.500015	0.0061268	1.3958e+10	1.24144e+10	3.6736e+09	1111305519	3.89255e+09	3.73699e+09	0	3.30808e+07	768174	29.3848	8.88666	31.5335	30.195	38.2714	34.1723	97.6907	0.345156
V3v	V3v	Yes	Occipital	1	3	0	0	1	1	2	0	0	8.1125	5.56731e+07	4.49863e+07	81.015	9.54175e+07	9.54175e+07	9.51123e+07	0.997249	1.32421e+10	8.99175e+07	1.25252e+10	1.22478e+10	0.00628087	0.00627187	0.000266125	9.50535e+07	0.99937	0	0.50001	0.00564137	1.34009e+10	1.32421e+10	3.69911e+09	1115879620	3912019073	4515023327	0	3.26806e+07	875534	28.3001	8.43539	28.6959	34.5682	36.7355	36.3419	97.3948	0.409173
V4	V4	Yes	Occipital	0	3	0	0	1	1	2	0	0	8.01429	50150403	4.26375e+07	84.2757	9.23206e+07	9.23206e+07	9.04271e+07	0.982428	1.26596e+10	85216405	1.19369e+10	1.16741e+10	0.00565729	0.00565214	0.000248143	9.03641e+07	0.99924	0	0.500014	0.00570129	1.29954e+10	1.26596e+10	3.68655e+09	1.21466e+09	3.76455e+09	3993886657	0	3.31537e+07	865914	30.0372	9.64393	28.1258	32.1931	39.6811	38.664	97.4211	0.369048
V4v	V4v	Yes	Occipital	1	4	0	0	0	1	1	0	0	8.34286	5.79027e+07	4.95913e+07	85.78	1.04386e+08	1.04386e+08	1.0405e+08	0.996792	1.45058e+10	9.91043e+07	1.38227e+10	13506908631	0.00612343	0.00608686	0.000264714	1.03968e+08	0.999202	0	0.500009	0.00549571	1.46763e+10	1.45058e+10	4.14443e+09	1.29703e+09	4.54188e+09	4.52245e+09	0	37172856	839123	28.7654	9.01406	30.8324	31.388	37.7794	37.3684	97.6981	0.357851
VIP	VIP	Yes	Parietal	1	2	0	0	2	2	2	2	0	7.98182	5.0305e+07	4.3066e+07	85.42	9.43313e+07	9.43313e+07	9.25517e+07	0.982418	1.31692e+10	86084426	1.22535e+10	1.19898e+10	0.00556464	0.005555	0.000254273	9.24997e+07	0.999389	0	0.500019	0.00515982	1.35138e+10	1.31692e+10	3.52947e+09	1.29351e+09	3968352291	4.37772e+09	0	3.16212e+07	1.28329e+06	27.5615	9.74291	29.0556	33.6392	37.3044	36.3089	96.0826	0.375417
[truncated: 8 more columns]

## Sheet: Abbreviations for brain region
Number	Abbreviation	Full name	Lobe/region	Regional Map*
1	F1	agranular frontal area F1,M1 (Primary motor cortex)	Frontal	M1
2	F2	agranular frontal area F2,PMdc (dorsal premotor cortex, caudal)	Frontal	PMCdl
3	F4	agranular frontal area F4,PMv (ventral premotor cortex)	Frontal	PMCvl
4	F3	agranular frontal area F3,SMA (supplementary motor area)	Frontal	PMCm
5	F5	agranular frontal area F5,PMv (ventral premotor cortex)	Frontal	PMCvl
6	44	area 44	Frontal	PFCvl
7	8Bs	area 8B in the arcuate sulcus(“s” stands for sulcus)	Frontal	FEF
8	8A	area 8A[8Ad+8Av]	Frontal	FEF
9	PrCO	precentral opercular area	Frontal	PFCol
10	25	subgenual cingulate cortex,area 25	Frontal	CCs
11	13a	orbitomedial prefrontal cortex,area 13a	Frontal	PFCom
12	F6	agranular frontal area F6,PreSMA (presupplementary motor area)	Frontal	PFCdm
13	45	area 45[45A+45B]	Frontal	PFCvl
14	14c	orbitomedial prefrontal area,14c	Frontal	PFCom
15	F7	agranular frontal area F7,PMdr (dorsal premotor cortex, rostral)	Frontal	PMCdl
16	12o	lateral prefrontal cortex,area 12o,orbital part	Frontal	PFCol
17	13l	orbitomedial prefrontal cortex,area 13l	Frontal	PFCol
18	13m	orbitomedial prefrontal cortex,area 13m	Frontal	PFCom
19	12l	lateral prefrontal cortex,area 12l,lateral part	Frontal	PFCvl
20	8Bd	area 8B,dorsal subdivision	Frontal	PFCdl
21	32	orbitomedial prefrontal cortex,area 32	Frontal	PFCm
22	13b	orbitomedial prefrontal cortex,area 13b	Frontal	PFCom
23	46d	area 46, dorsal subdivision	Frontal	PFCdl
24	46v	area 46, ventral subdivision	Frontal	PFCvl
25	8Bm	area 8B,medial subdivision	Frontal	PFCdm
26	12m	lateral prefrontal cortex,area 12m,medial part	Frontal	PFCol
27	9d	area 9, dorsal subdivision	Frontal	PFCdl
28	14r	orbitomedial prefrontal area,14r	Frontal	PFCom
29	12r	lateral prefrontal cortex,area 12r,rostal part?	Frontal	PFCol
30	9m	area 9, medial subdivision	Frontal	PFCdm
31	11l	obrital prefrontal area,area 11l	Frontal	PFCoi
32	11m	orbital prefrontal area,area 11m	Frontal	PFCom
33	10m	frontal polar,area 10m[10mc+10mr]	Frontal	PFCm
34	10o	frontal polar anterior part,area 10o	Frontal	PFCpol
35	7m	area 7m in the medial parietal cortex	Parietal	PCm
36	7a	visual area 7a	Parietal	PCi
37	5	somatosensory area 5 (complex)[PE+PEa+PEc]	Parietal	PCs
38	LIPd	lateral intraparietal area, dorsal subdivision	Parietal	PCip
39	LIPv	lateral intraparietal area, ventral subdivision	Parietal	PCip
40	VIP	ventral intraparietal area	Parietal	PCip
41	7b	visual area 7b	Parietal	PCi
42	7op	area 7op (parietal operculum)	Parietal	S2
43	1-2	somatosensory areas 1 and 2	Parietal	S1
44	3a/b	somatosensory areas 3a and 3b	Parietal	S1
45	SII	secondary somatosensory area (S2)	Parietal	S2
46	MST	medial superior temporal area	Temporal	VACd
47	FST	floor of superior temporal area	Temporal	TCs
48	Tpt	temporo-parietal area	Temporal	TCs
49	TEO	area TEO	Temporal	TCc
50	CL	caudal lateral, belt region of the auditory cortex	Temporal	TCs
51	TFO	area TFO of the parahippocampal cortex	Temporal	PHC
52	TEpv	ventral subregion of posterior TE	Temporal	TCi
53	TEpd	dorsal subregion of posterior TE	Temporal	TCi
54	A1	auditory area I, core region of the auditory cortex	Temporal	A1
55	CM	caudomedial, belt region of the auditory cortex	Temporal	TCs
56	PGa	area Pga,dorsal bank/fundus junction of the STS	Temporal	TCc
57	ML	middle lateral, belt region of the auditory cortex	Temporal	TCs
58	TF	area TF of the parahippocampal cortex	Temporal	PHC
59	IPa	area Ipa,sts fundus	Temporal	TCc
60	TPO	area TPO,sts dorsal bank	Temporal	TCc
61	TAa	area TAa,sts dorsal bank	Temporal	TCs
62	36c	area 36 of the perirhinal cortex, caudal subregion	Temporal	PHC
63	AL	anterior lateral, belt region of the auditory cortex	Temporal	TCs
64	TEm	area TEm,sts ventral bank	Temporal	TCc
65	R	rostral, core region of the auditory cortex	Temporal	A1
66	RM	rostromedial, belt region of the auditory cortex	Temporal	TCs
67	TEa	area TEa,sts ventral bank	Temporal	TCc
68	TEav	ventral subregion of anterior TE	Temporal	TCi
69	TEad	dorsal subregion of anterior TE	Temporal	TCi
70	RT	rostrotemporal, core region of the auditory cortex	Temporal	A1
71	RTM	medial rostrotemporal, belt region of the auditory cortex	Temporal	TCs
72	RTL	lateral rostrotemporal, belt region of the auditory cortex	Temporal	TCs
73	STG	superior temporal gyrus	Temporal	TCs
74	TG	temporal pole	Temporal	TCpol
75	23b	posterior cingulate cortex,area 23b	Cingulate	CCp
76	23c	posterior cingulate cortex,area 23c	Cingulate	CCp
77	24a'	anterior cingulate cortex,area 24a'	Cingulate	CCa
78	24c'	anterior cingulate cortex,area 24c'	Cingulate	CCa
79	24b'	anterior cingulate cortex,area 24b'	Cingulate	CCa
80	24a	anterior cingulate cortex,area 24a	Cingulate	CCa
81	24b	anterior cingulate cortex,area 24b	Cingulate	CCa
82	24c	anterior cingulate cortex,area 24c	Cingulate	CCa
83	V1	visual area 1, primary visual cortex	Occipital	V1
84	V2	visual area 2	Occipital	V2
85	V3d	visual area 3, dorsal part	Occipital	VACd
86	V3v	visual area 3, ventral part	Occipital	VACv
87	V4	visual area 4,dorsal part	Occipital	VACd
88	V4v	visual area 4,ventral part	Occipital	TCv
89	Ri	retroinsula	Insula	Ip
90	Ig	granular insula	Insula	Ip
91	Id	dysgranular insula	Insula	Ip
92	Pi	parainsular area	Insula	Ia
93	Ia	agranular insula	Insula	Ia
94	G	gustatory cortex	Insula	G
95	Iapl	posterolateral agranular insula area	Insula	Ia
96	Ial	lateral agranular insula area	Insula	Ia
97	Iapm	posteromedial agranular insula area	Insula	Ia
98	Tha	thalamus	Subcortical	TH
99	HC	hippocampus	Subcortical	HC
100	GP	globus pallidus	Subcortical	GP
101	Amy	amygdala	Subcortical	Amyg
102	Pu	putamen	Subcortical	Put
103	Cd	caudate	Subcortical	Cau
104	NA	nucleus accumbens	Subcortical	NAcc
105	Pir	piriform cortex	Subcortical	None
* Region-to-region transformationwas achieved by dilation and transformation of centroid coordinates, followed by manual check.

## Sheet: Monkey_info
Macaque_ID	Gender	Weight(kg)	Age
002	Male	8.7	9
034	Male	7.8	9
067	Male	9.4	27
079	Male	4.2	27
92	Female	4.8	14
qbt	Male	9.6	9
xq	Male	9.9	10
xz	Male	10.9	9
zs	Male	12	9
