# Supplementary material for: Brain-wide and cell-specific transcriptomic insights into MRI-derived cortical morphology in macaque monkeys
Source: Nat Commun. 2023 Mar 17;14:1499. doi: 10.1038/s41467-023-37246-w (PMC10023667; doi:10.1038/s41467-023-37246-w)
Supplement: Supplementary file 3 — Supplementary Data 1-15 [file 41467_2023_37246_MOESM3_ESM.zip › SupplementaryData/Supplementary Data 10 Significant CT-correlated gene list (1,284) across age 2 to age 8.xlsx]

## Sheet: ageCT_exp_1284SigGenes_Cor_P
Gene.ID	Gene.name	r value								p (FDR-corrected)
		age2	age3	age4	age5	age6	age7	age8	aggregate	age2	age3	age4	age5	age6	age7	age8	aggregate
ENSMFAG00000002737	SH3BP5L	0.348501	0.341768	0.334601	0.345354	0.35703	0.339501	0.32505	0.313056	0.020296	0.0238594	0.0144764	0.0133616	0.00693179	0.0148826	0.0116005	0.024758
ENSMFAG00000023144	KIF26B	0.311862	0.313114	0.361436	0.352081	0.38128	0.363709	0.389945	0.349134	0.0364379	0.0347545	0.00886197	0.0119353	0.00428962	0.0100558	0.00255384	0.0117617
ENSMFAG00000041700	ACTN2	0.406714	0.411973	0.439894	0.43973	0.458257	0.444089	0.473543	0.442859	0.00937543	0.0114134	0.00335352	0.00324227	0.00128745	0.00389786	0.000759036	0.00336301
ENSMFAG00000041435	KCNK1	0.402893	0.402402	0.4059	0.409393	0.409015	0.400413	0.421384	0.416424	0.00970277	0.0120523	0.00464161	0.00511571	0.00260581	0.00586867	0.00144129	0.00431601
ENSMFAG00000039905	URB2	-0.328317	-0.332316	-0.363629	-0.353044	-0.368711	-0.335731	-0.375952	-0.364324	0.0272678	0.0266462	0.0085981	0.0117381	0.00544675	0.0158154	0.00355161	0.00911255
ENSMFAG00000044318	RHOU	-0.384122	-0.363646	-0.359165	-0.346895	-0.366991	-0.33822	-0.357136	-0.371311	0.0123441	0.0182968	0.00918009	0.0130765	0.00561351	0.0151401	0.00534306	0.0083898
ENSMFAG00000041101	LMX1A	-0.323993	-0.32342	-0.338856	-0.342954	-0.348103	-0.340344	-0.313851	-0.326385	0.0290475	0.0303283	0.0133373	0.0136946	0.00869465	0.0146552	0.0149515	0.0183909
ENSMFAG00000033900	KLHL20	-0.307841	-0.314308	-0.348629	-0.338697	-0.357355	-0.32292	-0.374762	-0.338805	0.0385939	0.0342084	0.0111413	0.0146315	0.00687741	0.0200931	0.00363793	0.0142753
ENSMFAG00000012707	RF00069	-0.314384	-0.323871	-0.327152	-0.323354	-0.310167	-0.319792	-0.312561	-0.314498	0.0348508	0.0302003	0.0167159	0.0197731	0.0201491	0.0214515	0.0153831	0.0238945
ENSMFAG00000029668	ENSMFAG00000029668	-0.350928	-0.330484	-0.346269	-0.34779	-0.347142	-0.334612	-0.30118	-0.360215	0.0199504	0.02753	0.0114756	0.0128629	0.00893016	0.0162024	0.0198333	0.00965209
ENSMFAG00000037136	SOAT1	-0.356288	-0.34854	-0.362991	-0.360613	-0.378019	-0.346647	-0.367171	-0.348944	0.0179032	0.0222239	0.00866963	0.0103573	0.00460069	0.0133484	0.00421697	0.0117617
ENSMFAG00000030817	KCNT2	0.388182	0.372982	0.402211	0.387655	0.41162	0.382956	0.402647	0.425603	0.0115849	0.0158228	0.00491091	0.00674786	0.0025785	0.0071482	0.00200482	0.00407677
ENSMFAG00000035416	DDX59	-0.392133	-0.407691	-0.439254	-0.435295	-0.459157	-0.435309	-0.485711	-0.411449	0.0109848	0.0120523	0.00339724	0.00340853	0.00128658	0.00389786	0.00062701	0.00435002
ENSMFAG00000003587	CHI3L1	-0.303402	-0.313627	-0.361585	-0.348939	-0.370479	-0.385571	-0.40937	-0.336283	0.0417747	0.034557	0.00885986	0.0126227	0.00524296	0.00687823	0.00177015	0.0150791
ENSMFAG00000010454	LRRN2	0.330208	0.348235	0.38075	0.380144	0.390197	0.400005	0.434751	0.363989	0.0267449	0.0222239	0.00658972	0.00751299	0.00366756	0.00586867	0.00118684	0.00916088
ENSMFAG00000038396	CNTN2	-0.311624	-0.306726	-0.351289	-0.335127	-0.36677	-0.335131	-0.384464	-0.350872	0.036565	0.0386941	0.0106505	0.0156254	0.00563288	0.016015	0.00290233	0.0114515
ENSMFAG00000047024	ENSMFAG00000047024	-0.367963	-0.355706	-0.3798	-0.355046	-0.375046	-0.370946	-0.370819	-0.343645	0.015366	0.0199835	0.00670277	0.0112603	0.00481515	0.00867805	0.00391583	0.0129448
ENSMFAG00000033925	EIF2D	-0.301507	-0.326452	-0.350686	-0.348391	-0.349749	-0.359048	-0.404288	-0.330464	0.0431335	0.0294062	0.0107579	0.0127706	0.00832876	0.0106624	0.00194009	0.0167835
ENSMFAG00000039131	CD55	-0.402076	-0.405054	-0.435156	-0.438116	-0.461106	-0.435188	-0.455574	-0.420487	0.00970277	0.0120523	0.00359425	0.00333154	0.00126635	0.00389786	0.00107331	0.00416509
ENSMFAG00000037998	RD3	-0.437646	-0.425145	-0.4111	-0.414558	-0.40965	-0.409774	-0.379919	-0.425683	0.00621626	0.0102193	0.00436711	0.0048496	0.00260581	0.0053387	0.00323307	0.00407677
ENSMFAG00000039946	SLC30A1	0.328602	0.317666	0.333768	0.331421	0.345413	0.345616	0.327804	0.334723	0.0271925	0.0324973	0.0146868	0.016945	0.00925662	0.0134585	0.0108769	0.0154791
ENSMFAG00000037316	C1orf115	0.357787	0.343026	0.343313	0.333941	0.348838	0.303822	0.329623	0.357579	0.0176519	0.0235975	0.0121768	0.0160094	0.00851853	0.0299176	0.0103767	0.0102154
ENSMFAG00000035398	STUM	0.325277	0.33449	0.374684	0.364738	0.392238	0.362546	0.417352	0.36806	0.0286483	0.0259928	0.00715313	0.00967116	0.00354779	0.0101154	0.00150977	0.00870935
ENSMFAG00000044667	NR1I3	0.348285	0.320434	0.332847	0.32063	0.334778	0.332272	0.315283	0.353608	0.0203672	0.0317423	0.014927	0.020908	0.011846	0.016997	0.0145137	0.0109709
ENSMFAG00000000375	ADAMTS4	-0.325086	-0.312947	-0.35859	-0.341681	-0.377513	-0.341763	-0.376842	-0.358662	0.0287916	0.0348893	0.00922515	0.0139066	0.00460207	0.0144433	0.00348261	0.00997626
ENSMFAG00000036621	IGSF8	0.31166	0.335219	0.345539	0.356169	0.368558	0.341809	0.376283	0.31558	0.0365503	0.0258569	0.0116702	0.0110302	0.00546709	0.0144433	0.0035255	0.02333
ENSMFAG00000040025	TAGLN2	-0.3139	-0.305206	-0.324886	-0.31078	-0.329159	-0.312036	-0.336938	-0.345769	0.0350378	0.0395889	0.0176341	0.0256874	0.0133817	0.0253387	0.00871642	0.0124887
ENSMFAG00000036444	HAPLN2	-0.376237	-0.364898	-0.402299	-0.386539	-0.421038	-0.381002	-0.416902	-0.405235	0.0135367	0.0181675	0.00491091	0.00694086	0.00214749	0.0073962	0.00150977	0.00468904
ENSMFAG00000034196	PKLR	0.300792	0.301908	0.341358	0.325856	0.356354	0.325416	0.379251	0.341936	0.0433871	0.0421514	0.0127293	0.0188638	0.0070443	0.01923	0.00327316	0.0132595
ENSMFAG00000041110	EFNA1	-0.470952	-0.474358	-0.504446	-0.503624	-0.529945	-0.50261	-0.543676	-0.510584	0.00350849	0.00763957	0.00195938	0.00171692	0.000561339	0.00255041	0.000204912	0.00118954
ENSMFAG00000034487	TPM3	0.349823	0.35696	0.387667	0.385677	0.402719	0.38071	0.424774	0.381239	0.0202155	0.0197697	0.00584637	0.00703812	0.00289054	0.00747349	0.00136543	0.00700267
ENSMFAG00000036337	CDC42SE1	-0.345141	-0.332523	-0.352113	-0.344475	-0.354721	-0.338325	-0.348916	-0.368807	0.0212982	0.0265047	0.0105016	0.0134855	0.0073441	0.0151401	0.00649048	0.00865227
ENSMFAG00000039644	MINDY1	-0.31296	-0.312808	-0.351515	-0.344355	-0.37466	-0.343907	-0.391053	-0.343515	0.0357171	0.034948	0.0106336	0.0134855	0.00482482	0.0137655	0.0024948	0.0129725
ENSMFAG00000038604	CERS2	-0.373439	-0.358967	-0.383525	-0.371832	-0.397021	-0.372525	-0.3927	-0.382334	0.0140843	0.0197674	0.00633012	0.00853782	0.0032138	0.00848601	0.0024545	0.00683917
ENSMFAG00000040977	CA14	-0.356822	-0.347555	-0.384455	-0.371642	-0.404688	-0.372499	-0.408425	-0.379292	0.0179032	0.0222239	0.00621806	0.00859101	0.00285007	0.00848601	0.00177316	0.0072861
ENSMFAG00000031699	MTMR11	-0.359294	-0.342365	-0.337251	-0.347625	-0.348077	-0.336401	-0.314664	-0.351715	0.0172649	0.0237896	0.0137397	0.0129023	0.00869465	0.0156422	0.0147076	0.0112556
ENSMFAG00000030326	HIST2H3D	-0.343847	-0.349489	-0.36234	-0.374718	-0.383461	-0.382387	-0.376314	-0.370669	0.0217532	0.0218467	0.00876311	0.0079864	0.00412774	0.00723329	0.00352421	0.00850876
ENSMFAG00000029554	RF00003	-0.337652	-0.343005	-0.348968	-0.382003	-0.389169	-0.362413	-0.36826	-0.369723	0.0236318	0.0235975	0.01107	0.00745601	0.00367096	0.010122	0.00414486	0.00858649
ENSMFAG00000046287	ACP6	-0.339166	-0.345466	-0.368129	-0.371943	-0.390432	-0.370687	-0.403891	-0.368293	0.0229948	0.0226242	0.00793696	0.00851404	0.00364339	0.00867805	0.00195334	0.00870825
ENSMFAG00000046327	TXNIP	-0.362584	-0.344918	-0.335931	-0.331561	-0.33542	-0.341408	-0.321631	-0.330862	0.0167018	0.0227918	0.0141282	0.0169119	0.0117255	0.0145198	0.0125498	0.0166856
ENSMFAG00000042672	SLC22A15	-0.321731	-0.313937	-0.34112	-0.343637	-0.363785	-0.319447	-0.343777	-0.344519	0.0304754	0.0344336	0.0127934	0.013619	0.0059985	0.0216157	0.00739953	0.0127189
ENSMFAG00000044411	DRAM2	-0.37067	-0.379497	-0.403929	-0.400904	-0.4281	-0.412524	-0.44534	-0.380226	0.0147901	0.0144747	0.00467628	0.00568029	0.00195258	0.00510999	0.00113407	0.0071184
ENSMFAG00000007623	KCNA3	0.346459	0.339405	0.374366	0.363944	0.392247	0.353813	0.384005	0.378432	0.0209862	0.0245583	0.00715313	0.0097654	0.00354779	0.0116663	0.00292531	0.00738082
ENSMFAG00000030547	PSRC1	0.324103	0.333173	0.368498	0.375308	0.398387	0.361205	0.412272	0.360483	0.0290475	0.0263967	0.007929	0.00793055	0.00313226	0.0102995	0.00167073	0.00965209
ENSMFAG00000002722	COL11A1	0.321994	0.312086	0.349133	0.351935	0.371849	0.348425	0.342778	0.349184	0.0303023	0.0352208	0.01107	0.0119353	0.00509262	0.01302	0.00758524	0.0117617
ENSMFAG00000037976	GPR88	0.309905	0.300699	0.327894	0.302603	0.324763	0.300503	0.341415	0.340374	0.0376152	0.0429527	0.016563	0.029928	0.0148032	0.0317056	0.00783097	0.0137049
ENSMFAG00000035540	ENSMFAG00000035540	-0.307162	-0.320181	-0.353515	-0.357851	-0.371149	-0.354791	-0.38957	-0.347775	0.0389326	0.0318903	0.010224	0.0108823	0.0051937	0.01143	0.00257189	0.0120396
ENSMFAG00000040268	ENSMFAG00000040268	-0.451659	-0.442614	-0.469556	-0.450715	-0.478648	-0.454627	-0.470615	-0.466726	0.00539087	0.00763957	0.00271618	0.00295508	0.000989888	0.00325898	0.000821736	0.00189512
ENSMFAG00000034077	LMO4	0.389269	0.351432	0.346729	0.329844	0.335082	0.335849	0.30443	0.385476	0.0114843	0.0214559	0.0113583	0.017483	0.0117892	0.0158088	0.0183695	0.00659123
ENSMFAG00000042797	CLCA1	-0.330699	-0.323997	-0.364941	-0.348001	-0.381137	-0.356941	-0.393176	-0.35811	0.0265037	0.0302003	0.00844063	0.0128531	0.0043008	0.011064	0.00243184	0.0101518
ENSMFAG00000001996	CLCA2	-0.336025	-0.320738	-0.364472	-0.350136	-0.380645	-0.352601	-0.373903	-0.354106	0.0242315	0.0315445	0.00846654	0.0123286	0.00435883	0.0118913	0.0036966	0.0109029
ENSMFAG00000041884	ST6GALNAC5	0.358454	0.34637	0.387416	0.38264	0.403663	0.367031	0.39395	0.395026	0.017472	0.0222239	0.00586374	0.00740546	0.00285007	0.00933282	0.00241365	0.00562866
ENSMFAG00000039614	ENSMFAG00000039614	0.347428	0.322537	0.352242	0.346852	0.365241	0.327533	0.326897	0.371334	0.0206213	0.0306249	0.0104951	0.0130765	0.00584336	0.0184783	0.0111207	0.0083898
ENSMFAG00000038282	ST6GALNAC3	-0.378074	-0.347771	-0.360198	-0.336378	-0.367195	-0.334141	-0.343891	-0.367956	0.0131174	0.0222239	0.00901029	0.015215	0.00558901	0.0162312	0.00737741	0.00873276
ENSMFAG00000033874	LEPROT	-0.319927	-0.32396	-0.34406	-0.337525	-0.357029	-0.337774	-0.356949	-0.329631	0.0314742	0.0302003	0.011983	0.0148979	0.00693179	0.015231	0.00536484	0.0170566
ENSMFAG00000003493	JAK1	-0.348971	-0.34727	-0.36224	-0.342813	-0.364762	-0.332018	-0.372382	-0.369996	0.020296	0.0222239	0.00876311	0.013708	0.00588556	0.0170929	0.0038134	0.00856651
ENSMFAG00000003319	CYP2J2	-0.318692	-0.321634	-0.359546	-0.34527	-0.379121	-0.342931	-0.393517	-0.344385	0.0320392	0.0309258	0.00912961	0.0133616	0.00449861	0.0141043	0.00243184	0.012743
ENSMFAG00000023923	ENSMFAG00000023923	0.364374	0.370394	0.407495	0.410031	0.434413	0.401453	0.431754	0.405904	0.0163824	0.0164176	0.00464161	0.00511571	0.00172284	0.00585917	0.00125857	0.00468904
ENSMFAG00000033134	TMEM59	-0.304825	-0.306878	-0.321611	-0.321182	-0.330178	-0.317766	-0.319562	-0.321003	0.0406287	0.0386862	0.0191743	0.0206765	0.0131081	0.0225713	0.013141	0.0207856
ENSMFAG00000043512	OSBPL9	-0.322205	-0.3299	-0.381541	-0.363427	-0.396445	-0.376048	-0.419941	-0.351473	0.0301657	0.027987	0.00649655	0.00987267	0.00328343	0.00798407	0.00146569	0.0113412
ENSMFAG00000043099	IPP	-0.312784	-0.308865	-0.341394	-0.351899	-0.372645	-0.340917	-0.337925	-0.329004	0.035792	0.0372215	0.0127293	0.0119353	0.00497813	0.0145745	0.00853162	0.0173441
ENSMFAG00000029387	PRDX1	-0.340724	-0.335317	-0.364699	-0.356329	-0.382946	-0.359107	-0.390857	-0.361511	0.0225788	0.0258007	0.00844063	0.0110026	0.00418291	0.0106517	0.00250037	0.00955428
ENSMFAG00000038654	CCDC163	-0.317805	-0.319626	-0.351617	-0.339311	-0.359649	-0.344017	-0.386177	-0.350879	0.0327555	0.032169	0.0106011	0.0143922	0.00654362	0.0137648	0.00279088	0.0114515
ENSMFAG00000042816	TESK2	-0.380011	-0.37327	-0.410383	-0.391786	-0.411458	-0.400192	-0.433706	-0.417313	0.0127269	0.0158105	0.00437776	0.006467	0.0025785	0.00586867	0.00121003	0.00426676
ENSMFAG00000026331	MUTYH	-0.321305	-0.337999	-0.372748	-0.374574	-0.383475	-0.377813	-0.414082	-0.377386	0.0307623	0.0250162	0.00731405	0.00799359	0.00412774	0.00781743	0.00158757	0.00756174
ENSMFAG00000000702	SLC6A9	-0.332607	-0.316716	-0.344858	-0.337273	-0.367619	-0.337493	-0.356987	-0.344735	0.0257592	0.0328669	0.0118244	0.0149258	0.00555925	0.0152636	0.00536484	0.0126981
ENSMFAG00000036907	PTPRF	0.305061	0.30655	0.353142	0.346336	0.375572	0.345895	0.386451	0.350459	0.0405011	0.038762	0.0102644	0.0132049	0.00477124	0.0134217	0.00276945	0.011524
ENSMFAG00000042006	ELOVL1	-0.310634	-0.30436	-0.342742	-0.328668	-0.359871	-0.331067	-0.378323	-0.340773	0.0371727	0.0401938	0.0123022	0.0178601	0.00654362	0.0173552	0.00335767	0.0136023
ENSMFAG00000018790	TMEM125	-0.31947	-0.312776	-0.354985	-0.339597	-0.37458	-0.341899	-0.385867	-0.352839	0.0316164	0.034948	0.00998856	0.0143354	0.00482909	0.0144387	0.00279642	0.0110439
ENSMFAG00000039379	CTPS1	0.316338	0.310891	0.356145	0.341501	0.360888	0.356529	0.379685	0.330205	0.0334544	0.0358262	0.00975228	0.0139651	0.00641156	0.0111598	0.00324951	0.01686
ENSMFAG00000044100	SMAP2	0.326764	0.352736	0.360174	0.376294	0.381846	0.35942	0.388511	0.336111	0.0281108	0.0208951	0.00901029	0.00778783	0.00425396	0.010561	0.00262728	0.0151055
ENSMFAG00000000875	FHL3	0.320108	0.317374	0.355156	0.333582	0.362545	0.337644	0.370335	0.362639	0.0313726	0.0326191	0.00995377	0.0161025	0.0061444	0.015231	0.00394894	0.00942324
ENSMFAG00000041787	ENSMFAG00000041787	0.341116	0.334161	0.363648	0.376086	0.390069	0.379192	0.35711	0.356485	0.0225681	0.0260412	0.0085981	0.00779139	0.00366756	0.00775976	0.00534513	0.0104461
ENSMFAG00000038442	DLGAP3	0.369818	0.364366	0.3996	0.3981	0.421015	0.386357	0.414241	0.389805	0.0149519	0.0182451	0.00503877	0.00594596	0.00214749	0.00674706	0.0015814	0.0061252
ENSMFAG00000030374	TRIM62	-0.333442	-0.315324	-0.339161	-0.338386	-0.354316	-0.338887	-0.351196	-0.346626	0.0254932	0.0336946	0.0132402	0.0147088	0.00742903	0.0150249	0.00610165	0.0123568
ENSMFAG00000032478	AZIN2	0.31646	0.336776	0.373012	0.373472	0.400634	0.367235	0.424207	0.353584	0.033409	0.0252549	0.00729235	0.00815005	0.00300444	0.00933282	0.00136543	0.0109709
ENSMFAG00000045877	ENSMFAG00000045877	-0.402175	-0.402742	-0.424568	-0.423899	-0.431962	-0.424613	-0.449932	-0.434835	0.00970277	0.0120523	0.00374743	0.00421241	0.00176898	0.00446004	0.00111294	0.00382844
ENSMFAG00000001257	TMEM54	0.307763	0.325716	0.353823	0.348582	0.369298	0.343992	0.39567	0.343082	0.0386483	0.0297296	0.0101535	0.0127022	0.00537237	0.0137648	0.00235231	0.0130004
ENSMFAG00000034246	HPCA	0.357599	0.365522	0.389677	0.374954	0.400563	0.376546	0.420948	0.396364	0.017666	0.0180059	0.00563037	0.00795577	0.00300444	0.00792013	0.00144196	0.00546202
ENSMFAG00000001093	HDAC1	-0.390337	-0.392291	-0.414888	-0.415857	-0.434803	-0.414679	-0.442135	-0.404291	0.0113416	0.0134554	0.00425794	0.00483746	0.00171777	0.00499844	0.00113407	0.00478465
ENSMFAG00000028460	ADGRB2	0.368186	0.386976	0.428774	0.425888	0.453258	0.433763	0.492986	0.403821	0.015366	0.0140117	0.00359425	0.00418854	0.00130227	0.00394486	0.00062701	0.00485948
ENSMFAG00000042878	COL16A1	0.311787	0.306388	0.31333	0.308623	0.320208	0.313057	0.321095	0.327815	0.0364449	0.0388597	0.0226681	0.0266672	0.0163381	0.0248054	0.0126985	0.0177713
ENSMFAG00000040093	PHACTR4	-0.306029	-0.307031	-0.341291	-0.332007	-0.3569	-0.33043	-0.367735	-0.326247	0.0398014	0.0386546	0.012735	0.01676	0.00693179	0.0175837	0.00417051	0.0184352
ENSMFAG00000045224	EYA3	-0.327425	-0.307526	-0.333763	-0.331385	-0.346975	-0.32745	-0.312952	-0.333538	0.0278513	0.0381833	0.0146868	0.016945	0.00897619	0.0184815	0.0152569	0.0158349
ENSMFAG00000022522	RPA2	-0.327117	-0.312716	-0.324001	-0.31694	-0.332619	-0.33126	-0.312508	-0.315952	0.027959	0.034948	0.0180696	0.0224558	0.0124242	0.0173016	0.0153988	0.0231163
ENSMFAG00000004617	AHDC1	0.350602	0.367552	0.40123	0.399546	0.415616	0.40706	0.456075	0.388977	0.0201229	0.0170505	0.00493791	0.00579291	0.00234831	0.0053387	0.00107331	0.00624991
ENSMFAG00000001141	WASF2	-0.380648	-0.367969	-0.382784	-0.377214	-0.397062	-0.377837	-0.383743	-0.383719	0.0127269	0.0170137	0.00642016	0.0076364	0.0032138	0.00781743	0.00293858	0.00672575
ENSMFAG00000003929	PIGV	-0.322065	-0.317987	-0.315652	-0.322184	-0.320418	-0.312924	-0.308472	-0.333055	0.0302767	0.0324763	0.0216155	0.0202199	0.0162991	0.0248796	0.0167754	0.0159515
ENSMFAG00000044982	RPS6KA1	-0.338779	-0.329543	-0.366732	-0.346816	-0.381328	-0.344065	-0.383818	-0.370815	0.0231444	0.028166	0.00822642	0.0130765	0.00428774	0.0137648	0.00293595	0.00848818
ENSMFAG00000045288	CEP85	-0.348576	-0.334445	-0.373718	-0.356408	-0.387224	-0.357467	-0.389274	-0.37739	0.020296	0.0259928	0.00724518	0.010997	0.00382461	0.0109938	0.00258459	0.00756174
ENSMFAG00000038789	CLIC4	-0.356031	-0.346291	-0.381948	-0.365431	-0.397257	-0.369921	-0.405998	-0.376224	0.0180137	0.0222239	0.00648735	0.00950068	0.00320383	0.00887383	0.00187723	0.00760947
ENSMFAG00000002613	IFNLR1	-0.354703	-0.363003	-0.392095	-0.394437	-0.412161	-0.399484	-0.405065	-0.393403	0.0184479	0.018497	0.00547909	0.00608898	0.00255988	0.00592443	0.0019296	0.00571879
ENSMFAG00000038100	SH2D5	0.423297	0.386103	0.380588	0.370925	0.381857	0.370746	0.325331	0.395711	0.00847617	0.0142972	0.00659033	0.00867711	0.00425396	0.00867805	0.0115383	0.00555767
ENSMFAG00000043993	KIF17	0.40179	0.397913	0.428081	0.425161	0.447569	0.410318	0.436784	0.42832	0.00970277	0.013075	0.00359425	0.00418854	0.00137803	0.0053387	0.00113407	0.00407677
ENSMFAG00000032215	HTR6	0.4263	0.428158	0.460695	0.458242	0.472303	0.46122	0.478938	0.446746	0.00810917	0.00956678	0.00280486	0.00295508	0.000989888	0.00261036	0.000632067	0.00331094
ENSMFAG00000037763	NBL1	0.338958	0.34914	0.383361	0.374353	0.399153	0.379612	0.425829	0.372375	0.0231016	0.022001	0.00633012	0.00799359	0.0030696	0.00768941	0.0013577	0.0082789
ENSMFAG00000005894	KISS1R	0.34678	0.350442	0.382421	0.372386	0.398163	0.354854	0.396723	0.390496	0.0208647	0.021489	0.0064452	0.0084384	0.00313226	0.01143	0.0023036	0.0060385
ENSMFAG00000000197	NECAP2	-0.317556	-0.307747	-0.311994	-0.307266	-0.315276	-0.31599	-0.325205	-0.324785	0.0328115	0.0379955	0.0232338	0.0274071	0.0182531	0.0233104	0.0115683	0.0190232
ENSMFAG00000042837	SLC25A34	-0.385322	-0.368683	-0.350855	-0.343273	-0.333881	-0.316497	-0.33021	-0.419176	0.012239	0.0167899	0.0107579	0.0136849	0.0120756	0.0231286	0.0102363	0.00416527
ENSMFAG00000035965	NPPA	0.305154	0.30036	0.333512	0.317594	0.34237	0.306458	0.350921	0.344569	0.0404866	0.043225	0.0147244	0.0222012	0.00997399	0.0284113	0.00615469	0.0127189
ENSMFAG00000046626	ENSMFAG00000046626	-0.359025	-0.343012	-0.365645	-0.349788	-0.364343	-0.347264	-0.367706	-0.380681	0.0173796	0.0235975	0.0083647	0.012422	0.00592711	0.0132177	0.00417051	0.00705022
ENSMFAG00000037708	LZIC	-0.345717	-0.337411	-0.369855	-0.35914	-0.387571	-0.36251	-0.389368	-0.367235	0.0211003	0.0251099	0.00778024	0.0106216	0.00379764	0.0101154	0.00258459	0.00878847
ENSMFAG00000003162	H6PD	-0.398201	-0.395571	-0.421168	-0.418345	-0.428418	-0.403188	-0.44065	-0.430908	0.0100301	0.0133195	0.00395128	0.00451402	0.00195258	0.00573685	0.00113407	0.00389914
ENSMFAG00000001731	VAMP3	-0.385274	-0.375016	-0.396906	-0.388569	-0.410328	-0.383507	-0.401927	-0.390781	0.012239	0.0156633	0.00524326	0.00662341	0.00260429	0.00709743	0.00201966	0.00602364
ENSMFAG00000004055	PLEKHG5	0.344317	0.325378	0.336709	0.333702	0.349175	0.34869	0.343273	0.343209	0.0215349	0.0299006	0.0139175	0.0160681	0.00845659	0.0129605	0.00748108	0.0129935
ENSMFAG00000033993	CHD5	0.423332	0.421103	0.442572	0.440029	0.458785	0.438109	0.453653	0.441524	0.00847617	0.0102848	0.00325482	0.00324227	0.00128658	0.00389786	0.00111052	0.00336301
ENSMFAG00000041475	SMIM1	0.361026	0.355527	0.37782	0.369421	0.384319	0.350462	0.395315	0.393331	0.0169345	0.0199835	0.00691453	0.00888255	0.00403778	0.0123617	0.00235245	0.00571879
ENSMFAG00000043807	TP73	0.343247	0.34097	0.358674	0.344092	0.363631	0.353034	0.384898	0.365167	0.0218101	0.0241535	0.00921569	0.0135432	0.00601024	0.0118489	0.00287515	0.00899195
ENSMFAG00000000422	VWA1	-0.349938	-0.326631	-0.353374	-0.331125	-0.357855	-0.32585	-0.350227	-0.37711	0.0202155	0.0293253	0.0102541	0.0170463	0.00679685	0.0190826	0.00630314	0.00760175
ENSMFAG00000038496	AGRN	0.36918	0.368935	0.394886	0.399435	0.426572	0.389825	0.421537	0.385075	0.0151017	0.0167612	0.00531837	0.00579515	0.0020032	0.00653375	0.00144037	0.00659735
ENSMFAG00000046839	ENSMFAG00000046839	-0.326937	-0.352944	-0.364096	-0.361226	-0.361668	-0.366344	-0.404376	-0.355676	0.0280527	0.0208951	0.00851381	0.0102388	0.00631499	0.00943869	0.00193602	0.010579
ENSMFAG00000034097	CCDC50	-0.349884	-0.353119	-0.39544	-0.383779	-0.412696	-0.39607	-0.427834	-0.376516	0.0202155	0.0208951	0.005317	0.00728307	0.00250306	0.0061093	0.00133051	0.00760947
ENSMFAG00000036104	P3H2	-0.348628	-0.343453	-0.380235	-0.375468	-0.400543	-0.367867	-0.398345	-0.38404	0.020296	0.0235649	0.00664714	0.00793055	0.00300444	0.00931901	0.00220524	0.00667269
ENSMFAG00000021979	RTP1	0.40512	0.398345	0.428785	0.419473	0.442577	0.4194	0.435521	0.440249	0.00960079	0.013075	0.00359425	0.00449311	0.00154952	0.0047811	0.00117435	0.00336301
ENSMFAG00000008661	THRB	0.355868	0.329381	0.348919	0.337396	0.358294	0.321504	0.335312	0.378887	0.0180554	0.0281894	0.01107	0.0149258	0.006747	0.0206804	0.00906813	0.00734705
ENSMFAG00000035980	KAT2B	-0.340251	-0.341948	-0.368278	-0.350456	-0.377862	-0.343487	-0.395905	-0.370222	0.0227273	0.0238029	0.00793696	0.0122548	0.00460207	0.0139404	0.00233848	0.00856651
ENSMFAG00000035903	KCNH8	-0.41258	-0.389895	-0.423606	-0.404642	-0.432394	-0.404637	-0.419012	-0.423581	0.00872094	0.0139355	0.00374743	0.00545861	0.00176898	0.00554202	0.00149777	0.00412927
ENSMFAG00000033539	BTD	-0.371463	-0.361485	-0.386363	-0.389873	-0.41115	-0.391842	-0.406611	-0.383532	0.0146285	0.0189117	0.00599988	0.00651197	0.0025879	0.00644647	0.00185931	0.00674598
ENSMFAG00000001867	CAPN7	-0.343147	-0.348542	-0.371328	-0.375443	-0.387915	-0.370904	-0.386061	-0.354	0.0218101	0.0222239	0.00748875	0.00793055	0.00377171	0.00867805	0.00279279	0.0109029
ENSMFAG00000030574	PIK3R4	-0.311418	-0.314977	-0.335438	-0.330894	-0.341297	-0.325186	-0.343668	-0.326943	0.0365658	0.0338542	0.014234	0.0170782	0.0102526	0.0192829	0.00740978	0.0180884
ENSMFAG00000031779	TF	-0.325832	-0.310583	-0.342107	-0.324241	-0.356046	-0.316136	-0.357515	-0.349077	0.0285832	0.0358664	0.012501	0.0194381	0.00710666	0.0232362	0.00530672	0.0117617
ENSMFAG00000032149	RAB6B	0.30509	0.328108	0.369339	0.37077	0.392063	0.390652	0.439216	0.339967	0.0405011	0.0285414	0.00784545	0.00869089	0.00354979	0.00652741	0.00113407	0.0138626
ENSMFAG00000022133	PPP2R3A	-0.340571	-0.333222	-0.355247	-0.338275	-0.361469	-0.33972	-0.343961	-0.32497	0.022612	0.0263823	0.00994072	0.0147278	0.00632903	0.014859	0.00736501	0.0189585
ENSMFAG00000035834	ENSMFAG00000035834	-0.301202	-0.302467	-0.323281	-0.32697	-0.341793	-0.303804	-0.316375	-0.317837	0.0432799	0.0416575	0.0184226	0.018516	0.0101334	0.029921	0.0141425	0.0222363
ENSMFAG00000002207	PLS1	-0.342108	-0.348657	-0.379784	-0.372033	-0.391945	-0.348493	-0.397926	-0.391791	0.0222512	0.0222239	0.00670277	0.0084986	0.00355697	0.0130067	0.00223304	0.00590457
ENSMFAG00000002921	SLC9A9	-0.350555	-0.32845	-0.32173	-0.302596	-0.320809	-0.309492	-0.302928	-0.330279	0.0201229	0.0284431	0.0191048	0.029928	0.0161354	0.0267563	0.0190897	0.0168463
ENSMFAG00000002735	RNF13	-0.320863	-0.316723	-0.354445	-0.340436	-0.372963	-0.339204	-0.372481	-0.344459	0.0309709	0.0328669	0.01007	0.0141674	0.00496855	0.0149631	0.00380744	0.0127189
ENSMFAG00000005982	P2RY1	-0.314113	-0.323858	-0.342041	-0.339258	-0.359057	-0.339289	-0.391426	-0.351167	0.0348663	0.0302003	0.0125145	0.0144059	0.00659865	0.0149455	0.00249054	0.011417
ENSMFAG00000040611	TIPARP	-0.305532	-0.311844	-0.319673	-0.329593	-0.342047	-0.305241	-0.320947	-0.306498	0.0401325	0.0352769	0.0199209	0.0175424	0.0100543	0.0291913	0.0127316	0.0280935
ENSMFAG00000043312	ENSMFAG00000043312	-0.329491	-0.328277	-0.348041	-0.336142	-0.337422	-0.324883	-0.33655	-0.343494	0.0269037	0.0284949	0.0112086	0.0153022	0.0111939	0.0193324	0.00880414	0.0129725
ENSMFAG00000045911	TRIM59	-0.323632	-0.30453	-0.347899	-0.332353	-0.363466	-0.331796	-0.350561	-0.338388	0.0292184	0.0401738	0.0112422	0.01658	0.00603832	0.0171263	0.00622999	0.014386
ENSMFAG00000040128	CLDN11	-0.355239	-0.342035	-0.381558	-0.366158	-0.399229	-0.373499	-0.404503	-0.378449	0.0183031	0.02379	0.00649655	0.00937978	0.0030696	0.00841746	0.00193527	0.00738082
ENSMFAG00000002954	PLD1	-0.368131	-0.340915	-0.35922	-0.338603	-0.367856	-0.331727	-0.334802	-0.359415	0.015366	0.0241535	0.00917094	0.014672	0.00554886	0.0171434	0.00918447	0.0097755
ENSMFAG00000038819	ENSMFAG00000038819	-0.368026	-0.365585	-0.372419	-0.368369	-0.374413	-0.359738	-0.357776	-0.377786	0.015366	0.0180059	0.00735992	0.00901009	0.00485185	0.0105491	0.00527581	0.00749842
ENSMFAG00000000195	NAALADL2	-0.329203	-0.320283	-0.331355	-0.324877	-0.334436	-0.325053	-0.33549	-0.323051	0.0269625	0.0318553	0.0153393	0.0192227	0.0119278	0.0193016	0.00902781	0.0198077
ENSMFAG00000046790	ENSMFAG00000046790	0.373093	0.389838	0.405675	0.411994	0.413106	0.403868	0.426254	0.412161	0.0140843	0.0139355	0.00464161	0.00511571	0.00247711	0.00561696	0.0013524	0.00435002
ENSMFAG00000044357	VPS8	-0.301901	-0.311148	-0.331914	-0.340378	-0.356304	-0.321072	-0.351423	-0.31887	0.0429212	0.0355591	0.0151676	0.0141867	0.00705007	0.0208085	0.00607993	0.0217725
ENSMFAG00000037943	TMEM41A	-0.350074	-0.341072	-0.358911	-0.366546	-0.388912	-0.363292	-0.369674	-0.374649	0.0202155	0.0241535	0.00919825	0.00932477	0.00368523	0.0100597	0.00402028	0.00785708
ENSMFAG00000000774	MLH1	-0.331066	-0.33139	-0.349973	-0.364957	-0.390679	-0.376974	-0.377917	-0.318728	0.0264863	0.0271252	0.0108929	0.00963366	0.00363122	0.0078891	0.00337717	0.0218057
ENSMFAG00000030958	ENSMFAG00000030958	-0.317778	-0.324408	-0.321082	-0.328438	-0.327677	-0.317134	-0.329086	-0.351051	0.0327565	0.0301582	0.0193593	0.0179601	0.0139026	0.0229275	0.0105459	0.0114447
ENSMFAG00000041701	MYD88	-0.327992	-0.338291	-0.347066	-0.358118	-0.364969	-0.347759	-0.367836	-0.365308	0.0274787	0.0249382	0.0113092	0.0108409	0.0058658	0.0131602	0.00417051	0.00898177
ENSMFAG00000041121	MOBP	-0.325399	-0.311461	-0.354539	-0.339565	-0.377209	-0.343911	-0.372878	-0.345231	0.0286427	0.0355128	0.01007	0.0143354	0.00460207	0.0137655	0.00377431	0.012603
ENSMFAG00000035705	ENSMFAG00000035705	-0.346364	-0.332982	-0.37336	-0.36133	-0.39613	-0.360864	-0.389456	-0.368361	0.0209919	0.0264489	0.00726157	0.0102388	0.00331378	0.0103447	0.00258006	0.00870825
ENSMFAG00000027150	ENSMFAG00000027150	-0.393783	-0.382992	-0.419697	-0.39977	-0.423562	-0.393881	-0.429302	-0.412777	0.010663	0.0143876	0.00406177	0.00578827	0.00207836	0.00629967	0.00131909	0.00435002
ENSMFAG00000042613	ENSMFAG00000042613	-0.345673	-0.347869	-0.391266	-0.382805	-0.413068	-0.377393	-0.422403	-0.386767	0.0211003	0.0222239	0.00547909	0.00740546	0.00247711	0.0078524	0.00140327	0.00645787
ENSMFAG00000033228	PTH1R	-0.326302	-0.32015	-0.348996	-0.340995	-0.348285	-0.317216	-0.360611	-0.361381	0.0282577	0.0318903	0.01107	0.0140741	0.00864929	0.0228881	0.00497249	0.00955428
ENSMFAG00000042154	ENSMFAG00000042154	-0.320382	-0.337439	-0.330142	-0.343357	-0.331765	-0.340058	-0.367766	-0.334988	0.0311624	0.0251099	0.0157584	0.0136733	0.012636	0.014743	0.00417051	0.0154022
ENSMFAG00000031095	ENSMFAG00000031095	-0.312073	-0.30499	-0.345781	-0.334536	-0.367537	-0.331516	-0.361888	-0.349822	0.036345	0.0397977	0.0116095	0.0158175	0.00556284	0.017254	0.00481091	0.0116406
ENSMFAG00000039246	NME6	-0.314699	-0.31916	-0.350764	-0.357179	-0.377434	-0.347005	-0.368384	-0.357232	0.0346394	0.0322017	0.0107579	0.0109247	0.00460207	0.0132861	0.00414011	0.0102904
ENSMFAG00000033625	DOCK3	0.337123	0.339464	0.356369	0.364054	0.384982	0.345333	0.376695	0.36714	0.023799	0.0245583	0.00969314	0.00975749	0.00398389	0.0135161	0.00349069	0.00880902
ENSMFAG00000045888	GRM2	0.387526	0.384598	0.414472	0.409097	0.439635	0.409519	0.427322	0.420109	0.0117276	0.0143876	0.00425794	0.00511571	0.00162029	0.0053387	0.00133478	0.00416509
ENSMFAG00000003951	ENSMFAG00000003951	-0.328563	-0.311156	-0.351982	-0.339836	-0.373474	-0.337649	-0.361727	-0.356571	0.0271925	0.0355591	0.0105251	0.0143043	0.00491915	0.015231	0.00482604	0.0104433
ENSMFAG00000045064	SMIM4	-0.335474	-0.332646	-0.346059	-0.357986	-0.369179	-0.357161	-0.333121	-0.335551	0.024286	0.0264489	0.0115176	0.0108689	0.00538128	0.0110418	0.00954989	0.0152146
ENSMFAG00000003641	NEK4	-0.329023	-0.331031	-0.375485	-0.362325	-0.392148	-0.37101	-0.412496	-0.360522	0.0270701	0.0272604	0.00714209	0.0100173	0.00354779	0.00867805	0.00165663	0.00965209
ENSMFAG00000000466	PRKCD	0.308098	0.317245	0.362689	0.362785	0.385687	0.359783	0.402226	0.354911	0.0383922	0.0326191	0.00871544	0.00994451	0.00393162	0.0105491	0.00200835	0.0107247
ENSMFAG00000003065	FLNB	-0.309786	-0.327732	-0.327946	-0.318384	-0.318494	-0.320676	-0.369484	-0.328554	0.0376152	0.0287321	0.016563	0.0217746	0.0169271	0.0210087	0.00404505	0.0175174
ENSMFAG00000040109	FRMD4B	-0.337139	-0.328035	-0.367558	-0.34475	-0.377248	-0.346336	-0.391617	-0.364545	0.023799	0.0285588	0.00806009	0.0134543	0.00460207	0.0133553	0.00248433	0.0090853
ENSMFAG00000038478	MITF	-0.318198	-0.316578	-0.362875	-0.346343	-0.378503	-0.345078	-0.391356	-0.351914	0.0324102	0.0329145	0.00867518	0.0132049	0.0045464	0.0135779	0.00249054	0.0112048
ENSMFAG00000040804	CHL1	0.36893	0.355821	0.385683	0.370618	0.389203	0.362026	0.395847	0.408411	0.0151673	0.0199835	0.00607178	0.00873055	0.00367096	0.010185	0.00233848	0.00468904
ENSMFAG00000001088	CNTN6	0.359702	0.33544	0.331541	0.31884	0.313839	0.324128	0.31144	0.36501	0.0171403	0.0257211	0.0152853	0.0216324	0.0187636	0.0195679	0.0157224	0.00901693
ENSMFAG00000031919	CNTN4	0.375243	0.37574	0.405756	0.392156	0.402412	0.407063	0.445546	0.406802	0.0137328	0.0153184	0.00464161	0.00642203	0.00290351	0.0053387	0.00113407	0.00468904
ENSMFAG00000033976	LMCD1	-0.357461	-0.337953	-0.35195	-0.344579	-0.364051	-0.337922	-0.348821	-0.365865	0.017726	0.0250162	0.0105273	0.0134855	0.00596139	0.015231	0.00649987	0.00889915
ENSMFAG00000038577	MTMR14	-0.312834	-0.318046	-0.357763	-0.347677	-0.362158	-0.341303	-0.37111	-0.360312	0.0357878	0.0324695	0.00935821	0.0128898	0.00621675	0.014549	0.00388429	0.00965209
ENSMFAG00000030336	HRH1	0.358903	0.327518	0.334813	0.312863	0.329812	0.304699	0.30763	0.371879	0.0173796	0.0287616	0.0144469	0.0245183	0.0131995	0.0294586	0.0171032	0.00830303
ENSMFAG00000044809	WNT7A	0.361669	0.37034	0.389606	0.386795	0.395216	0.392977	0.42638	0.392062	0.0168873	0.0164176	0.00563037	0.00688253	0.00340204	0.00644647	0.00135216	0.00590457
ENSMFAG00000037368	PLXNA1	0.415111	0.418946	0.448721	0.444798	0.466461	0.448306	0.480815	0.450778	0.00847617	0.0105024	0.00297587	0.00308115	0.000989888	0.00389764	0.00062701	0.00314584
ENSMFAG00000006791	CHCHD6	0.347046	0.358944	0.402867	0.40168	0.425124	0.396942	0.44674	0.386971	0.0207164	0.0197674	0.00484385	0.00561256	0.00205962	0.0061093	0.00113407	0.00645526
ENSMFAG00000036133	FSTL1	-0.332434	-0.340537	-0.373286	-0.368199	-0.387359	-0.359652	-0.405884	-0.376805	0.025835	0.0242591	0.00726751	0.0090426	0.00381925	0.010561	0.00187723	0.00760947
ENSMFAG00000001715	UPK1B	-0.337796	-0.356834	-0.364648	-0.36951	-0.379383	-0.379106	-0.382891	-0.355347	0.0235754	0.0197697	0.00844063	0.00888255	0.00447972	0.00775976	0.00301556	0.0106372
ENSMFAG00000029911	IGSF11	-0.325802	-0.331941	-0.324792	-0.314098	-0.316098	-0.315481	-0.345758	-0.326	0.0285832	0.0268627	0.0176418	0.0238315	0.0179381	0.0235837	0.00702967	0.0185131
ENSMFAG00000041003	GAP43	0.338161	0.343215	0.373541	0.3733	0.386495	0.371205	0.408549	0.365585	0.0234405	0.0235975	0.0072523	0.00816031	0.00388734	0.00867805	0.00177316	0.00894943
ENSMFAG00000031280	SIDT1	0.336649	0.33755	0.36135	0.357294	0.377899	0.347313	0.378414	0.36821	0.023918	0.0251099	0.00887936	0.0109247	0.00460207	0.0132177	0.00335767	0.00870825
ENSMFAG00000001084	NECTIN3	0.43123	0.388644	0.383321	0.370014	0.378836	0.363488	0.332031	0.43449	0.00712772	0.0139736	0.00633012	0.00886188	0.00452986	0.0100564	0.00980062	0.00382844
ENSMFAG00000003460	MORC1	0.309642	0.303009	0.33317	0.309384	0.330002	0.321938	0.352799	0.329767	0.0376205	0.0410541	0.0147775	0.0262019	0.0131515	0.0204955	0.00589858	0.0170485
ENSMFAG00000025111	NXPE3	-0.324772	-0.323541	-0.358285	-0.342101	-0.374345	-0.328326	-0.380753	-0.362878	0.0288349	0.0302978	0.00926396	0.0137705	0.00485377	0.0182336	0.00316446	0.00936041
ENSMFAG00000046645	ENSMFAG00000046645	-0.321601	-0.322521	-0.36217	-0.344158	-0.365333	-0.336801	-0.361315	-0.351384	0.0305317	0.0306249	0.00876311	0.0135421	0.00582671	0.0154837	0.00487493	0.0113429
ENSMFAG00000041563	CLDND1	-0.33922	-0.324618	-0.36032	-0.346956	-0.378354	-0.345661	-0.367636	-0.357491	0.0229792	0.0301432	0.00901029	0.0130765	0.00455629	0.0134585	0.00417051	0.0102154
ENSMFAG00000045545	C3orf38	-0.323796	-0.328352	-0.346427	-0.351252	-0.363712	-0.355263	-0.340559	-0.32623	0.0290769	0.0284828	0.011458	0.0120583	0.0060001	0.0113398	0.00799847	0.0184352
ENSMFAG00000031190	POU1F1	-0.390025	-0.384135	-0.391604	-0.380543	-0.388714	-0.37565	-0.393271	-0.405407	0.011356	0.0143876	0.00547909	0.00751299	0.00370484	0.0080325	0.00243184	0.00468904
ENSMFAG00000037016	ROBO1	0.34444	0.346178	0.388144	0.378624	0.396034	0.383542	0.424218	0.391839	0.0215349	0.0222239	0.00575289	0.00758744	0.00332084	0.00709743	0.00136543	0.00590457
ENSMFAG00000033124	S100B	-0.340389	-0.325024	-0.328729	-0.327881	-0.338425	-0.334951	-0.330826	-0.336773	0.0227058	0.0300273	0.0163122	0.0181794	0.0109405	0.016047	0.0100601	0.0149462
ENSMFAG00000034060	LSS	0.310238	0.329116	0.368869	0.364667	0.389028	0.384953	0.428688	0.340931	0.0373957	0.0282091	0.00791084	0.00967116	0.00367718	0.0069524	0.00132607	0.0135674
ENSMFAG00000037615	FAM207A	0.311353	0.325035	0.339302	0.347917	0.367281	0.339598	0.369847	0.312481	0.0366067	0.0300273	0.0132373	0.0128531	0.00558901	0.0148662	0.0040035	0.0250346
ENSMFAG00000037062	PFKL	0.347525	0.34735	0.388613	0.380992	0.409477	0.379127	0.407852	0.376118	0.0205782	0.0222239	0.00570614	0.00749325	0.00260581	0.00775976	0.00181917	0.00760947
ENSMFAG00000040533	ENSMFAG00000040533	0.353575	0.336807	0.379483	0.363939	0.389672	0.362326	0.373328	0.37957	0.0189288	0.0252549	0.00671991	0.0097654	0.00366822	0.010122	0.00373822	0.0072491
ENSMFAG00000035347	ABCG1	-0.340288	-0.326091	-0.343756	-0.337814	-0.35282	-0.340988	-0.341772	-0.353902	0.0227273	0.029571	0.0120732	0.014835	0.00772321	0.0145745	0.00777023	0.0109029
ENSMFAG00000044571	RIPK4	-0.416491	-0.399902	-0.408211	-0.410958	-0.423902	-0.382152	-0.380248	-0.428709	0.00847617	0.0125553	0.00460576	0.00511571	0.00207836	0.00723806	0.00320063	0.00407677
ENSMFAG00000044952	TMPRSS2	-0.316561	-0.324304	-0.337323	-0.349969	-0.355368	-0.359337	-0.356514	-0.337292	0.0333469	0.0301582	0.0137397	0.0123531	0.00720099	0.0105819	0.00541511	0.0147368
ENSMFAG00000040808	OLIG2	-0.352672	-0.324466	-0.345406	-0.32787	-0.364512	-0.323408	-0.335866	-0.376061	0.0192384	0.0301582	0.0116993	0.0181794	0.0059012	0.019917	0.00897263	0.00761191
ENSMFAG00000030209	ENSMFAG00000030209	-0.408683	-0.37988	-0.392421	-0.376214	-0.390783	-0.379543	-0.363096	-0.38482	0.00924061	0.0143876	0.00547909	0.00778783	0.00362911	0.00768941	0.00467874	0.00659735
ENSMFAG00000002479	APP	0.34927	0.358237	0.366102	0.379552	0.385514	0.38135	0.393237	0.36699	0.020296	0.0197674	0.00828412	0.00751299	0.00395149	0.00735937	0.00243184	0.00885052
ENSMFAG00000002241	C21orf91	-0.350415	-0.33387	-0.368507	-0.353896	-0.384716	-0.362686	-0.377586	-0.354329	0.0201572	0.0261444	0.007929	0.0115903	0.0039983	0.0101154	0.00341263	0.0108743
ENSMFAG00000046541	ENSMFAG00000046541	-0.365607	-0.350096	-0.373712	-0.351772	-0.382152	-0.352207	-0.381166	-0.374671	0.0159476	0.0216303	0.00724518	0.0119353	0.00425092	0.0119518	0.00314572	0.00785708
ENSMFAG00000045320	INTS1	0.311929	0.321053	0.33891	0.352019	0.360477	0.360055	0.361754	0.313606	0.0364337	0.0313359	0.0133261	0.0119353	0.00644757	0.0105206	0.00482604	0.0244377
ENSMFAG00000045790	MAFK	0.324938	0.334056	0.349118	0.341263	0.360628	0.345628	0.381717	0.341771	0.0288349	0.0261013	0.01107	0.0140024	0.00644757	0.0134585	0.0031106	0.0133209
ENSMFAG00000046850	ENSMFAG00000046850	0.356396	0.351835	0.377474	0.384583	0.398696	0.383949	0.381283	0.363281	0.0179032	0.0212935	0.00691453	0.00713569	0.0031064	0.00704	0.00314013	0.0092737
ENSMFAG00000006394	ELFN1	0.396395	0.398407	0.431365	0.421412	0.447396	0.416257	0.436215	0.411593	0.0102084	0.013075	0.00359425	0.00431445	0.00137803	0.00482863	0.00115256	0.00435002
ENSMFAG00000009198	TTYH3	0.36157	0.380109	0.416953	0.4209	0.441155	0.41704	0.468045	0.393627	0.0168873	0.0143876	0.0042347	0.00433913	0.00154952	0.00482863	0.000853187	0.00571879
ENSMFAG00000045552	AMZ1	0.308436	0.323316	0.370964	0.367945	0.393458	0.372216	0.420426	0.351101	0.038171	0.0303283	0.00757846	0.00909338	0.00344542	0.00853531	0.00145629	0.0114344
ENSMFAG00000032698	SDK1	0.457134	0.436905	0.452713	0.451658	0.468027	0.442435	0.440512	0.472693	0.00456719	0.00763957	0.00281819	0.00295508	0.000989888	0.00389786	0.00113407	0.00181504
ENSMFAG00000041637	FBXL18	0.398719	0.396315	0.425315	0.42999	0.445286	0.436551	0.446047	0.393848	0.0100301	0.013075	0.00374743	0.00369343	0.00144458	0.00389786	0.00113407	0.00571879
ENSMFAG00000039583	NPTX2	0.331985	0.350965	0.392585	0.397235	0.418743	0.384528	0.442783	0.368444	0.0259046	0.021489	0.00547909	0.00594596	0.00225153	0.00697402	0.00113407	0.00870825
ENSMFAG00000040311	TMEM130	0.309722	0.326882	0.373585	0.367267	0.389638	0.368191	0.428723	0.360726	0.0376152	0.0291352	0.0072523	0.0091891	0.00366822	0.0092865	0.00132607	0.00964244
ENSMFAG00000030614	ZKSCAN1	-0.332491	-0.314404	-0.346844	-0.325237	-0.353995	-0.310675	-0.331876	-0.348521	0.025835	0.034175	0.0113463	0.0191006	0.00749073	0.026073	0.00982786	0.0118175
ENSMFAG00000043988	MCM7	-0.357948	-0.357819	-0.400688	-0.394873	-0.422686	-0.396515	-0.435349	-0.379294	0.0176161	0.0197697	0.00498537	0.00608898	0.00210445	0.0061093	0.00117802	0.0072861
ENSMFAG00000039580	NYAP1	0.338508	0.350805	0.37722	0.371555	0.393943	0.374201	0.418633	0.352234	0.0232927	0.021489	0.00691453	0.00860569	0.00341864	0.00825854	0.00150213	0.0111375
ENSMFAG00000030473	AP1S1	0.338441	0.344931	0.381707	0.376288	0.398181	0.372587	0.413793	0.365404	0.0233181	0.0227918	0.00648784	0.00778783	0.00313226	0.00848601	0.00159532	0.00897439
ENSMFAG00000038574	YWHAG	0.31565	0.341461	0.361983	0.365513	0.369314	0.368563	0.41664	0.348962	0.0339122	0.0239697	0.00879185	0.00949048	0.00537237	0.00920939	0.00150977	0.0117617
ENSMFAG00000038378	VPS37D	0.311422	0.310672	0.346717	0.330756	0.355604	0.328988	0.373465	0.345093	0.0365658	0.0358664	0.0113583	0.0170993	0.00716228	0.018085	0.00373822	0.012603
ENSMFAG00000036390	STX1A	0.331384	0.331532	0.356448	0.347869	0.374727	0.326013	0.376141	0.362061	0.0262639	0.0270639	0.00969217	0.0128531	0.00482327	0.0190713	0.00353663	0.0094525
ENSMFAG00000045782	TMEM270	-0.357065	-0.357513	-0.370449	-0.365804	-0.367638	-0.3642	-0.364311	-0.366412	0.0179032	0.0197697	0.00767159	0.00942277	0.00555925	0.0099473	0.00455021	0.00887972
ENSMFAG00000035434	COBL	0.317402	0.319283	0.334201	0.364712	0.368623	0.359826	0.357789	0.333354	0.0329375	0.0321872	0.0145801	0.00967116	0.00546132	0.0105491	0.00527581	0.0158705
ENSMFAG00000042307	MYO1G	0.32166	0.331818	0.371838	0.36128	0.382044	0.362737	0.415556	0.376405	0.030508	0.0269203	0.00741365	0.0102388	0.00425144	0.0101154	0.00154181	0.00760947
ENSMFAG00000039026	COA1	0.302648	0.316219	0.341838	0.342097	0.359572	0.341837	0.374392	0.353972	0.0423166	0.0330929	0.0125787	0.0137705	0.00654362	0.0144433	0.0036631	0.0109029
ENSMFAG00000043073	STK17A	0.343913	0.346489	0.377448	0.389205	0.406674	0.379604	0.402344	0.380637	0.0217532	0.0222239	0.00691453	0.00659658	0.00272244	0.00768941	0.00200835	0.00705022
ENSMFAG00000043400	SUGCT	-0.308956	-0.321954	-0.305072	-0.323841	-0.306336	-0.319955	-0.319037	-0.312288	0.0378857	0.0307793	0.0269462	0.0195626	0.0220581	0.0213752	0.0133169	0.0250979
ENSMFAG00000045618	ANLN	-0.329498	-0.314505	-0.358216	-0.341111	-0.379986	-0.344245	-0.368316	-0.344157	0.0269037	0.0341404	0.00926396	0.0140607	0.00442072	0.0137648	0.00414194	0.0128212
ENSMFAG00000044089	EEPD1	-0.331987	-0.337744	-0.362979	-0.368624	-0.387314	-0.349101	-0.375179	-0.370469	0.0259046	0.0250576	0.00866963	0.00899559	0.00382006	0.0128085	0.00360598	0.00853293
ENSMFAG00000040833	NPSR1	0.410637	0.380236	0.41441	0.396753	0.419891	0.402292	0.393046	0.425184	0.00883787	0.0143876	0.00425794	0.00594596	0.00218806	0.00580717	0.00243184	0.00407677
ENSMFAG00000032555	FKBP9	0.319363	0.331282	0.368323	0.356012	0.38147	0.352204	0.407142	0.357156	0.0316832	0.027159	0.00793696	0.0110718	0.00428684	0.0119518	0.00183699	0.0102954
ENSMFAG00000000805	ITPRID1	-0.353707	-0.342147	-0.352738	-0.357817	-0.36677	-0.332749	-0.34838	-0.361676	0.0189288	0.0237896	0.0103884	0.0108823	0.00563288	0.01686	0.00658324	0.00953944
ENSMFAG00000025612	NEUROD6	0.396208	0.395271	0.415314	0.406695	0.422977	0.402315	0.432397	0.432465	0.0102084	0.0133195	0.00425794	0.00521285	0.00210445	0.00580717	0.00123805	0.00389914
ENSMFAG00000027809	ENSMFAG00000027809	0.341056	0.349025	0.374308	0.376343	0.400797	0.406419	0.418937	0.365093	0.0225681	0.0220137	0.00715313	0.00778783	0.00300444	0.0053389	0.00149855	0.00900577
ENSMFAG00000001391	CDCA7L	-0.329801	-0.31891	-0.364452	-0.352753	-0.385776	-0.357154	-0.387002	-0.34236	0.0268419	0.0322059	0.00846654	0.011798	0.00393162	0.0110418	0.00272719	0.0131125
ENSMFAG00000001797	LRRC72	0.358687	0.336291	0.347741	0.325097	0.328899	0.325834	0.328512	0.375098	0.0174492	0.0254239	0.0112743	0.0191506	0.0134673	0.0190826	0.0106903	0.00776556
ENSMFAG00000042148	DGKB	0.390376	0.34671	0.362647	0.339415	0.360547	0.319278	0.307299	0.40611	0.0113416	0.0222239	0.00871878	0.0143798	0.00644757	0.0216559	0.0172278	0.00468904
ENSMFAG00000037896	SLC25A13	-0.337142	-0.323158	-0.358014	-0.351277	-0.378337	-0.346618	-0.360435	-0.353618	0.023799	0.0303802	0.00927782	0.0120583	0.00455629	0.0133484	0.00498345	0.0109709
ENSMFAG00000040224	ANKIB1	-0.320304	-0.31061	-0.337276	-0.313592	-0.337289	-0.3214	-0.333431	-0.327709	0.0312214	0.0358664	0.0137397	0.0241374	0.0112141	0.0207131	0.00949134	0.0178164
ENSMFAG00000032600	LRRD1	-0.310034	-0.313829	-0.336199	-0.338961	-0.334179	-0.329767	-0.3569	-0.332252	0.0375466	0.0345096	0.0140396	0.0145473	0.012001	0.017811	0.00536579	0.0162173
ENSMFAG00000041581	PRKAR2B	0.344347	0.363494	0.379663	0.39403	0.410074	0.405146	0.428647	0.355264	0.0215349	0.0182968	0.00670277	0.006156	0.00260581	0.00547282	0.00132607	0.0106372
ENSMFAG00000030375	HBP1	-0.323509	-0.332931	-0.376764	-0.372906	-0.39965	-0.372782	-0.417318	-0.352116	0.0292332	0.0264489	0.00693179	0.0082841	0.0030696	0.00847337	0.00150977	0.0111653
ENSMFAG00000039255	CTTNBP2	-0.31981	-0.312288	-0.350938	-0.341534	-0.365112	-0.329699	-0.358233	-0.346806	0.0314796	0.0351373	0.0107571	0.0139604	0.00585584	0.017811	0.00523887	0.012314
ENSMFAG00000038411	AASS	-0.341877	-0.349445	-0.358797	-0.362923	-0.37462	-0.356079	-0.384308	-0.347276	0.0223149	0.0218467	0.00921551	0.00991913	0.00482704	0.011224	0.00291006	0.0121844
ENSMFAG00000001934	FLNC	-0.359885	-0.345919	-0.372561	-0.367409	-0.389399	-0.374696	-0.39367	-0.361457	0.017106	0.0223413	0.00735001	0.00916674	0.00367096	0.0081899	0.00242632	0.00955428
ENSMFAG00000037942	ENSMFAG00000037942	-0.415196	-0.390934	-0.400757	-0.385443	-0.402377	-0.387582	-0.380288	-0.397071	0.00847617	0.0139355	0.00498537	0.00706935	0.00290351	0.00668293	0.00320063	0.0054464
ENSMFAG00000039710	MKLN1	-0.307018	-0.323411	-0.349631	-0.342469	-0.363071	-0.342698	-0.393783	-0.330586	0.0390111	0.0303283	0.0109675	0.0137252	0.00607816	0.0141172	0.00242107	0.0167565
ENSMFAG00000037733	NUP205	-0.378494	-0.386563	-0.42235	-0.416733	-0.436095	-0.412553	-0.438263	-0.397722	0.0131174	0.0140924	0.00390849	0.00475862	0.00171001	0.00510999	0.00113407	0.00543178
ENSMFAG00000035831	CREB3L2	-0.392884	-0.390507	-0.405337	-0.388049	-0.400513	-0.397128	-0.416664	-0.405305	0.0108213	0.0139355	0.00464161	0.00671548	0.00300444	0.0061093	0.00150977	0.00468904
ENSMFAG00000030533	ENSMFAG00000030533	0.365638	0.360941	0.37298	0.377735	0.400887	0.35961	0.380139	0.394548	0.0159476	0.0190145	0.00729235	0.0076364	0.00300444	0.010561	0.00321265	0.00569031
ENSMFAG00000046305	KIAA1549	0.324257	0.318176	0.347195	0.340793	0.370013	0.329665	0.360613	0.36122	0.0290194	0.0324358	0.0112838	0.0140819	0.00529509	0.017811	0.00497249	0.00959548
ENSMFAG00000038757	SLC37A3	0.332348	0.346516	0.373474	0.36845	0.389001	0.387631	0.426844	0.362098	0.0258538	0.0222239	0.0072523	0.00901009	0.00367718	0.00668293	0.00134747	0.0094525
ENSMFAG00000038110	ENSMFAG00000038110	-0.324758	-0.329216	-0.362949	-0.355762	-0.371446	-0.334699	-0.389049	-0.36449	0.0288349	0.0282091	0.00866963	0.0111124	0.00515216	0.0161759	0.00260097	0.00909198
ENSMFAG00000002821	SLC4A2	-0.305187	-0.303574	-0.327258	-0.312793	-0.333975	-0.305356	-0.335604	-0.339876	0.04048	0.0406752	0.0167149	0.0245423	0.0120636	0.0291567	0.00902354	0.0138747
ENSMFAG00000034582	AGAP3	0.336954	0.348096	0.393257	0.385773	0.403653	0.382844	0.438197	0.375086	0.023799	0.0222239	0.00540796	0.00703812	0.00285007	0.00715174	0.00113407	0.00776556
ENSMFAG00000034566	ENSMFAG00000034566	0.303586	0.316934	0.359302	0.353684	0.381818	0.346527	0.405484	0.347688	0.041619	0.0328122	0.00916348	0.0116437	0.00425396	0.0133553	0.00190569	0.0120457
ENSMFAG00000033330	ESYT2	0.329286	0.319819	0.352355	0.343397	0.377382	0.34533	0.36016	0.360286	0.0269577	0.0321488	0.01047	0.0136657	0.00460207	0.0135161	0.00501893	0.00965209
ENSMFAG00000033335	PIGG	0.327609	0.315103	0.349259	0.32775	0.359256	0.339072	0.34206	0.344356	0.0277389	0.0338088	0.0110494	0.0182079	0.00657139	0.015012	0.00770342	0.0127452
ENSMFAG00000039102	PDE6B	0.38709	0.387902	0.428055	0.42266	0.445046	0.423937	0.447424	0.411531	0.0117707	0.0139736	0.00359425	0.00427962	0.00144458	0.00446004	0.00113407	0.00435002
ENSMFAG00000044152	SLC49A3	0.32117	0.331551	0.368503	0.359376	0.389333	0.358946	0.396382	0.354656	0.0308069	0.0270639	0.007929	0.0105646	0.00367096	0.0106731	0.00231713	0.0107696
ENSMFAG00000001244	PCGF3	0.373243	0.374259	0.400654	0.401371	0.422274	0.392336	0.425125	0.406117	0.0140843	0.0158105	0.00498537	0.00561256	0.00210445	0.00644647	0.00136228	0.00468904
ENSMFAG00000038858	FAM53A	0.301025	0.304224	0.317059	0.321221	0.336168	0.306843	0.325221	0.299583	0.0433577	0.0402792	0.0210158	0.0206609	0.0115091	0.0281451	0.0115683	0.0324081
ENSMFAG00000024452	RF02136	0.323956	0.336116	0.313013	0.328009	0.322656	0.309598	0.330825	0.32733	0.0290475	0.0254787	0.0228277	0.0181518	0.0154694	0.0267009	0.0100601	0.0179458
ENSMFAG00000030979	MSANTD1	0.30444	0.31115	0.342607	0.349703	0.375091	0.331226	0.357911	0.335741	0.0408817	0.0355591	0.0123112	0.012422	0.00481515	0.0173016	0.00527034	0.0151607
ENSMFAG00000043258	TMEM128	-0.315126	-0.311311	-0.339069	-0.344796	-0.364034	-0.338628	-0.35014	-0.344506	0.0343499	0.0355459	0.0132659	0.0134463	0.00596139	0.0151078	0.00630488	0.0127189
ENSMFAG00000034637	ENSMFAG00000034637	-0.310084	-0.317311	-0.351886	-0.344629	-0.360607	-0.347262	-0.389554	-0.346041	0.0375097	0.0326191	0.0105333	0.0134855	0.00644757	0.0132177	0.00257189	0.0124118
ENSMFAG00000034115	CD38	-0.403831	-0.376263	-0.404943	-0.394198	-0.414158	-0.395781	-0.408702	-0.410804	0.00970277	0.0151337	0.00464161	0.00613236	0.00243488	0.0061124	0.00177316	0.00442107
ENSMFAG00000039731	QDPR	-0.311103	-0.300068	-0.341416	-0.326353	-0.359404	-0.321123	-0.357535	-0.345569	0.0368257	0.0435156	0.0127293	0.0186871	0.00656108	0.0208031	0.00530672	0.0125505
ENSMFAG00000002820	FAM184B	0.344797	0.346357	0.386499	0.381478	0.397932	0.38917	0.410777	0.384965	0.0214464	0.0222239	0.00597949	0.00749325	0.00314487	0.00655306	0.00170851	0.00659735
ENSMFAG00000003532	DHX15	-0.328743	-0.333923	-0.367598	-0.358513	-0.377618	-0.361633	-0.387728	-0.353336	0.027164	0.0261299	0.00806009	0.0107582	0.00460207	0.0102493	0.00268672	0.0109962
ENSMFAG00000034185	STIM2	0.368707	0.378664	0.368285	0.404276	0.389273	0.396209	0.391397	0.380845	0.0152155	0.0146159	0.00793696	0.00545861	0.00367096	0.0061093	0.00249054	0.00704393
ENSMFAG00000003247	DTHD1	-0.365162	-0.35888	-0.39644	-0.387756	-0.418482	-0.393279	-0.414623	-0.379846	0.0161108	0.0197674	0.00524326	0.00674786	0.00225153	0.00644647	0.00157302	0.00719481
ENSMFAG00000042885	TXK	0.335313	0.331542	0.385255	0.387555	0.40953	0.372772	0.392428	0.364359	0.024286	0.0270639	0.00614102	0.00675674	0.00260581	0.00847337	0.0024689	0.00911255
ENSMFAG00000034687	FRYL	-0.312964	-0.319333	-0.353634	-0.343893	-0.373941	-0.336456	-0.390443	-0.345945	0.0357171	0.0321872	0.0102086	0.0135432	0.00488072	0.0156225	0.00252377	0.0124344
ENSMFAG00000040731	HELQ	-0.316785	-0.334579	-0.368216	-0.364663	-0.390995	-0.366068	-0.409815	-0.354114	0.0332381	0.0259928	0.00793696	0.00967116	0.00361525	0.00948286	0.00174031	0.0109029
ENSMFAG00000030543	HPSE	-0.312747	-0.31689	-0.347212	-0.355586	-0.368306	-0.342271	-0.381577	-0.346237	0.03581	0.0328353	0.0112838	0.011161	0.00548936	0.0142719	0.00312366	0.0123923
ENSMFAG00000042066	SEPT11	0.341947	0.333124	0.360065	0.352073	0.375617	0.337961	0.374587	0.381243	0.0223149	0.0264116	0.00902772	0.0119353	0.00477008	0.015231	0.00364449	0.00700267
ENSMFAG00000039184	SCARB2	-0.327592	-0.322869	-0.35938	-0.348051	-0.379426	-0.339546	-0.378769	-0.354771	0.0277389	0.0305237	0.00916066	0.0128514	0.004478	0.0148762	0.00332585	0.0107456
ENSMFAG00000004052	ENSMFAG00000004052	0.308894	0.305544	0.320744	0.327829	0.340963	0.313089	0.330623	0.348565	0.0379396	0.0394292	0.0195529	0.0181937	0.0103275	0.0247914	0.0101237	0.0118123
ENSMFAG00000038158	SPP1	-0.319001	-0.317374	-0.360544	-0.346949	-0.382871	-0.344703	-0.394325	-0.35102	0.0318282	0.0326191	0.00899027	0.0130765	0.00418433	0.0136751	0.00240158	0.011446
ENSMFAG00000019147	RF00100	-0.311135	-0.313251	-0.339438	-0.33055	-0.351845	-0.327158	-0.348202	-0.327336	0.0368139	0.0347475	0.0132183	0.0171937	0.00785568	0.0185889	0.00660472	0.0179458
ENSMFAG00000043573	GRID2	0.35224	0.355569	0.384072	0.370225	0.381666	0.386597	0.420861	0.39172	0.0193669	0.0199835	0.0062776	0.00881019	0.00426945	0.00672925	0.00144196	0.00590457
ENSMFAG00000033136	ENSMFAG00000033136	0.317635	0.325452	0.348914	0.346323	0.366151	0.34799	0.345447	0.326231	0.0328115	0.0299006	0.01107	0.0132049	0.00571025	0.0130974	0.007085	0.0184352
ENSMFAG00000000581	GSTCD	-0.406825	-0.433427	-0.457274	-0.463132	-0.476958	-0.482451	-0.49269	-0.421983	0.00937543	0.00839999	0.00280486	0.00295508	0.000989888	0.00255041	0.00062701	0.00416509
ENSMFAG00000033488	HADH	-0.344595	-0.338696	-0.337214	-0.330864	-0.339394	-0.328674	-0.328478	-0.330555	0.0215349	0.0247798	0.0137397	0.0170782	0.0107253	0.0181563	0.0106943	0.0167565
ENSMFAG00000035714	UGT8	-0.34883	-0.337045	-0.377626	-0.362133	-0.398299	-0.360983	-0.397301	-0.373007	0.020296	0.0251343	0.00691453	0.0100582	0.00313226	0.0103411	0.00226101	0.00820758
ENSMFAG00000038796	SEC24D	0.392425	0.382234	0.393404	0.379484	0.390054	0.359908	0.400025	0.422394	0.0109558	0.0143876	0.00540494	0.00751299	0.00366756	0.0105491	0.00213783	0.00416509
ENSMFAG00000045853	ANXA5	-0.320001	-0.332893	-0.37846	-0.373364	-0.404355	-0.37306	-0.419853	-0.360786	0.0314185	0.0264489	0.00686563	0.00815452	0.00285007	0.00846688	0.00146569	0.00964244
ENSMFAG00000046322	PCDH10	0.439525	0.437357	0.453165	0.430488	0.437212	0.435788	0.476452	0.470547	0.00584923	0.00763957	0.00281819	0.00369343	0.00165923	0.00389786	0.000706849	0.00181504
ENSMFAG00000002176	SETD7	-0.340922	-0.339099	-0.377701	-0.360095	-0.386722	-0.34936	-0.399305	-0.379388	0.0225788	0.0246283	0.00691453	0.0104236	0.00387513	0.0127209	0.00215632	0.0072861
ENSMFAG00000046340	MGST2	-0.369567	-0.377003	-0.399138	-0.403163	-0.419894	-0.39185	-0.404469	-0.388361	0.0149519	0.0149553	0.00504482	0.00555562	0.00218806	0.00644647	0.00193527	0.00627365
ENSMFAG00000046429	ENSMFAG00000046429	-0.314865	-0.30794	-0.31026	-0.306159	-0.318529	-0.312516	-0.313281	-0.313499	0.0345527	0.0379672	0.0242658	0.0280435	0.0169135	0.0250668	0.0151494	0.0245033
ENSMFAG00000038207	FREM3	0.395294	0.37821	0.411418	0.398327	0.423934	0.386775	0.391492	0.422805	0.0103584	0.0146159	0.00436711	0.00594596	0.00207836	0.00672925	0.00249054	0.00416509
ENSMFAG00000040378	HHIP	-0.325028	-0.314497	-0.359004	-0.342667	-0.376652	-0.3407	-0.376466	-0.356521	0.0288237	0.0341404	0.00919753	0.0137252	0.00465549	0.0145927	0.00351157	0.0104441
ENSMFAG00000041886	PRSS48	-0.309733	-0.32454	-0.343678	-0.355163	-0.362742	-0.371038	-0.396093	-0.33798	0.0376152	0.0301432	0.0120833	0.0112387	0.00612641	0.00867805	0.00233306	0.0145507
ENSMFAG00000032061	GUCY1A1	0.326412	0.346143	0.381781	0.394995	0.413861	0.389709	0.427907	0.374015	0.0282475	0.0222239	0.00648784	0.00607931	0.00244047	0.00653375	0.00133051	0.00799265
ENSMFAG00000036003	TMEM144	-0.388472	-0.381524	-0.423574	-0.411415	-0.444411	-0.414209	-0.450255	-0.417374	0.0114981	0.0143876	0.00374743	0.00511571	0.00145451	0.00502474	0.00111052	0.00426676
ENSMFAG00000026776	SH3RF1	0.347719	0.345402	0.373108	0.379928	0.401206	0.367933	0.373326	0.377468	0.0205782	0.0226408	0.00729235	0.00751299	0.00299852	0.00931901	0.00373822	0.00756174
ENSMFAG00000039992	MFAP3L	-0.335374	-0.339851	-0.375414	-0.360485	-0.385086	-0.356947	-0.406276	-0.378403	0.024286	0.0243964	0.00714209	0.0103652	0.00398049	0.011064	0.0018659	0.00738082
ENSMFAG00000003378	GALNTL6	0.373864	0.359463	0.392278	0.377516	0.40515	0.383058	0.397119	0.409286	0.0140502	0.0197674	0.00547909	0.0076364	0.00285007	0.0071482	0.00227655	0.00461456
ENSMFAG00000034344	FBXO8	-0.319538	-0.334877	-0.357701	-0.352784	-0.37095	-0.349547	-0.389324	-0.346103	0.0316164	0.0259928	0.00937075	0.011798	0.0051937	0.0126855	0.00258459	0.0124115
ENSMFAG00000003438	CEP44	-0.312568	-0.32896	-0.361322	-0.355886	-0.379914	-0.366933	-0.398988	-0.326175	0.0359776	0.0282091	0.00887936	0.0110946	0.00442145	0.00933349	0.00216581	0.0184352
ENSMFAG00000000469	PRIMPOL	-0.36101	-0.368058	-0.388921	-0.39778	-0.415099	-0.402409	-0.411203	-0.373169	0.0169345	0.0170137	0.00568142	0.00594596	0.00238498	0.00580717	0.00169917	0.00820758
ENSMFAG00000033716	ACSL1	-0.370249	-0.341435	-0.359658	-0.346825	-0.369195	-0.337768	-0.339671	-0.372871	0.0148044	0.0239697	0.00911768	0.0130765	0.00538128	0.015231	0.00814769	0.00821135
ENSMFAG00000040590	CYP4V2	-0.304461	-0.317591	-0.339899	-0.343078	-0.352283	-0.351192	-0.378327	-0.33119	0.0408817	0.0325324	0.0130496	0.0136946	0.00778728	0.0121902	0.00335767	0.0165347
ENSMFAG00000046469	ENSMFAG00000046469	-0.375267	-0.359591	-0.391448	-0.362493	-0.394845	-0.367932	-0.390732	-0.393492	0.0137328	0.0197353	0.00547909	0.00998683	0.00341285	0.00931901	0.00250777	0.00571879
ENSMFAG00000046807	ENSMFAG00000046807	0.364278	0.362027	0.388464	0.381792	0.400681	0.362653	0.401865	0.402579	0.0163824	0.0188795	0.00570614	0.00745601	0.00300444	0.0101154	0.00202184	0.00485948
ENSMFAG00000001076	DNAH5	0.384142	0.376765	0.401956	0.39608	0.416206	0.389322	0.42689	0.419586	0.0123441	0.0150227	0.00491553	0.00599307	0.00233896	0.00653375	0.00134747	0.00416509
ENSMFAG00000030166	BASP1	0.367266	0.377921	0.395904	0.392293	0.401556	0.38601	0.417675	0.388444	0.0156135	0.0147359	0.00526096	0.00641655	0.00296512	0.0067731	0.00150977	0.00627365
ENSMFAG00000001810	CDH10	0.306401	0.31269	0.338472	0.332053	0.352409	0.322576	0.371459	0.363858	0.0395094	0.034948	0.0134446	0.0167573	0.00778569	0.0201958	0.00385438	0.00917789
ENSMFAG00000043108	ENSMFAG00000043108	-0.378458	-0.364623	-0.401542	-0.384433	-0.417633	-0.384766	-0.416733	-0.393861	0.0131174	0.018187	0.00491553	0.00715599	0.00225975	0.0069658	0.00150977	0.00571879
ENSMFAG00000031678	ITGA2	-0.366591	-0.355064	-0.399273	-0.384632	-0.420298	-0.386335	-0.417634	-0.388597	0.0156135	0.020125	0.00503877	0.00713569	0.00216903	0.00674706	0.00150977	0.00627365
ENSMFAG00000042280	SLC38A9	-0.320734	-0.334485	-0.354151	-0.355927	-0.374968	-0.366731	-0.394263	-0.338301	0.0309709	0.0259928	0.0101219	0.0110946	0.00481515	0.00938499	0.00240158	0.0144058
ENSMFAG00000030405	ENSMFAG00000030405	0.31423	0.316446	0.358037	0.351857	0.376494	0.362804	0.395358	0.354685	0.0348663	0.0329566	0.00927782	0.0119353	0.00467141	0.0101154	0.00235245	0.0107696
ENSMFAG00000015230	HTR1A	0.303193	0.305744	0.344876	0.341349	0.361744	0.35192	0.380703	0.338314	0.0418128	0.0392393	0.0118244	0.0139901	0.00630706	0.0120273	0.00316446	0.0144058
ENSMFAG00000046579	ENSMFAG00000046579	0.401116	0.407648	0.433077	0.421771	0.438311	0.407253	0.458499	0.438348	0.0099106	0.0120523	0.00359425	0.00430771	0.00165511	0.0053387	0.00103639	0.00364415
ENSMFAG00000000755	ENSMFAG00000000755	-0.395715	-0.390055	-0.393826	-0.39079	-0.393784	-0.37549	-0.38491	-0.407325	0.0102683	0.0139355	0.00537228	0.00651197	0.00342609	0.00805232	0.00287515	0.00468904
ENSMFAG00000040032	AP3B1	-0.367573	-0.360927	-0.391701	-0.370936	-0.399358	-0.372145	-0.398348	-0.376213	0.0155763	0.0190145	0.00547909	0.00867711	0.0030696	0.00853531	0.00220524	0.00760947
ENSMFAG00000045957	BHMT2	0.335734	0.325998	0.354788	0.355098	0.375754	0.359735	0.365077	0.360376	0.0242507	0.029608	0.0100285	0.0112509	0.00476062	0.0105491	0.00446256	0.00965209
ENSMFAG00000046004	SERINC5	-0.332818	-0.316781	-0.317066	-0.305691	-0.317167	-0.318472	-0.314661	-0.332941	0.0256925	0.0328669	0.0210158	0.028199	0.0174981	0.022118	0.0147076	0.015996
ENSMFAG00000003054	RASGRF2	0.361279	0.352139	0.382012	0.389832	0.414753	0.388769	0.379483	0.384251	0.0169098	0.0211717	0.00648451	0.00651197	0.00239372	0.00657185	0.00326801	0.00665714
ENSMFAG00000032675	VCAN	-0.363569	-0.363538	-0.363553	-0.360263	-0.372019	-0.372076	-0.381332	-0.346343	0.0164709	0.0182968	0.0085981	0.0103822	0.00507497	0.00853531	0.00314006	0.0123923
ENSMFAG00000039875	EDIL3	-0.347145	-0.327344	-0.360141	-0.333925	-0.36049	-0.340348	-0.362018	-0.366197	0.0207117	0.0288623	0.00901093	0.0160094	0.00644757	0.0146552	0.00480124	0.00887972
ENSMFAG00000031762	ARRDC3	-0.308638	-0.318982	-0.34296	-0.345263	-0.363191	-0.367096	-0.36527	-0.3123	0.0380766	0.0322017	0.0122927	0.0133616	0.00606491	0.00933282	0.00443695	0.0250979
ENSMFAG00000043608	RHOBTB3	-0.32379	-0.318114	-0.356907	-0.345708	-0.374686	-0.34618	-0.38934	-0.354363	0.0290769	0.0324493	0.00956558	0.0133286	0.00482482	0.0133592	0.00258459	0.0108727
ENSMFAG00000031043	ERAP2	0.314997	0.305335	0.302892	0.309915	0.321774	0.31483	0.324457	0.332951	0.0344493	0.0395439	0.0282087	0.0259978	0.0157404	0.0238305	0.0117694	0.015996
ENSMFAG00000016453	ENSMFAG00000016453	0.410425	0.404754	0.425012	0.416142	0.435535	0.414797	0.42867	0.418679	0.00883787	0.0120523	0.00374743	0.00483746	0.00171001	0.00499844	0.00132607	0.00416527
ENSMFAG00000034607	KCNN2	0.383162	0.381614	0.416115	0.403326	0.416622	0.41651	0.441175	0.403116	0.012431	0.0143876	0.00425794	0.00555562	0.00231941	0.00482863	0.00113407	0.00485948
ENSMFAG00000046396	PGGT1B	-0.353014	-0.363899	-0.370236	-0.382091	-0.374811	-0.368319	-0.390477	-0.362652	0.0191965	0.0182451	0.007726	0.00745601	0.00481515	0.00925298	0.00252333	0.00942324
ENSMFAG00000041392	SEMA6A	-0.486953	-0.454374	-0.463083	-0.450792	-0.476528	-0.441743	-0.427343	-0.478303	0.00350849	0.00763957	0.00280486	0.00295508	0.000989888	0.00389786	0.00133478	0.00163027
ENSMFAG00000033875	SLC22A5	-0.367062	-0.38057	-0.399779	-0.405649	-0.409423	-0.391437	-0.425462	-0.399095	0.0156135	0.0143876	0.00503877	0.00537372	0.00260581	0.00645062	0.00135774	0.00534455
ENSMFAG00000002420	CDC23	-0.300491	-0.308688	-0.338268	-0.337826	-0.357929	-0.337096	-0.370695	-0.332395	0.0436601	0.0373494	0.0134963	0.014835	0.00679435	0.0154169	0.00392583	0.0162047
ENSMFAG00000043747	HBEGF	-0.34893	-0.333341	-0.36895	-0.359083	-0.387861	-0.355277	-0.369837	-0.372501	0.020296	0.0263662	0.00791084	0.0106308	0.00377403	0.0113398	0.0040035	0.00827647
ENSMFAG00000033873	SLC4A9	-0.328119	-0.328823	-0.360676	-0.357192	-0.374894	-0.34675	-0.391213	-0.366155	0.0274089	0.0282131	0.00899027	0.0109247	0.00481515	0.0133384	0.00249248	0.00888074
ENSMFAG00000007347	SRA1	-0.314397	-0.332479	-0.358705	-0.367939	-0.376415	-0.369162	-0.411794	-0.356427	0.0348508	0.0265152	0.0092156	0.00909338	0.00467409	0.00906228	0.00169583	0.010457
ENSMFAG00000037329	ZMAT2	0.309464	0.317305	0.34362	0.341404	0.350834	0.324874	0.36231	0.328546	0.0377393	0.0326191	0.012084	0.0139901	0.00807356	0.0193324	0.00477147	0.0175174
ENSMFAG00000030759	SPINK5	0.447346	0.417274	0.401657	0.407428	0.411999	0.375742	0.331723	0.447045	0.00584923	0.0108737	0.00491553	0.00511571	0.00257022	0.0080182	0.00987183	0.00331094
ENSMFAG00000001106	SH3TC2	-0.342313	-0.332692	-0.374419	-0.362946	-0.393263	-0.357874	-0.395284	-0.371799	0.0222356	0.0264489	0.00715313	0.00991913	0.00344542	0.0109256	0.00235245	0.00830303
ENSMFAG00000040761	ARHGEF37	-0.335576	-0.321874	-0.348085	-0.327333	-0.354839	-0.323068	-0.367121	-0.348898	0.024286	0.0308008	0.0112086	0.0183597	0.00732142	0.0200374	0.00421913	0.0117617
ENSMFAG00000039840	SLC6A7	0.332432	0.339958	0.371437	0.369143	0.394793	0.378985	0.400332	0.366851	0.025835	0.0243964	0.00748875	0.00888747	0.00341285	0.0077748	0.00213145	0.00885429
ENSMFAG00000033621	SYNPO	0.390926	0.391889	0.42725	0.436684	0.453185	0.423992	0.446999	0.405946	0.011319	0.0135983	0.00360227	0.00333154	0.00130227	0.00446004	0.00113407	0.00468904
ENSMFAG00000031651	LARP1	0.305597	0.328984	0.369326	0.368653	0.387153	0.377023	0.436894	0.354136	0.0400996	0.0282091	0.00784545	0.00899559	0.00382461	0.0078891	0.00113407	0.0109029
ENSMFAG00000029978	NIPAL4	-0.347323	-0.326309	-0.357186	-0.34239	-0.373256	-0.33632	-0.356543	-0.364015	0.0206712	0.0295119	0.00948557	0.0137252	0.00494172	0.01567	0.00541511	0.00916088
ENSMFAG00000045077	ADRA1B	0.351714	0.352779	0.36176	0.361079	0.372209	0.362248	0.37228	0.366556	0.0195478	0.0208951	0.00882336	0.0102538	0.00505203	0.0101311	0.00381864	0.0088783
ENSMFAG00000039601	WWC1	0.34758	0.350669	0.377238	0.383905	0.399258	0.370601	0.399146	0.385449	0.0205782	0.021489	0.00691453	0.00726357	0.0030696	0.00867805	0.00215815	0.00659123
ENSMFAG00000043584	UNC5A	0.323249	0.313744	0.309097	0.307483	0.313904	0.310393	0.309188	0.311168	0.0293379	0.0345271	0.0248334	0.0273004	0.0187372	0.0262388	0.0164832	0.0257168
ENSMFAG00000040567	COL23A1	0.371115	0.344324	0.360311	0.350215	0.371848	0.346606	0.314581	0.381926	0.0146845	0.0231291	0.00901029	0.0123042	0.00509262	0.0133484	0.0147204	0.00687793
ENSMFAG00000006848	RF01278	-0.333345	-0.343964	-0.379154	-0.386911	-0.406761	-0.382439	-0.420238	-0.36761	0.0255201	0.023378	0.00675812	0.00688253	0.00272244	0.00723329	0.0014614	0.00874523
ENSMFAG00000011647	RF00108	-0.320626	-0.344588	-0.369605	-0.374178	-0.387144	-0.365574	-0.413941	-0.361129	0.0310038	0.0229696	0.00780441	0.00800257	0.00382461	0.0096499	0.00159218	0.00961791
ENSMFAG00000038584	MTMR10	-0.342632	-0.334961	-0.364686	-0.340321	-0.36909	-0.338217	-0.386627	-0.369627	0.0221073	0.0259782	0.00844063	0.0141935	0.00539581	0.0151401	0.00276274	0.00858747
ENSMFAG00000003445	TRPM1	-0.360646	-0.352521	-0.377708	-0.354482	-0.368514	-0.351213	-0.385954	-0.380644	0.0169758	0.0209375	0.00691453	0.0114473	0.00546801	0.0121902	0.00279352	0.00705022
ENSMFAG00000039604	ACTC1	0.34172	0.354214	0.384576	0.400256	0.413891	0.391222	0.423602	0.385784	0.0223149	0.0206149	0.00620048	0.00578497	0.00244047	0.00645062	0.00137494	0.00658467
ENSMFAG00000031909	SPRED1	0.34433	0.356838	0.392701	0.404832	0.424277	0.390629	0.422125	0.382225	0.0215349	0.0197697	0.00547909	0.00545861	0.00207836	0.00652741	0.00141818	0.00683917
ENSMFAG00000030248	RASGRP1	0.326451	0.331305	0.358759	0.352617	0.368067	0.359579	0.385231	0.364883	0.0282475	0.027159	0.0092156	0.0118385	0.00551767	0.010561	0.00284964	0.00901693
ENSMFAG00000044081	ANKRD63	0.303981	0.310154	0.353206	0.348063	0.374796	0.343367	0.384706	0.344057	0.0413019	0.0361511	0.0102541	0.0128514	0.00481515	0.0139855	0.00288258	0.0128258
ENSMFAG00000031150	BAHD1	0.361263	0.365219	0.395082	0.407585	0.424906	0.406881	0.419812	0.366315	0.0169098	0.0181198	0.00531837	0.00511571	0.00207012	0.0053387	0.00146569	0.00887972
ENSMFAG00000039864	ITPKA	0.377824	0.360429	0.380965	0.385721	0.404489	0.371673	0.362603	0.368848	0.0131174	0.0192729	0.00657337	0.00703812	0.00285007	0.0086099	0.00473842	0.00865227
ENSMFAG00000042444	ENSMFAG00000042444	-0.39661	-0.393527	-0.418425	-0.408479	-0.435889	-0.401043	-0.444491	-0.420525	0.0102084	0.0133847	0.00419657	0.00511571	0.00171001	0.00585917	0.00113407	0.00416509
ENSMFAG00000045762	WDR76	-0.356465	-0.368932	-0.412724	-0.42364	-0.450794	-0.414008	-0.443081	-0.384882	0.0179032	0.0167612	0.00435682	0.00421241	0.00136042	0.00503193	0.00113407	0.00659735
ENSMFAG00000046214	SEMA6D	-0.323991	-0.340757	-0.379623	-0.385	-0.407434	-0.377639	-0.425079	-0.359806	0.0290475	0.0242292	0.00670277	0.00708324	0.00269256	0.0078524	0.00136228	0.00969778
ENSMFAG00000036983	SPPL2A	-0.340074	-0.34504	-0.357433	-0.355465	-0.368815	-0.352827	-0.371185	-0.349622	0.0227666	0.0227918	0.00943242	0.0111669	0.00542877	0.011873	0.00387521	0.0116966
ENSMFAG00000031115	TCF12	-0.402862	-0.397762	-0.414291	-0.398751	-0.422517	-0.399384	-0.435729	-0.40589	0.00970277	0.013075	0.00425794	0.00593005	0.00210445	0.00592443	0.00117435	0.00468904
ENSMFAG00000016075	USP3	-0.356859	-0.367701	-0.400027	-0.389004	-0.411526	-0.391203	-0.431412	-0.39711	0.0179032	0.0170505	0.00503877	0.00662341	0.0025785	0.00645062	0.00126387	0.0054464
ENSMFAG00000040273	SNX1	-0.347128	-0.335433	-0.37454	-0.35283	-0.386395	-0.351111	-0.398913	-0.378523	0.0207117	0.0257211	0.00715313	0.011798	0.00389119	0.0122003	0.00216969	0.00738082
ENSMFAG00000002867	ZNF609	0.345808	0.335895	0.325344	0.345957	0.331244	0.307794	0.303342	0.349049	0.0211003	0.0255875	0.0174106	0.0132681	0.0128047	0.0276328	0.0188905	0.0117617
ENSMFAG00000036137	PARP16	-0.337121	-0.334216	-0.319479	-0.338196	-0.34091	-0.330621	-0.305402	-0.307474	0.023799	0.0260412	0.0199851	0.014748	0.0103275	0.017527	0.0179829	0.0275867
ENSMFAG00000031689	INTS14	-0.350914	-0.34623	-0.3543	-0.370516	-0.381922	-0.365438	-0.373861	-0.352737	0.0199504	0.0222239	0.0101069	0.00873436	0.00425396	0.00967136	0.0036966	0.0110439
ENSMFAG00000031045	DNAJA4	0.329331	0.325633	0.361146	0.349661	0.373791	0.336842	0.370555	0.366687	0.026943	0.0297795	0.00891243	0.012422	0.00490275	0.0154837	0.0039302	0.00887394
ENSMFAG00000031346	STARD5	-0.346249	-0.358334	-0.399591	-0.39656	-0.418394	-0.39143	-0.444114	-0.391807	0.020996	0.0197674	0.00503877	0.00594596	0.00225153	0.00645062	0.00113407	0.00590457
ENSMFAG00000037678	HDGFL3	0.316155	0.31844	0.325388	0.327917	0.338718	0.305026	0.339979	0.348723	0.0335225	0.0324259	0.0174043	0.0181794	0.0108575	0.0292931	0.00810051	0.0118011
ENSMFAG00000043620	PDE8A	-0.36659	-0.363853	-0.399251	-0.383125	-0.409948	-0.389448	-0.430486	-0.397965	0.0156135	0.0182451	0.00503877	0.00738536	0.00260581	0.00653375	0.00127905	0.00543178
ENSMFAG00000003880	WDR73	-0.423627	-0.412804	-0.414843	-0.440321	-0.437488	-0.425225	-0.385983	-0.431839	0.00847617	0.0114134	0.00425794	0.00324227	0.00165923	0.00446004	0.00279352	0.00389914
ENSMFAG00000016945	KLHL25	0.412754	0.404559	0.431269	0.42726	0.459171	0.431455	0.423331	0.427794	0.00872094	0.0120523	0.00359425	0.00400911	0.00128658	0.00415118	0.00138404	0.00407677
ENSMFAG00000030068	ENSMFAG00000030068	-0.322619	-0.329537	-0.352068	-0.352464	-0.373577	-0.346709	-0.392381	-0.36261	0.0298188	0.028166	0.0105016	0.0118677	0.00491915	0.0133384	0.0024689	0.00942324
ENSMFAG00000044182	IQGAP1	-0.332262	-0.337748	-0.342753	-0.342293	-0.345959	-0.33607	-0.362099	-0.330666	0.0258736	0.0250576	0.0123022	0.0137338	0.00912656	0.0157325	0.00479219	0.0167565
ENSMFAG00000036413	LYSMD4	-0.45776	-0.448388	-0.47762	-0.470632	-0.477212	-0.470893	-0.482275	-0.482142	0.00456719	0.00763957	0.00254364	0.00293941	0.000989888	0.00255041	0.00062701	0.00150051
ENSMFAG00000041311	CHSY1	0.324888	0.311887	0.333206	0.31841	0.34302	0.301669	0.318751	0.323208	0.0288349	0.0352769	0.0147775	0.0217678	0.0098144	0.0310149	0.0134041	0.01972
ENSMFAG00000001376	SELENOS	-0.327312	-0.314014	-0.337437	-0.331202	-0.360976	-0.343098	-0.331942	-0.342601	0.0279074	0.0343965	0.013715	0.0170103	0.00639423	0.0140547	0.00981268	0.0130981
ENSMFAG00000001130	TEP1	-0.352466	-0.347982	-0.360295	-0.345586	-0.357468	-0.328219	-0.360034	-0.370586	0.019268	0.0222239	0.00901029	0.0133616	0.00687579	0.0182658	0.00504163	0.00851481
ENSMFAG00000029604	DAD1	-0.382204	-0.370277	-0.38902	-0.384915	-0.403141	-0.395445	-0.382661	-0.384016	0.0124569	0.0164176	0.00567223	0.00708682	0.00288197	0.00614541	0.00302061	0.00667269
ENSMFAG00000042332	HAUS4	-0.32919	-0.358105	-0.393779	-0.409521	-0.419144	-0.417437	-0.443992	-0.376691	0.0269625	0.0197697	0.00537228	0.00511571	0.00225153	0.00482863	0.00113407	0.00760947
ENSMFAG00000037287	EFS	-0.354072	-0.334554	-0.368094	-0.351159	-0.384519	-0.350455	-0.374657	-0.372178	0.0187753	0.0259928	0.00793696	0.0120583	0.00402174	0.0123617	0.00364317	0.00829799
ENSMFAG00000030275	CMTM5	-0.355528	-0.3393	-0.37203	-0.361535	-0.388493	-0.36219	-0.382714	-0.379794	0.0182293	0.0246077	0.00739048	0.0102056	0.0037103	0.0101311	0.00301896	0.00719481
ENSMFAG00000038059	JPH4	0.364746	0.373091	0.411354	0.407485	0.432958	0.401212	0.447235	0.395048	0.0162767	0.0158105	0.00436711	0.00511571	0.00176898	0.00585917	0.00113407	0.00562866
ENSMFAG00000001203	IRF9	-0.321268	-0.312943	-0.337539	-0.327882	-0.344806	-0.338751	-0.344545	-0.327331	0.0307623	0.0348893	0.013694	0.0181794	0.00941184	0.0150732	0.00725714	0.0179458
ENSMFAG00000032214	ENSMFAG00000032214	-0.319813	-0.330599	-0.362784	-0.366008	-0.385403	-0.37286	-0.398712	-0.360692	0.0314796	0.0275267	0.00869315	0.00939029	0.00395758	0.00847337	0.00218297	0.00964244
ENSMFAG00000000544	FOXG1	0.421559	0.412568	0.432087	0.413445	0.425414	0.409098	0.440534	0.441902	0.00847617	0.0114134	0.00359425	0.00496228	0.00205434	0.0053387	0.00113407	0.00336301
ENSMFAG00000031414	HEATR5A	-0.380628	-0.384377	-0.40459	-0.390835	-0.417439	-0.389778	-0.429334	-0.392253	0.0127269	0.0143876	0.00464259	0.00651197	0.00225975	0.00653375	0.00131909	0.00590457
ENSMFAG00000038734	ENSMFAG00000038734	0.328458	0.329786	0.367849	0.351998	0.371051	0.356136	0.394642	0.37166	0.0272156	0.0280731	0.00800683	0.0119353	0.0051937	0.011224	0.00238578	0.00831439
ENSMFAG00000003879	KLHDC1	-0.306998	-0.309953	-0.324889	-0.339897	-0.338689	-0.328775	-0.323277	-0.319172	0.0390111	0.0362961	0.0176341	0.0143043	0.0108623	0.0181466	0.0121144	0.0217093
ENSMFAG00000041636	SAMD4A	0.363234	0.378211	0.398189	0.410164	0.417885	0.400304	0.427283	0.414986	0.0166129	0.0146159	0.00519212	0.00511571	0.00225975	0.00586867	0.00133478	0.00435002
ENSMFAG00000036074	AP5M1	-0.319162	-0.32942	-0.357053	-0.346652	-0.366479	-0.337236	-0.373149	-0.339884	0.0317016	0.0281894	0.00951973	0.0131186	0.00566321	0.0153469	0.00375649	0.0138747
ENSMFAG00000043449	CCDC175	-0.346383	-0.353461	-0.386538	-0.389546	-0.406602	-0.378465	-0.380942	-0.356817	0.0209919	0.0207988	0.00597949	0.00655244	0.00272244	0.00780487	0.00315072	0.0103716
ENSMFAG00000031365	RTN1	0.33212	0.342004	0.369071	0.356925	0.37555	0.358544	0.403996	0.36626	0.0259046	0.02379	0.00790503	0.0109247	0.00477124	0.0107762	0.00195172	0.00887972
ENSMFAG00000043168	HSPA2	-0.380262	-0.34268	-0.364727	-0.3485	-0.374932	-0.346338	-0.345557	-0.376655	0.0127269	0.0237164	0.00844063	0.0127291	0.00481515	0.0133553	0.00706706	0.00760947
ENSMFAG00000035789	PLEKHG3	-0.344577	-0.332532	-0.374412	-0.357259	-0.389115	-0.356177	-0.393083	-0.378425	0.0215349	0.0265047	0.00715313	0.0109247	0.00367187	0.011224	0.00243184	0.00738082
ENSMFAG00000045048	RAB15	0.397874	0.407933	0.427882	0.431488	0.451109	0.430303	0.464045	0.408242	0.0100301	0.0120523	0.00359425	0.00369343	0.00136042	0.00415118	0.000931925	0.00468904
ENSMFAG00000038266	PLEKHH1	-0.33196	-0.323469	-0.364989	-0.349736	-0.38024	-0.3456	-0.39052	-0.364874	0.0259046	0.0303283	0.00844063	0.012422	0.0044051	0.0134585	0.00252184	0.00901693
ENSMFAG00000001102	RDH12	-0.328628	-0.319494	-0.344585	-0.339768	-0.349929	-0.330055	-0.350098	-0.353511	0.0271925	0.0321799	0.011898	0.0143247	0.00828157	0.0177286	0.00630488	0.0109709
ENSMFAG00000003078	ACTN1	0.306111	0.303512	0.336232	0.338532	0.357394	0.334394	0.351401	0.328093	0.0397936	0.0406752	0.0140396	0.0146777	0.00687741	0.0162142	0.00608021	0.0176761
ENSMFAG00000000428	ZNF410	-0.475696	-0.475361	-0.495365	-0.492756	-0.50171	-0.48137	-0.491216	-0.484121	0.00350849	0.00763957	0.00195938	0.0023152	0.000874911	0.00255041	0.00062701	0.00149377
ENSMFAG00000039673	ALDH6A1	-0.343491	-0.329196	-0.340835	-0.342979	-0.359645	-0.327683	-0.334371	-0.362226	0.0218101	0.0282091	0.0128374	0.0136946	0.00654362	0.0184252	0.00926596	0.0094525
ENSMFAG00000031273	ABCD4	-0.315042	-0.31815	-0.349272	-0.346887	-0.367018	-0.34463	-0.387148	-0.348168	0.0344236	0.0324362	0.0110494	0.0130765	0.00561351	0.0136909	0.0027126	0.0119256
ENSMFAG00000037572	NEK9	-0.318967	-0.337432	-0.369733	-0.37401	-0.386516	-0.367737	-0.404659	-0.348886	0.0318384	0.0251099	0.00780124	0.00800257	0.00388734	0.00932666	0.0019296	0.0117617
ENSMFAG00000031172	BATF	0.313739	0.320842	0.345297	0.348313	0.366033	0.3191	0.35201	0.336068	0.0352104	0.0314862	0.0117284	0.012781	0.00572041	0.0217425	0.00599811	0.0151055
ENSMFAG00000045727	NGB	0.326343	0.327795	0.328202	0.316977	0.326898	0.311855	0.340257	0.346365	0.0282475	0.0287321	0.01645	0.0224395	0.014101	0.0254145	0.00804768	0.0123923
ENSMFAG00000043819	POMT2	-0.335142	-0.3225	-0.358001	-0.346556	-0.364953	-0.334472	-0.352194	-0.358163	0.024383	0.0306249	0.00927782	0.0131547	0.0058658	0.0162142	0.0059757	0.0101434
ENSMFAG00000036081	GSTZ1	-0.398028	-0.378981	-0.411821	-0.399561	-0.425809	-0.390667	-0.408448	-0.425896	0.0100301	0.014613	0.00436711	0.00579291	0.00203827	0.00652741	0.00177316	0.00407677
ENSMFAG00000044023	TMED8	0.358365	0.35672	0.390472	0.37871	0.406853	0.378072	0.411552	0.38254	0.017472	0.0197853	0.00558367	0.00758695	0.00272244	0.00781563	0.00169583	0.0068198
ENSMFAG00000039426	ISM2	-0.30726	-0.312658	-0.330651	-0.349486	-0.360256	-0.348312	-0.372756	-0.326025	0.0388857	0.0349592	0.0155664	0.0124488	0.00648341	0.0130475	0.00378055	0.0185131
ENSMFAG00000040259	SPTLC2	-0.326645	-0.311862	-0.34481	-0.326246	-0.356845	-0.325335	-0.353149	-0.347238	0.0281617	0.0352769	0.0118267	0.0187379	0.00693694	0.0192611	0.00587849	0.0121844
ENSMFAG00000031358	NRXN3	0.312294	0.312408	0.336444	0.336386	0.359062	0.328993	0.351266	0.343951	0.0361506	0.0351358	0.0139889	0.015215	0.00659865	0.018085	0.0060879	0.012851
ENSMFAG00000042642	KCNK10	-0.370503	-0.36637	-0.413978	-0.406677	-0.439968	-0.392285	-0.430621	-0.415079	0.0147901	0.0174832	0.00425794	0.00521285	0.00161735	0.00644647	0.00127905	0.00435002
ENSMFAG00000039219	CALM1	0.332803	0.335495	0.3545	0.363406	0.372717	0.360575	0.391945	0.356004	0.0256925	0.0257211	0.01007	0.00987267	0.0049723	0.0103932	0.00248433	0.0105216
ENSMFAG00000004536	GPR68	0.329485	0.349416	0.383468	0.390938	0.411466	0.3867	0.410793	0.36922	0.0269037	0.0218467	0.00633012	0.00651197	0.0025785	0.00672925	0.00170851	0.00865227
ENSMFAG00000042928	SERPINA1	-0.382517	-0.352834	-0.366411	-0.344274	-0.370857	-0.338729	-0.346046	-0.376345	0.0124569	0.0208951	0.00825629	0.0135125	0.00519808	0.0150732	0.00698541	0.00760947
ENSMFAG00000042801	CLMN	-0.388696	-0.373273	-0.410026	-0.395368	-0.426268	-0.388383	-0.414625	-0.420419	0.0114981	0.0158105	0.00442296	0.00602415	0.0020032	0.00657185	0.00157302	0.00416509
ENSMFAG00000040198	SYNE3	-0.372238	-0.367622	-0.404627	-0.389942	-0.421042	-0.396857	-0.439042	-0.401123	0.0143432	0.0170505	0.00464259	0.00651197	0.00214749	0.0061093	0.00113407	0.00496297
ENSMFAG00000032487	BCL11B	0.303257	0.319273	0.338202	0.326414	0.329999	0.351707	0.393134	0.332749	0.041785	0.0321872	0.0135197	0.0186871	0.0131515	0.0120864	0.00243184	0.0161006
ENSMFAG00000002756	CYP46A1	0.311953	0.315117	0.361734	0.35354	0.382418	0.347446	0.389015	0.350079	0.0364337	0.0338088	0.00882336	0.0116519	0.00422112	0.0132158	0.00260097	0.0115794
ENSMFAG00000044895	BEGAIN	0.362526	0.361965	0.405297	0.404199	0.431083	0.394333	0.430366	0.398643	0.0167018	0.0188795	0.00464161	0.00545861	0.00180091	0.00627021	0.00127905	0.00540268
ENSMFAG00000044066	CDC42BPB	0.336075	0.340746	0.363085	0.372267	0.387639	0.358287	0.379898	0.367758	0.0242315	0.0242292	0.00866963	0.00844718	0.00379764	0.0108375	0.00323307	0.00874523
ENSMFAG00000002426	EXOC3L4	0.376584	0.366868	0.400333	0.39708	0.422124	0.386235	0.412668	0.405529	0.0135367	0.0172582	0.00503877	0.00594596	0.00210445	0.00675697	0.00164698	0.00468904
ENSMFAG00000040536	TNFAIP2	0.349379	0.348229	0.387271	0.391033	0.416605	0.393993	0.417757	0.380002	0.020296	0.0222239	0.00586958	0.00651197	0.00231941	0.00629569	0.00150977	0.00716372
ENSMFAG00000022188	ENSMFAG00000022188	0.318304	0.330507	0.335848	0.334184	0.341512	0.341526	0.351989	0.304532	0.032345	0.02753	0.0141308	0.0159195	0.0102104	0.0144992	0.00599811	0.0292809
ENSMFAG00000041932	ENSMFAG00000041932	0.310346	0.327123	0.33923	0.337913	0.347767	0.341264	0.358054	0.311474	0.0372831	0.0289853	0.0132402	0.0148238	0.00876977	0.014549	0.00526292	0.0255702
ENSMFAG00000039506	TMEM179	0.306723	0.323774	0.323777	0.321337	0.326127	0.325164	0.335521	0.301238	0.0393286	0.0302167	0.018184	0.0206133	0.0143005	0.0192829	0.00902781	0.0314489
ENSMFAG00000002494	CEP170B	0.36973	0.382566	0.422612	0.421219	0.445575	0.422523	0.471599	0.408276	0.0149519	0.0143876	0.00389601	0.00431445	0.00144458	0.00464152	0.000799206	0.00468904
ENSMFAG00000037993	JAG2	0.415035	0.410363	0.4318	0.422134	0.450617	0.425459	0.444147	0.417737	0.00847617	0.0119452	0.00359425	0.00430771	0.00136042	0.00446004	0.00113407	0.00424951
ENSMFAG00000034083	NUDT14	0.314068	0.320254	0.356008	0.342455	0.362444	0.343884	0.394197	0.347841	0.034887	0.0318575	0.00978399	0.0137252	0.00616075	0.0137655	0.00240293	0.012032
ENSMFAG00000035907	CRIP2	0.31826	0.328922	0.371423	0.359983	0.385044	0.349791	0.415185	0.362095	0.0323663	0.0282091	0.00748875	0.0104292	0.00398115	0.0126067	0.00155096	0.0094525
ENSMFAG00000002701	DLL1	-0.324831	-0.313777	-0.353194	-0.341003	-0.373479	-0.330542	-0.371338	-0.360542	0.0288349	0.0345271	0.0102541	0.0140741	0.00491915	0.0175505	0.00385655	0.00965209
ENSMFAG00000044069	ENSMFAG00000044069	-0.334707	-0.323834	-0.347565	-0.330946	-0.363868	-0.331907	-0.360392	-0.34319	0.0246968	0.0302003	0.0112838	0.0170782	0.0059851	0.0171093	0.0049887	0.0129935
ENSMFAG00000004332	MAS1	-0.421281	-0.404548	-0.43531	-0.446725	-0.455377	-0.416367	-0.420077	-0.44598	0.00847617	0.0120523	0.00359425	0.00308115	0.00128745	0.00482863	0.00146569	0.00331094
ENSMFAG00000002297	WASF1	0.345313	0.356963	0.389468	0.39768	0.408109	0.384456	0.429418	0.386268	0.0212242	0.0197697	0.00563565	0.00594596	0.00264059	0.00697402	0.00131909	0.00654597
ENSMFAG00000001386	TSPYL4	0.309009	0.323199	0.341281	0.331482	0.344361	0.328223	0.375146	0.324299	0.0378436	0.0303802	0.012735	0.016945	0.00950397	0.0182658	0.00360598	0.0192184
ENSMFAG00000039714	MAN1A1	0.333884	0.34348	0.385736	0.378535	0.404194	0.373465	0.424159	0.385334	0.025194	0.0235649	0.00607178	0.0075902	0.00285007	0.00841746	0.00136543	0.00659123
ENSMFAG00000008281	MED23	-0.300017	-0.319588	-0.346368	-0.345783	-0.355984	-0.347546	-0.381089	-0.324836	0.0439643	0.032169	0.0114628	0.0133213	0.00710805	0.013211	0.00314572	0.0190005
ENSMFAG00000002658	SLC2A12	-0.32451	-0.333283	-0.358156	-0.353082	-0.374098	-0.355595	-0.382829	-0.338658	0.0289338	0.0263823	0.00926396	0.0117352	0.0048622	0.0113247	0.00301556	0.0143444
ENSMFAG00000037310	SGK1	-0.359467	-0.342247	-0.364978	-0.346139	-0.36765	-0.331475	-0.337793	-0.372976	0.0172467	0.0237896	0.00844063	0.0132162	0.00555925	0.0172546	0.00853586	0.00820758
ENSMFAG00000003984	IFNGR1	-0.343814	-0.341761	-0.364425	-0.353095	-0.376603	-0.358231	-0.373343	-0.349029	0.0217532	0.0238594	0.00846654	0.0117352	0.00465549	0.0108375	0.00373822	0.0117617
ENSMFAG00000015355	AIG1	-0.339743	-0.325429	-0.351486	-0.35128	-0.363171	-0.35735	-0.355624	-0.345272	0.0228306	0.0299006	0.0106345	0.0120583	0.00606491	0.0110153	0.00555705	0.012603
ENSMFAG00000039075	GRM1	0.327314	0.335631	0.375036	0.375275	0.399054	0.364208	0.407433	0.370941	0.0279074	0.0257211	0.00715313	0.00793055	0.0030696	0.0099473	0.00182793	0.008466
ENSMFAG00000001889	PPP1R14C	0.330386	0.338005	0.36362	0.36962	0.393238	0.360766	0.402863	0.344929	0.0266999	0.0250162	0.0085981	0.00888255	0.00344542	0.010367	0.00199983	0.012619
ENSMFAG00000033880	CNKSR3	-0.335727	-0.315428	-0.33659	-0.313238	-0.340961	-0.31263	-0.326371	-0.354224	0.0242507	0.0335971	0.0139483	0.0242991	0.0103275	0.0250668	0.0112693	0.0109029
ENSMFAG00000045432	BVES	-0.406738	-0.398346	-0.42927	-0.408969	-0.432826	-0.418432	-0.454928	-0.431056	0.00937543	0.013075	0.00359425	0.00511571	0.00176898	0.00482863	0.00108527	0.00389914
ENSMFAG00000040175	MCHR2	0.324585	0.31883	0.336065	0.322686	0.330565	0.320827	0.344727	0.353137	0.0289066	0.0322672	0.0140783	0.0199823	0.0130007	0.0209338	0.00721998	0.0110195
ENSMFAG00000046148	FBXL4	-0.380217	-0.385877	-0.396547	-0.396937	-0.406727	-0.395211	-0.409886	-0.382586	0.0127269	0.0143515	0.00524326	0.00594596	0.00272244	0.00615112	0.00173841	0.0068198
ENSMFAG00000040164	CNR1	0.359809	0.351852	0.391841	0.379149	0.405721	0.388173	0.410503	0.390055	0.017106	0.0212935	0.00547909	0.00751299	0.00280877	0.00659694	0.00171139	0.0061241
ENSMFAG00000034992	ENSMFAG00000034992	0.36978	0.357284	0.395925	0.379967	0.400844	0.385041	0.410022	0.40295	0.0149519	0.0197697	0.00526096	0.00751299	0.00300444	0.0069524	0.00173101	0.00485948
ENSMFAG00000030866	HTR1E	0.320685	0.317908	0.360181	0.361221	0.386084	0.363163	0.376198	0.358411	0.0309967	0.0324763	0.00901029	0.0102388	0.00389287	0.0100643	0.00353325	0.0100534
ENSMFAG00000036090	CYB5R4	-0.312543	-0.328718	-0.354519	-0.349572	-0.374231	-0.338883	-0.383657	-0.348424	0.0359776	0.0282911	0.01007	0.0124347	0.00485654	0.0150249	0.00293974	0.0118415
ENSMFAG00000010683	TPBG	0.443412	0.42095	0.420319	0.418871	0.415566	0.407101	0.368069	0.449635	0.00584923	0.0102848	0.00406177	0.00449311	0.00234831	0.0053387	0.00415451	0.00323294
ENSMFAG00000040052	BCKDHB	-0.359811	-0.35275	-0.348536	-0.351202	-0.356422	-0.334473	-0.334075	-0.354005	0.017106	0.0208951	0.0111413	0.0120583	0.00704044	0.0162142	0.00933559	0.0109029
ENSMFAG00000032893	HMGN3	-0.336641	-0.370617	-0.401509	-0.411383	-0.422179	-0.42728	-0.449706	-0.360253	0.023918	0.0164176	0.00491553	0.00511571	0.00210445	0.0043532	0.00111311	0.00965209
ENSMFAG00000043879	BAG2	0.303819	0.310405	0.342703	0.339305	0.35961	0.335865	0.381446	0.353246	0.0414751	0.0359146	0.0123022	0.0143922	0.00654362	0.0158088	0.00313134	0.0110099
ENSMFAG00000041390	HCRTR2	0.339772	0.339925	0.350606	0.338194	0.343463	0.332908	0.352797	0.372354	0.0228306	0.0243964	0.0107579	0.014748	0.0096994	0.01681	0.00589858	0.0082789
ENSMFAG00000031318	GCLC	-0.325577	-0.309081	-0.339294	-0.312542	-0.33662	-0.316221	-0.349579	-0.35294	0.0286031	0.03704	0.0132373	0.024645	0.0113699	0.0232362	0.00636902	0.0110439
ENSMFAG00000040521	ELOVL5	-0.366004	-0.347509	-0.372173	-0.370399	-0.393295	-0.357664	-0.35967	-0.361968	0.0158137	0.0222239	0.00738546	0.00876142	0.00344542	0.0109515	0.00508172	0.0094525
ENSMFAG00000034108	MEP1A	0.337859	0.342131	0.351296	0.343044	0.350314	0.352233	0.356772	0.356285	0.0235505	0.0237896	0.0106505	0.0136946	0.00821608	0.0119518	0.00537967	0.0104642
ENSMFAG00000037986	SLC35B2	-0.312522	-0.313286	-0.345135	-0.343881	-0.367341	-0.329657	-0.361717	-0.355592	0.0359776	0.0347475	0.0117601	0.0135432	0.00558901	0.017811	0.00482604	0.0105916
ENSMFAG00000030989	TJAP1	-0.32532	-0.319448	-0.364401	-0.346138	-0.37916	-0.352527	-0.390312	-0.360924	0.0286427	0.0321799	0.00846654	0.0132162	0.00449742	0.0118972	0.00253549	0.00964244
ENSMFAG00000034632	TTBK1	0.308656	0.318374	0.335003	0.358009	0.359836	0.371596	0.345011	0.298802	0.0380766	0.0324259	0.0143857	0.0108689	0.00654362	0.0086099	0.00718052	0.0329085
ENSMFAG00000043125	SRF	0.314174	0.324015	0.340527	0.342944	0.361624	0.327248	0.37579	0.320849	0.0348663	0.0302003	0.012898	0.0136946	0.00632035	0.0185728	0.00356616	0.0208485
ENSMFAG00000003547	RRP36	-0.319264	-0.324587	-0.358974	-0.357527	-0.377198	-0.351926	-0.376315	-0.353927	0.0316832	0.0301432	0.00919753	0.0109247	0.00460207	0.0120273	0.00352421	0.0109029
ENSMFAG00000027007	MEA1	0.328282	0.332803	0.354463	0.343925	0.359807	0.332224	0.381385	0.345044	0.0272726	0.0264489	0.01007	0.0135432	0.00654362	0.0170141	0.00313627	0.012603
ENSMFAG00000040195	TFEB	-0.330167	-0.31929	-0.354034	-0.338875	-0.368385	-0.33933	-0.378599	-0.360396	0.0267548	0.0321872	0.0101386	0.0145695	0.00548597	0.0149455	0.00334513	0.00965209
ENSMFAG00000030647	MOCS1	-0.390764	-0.373325	-0.37812	-0.352467	-0.355727	-0.337264	-0.373343	-0.416756	0.0113319	0.0158105	0.00687553	0.0118677	0.00714613	0.0153469	0.00373822	0.00431384
ENSMFAG00000036168	DAAM2	-0.36711	-0.359025	-0.393624	-0.374375	-0.39962	-0.378222	-0.41902	-0.403715	0.0156135	0.0197674	0.00537228	0.00799359	0.0030696	0.00781563	0.00149777	0.00485948
ENSMFAG00000046219	KCNK17	-0.346063	-0.343311	-0.382072	-0.382659	-0.408572	-0.356488	-0.366562	-0.382215	0.021075	0.0235975	0.00648451	0.00740546	0.00260783	0.0111598	0.00428194	0.00683917
ENSMFAG00000026422	ENSMFAG00000026422	0.302578	0.300532	0.316113	0.319979	0.330299	0.333622	0.325735	0.275684	0.042331	0.0431091	0.0214503	0.0211645	0.0130881	0.0164517	0.0114493	0.0507964
ENSMFAG00000042025	MTCH1	0.306034	0.318185	0.354181	0.342444	0.363283	0.345809	0.398709	0.33766	0.0398014	0.0324358	0.0101219	0.0137252	0.0060615	0.013449	0.00218297	0.014606
ENSMFAG00000030074	ENSMFAG00000030074	0.30541	0.32137	0.334254	0.324726	0.333334	0.340565	0.391613	0.32247	0.0402742	0.0310974	0.0145801	0.0192801	0.0122219	0.0146409	0.00248433	0.0200826
ENSMFAG00000039268	CPNE5	0.306527	0.318908	0.350413	0.343896	0.359049	0.338084	0.402046	0.342486	0.0394822	0.0322059	0.010773	0.0135432	0.00659865	0.0151887	0.00201201	0.0131125
ENSMFAG00000033116	KCTD20	-0.316775	-0.319458	-0.352556	-0.334773	-0.362688	-0.32542	-0.372106	-0.3508	0.0332381	0.0321799	0.010437	0.0157417	0.00613401	0.01923	0.00382004	0.0114649
ENSMFAG00000040598	PNPLA1	0.365943	0.359024	0.372007	0.384157	0.40867	0.37621	0.391789	0.365966	0.0158137	0.0197674	0.00739048	0.00720259	0.00260581	0.00798218	0.00248433	0.00889915
ENSMFAG00000045766	MAPK13	0.381799	0.363988	0.358705	0.34707	0.354724	0.354317	0.342873	0.366257	0.0124569	0.0182451	0.0092156	0.0130765	0.0073441	0.0115529	0.00757093	0.00887972
ENSMFAG00000036381	PACSIN1	0.396077	0.406169	0.441149	0.44592	0.470246	0.435148	0.472625	0.427513	0.0102084	0.0120523	0.00335018	0.00308115	0.000989888	0.00389786	0.000775995	0.00407677
ENSMFAG00000042647	NUDT3	0.394083	0.401092	0.413901	0.418674	0.434179	0.420495	0.45602	0.407509	0.0105874	0.0123873	0.00425794	0.00449311	0.00172986	0.00474575	0.00107331	0.00468904
ENSMFAG00000000942	TAPBP	0.301323	0.300416	0.33798	0.337682	0.358028	0.338575	0.36079	0.318926	0.0432799	0.043225	0.0135923	0.0148592	0.00678799	0.0151078	0.00494997	0.0217558
ENSMFAG00000038982	RF00276	-0.360321	-0.375721	-0.365464	-0.388177	-0.387089	-0.388385	-0.399445	-0.359093	0.0170619	0.0153184	0.00839535	0.00669843	0.00382461	0.00657185	0.00215632	0.00985278
ENSMFAG00000043119	APOM	-0.364716	-0.380564	-0.375113	-0.397133	-0.411897	-0.407657	-0.399508	-0.367402	0.0162767	0.0143876	0.00715313	0.00594596	0.00257295	0.0053387	0.00215632	0.0087562
ENSMFAG00000046964	ENSMFAG00000046964	-0.339709	-0.337161	-0.347456	-0.347535	-0.354026	-0.360072	-0.367487	-0.35763	0.0228306	0.0251151	0.0112838	0.0129343	0.00749073	0.0105206	0.00417767	0.0102154
ENSMFAG00000037244	MOG	-0.338718	-0.328956	-0.37377	-0.361865	-0.397465	-0.363419	-0.395376	-0.369585	0.0231666	0.0282091	0.00724518	0.0101238	0.00318032	0.0100564	0.00235245	0.00858747
ENSMFAG00000002333	ZKSCAN8	-0.325869	-0.350882	-0.378058	-0.37717	-0.390303	-0.378161	-0.421637	-0.353964	0.0285832	0.021489	0.00687968	0.0076364	0.00365775	0.00781563	0.00143817	0.0109029
ENSMFAG00000012407	ENSMFAG00000012407	-0.318059	-0.328882	-0.348526	-0.356102	-0.3672	-0.354796	-0.365024	-0.336707	0.0325361	0.0282131	0.0111413	0.0110454	0.00558901	0.01143	0.00446791	0.014959
ENSMFAG00000017291	ZNF322	-0.309668	-0.315039	-0.347468	-0.32843	-0.351749	-0.339598	-0.358584	-0.318971	0.0376152	0.0338088	0.0112838	0.0179601	0.00787406	0.0148662	0.00519744	0.0217515
ENSMFAG00000000799	HFE	-0.363401	-0.370814	-0.390215	-0.379392	-0.397908	-0.366229	-0.41096	-0.383315	0.016542	0.0164176	0.00560805	0.00751299	0.00314487	0.00946844	0.00170677	0.00677832
ENSMFAG00000003628	E2F3	0.382091	0.383004	0.417285	0.414241	0.441664	0.426911	0.459241	0.411649	0.0124569	0.0143876	0.0042347	0.0048496	0.00154952	0.00437364	0.0010124	0.00435002
ENSMFAG00000042536	DTNBP1	0.313364	0.334256	0.370518	0.377327	0.391883	0.366096	0.416901	0.362021	0.0354561	0.0260412	0.00767159	0.0076364	0.00355697	0.00948286	0.00150977	0.0094525
ENSMFAG00000023380	RAB9A	-0.343326	-0.338031	-0.366388	-0.358437	-0.381752	-0.35585	-0.386605	-0.359178	0.0218101	0.0250162	0.00825629	0.0107767	0.0042597	0.0112834	0.00276274	0.00983158
ENSMFAG00000000059	GEMIN8	-0.361401	-0.358364	-0.380642	-0.378986	-0.403655	-0.378098	-0.393614	-0.370006	0.0169098	0.0197674	0.00658972	0.00751299	0.00285007	0.00781563	0.00242884	0.00856651
ENSMFAG00000046118	PIGA	-0.341335	-0.334565	-0.366405	-0.359552	-0.38382	-0.357038	-0.382951	-0.368937	0.0225501	0.0259928	0.00825629	0.0105032	0.00409536	0.011064	0.00301556	0.00865227
ENSMFAG00000039194	ACE2	-0.420371	-0.394669	-0.401006	-0.393194	-0.410656	-0.386986	-0.370656	-0.414549	0.00847617	0.0133195	0.00496837	0.00627907	0.00260183	0.00672241	0.00392583	0.00435002
ENSMFAG00000045948	ENSMFAG00000045948	-0.332871	-0.322455	-0.339172	-0.341109	-0.360782	-0.327793	-0.339473	-0.34387	0.0256925	0.0306249	0.0132402	0.0140607	0.00643391	0.0184252	0.00820223	0.012855
ENSMFAG00000032152	PPEF1	0.356751	0.336253	0.356603	0.336715	0.357995	0.326688	0.354384	0.389921	0.0179032	0.0254239	0.00965128	0.0151216	0.00678799	0.0188033	0.0057144	0.0061241
ENSMFAG00000044106	PHKA2	-0.325633	-0.337155	-0.365268	-0.369389	-0.381325	-0.348033	-0.374599	-0.352664	0.0286031	0.0251151	0.00843376	0.00888255	0.00428774	0.0130974	0.00364449	0.0110439
ENSMFAG00000001073	ADGRG2	0.340736	0.323241	0.366505	0.354985	0.385771	0.356237	0.363374	0.366631	0.0225788	0.0303802	0.00825629	0.0112689	0.00393162	0.011224	0.00465645	0.00887728
ENSMFAG00000005540	ARX	0.433336	0.441469	0.457984	0.455603	0.467689	0.447521	0.469274	0.45809	0.00695996	0.00763957	0.00280486	0.00295508	0.000989888	0.00389786	0.00082522	0.00244458
ENSMFAG00000031879	PRRG1	-0.337743	-0.32049	-0.346719	-0.329706	-0.359002	-0.33378	-0.360814	-0.352747	0.023591	0.0317385	0.0113583	0.0175264	0.0066056	0.0163792	0.00494876	0.0110439
ENSMFAG00000000690	MED14	-0.369033	-0.361611	-0.381034	-0.377498	-0.395832	-0.379901	-0.377283	-0.366704	0.0151487	0.0188795	0.00657337	0.0076364	0.00334118	0.00766673	0.0034487	0.00887394
ENSMFAG00000045810	ENSMFAG00000045810	-0.362041	-0.34166	-0.350593	-0.335597	-0.340661	-0.318715	-0.315531	-0.370765	0.0168334	0.0238761	0.0107579	0.0154817	0.0103901	0.0219652	0.014423	0.00849005
ENSMFAG00000036805	SYN1	0.303549	0.315827	0.349934	0.344645	0.356897	0.3484	0.399071	0.349903	0.041619	0.033307	0.0108985	0.0134855	0.00693179	0.01302	0.00216122	0.0116154
ENSMFAG00000045738	TBC1D25	0.305553	0.317007	0.346929	0.335746	0.34606	0.331604	0.386782	0.333747	0.0401325	0.0327837	0.0113384	0.0154153	0.00911544	0.0172099	0.00274765	0.015771
ENSMFAG00000038642	WDR13	0.370527	0.370478	0.40878	0.402643	0.433354	0.391781	0.434857	0.393685	0.0147901	0.0164176	0.00450615	0.00556546	0.00176324	0.00644647	0.00118684	0.00571879
ENSMFAG00000042131	SUV39H1	0.348703	0.353193	0.379255	0.368992	0.393255	0.364819	0.409376	0.378402	0.020296	0.0208838	0.0067428	0.00890486	0.00344542	0.00980809	0.00177015	0.00738082
ENSMFAG00000039347	OTUD5	0.312319	0.342353	0.361009	0.354176	0.368214	0.35474	0.416868	0.328758	0.0361506	0.0237896	0.00894809	0.0115313	0.00550156	0.0114329	0.00150977	0.0174283
ENSMFAG00000042129	SHROOM4	-0.313709	-0.30463	-0.34282	-0.328137	-0.361484	-0.324987	-0.369404	-0.345012	0.0352175	0.0400704	0.0123022	0.0180915	0.00632903	0.0193016	0.00405311	0.012603
ENSMFAG00000043929	NUDT10	0.316341	0.329706	0.368603	0.360875	0.384731	0.358917	0.420891	0.363998	0.0334544	0.0280899	0.007929	0.0103143	0.0039983	0.0106731	0.00144196	0.00916088
ENSMFAG00000034276	TSPYL2	0.338391	0.342083	0.363773	0.352332	0.364622	0.335672	0.378312	0.370921	0.0233298	0.02379	0.00859301	0.0119165	0.00589323	0.0158316	0.00335767	0.008466
ENSMFAG00000037994	IQSEC2	0.38099	0.38891	0.430417	0.429709	0.454934	0.424955	0.46993	0.419922	0.0127269	0.0139736	0.00359425	0.00369343	0.00128745	0.00446004	0.00082522	0.00416509
ENSMFAG00000036532	PHF8	-0.332362	-0.336421	-0.373489	-0.36658	-0.386142	-0.367429	-0.40865	-0.368947	0.0258538	0.0254239	0.0072523	0.00932477	0.00389287	0.00933282	0.00177316	0.00865227
ENSMFAG00000001080	ARHGEF9	0.360892	0.380868	0.411242	0.407683	0.425234	0.418744	0.479857	0.393112	0.0169588	0.0143876	0.00436711	0.00511571	0.00205962	0.00482863	0.00062701	0.00575666
ENSMFAG00000003948	AWAT2	0.309023	0.333431	0.363583	0.366027	0.376111	0.362197	0.402772	0.351275	0.0378436	0.0263445	0.0085981	0.00939029	0.00471862	0.0101311	0.00200134	0.0113801
ENSMFAG00000001576	NEXMIF	0.309361	0.322268	0.347369	0.352215	0.364107	0.346037	0.395831	0.362078	0.0377468	0.0306249	0.0112838	0.0119353	0.00596139	0.0134152	0.00233848	0.0094525
ENSMFAG00000041203	ABCB7	-0.313543	-0.329059	-0.369216	-0.368411	-0.395581	-0.363569	-0.408573	-0.350461	0.035367	0.0282091	0.00786919	0.00901009	0.00336806	0.0100558	0.00177316	0.011524
ENSMFAG00000045225	SRPX2	0.355292	0.354572	0.377563	0.3644	0.371405	0.356682	0.396246	0.369747	0.0183031	0.0204384	0.00691453	0.00971167	0.00515515	0.0111175	0.00232473	0.00858649
ENSMFAG00000037008	TMEM31	-0.315951	-0.307908	-0.33211	-0.31138	-0.337224	-0.31534	-0.331687	-0.331985	0.0336685	0.0379672	0.0151198	0.0253661	0.0112141	0.0236027	0.00987801	0.0162948
ENSMFAG00000036633	PLP1	-0.343475	-0.330387	-0.373021	-0.358548	-0.395029	-0.361565	-0.393365	-0.366937	0.0218101	0.027544	0.00729235	0.0107582	0.0034034	0.0102493	0.00243184	0.00885429
ENSMFAG00000030484	ENSMFAG00000030484	-0.334012	-0.327603	-0.326691	-0.336611	-0.336911	-0.328569	-0.300057	-0.325445	0.0251134	0.0287321	0.0168532	0.0151561	0.0113013	0.0181563	0.0203582	0.0187554
ENSMFAG00000031556	COL4A5	-0.349671	-0.332946	-0.367392	-0.348315	-0.376415	-0.351205	-0.378569	-0.361406	0.0202155	0.0264489	0.00806153	0.012781	0.00467409	0.0121902	0.00334513	0.00955428
ENSMFAG00000004105	NXT2	-0.366721	-0.347707	-0.363274	-0.348765	-0.367483	-0.348805	-0.334923	-0.366598	0.0156135	0.0222239	0.00866251	0.0126524	0.00556967	0.0129465	0.00916406	0.00887728
ENSMFAG00000000236	DOCK11	-0.308157	-0.324368	-0.348257	-0.341334	-0.3514	-0.335493	-0.379867	-0.334654	0.0383714	0.0301582	0.0112086	0.0139901	0.00795429	0.0159061	0.00323346	0.0154791
ENSMFAG00000026553	LAMP2	-0.32854	-0.318348	-0.357555	-0.343736	-0.370476	-0.340378	-0.368049	-0.345194	0.0271925	0.0324259	0.00941597	0.0135796	0.00524296	0.0146552	0.00415451	0.012603
ENSMFAG00000003427	ZDHHC9	-0.406665	-0.384013	-0.415975	-0.403321	-0.433628	-0.400586	-0.410336	-0.421235	0.00937543	0.0143876	0.00425794	0.00555562	0.00175743	0.00585917	0.00171848	0.00416509
ENSMFAG00000032757	BCORL1	0.306299	0.316668	0.351723	0.350215	0.365984	0.351011	0.39143	0.345062	0.0395927	0.0328804	0.0105825	0.0123042	0.00572041	0.0122256	0.00249054	0.012603
ENSMFAG00000039094	STK26	-0.31686	-0.322248	-0.363624	-0.362959	-0.38944	-0.371941	-0.400842	-0.334158	0.0331954	0.0306249	0.0085981	0.00991913	0.00367096	0.00855749	0.00210291	0.015637
ENSMFAG00000030287	SMIM10	0.312877	0.32211	0.355245	0.36141	0.38244	0.35506	0.387957	0.343446	0.0357633	0.0306574	0.00994072	0.0102216	0.00422112	0.0113898	0.00266919	0.0129768
ENSMFAG00000030344	ENSMFAG00000030344	0.33194	0.351	0.38851	0.379655	0.394616	0.383096	0.441991	0.367456	0.0259046	0.021489	0.00570614	0.00751299	0.00341285	0.0071482	0.00113407	0.0087562
ENSMFAG00000022450	SMIM10L2B	0.378823	0.38024	0.411703	0.402971	0.420309	0.408014	0.434534	0.390873	0.013074	0.0143876	0.00436711	0.00556546	0.00216903	0.0053387	0.00118741	0.00601842
ENSMFAG00000040848	ARHGEF6	-0.373349	-0.345284	-0.345174	-0.318686	-0.3409	-0.31327	-0.330014	-0.366233	0.0140843	0.022665	0.0117527	0.0216913	0.0103275	0.0246613	0.0102767	0.00887972
ENSMFAG00000040208	PRRG3	0.325589	0.337505	0.372486	0.361523	0.383853	0.369029	0.423936	0.366819	0.0286031	0.0251099	0.00735156	0.0102056	0.00409536	0.00909644	0.00136543	0.00885429
ENSMFAG00000003816	GABRA3	0.321808	0.327653	0.364221	0.353563	0.370342	0.363613	0.407158	0.368608	0.0304499	0.0287321	0.00849922	0.0116519	0.00525815	0.0100558	0.00183699	0.00869203
ENSMFAG00000039202	PNCK	0.329732	0.334514	0.376985	0.367337	0.394225	0.359253	0.407447	0.375422	0.02688	0.0259928	0.00693179	0.00917815	0.00341285	0.0106029	0.00182793	0.00773974
ENSMFAG00000030653	L1CAM	0.300125	0.316742	0.358226	0.350964	0.374872	0.355685	0.415567	0.347917	0.0439191	0.0328669	0.00926396	0.01211	0.00481515	0.0113247	0.00154181	0.0120208
ENSMFAG00000043716	AVPR2	0.352772	0.360626	0.378399	0.37906	0.409142	0.35944	0.397394	0.377841	0.0192262	0.0191694	0.00686563	0.00751299	0.00260581	0.010561	0.00225877	0.00749759
ENSMFAG00000042818	IRAK1	0.360793	0.338536	0.34232	0.342696	0.361061	0.340487	0.317465	0.346485	0.0169588	0.0247798	0.0124074	0.0137252	0.00639423	0.0146431	0.013792	0.0123923
ENSMFAG00000001852	TMLHE	-0.373085	-0.369649	-0.390078	-0.393706	-0.408474	-0.377489	-0.390936	-0.374678	0.0140843	0.0165981	0.00561671	0.00620789	0.00261152	0.0078524	0.0024948	0.00785708
ENSMFAG00000029976	TNKS	-0.403047	-0.374449	-0.38494	-0.360411	-0.391482	-0.345517	-0.360486	-0.397555	0.00970277	0.0158105	0.00620048	0.0103652	0.00359525	0.0134885	0.00498166	0.00543178
ENSMFAG00000030671	SLC7A2	-0.348702	-0.350543	-0.333149	-0.332032	-0.32478	-0.34356	-0.345947	-0.342786	0.020296	0.021489	0.0147775	0.0167574	0.0148032	0.0139143	0.00699994	0.0130519
ENSMFAG00000043092	MTUS1	-0.3617	-0.362125	-0.39775	-0.382995	-0.411653	-0.381519	-0.428426	-0.389769	0.0168873	0.0188795	0.00522719	0.00739178	0.0025785	0.00735937	0.00133051	0.0061252
ENSMFAG00000037687	ENSMFAG00000037687	0.361164	0.35845	0.402059	0.398241	0.41866	0.401305	0.433051	0.406067	0.0169118	0.0197674	0.00491553	0.00594596	0.00225153	0.00585917	0.00122744	0.00468904
ENSMFAG00000001770	PSD3	0.353776	0.35105	0.394251	0.38892	0.408794	0.390217	0.424223	0.402501	0.018923	0.021489	0.00536333	0.00662341	0.00260581	0.00653375	0.00136543	0.00485948
ENSMFAG00000010460	LZTS1	0.391562	0.381161	0.409838	0.408715	0.427767	0.407606	0.415051	0.41568	0.0110621	0.0143876	0.00443643	0.00511571	0.00195258	0.0053387	0.00155273	0.00435002
ENSMFAG00000036684	DMTN	0.306022	0.305363	0.328612	0.334404	0.338081	0.325146	0.34059	0.302847	0.0398014	0.0395367	0.0163425	0.0158481	0.0109831	0.0192829	0.00799836	0.0303985
ENSMFAG00000038392	EGR3	0.405954	0.393093	0.402696	0.414449	0.421692	0.387413	0.394604	0.407022	0.00946991	0.0133847	0.00484385	0.0048496	0.00212836	0.006713	0.00238587	0.00468904
ENSMFAG00000001732	DOCK5	-0.378857	-0.371084	-0.411026	-0.394464	-0.427943	-0.390293	-0.430447	-0.406219	0.013074	0.0164176	0.00436711	0.00608898	0.00195258	0.00653375	0.00127905	0.00468904
ENSMFAG00000030813	ADRA1A	0.339722	0.342145	0.349324	0.347461	0.343522	0.373342	0.369812	0.363096	0.0228306	0.0237896	0.0110434	0.0129432	0.00968357	0.008426	0.0040035	0.00930478
ENSMFAG00000003719	PTK2B	0.335427	0.322155	0.344807	0.333447	0.349711	0.341519	0.364109	0.343001	0.024286	0.0306574	0.0118267	0.0161728	0.00833482	0.0144992	0.00457264	0.013015
ENSMFAG00000038520	KIF13B	-0.335811	-0.323667	-0.36301	-0.344364	-0.376849	-0.342898	-0.385396	-0.363724	0.0242507	0.0302167	0.00866963	0.0134855	0.00463074	0.0141083	0.0028384	0.00921537
ENSMFAG00000031135	ENSMFAG00000031135	0.323884	0.333952	0.365947	0.364149	0.388549	0.361192	0.363241	0.345213	0.029064	0.0261299	0.00829093	0.00973468	0.0037103	0.0102995	0.0046734	0.012603
ENSMFAG00000035564	SFRP1	-0.363723	-0.34316	-0.37044	-0.351762	-0.377988	-0.354917	-0.368507	-0.385316	0.0164685	0.0235975	0.00767159	0.0119353	0.00460069	0.0114292	0.00413279	0.00659123
ENSMFAG00000032651	GOLGA7	-0.337519	-0.330949	-0.372966	-0.35895	-0.391427	-0.367417	-0.397928	-0.369272	0.0236978	0.0272994	0.00729235	0.0106426	0.00359525	0.00933282	0.00223304	0.00865143
ENSMFAG00000025645	CHRNA6	0.455712	0.457029	0.461228	0.467638	0.484647	0.440394	0.447747	0.477503	0.00459752	0.00763957	0.00280486	0.00293941	0.000989888	0.00389786	0.00113407	0.00163027
ENSMFAG00000044803	PPDPFL	0.329864	0.322486	0.334629	0.322243	0.318566	0.306641	0.303626	0.344722	0.026815	0.0306249	0.0144764	0.0201897	0.0169135	0.0282701	0.0187658	0.0126981
ENSMFAG00000000316	ST18	-0.360588	-0.350704	-0.392954	-0.377815	-0.41406	-0.377936	-0.413149	-0.384935	0.0169758	0.021489	0.00546597	0.0076364	0.00243655	0.00781743	0.00162044	0.00659735
ENSMFAG00000041825	CHD7	-0.317577	-0.309649	-0.344968	-0.322876	-0.358057	-0.319971	-0.368591	-0.34237	0.0328115	0.0364467	0.0118057	0.0199496	0.00678799	0.0213752	0.0041215	0.0131125
ENSMFAG00000010416	RF00100	-0.412782	-0.415031	-0.409003	-0.417592	-0.423151	-0.402399	-0.414355	-0.422596	0.00872094	0.0110942	0.00450615	0.00460069	0.00210445	0.00580717	0.00157677	0.00416509
ENSMFAG00000013431	CYP7B1	-0.342301	-0.314383	-0.331601	-0.316253	-0.341621	-0.312527	-0.314609	-0.336546	0.0222356	0.034175	0.0152813	0.0227843	0.010181	0.0250668	0.0147165	0.0150072
ENSMFAG00000030923	VXN	0.352091	0.358438	0.393619	0.392988	0.408668	0.399827	0.433532	0.395651	0.0194057	0.0197674	0.00537228	0.00628555	0.00260581	0.00588854	0.00121003	0.00555767
ENSMFAG00000033253	LACTB2	-0.326668	-0.324083	-0.340473	-0.337963	-0.35873	-0.318281	-0.31313	-0.332284	0.0281617	0.0302003	0.012898	0.014815	0.00666848	0.0222161	0.0152095	0.0162173
ENSMFAG00000030151	EYA1	-0.430845	-0.442405	-0.433205	-0.443839	-0.439485	-0.4335	-0.434652	-0.433587	0.00712772	0.00763957	0.00359425	0.0030996	0.00162029	0.00394486	0.00118684	0.00389914
ENSMFAG00000043691	MSC	-0.316324	-0.310832	-0.338745	-0.352108	-0.367618	-0.332378	-0.321679	-0.338955	0.0334544	0.0358459	0.013368	0.0119353	0.00555925	0.0169563	0.0125498	0.0142297
ENSMFAG00000000513	JPH1	0.411537	0.420924	0.447318	0.452593	0.472165	0.452418	0.4825	0.444366	0.00883787	0.0102848	0.00311845	0.00295508	0.000989888	0.00352259	0.00062701	0.00331094
ENSMFAG00000036908	PEX2	-0.4066	-0.402687	-0.42964	-0.440813	-0.45468	-0.42185	-0.435563	-0.432117	0.00937543	0.0120523	0.00359425	0.00324227	0.00128745	0.00464152	0.00117435	0.00389914
ENSMFAG00000047060	ENSMFAG00000047060	0.314289	0.325237	0.368406	0.381275	0.402797	0.37672	0.403904	0.3432	0.0348663	0.0299225	0.0079339	0.00749325	0.00288957	0.0078966	0.00195334	0.0129935
ENSMFAG00000044728	PMP2	-0.383826	-0.353958	-0.362867	-0.340793	-0.36434	-0.335042	-0.34228	-0.377663	0.0123441	0.020714	0.00867518	0.0140819	0.00592711	0.016015	0.00764941	0.00752184
ENSMFAG00000027151	CA2	-0.374083	-0.364846	-0.398112	-0.38362	-0.410874	-0.376474	-0.405996	-0.404486	0.0139681	0.0181675	0.00519212	0.00730051	0.00259759	0.00792678	0.00187723	0.00478465
ENSMFAG00000036525	CCNE2	-0.347598	-0.352736	-0.394753	-0.383079	-0.410502	-0.390346	-0.431176	-0.38021	0.0205782	0.0208951	0.00531837	0.00738536	0.00260429	0.00653375	0.00126387	0.0071184
ENSMFAG00000042049	LAPTM4B	-0.304215	-0.302427	-0.340917	-0.327493	-0.350179	-0.319955	-0.360636	-0.346168	0.0411435	0.0416585	0.0128346	0.0182974	0.00824154	0.0213752	0.00497249	0.0123923
ENSMFAG00000000855	STK3	-0.371909	-0.388126	-0.419077	-0.412942	-0.437329	-0.407616	-0.450649	-0.395842	0.0144495	0.0139736	0.00415279	0.00500537	0.00165923	0.0053387	0.00111052	0.00555767
ENSMFAG00000022758	ENSMFAG00000022758	0.301206	0.317024	0.336408	0.311607	0.329437	0.324393	0.376657	0.322105	0.0432799	0.0327837	0.0139889	0.0252336	0.0133411	0.0195145	0.00349289	0.0202661
ENSMFAG00000004646	LRP12	-0.311437	-0.318971	-0.364819	-0.352733	-0.377229	-0.346742	-0.387308	-0.345436	0.0365658	0.0322017	0.00844063	0.011798	0.00460207	0.0133384	0.0027071	0.0125766
ENSMFAG00000045726	ZFPM2	-0.366814	-0.368671	-0.410362	-0.414702	-0.430448	-0.424489	-0.427507	-0.396991	0.0156135	0.0167899	0.00437776	0.0048496	0.00183245	0.00446004	0.00133478	0.0054464
ENSMFAG00000035456	EIF3E	-0.301146	-0.311591	-0.334238	-0.325787	-0.338407	-0.334269	-0.344066	-0.310463	0.0432969	0.0355034	0.0145801	0.0188722	0.0109405	0.0162142	0.00736329	0.02607
ENSMFAG00000045969	EMC2	-0.314108	-0.306112	-0.317733	-0.3032	-0.31714	-0.314937	-0.300601	-0.297503	0.0348663	0.0390786	0.0208069	0.0296009	0.0175071	0.0238305	0.0201183	0.0336156
ENSMFAG00000031071	TRHR	0.320982	0.325989	0.3545	0.33985	0.349284	0.351283	0.395614	0.362171	0.0309299	0.029608	0.01007	0.0143043	0.00842983	0.01219	0.00235245	0.0094525
ENSMFAG00000002827	ENPP2	-0.383965	-0.372221	-0.414694	-0.394655	-0.427311	-0.40211	-0.430091	-0.408357	0.0123441	0.0159664	0.00425794	0.00608898	0.00196002	0.00580717	0.00128473	0.00468904
ENSMFAG00000040290	DEPTOR	-0.382429	-0.373109	-0.40378	-0.381359	-0.402053	-0.390823	-0.415529	-0.411515	0.0124569	0.0158105	0.00468723	0.00749325	0.00290351	0.00652741	0.00154181	0.00435002
ENSMFAG00000045125	WDYHV1	-0.447676	-0.442499	-0.470527	-0.480494	-0.49078	-0.457546	-0.450781	-0.470751	0.00584923	0.00763957	0.00271618	0.00249047	0.000874911	0.0030525	0.00111052	0.00181504
ENSMFAG00000043833	TMEM65	0.311429	0.310772	0.338625	0.345327	0.365132	0.325282	0.335707	0.325836	0.0365658	0.0358664	0.0133975	0.0133616	0.00585584	0.0192718	0.00901003	0.0185491
ENSMFAG00000031164	WASHC5	-0.416099	-0.409858	-0.431781	-0.42393	-0.444982	-0.406879	-0.404816	-0.424507	0.00847617	0.0120408	0.00359425	0.00421241	0.00144458	0.0053387	0.0019296	0.00407677
ENSMFAG00000044300	NDRG1	-0.325795	-0.321773	-0.366302	-0.35776	-0.38986	-0.358997	-0.399301	-0.358626	0.0285832	0.0308238	0.00826907	0.0108921	0.00366822	0.010669	0.00215632	0.00997762
ENSMFAG00000036457	ST3GAL1	0.377421	0.384991	0.395741	0.392814	0.399563	0.408319	0.411438	0.390891	0.013289	0.0143876	0.0052816	0.00631194	0.0030696	0.0053387	0.00169583	0.00601842
ENSMFAG00000032171	ADGRB1	0.405064	0.414945	0.444003	0.452204	0.467965	0.450782	0.479796	0.43104	0.00960079	0.0110942	0.00325482	0.00295508	0.000989888	0.00353825	0.00062701	0.00389914
ENSMFAG00000044454	LY6E	0.305203	0.317698	0.359241	0.357327	0.381102	0.355599	0.406976	0.335145	0.04048	0.0324973	0.00917094	0.0109247	0.0043008	0.0113247	0.00184455	0.015378
ENSMFAG00000035599	IQANK1	0.315244	0.33067	0.374461	0.379739	0.408658	0.368501	0.417983	0.354471	0.0342946	0.0274864	0.00715313	0.00751299	0.00260581	0.00921621	0.00150977	0.0108382
ENSMFAG00000001510	B4GALNT3	0.320777	0.334958	0.372098	0.362619	0.390147	0.37049	0.414418	0.362552	0.0309709	0.0259782	0.00739048	0.0099744	0.00366756	0.0086927	0.00157677	0.00943198
ENSMFAG00000003113	FBXL14	0.363704	0.374532	0.399905	0.424394	0.441385	0.407626	0.415916	0.367786	0.0164685	0.0158105	0.00503877	0.00421241	0.00154952	0.0053387	0.0015384	0.00874523
ENSMFAG00000035361	ADIPOR2	-0.343177	-0.319674	-0.342693	-0.324491	-0.35095	-0.322738	-0.343752	-0.356331	0.0218101	0.032169	0.0123022	0.0193095	0.00806163	0.0201599	0.00740148	0.0104642
ENSMFAG00000034485	CD9	-0.401808	-0.394905	-0.428751	-0.420092	-0.44724	-0.420277	-0.451319	-0.423972	0.00970277	0.0133195	0.00359425	0.00442834	0.00137803	0.00474575	0.00111052	0.00409384
ENSMFAG00000043547	CD27	0.335374	0.332218	0.366439	0.364364	0.388019	0.347219	0.371513	0.373052	0.024286	0.0266778	0.00825629	0.00971167	0.00376071	0.0132177	0.00385174	0.00820758
ENSMFAG00000001518	PIANP	0.348054	0.359271	0.399754	0.391541	0.404353	0.38851	0.444385	0.388549	0.0204755	0.0197674	0.00503877	0.0064695	0.00285007	0.00657185	0.00113407	0.00627365
ENSMFAG00000000118	FAM234B	0.314154	0.307914	0.348118	0.332413	0.358005	0.336846	0.360246	0.332069	0.0348663	0.0379672	0.0112086	0.0165687	0.00678799	0.0154837	0.00500467	0.0162555
ENSMFAG00000029171	LMO3	0.387643	0.377016	0.389417	0.381845	0.38103	0.366969	0.385039	0.419694	0.0117276	0.0149553	0.00563565	0.00745601	0.00430438	0.00933349	0.00286391	0.00416509
ENSMFAG00000035768	PDE3A	-0.304092	-0.301861	-0.310953	-0.315557	-0.322612	-0.308522	-0.316127	-0.334008	0.0412517	0.0421829	0.0238566	0.0231673	0.0154797	0.0272444	0.0142267	0.0156897
ENSMFAG00000032764	CMAS	0.300514	0.324871	0.357266	0.359222	0.372146	0.354433	0.412007	0.349147	0.0436601	0.0301031	0.00947096	0.0106165	0.00505953	0.011547	0.00168398	0.0117617
ENSMFAG00000045319	SLC2A13	0.462507	0.442536	0.457301	0.447132	0.467991	0.44315	0.426527	0.474281	0.00428789	0.00763957	0.00280486	0.00308115	0.000989888	0.00389786	0.00135191	0.00181504
ENSMFAG00000002382	PPHLN1	-0.302123	-0.31236	-0.320464	-0.319063	-0.329359	-0.338443	-0.316672	-0.287366	0.042788	0.0351358	0.01967	0.021566	0.0133585	0.0151171	0.014034	0.0405183
ENSMFAG00000032703	IRAK4	-0.336422	-0.334298	-0.360504	-0.35533	-0.377474	-0.363781	-0.37523	-0.350035	0.0240241	0.0260412	0.00899334	0.0112042	0.00460207	0.0100558	0.00360598	0.0115794
ENSMFAG00000036236	AMIGO2	0.388599	0.390223	0.421818	0.414307	0.438216	0.404283	0.440912	0.43457	0.0114981	0.0139355	0.00395128	0.0048496	0.00165511	0.00559955	0.00113407	0.00382844
ENSMFAG00000001564	ENSMFAG00000001564	-0.305118	-0.319261	-0.353607	-0.354797	-0.369424	-0.358751	-0.385201	-0.330369	0.0405011	0.0321872	0.0102086	0.0113308	0.00536814	0.010711	0.00285	0.0168188
ENSMFAG00000039042	KANSL2	-0.378163	-0.387985	-0.399503	-0.405038	-0.404589	-0.384062	-0.401125	-0.398497	0.0131174	0.0139736	0.00503877	0.00545861	0.00285007	0.0070245	0.00207868	0.00540268
ENSMFAG00000036847	ARF3	0.307206	0.322868	0.357423	0.347034	0.370713	0.345191	0.408474	0.343187	0.0389022	0.0305237	0.00943242	0.0130765	0.00521681	0.0135468	0.00177316	0.0129935
ENSMFAG00000034644	WNT1	0.328364	0.333815	0.369629	0.358239	0.380505	0.345395	0.395412	0.367566	0.0272501	0.0261444	0.00780441	0.0108023	0.00437797	0.0135161	0.00235245	0.00874523
ENSMFAG00000045110	KCNH3	0.302174	0.309114	0.343928	0.349632	0.366883	0.341987	0.365424	0.307643	0.0427457	0.03704	0.0120351	0.012422	0.00563288	0.0144029	0.00441506	0.027526
ENSMFAG00000031797	DIP2B	-0.368515	-0.344419	-0.368099	-0.353959	-0.385663	-0.344105	-0.358454	-0.378119	0.0152929	0.0230834	0.00793696	0.0115886	0.00393162	0.0137648	0.00521303	0.00744073
ENSMFAG00000003818	SLC11A2	-0.311019	-0.310128	-0.339183	-0.334105	-0.352339	-0.316191	-0.356856	-0.349429	0.0368769	0.0361566	0.0132402	0.0159387	0.00778714	0.0232362	0.00537187	0.0117611
ENSMFAG00000031673	GALNT6	-0.323922	-0.3363	-0.386838	-0.375206	-0.399468	-0.396288	-0.432176	-0.35337	0.0290531	0.0254239	0.00595334	0.00793055	0.0030696	0.0061093	0.00123805	0.0109943
ENSMFAG00000025968	FIGNL2	0.379877	0.370677	0.406069	0.391926	0.423859	0.388377	0.415416	0.405997	0.0127425	0.0164176	0.00464161	0.00645197	0.00207836	0.00657185	0.00154181	0.00468904
ENSMFAG00000043847	ANKRD33	0.332708	0.32803	0.374244	0.374036	0.403079	0.364878	0.390268	0.369567	0.0256925	0.0285588	0.0071597	0.00800257	0.00288197	0.00980057	0.00253621	0.00858747
ENSMFAG00000041403	GRASP	0.342926	0.350154	0.383411	0.381968	0.410405	0.375781	0.421123	0.368114	0.0219216	0.0216303	0.00633012	0.00745601	0.00260429	0.0080182	0.00144196	0.00870825
ENSMFAG00000014166	ENSMFAG00000014166	0.311665	0.317763	0.34734	0.339859	0.357482	0.338324	0.38984	0.35269	0.0365503	0.0324973	0.0112838	0.0143043	0.00687579	0.0151401	0.00255588	0.0110439
ENSMFAG00000034594	KRT84	0.333172	0.317813	0.334358	0.310772	0.325951	0.312247	0.3141	0.348257	0.0255619	0.0324776	0.0145801	0.0256874	0.0143622	0.0251926	0.0148728	0.0118958
ENSMFAG00000001094	KRT3	0.326628	0.32532	0.333492	0.320852	0.343663	0.340644	0.362046	0.319864	0.0281617	0.029908	0.0147248	0.0207784	0.00965096	0.01461	0.00479918	0.0214046
ENSMFAG00000045267	SP1	-0.34456	-0.356928	-0.399006	-0.395939	-0.42261	-0.399067	-0.441312	-0.37612	0.0215349	0.0197697	0.00505522	0.00599307	0.00210445	0.00594571	0.00113407	0.00760947
ENSMFAG00000033293	PDE1B	0.360167	0.350073	0.365925	0.366393	0.380478	0.356304	0.351168	0.36352	0.0170619	0.0216303	0.00829093	0.00932888	0.00437797	0.0112134	0.00610463	0.00925171
ENSMFAG00000040171	ERBB3	-0.374253	-0.357617	-0.398093	-0.380955	-0.416101	-0.384255	-0.41165	-0.393695	0.0139681	0.0197697	0.00519212	0.00749325	0.00233896	0.00698374	0.00169583	0.00571879
ENSMFAG00000032745	GLI1	0.33657	0.329354	0.333059	0.316214	0.331273	0.329082	0.345666	0.355967	0.0239267	0.0281894	0.0148173	0.0227889	0.0128047	0.0180758	0.00704739	0.0105216
ENSMFAG00000040121	PIP4K2C	0.358634	0.353523	0.381467	0.370875	0.391065	0.379723	0.397777	0.372279	0.0174492	0.0207988	0.00650239	0.00867711	0.00361099	0.00768941	0.00223304	0.00828906
ENSMFAG00000043848	ENSMFAG00000043848	0.40036	0.39627	0.395923	0.396277	0.405109	0.408726	0.400322	0.387695	0.0099106	0.013075	0.00526096	0.00597201	0.00285007	0.0053387	0.00213145	0.00634181
ENSMFAG00000000465	AGAP2	0.304156	0.321152	0.361742	0.35716	0.381528	0.353921	0.415829	0.347609	0.0411974	0.0312751	0.00882336	0.0109247	0.00428244	0.011637	0.00154071	0.0120677
ENSMFAG00000043769	CDK4	-0.379788	-0.364857	-0.36157	-0.360331	-0.368292	-0.359901	-0.333234	-0.373067	0.0127425	0.0181675	0.00885986	0.0103822	0.00548936	0.0105491	0.0095251	0.00820758
ENSMFAG00000045511	LRIG3	-0.309716	-0.303977	-0.331849	-0.325157	-0.33466	-0.325573	-0.333981	-0.309228	0.0376152	0.0405032	0.0151944	0.0191308	0.0118773	0.019214	0.00935582	0.026716
ENSMFAG00000005455	RF00015	-0.356714	-0.364599	-0.35552	-0.370524	-0.366129	-0.368935	-0.371774	-0.34405	0.0179032	0.018187	0.00987561	0.00873436	0.00571025	0.0091151	0.00383288	0.0128258
ENSMFAG00000013420	RF00019	-0.313174	-0.316447	-0.323875	-0.325925	-0.310579	-0.321265	-0.337896	-0.314995	0.0356256	0.0329566	0.0181297	0.0188546	0.0199977	0.0207613	0.00853321	0.0236402
ENSMFAG00000031622	MSRB3	-0.317619	-0.33794	-0.374884	-0.375901	-0.388796	-0.378462	-0.410549	-0.368855	0.0328115	0.0250162	0.00715313	0.00783741	0.0036979	0.00780487	0.00171139	0.00865227
ENSMFAG00000032759	DYRK2	0.309164	0.321803	0.350418	0.34997	0.371827	0.344762	0.39922	0.345011	0.0377823	0.03082	0.010773	0.0123531	0.00509262	0.0136751	0.00215746	0.012603
ENSMFAG00000033853	CSRP2	-0.300068	-0.310156	-0.333764	-0.358535	-0.3658	-0.356935	-0.315529	-0.302222	0.0439457	0.0361511	0.0146868	0.0107582	0.0057549	0.011064	0.014423	0.0307195
ENSMFAG00000044289	NAV3	0.314563	0.320324	0.347129	0.34793	0.369027	0.331473	0.384518	0.359639	0.0347382	0.0318381	0.0113025	0.0128531	0.0054042	0.0172546	0.00290008	0.00972501
ENSMFAG00000038030	TMTC2	-0.413588	-0.404464	-0.440736	-0.430844	-0.460805	-0.434927	-0.462371	-0.43316	0.00872094	0.0120523	0.00335018	0.00369343	0.00126635	0.00389786	0.00093538	0.00389914
ENSMFAG00000041353	ENSMFAG00000041353	0.351663	0.351262	0.379912	0.369341	0.39775	0.361352	0.392599	0.383284	0.0195478	0.021489	0.00670277	0.00888255	0.00315321	0.0102788	0.00246224	0.00677832
ENSMFAG00000032876	C12orf29	-0.30446	-0.304035	-0.342512	-0.324347	-0.343299	-0.324264	-0.356943	-0.322232	0.0408817	0.0404784	0.0123354	0.0193752	0.00973444	0.0195288	0.00536484	0.0202114
ENSMFAG00000038546	DUSP6	0.302969	0.303794	0.322005	0.3286	0.352575	0.314767	0.331568	0.335784	0.0420843	0.0405975	0.019005	0.0178854	0.00776008	0.0238488	0.00989161	0.0151607
ENSMFAG00000043490	POC1B	-0.415392	-0.414861	-0.442918	-0.435257	-0.451835	-0.433016	-0.450944	-0.425092	0.00847617	0.0110942	0.00325482	0.00340853	0.00133444	0.00397456	0.00111052	0.00407677
ENSMFAG00000035819	NUDT4	0.376563	0.346306	0.334355	0.323925	0.335271	0.324236	0.310278	0.36998	0.0135367	0.0222239	0.0145801	0.0195626	0.0117609	0.0195355	0.016156	0.00856651
ENSMFAG00000000142	TMCC3	-0.321253	-0.303085	-0.333386	-0.311525	-0.342572	-0.30786	-0.341729	-0.34108	0.0307623	0.0410021	0.0147631	0.0252786	0.0099183	0.0275993	0.00777769	0.0135004
ENSMFAG00000010407	RF01963	0.374272	0.372733	0.384172	0.371263	0.393064	0.367151	0.390998	0.402954	0.0139681	0.0159317	0.00626548	0.00864495	0.00346172	0.00933282	0.0024948	0.00485948
ENSMFAG00000018750	RF01964	0.31074	0.306051	0.318016	0.310347	0.32694	0.307671	0.32734	0.34113	0.0370921	0.0390836	0.0206906	0.0258595	0.0140945	0.0276328	0.0110049	0.0135004
ENSMFAG00000014621	RF01965	0.366667	0.37224	0.387558	0.375445	0.403951	0.377552	0.405	0.397359	0.0156135	0.0159664	0.00585719	0.00793055	0.00285007	0.0078524	0.0019296	0.00543178
ENSMFAG00000014795	RF01966	0.350675	0.34787	0.366082	0.351225	0.37375	0.344302	0.367812	0.381738	0.020105	0.0222239	0.00828412	0.0120583	0.00490515	0.0137648	0.00417051	0.00691816
ENSMFAG00000015187	RF01967	0.361612	0.35559	0.364761	0.356622	0.377303	0.350599	0.36927	0.385325	0.0168873	0.0199835	0.00844063	0.0109455	0.00460207	0.01235	0.00406959	0.00659123
ENSMFAG00000018615	RF01969	0.397732	0.395069	0.406477	0.397145	0.41879	0.392915	0.406472	0.419572	0.0100301	0.0133195	0.00464161	0.00594596	0.00225153	0.00644647	0.00186178	0.00416509
ENSMFAG00000010630	RF01970	0.376098	0.372052	0.386544	0.378598	0.39949	0.373775	0.39298	0.401952	0.0135367	0.0159664	0.00597949	0.00758744	0.0030696	0.00837675	0.00243372	0.00488934
ENSMFAG00000015852	RF01971	0.328393	0.328925	0.34376	0.329453	0.349433	0.325318	0.359526	0.364961	0.0272501	0.0282091	0.0120732	0.0175621	0.00840213	0.0192611	0.00509005	0.00901693
ENSMFAG00000047041	ENSMFAG00000047041	0.301291	0.307703	0.351177	0.338575	0.370074	0.347963	0.388778	0.341158	0.0432799	0.0379955	0.0106802	0.0146744	0.00528954	0.0130974	0.00260834	0.0135004
ENSMFAG00000000710	NUP37	-0.381998	-0.403128	-0.435969	-0.434744	-0.453473	-0.44385	-0.457653	-0.401946	0.0124569	0.0120523	0.00359425	0.00344318	0.00130227	0.00389786	0.00106747	0.00488934
ENSMFAG00000047081	ENSMFAG00000047081	-0.328737	-0.337303	-0.332596	-0.345352	-0.340372	-0.347626	-0.325936	-0.332414	0.027164	0.0251099	0.0149817	0.0133616	0.010475	0.013199	0.0114126	0.0162047
ENSMFAG00000042033	TCP11L2	-0.389438	-0.376969	-0.415788	-0.397223	-0.426268	-0.398939	-0.427047	-0.41443	0.0114641	0.0149553	0.00425794	0.00594596	0.0020032	0.00594571	0.0013452	0.00435002
ENSMFAG00000033712	SVOP	0.387416	0.394626	0.425082	0.414443	0.437057	0.421821	0.463753	0.411449	0.0117276	0.0133195	0.00374743	0.0048496	0.00165923	0.00464152	0.000931925	0.00435002
ENSMFAG00000036762	ANKRD13A	-0.352861	-0.35323	-0.392612	-0.387337	-0.412804	-0.374452	-0.419317	-0.386978	0.0191965	0.0208838	0.00547909	0.00677988	0.00249965	0.0081899	0.00148946	0.00645526
ENSMFAG00000037746	MAPKAPK5	-0.311602	-0.315864	-0.34129	-0.339637	-0.342344	-0.341728	-0.342381	-0.333126	0.036565	0.033307	0.012735	0.0143354	0.00997399	0.014449	0.00763566	0.0159397
ENSMFAG00000003369	DTX1	0.341948	0.337831	0.356377	0.348691	0.364115	0.347506	0.371045	0.348725	0.0223149	0.0250576	0.00969314	0.0126685	0.00596139	0.0132158	0.0038916	0.0118011
ENSMFAG00000042933	KSR2	0.349218	0.361662	0.39705	0.402128	0.411331	0.409645	0.440761	0.382452	0.020296	0.0188795	0.00524326	0.00558615	0.00258469	0.0053387	0.00113407	0.00682286
ENSMFAG00000038285	LRRC43	-0.304582	-0.301688	-0.332015	-0.344435	-0.358222	-0.328899	-0.34757	-0.336441	0.0407676	0.0423214	0.0151526	0.0134855	0.00676095	0.0181039	0.00673384	0.0150368
ENSMFAG00000038312	DENR	0.316233	0.331936	0.352182	0.345367	0.364711	0.34644	0.40692	0.355773	0.0334748	0.0268627	0.0105016	0.0133616	0.00588556	0.0133553	0.00184455	0.0105637
ENSMFAG00000039847	ATP6V0A2	-0.305672	-0.319638	-0.350218	-0.339317	-0.362602	-0.32376	-0.387474	-0.342938	0.0400546	0.032169	0.0108083	0.0143922	0.0061444	0.0196919	0.00270389	0.0130228
ENSMFAG00000028497	AACS	0.311912	0.3015	0.321726	0.318188	0.343393	0.328693	0.336465	0.327062	0.0364337	0.0424314	0.0191048	0.0218623	0.00970537	0.0181563	0.00881994	0.0180404
ENSMFAG00000031345	MMP17	0.402496	0.388237	0.404411	0.39999	0.413605	0.408101	0.404191	0.410107	0.00970277	0.0139736	0.00465529	0.00578497	0.0024566	0.0053387	0.00194085	0.00448858
ENSMFAG00000041938	ULK1	0.347821	0.346412	0.354131	0.357719	0.362778	0.359766	0.369981	0.349272	0.0205782	0.0222239	0.0101219	0.0108951	0.00612641	0.0105491	0.00399546	0.0117617
ENSMFAG00000046675	ENSMFAG00000046675	0.465355	0.436672	0.452471	0.436988	0.448978	0.416372	0.420001	0.489665	0.00410703	0.00763957	0.00281819	0.00333154	0.00137249	0.00482863	0.00146569	0.00140823
ENSMFAG00000038416	PRKCQ	-0.390528	-0.356817	-0.36716	-0.345344	-0.37323	-0.341993	-0.333434	-0.397858	0.0113416	0.0197697	0.00811354	0.0133616	0.00494172	0.0144029	0.00949134	0.00543178
ENSMFAG00000046518	ENSMFAG00000046518	0.362906	0.355558	0.382039	0.37779	0.405967	0.362917	0.376396	0.391128	0.0166845	0.0199835	0.00648451	0.0076364	0.00279852	0.0101154	0.00351873	0.00598852
ENSMFAG00000032814	DHTKD1	-0.301593	-0.314698	-0.335442	-0.345739	-0.353777	-0.33385	-0.373295	-0.336071	0.0431117	0.0340505	0.014234	0.0133265	0.00753062	0.0163494	0.00373822	0.0151055
ENSMFAG00000045740	NUDT5	-0.306667	-0.306521	-0.33265	-0.313962	-0.337168	-0.303752	-0.340749	-0.333923	0.0393772	0.0387728	0.0149735	0.0239037	0.0112238	0.0299582	0.00797279	0.0157047
ENSMFAG00000002654	BEND7	-0.395643	-0.394318	-0.421646	-0.40788	-0.427954	-0.396412	-0.438302	-0.413692	0.0102683	0.0133195	0.00395128	0.00511571	0.00195258	0.0061093	0.00113407	0.00435002
ENSMFAG00000036972	FAM107B	-0.324408	-0.311322	-0.353985	-0.336038	-0.37278	-0.34092	-0.37314	-0.345701	0.0289766	0.0355459	0.0101386	0.01532	0.0049723	0.0145745	0.00375649	0.0125097
ENSMFAG00000000598	DCLRE1C	-0.323176	-0.32491	-0.359074	-0.350477	-0.368395	-0.342511	-0.396495	-0.362071	0.0293677	0.0301031	0.00919213	0.0122548	0.00548597	0.0141804	0.00230883	0.0094525
ENSMFAG00000030948	CUBN	0.306539	0.304003	0.333626	0.337653	0.33913	0.35579	0.359834	0.334377	0.0394822	0.040495	0.0147039	0.014863	0.0107491	0.0112959	0.00506542	0.0155567
ENSMFAG00000032494	MIR1915HG	0.442501	0.431968	0.459514	0.458315	0.470567	0.440168	0.450342	0.454874	0.00584923	0.00839999	0.00280486	0.00295508	0.000989888	0.00389786	0.00111052	0.00281217
ENSMFAG00000034612	ITGB1	-0.302911	-0.303116	-0.329896	-0.317175	-0.341167	-0.307318	-0.348007	-0.316569	0.0421105	0.0409871	0.0158528	0.0223473	0.010292	0.0278999	0.00664535	0.0228611
ENSMFAG00000044046	CREM	0.344465	0.35419	0.396662	0.395203	0.415854	0.395831	0.43804	0.397309	0.0215349	0.0206149	0.00524326	0.00604562	0.00233993	0.0061124	0.00113407	0.00543178
ENSMFAG00000021184	HNRNPF	-0.406445	-0.389495	-0.421431	-0.404761	-0.432029	-0.417702	-0.422434	-0.418309	0.00937543	0.0139565	0.00395128	0.00545861	0.00176898	0.00482863	0.00140327	0.00416527
ENSMFAG00000038768	ZNF487	-0.337342	-0.347888	-0.367535	-0.374424	-0.38622	-0.363984	-0.372889	-0.371791	0.023799	0.0222239	0.00806009	0.00799359	0.00389287	0.0100207	0.00377431	0.00830303
ENSMFAG00000032618	ZNF32	-0.3248	-0.330164	-0.360634	-0.359009	-0.380222	-0.360886	-0.39254	-0.364193	0.0288349	0.0277433	0.00899027	0.0106329	0.0044051	0.0103447	0.00246532	0.00914857
ENSMFAG00000031803	RASSF4	-0.307023	-0.308953	-0.348057	-0.340733	-0.364731	-0.336077	-0.381088	-0.346326	0.0390111	0.0371436	0.0112086	0.014089	0.00588556	0.0157325	0.00314572	0.0123923
ENSMFAG00000031409	DRGX	-0.329941	-0.325375	-0.32693	-0.336545	-0.338246	-0.347469	-0.339713	-0.300962	0.0267942	0.0299006	0.0167729	0.0151818	0.0109522	0.0132158	0.00813861	0.0315773
ENSMFAG00000039537	ENSMFAG00000039537	0.347277	0.347634	0.377373	0.359901	0.389799	0.365292	0.401737	0.362302	0.0206723	0.0222239	0.00691453	0.0104292	0.00366822	0.00971462	0.00203033	0.0094525
ENSMFAG00000003086	ZCCHC24	-0.313355	-0.300899	-0.334174	-0.315105	-0.346658	-0.316848	-0.350781	-0.337633	0.0354561	0.042847	0.014583	0.0233727	0.00904931	0.0230218	0.00618221	0.014606
ENSMFAG00000029353	DUSP13	0.362734	0.363022	0.391684	0.397599	0.417405	0.400577	0.411275	0.370023	0.0167018	0.018497	0.00547909	0.00594596	0.00225975	0.00585917	0.00169784	0.00856651
ENSMFAG00000045360	AP3M1	-0.356336	-0.347224	-0.355955	-0.362544	-0.370944	-0.355937	-0.334722	-0.35241	0.0179032	0.0222239	0.00979336	0.00998151	0.0051937	0.0112634	0.00919494	0.0111102
ENSMFAG00000001363	USP54	-0.335446	-0.334791	-0.378243	-0.369911	-0.400487	-0.361287	-0.40753	-0.368871	0.024286	0.0259928	0.00687553	0.00886188	0.00300444	0.0102908	0.00182793	0.00865227
ENSMFAG00000042558	ASCC1	-0.360705	-0.350726	-0.355665	-0.374576	-0.378566	-0.391663	-0.34236	-0.342802	0.0169758	0.021489	0.0098521	0.00799359	0.00454338	0.00645062	0.00763789	0.0130519
ENSMFAG00000029206	ENSMFAG00000029206	-0.412428	-0.385162	-0.403393	-0.401448	-0.427595	-0.392017	-0.38421	-0.41201	0.00872094	0.0143876	0.00475224	0.00561256	0.00195701	0.00644647	0.00291172	0.00435002
ENSMFAG00000040726	CHST3	-0.335257	-0.307131	-0.329342	-0.315697	-0.339556	-0.31316	-0.316098	-0.342973	0.0243074	0.0386004	0.0160409	0.0230788	0.0106868	0.0247435	0.0142364	0.0130172
ENSMFAG00000000143	EIF4EBP2	-0.342674	-0.351985	-0.371434	-0.376506	-0.391148	-0.38663	-0.419144	-0.372115	0.0221053	0.0212571	0.00748875	0.00777098	0.00361099	0.00672925	0.00149759	0.00829799
ENSMFAG00000038649	ENSMFAG00000038649	0.320784	0.325305	0.348993	0.350741	0.377179	0.339922	0.36707	0.349621	0.0309709	0.029908	0.01107	0.0121792	0.00460207	0.0147854	0.00422127	0.0116966
ENSMFAG00000036669	CTNNA3	-0.355122	-0.343645	-0.38427	-0.36508	-0.400365	-0.37446	-0.402165	-0.37457	0.018335	0.02351	0.00625405	0.00960007	0.0030059	0.0081899	0.00200835	0.00786743
ENSMFAG00000030436	REEP3	-0.313573	-0.303717	-0.346013	-0.329888	-0.360457	-0.331215	-0.366649	-0.347254	0.0353596	0.0406431	0.0115277	0.0174676	0.00644757	0.0173016	0.0042697	0.0121844
ENSMFAG00000035936	LIPA	-0.327716	-0.301349	-0.326586	-0.310995	-0.336289	-0.311951	-0.321102	-0.333526	0.0276719	0.0425381	0.0168933	0.0256141	0.0114703	0.0253722	0.0126985	0.0158349
ENSMFAG00000001464	IDE	-0.304849	-0.312829	-0.353977	-0.343069	-0.369266	-0.341168	-0.391762	-0.345154	0.0406287	0.034948	0.0101386	0.0136946	0.00537353	0.0145663	0.00248433	0.012603
ENSMFAG00000042176	FFAR4	0.343599	0.331127	0.368891	0.354104	0.379333	0.353624	0.378273	0.382792	0.0218101	0.0272165	0.00791084	0.0115501	0.00448308	0.0117177	0.00335987	0.0068198
ENSMFAG00000042546	RBP4	0.301972	0.30071	0.341408	0.33166	0.359345	0.329252	0.367904	0.343106	0.0428963	0.0429527	0.0127293	0.0168882	0.00656536	0.0180273	0.00417051	0.0130004
ENSMFAG00000043114	OPALIN	-0.341756	-0.334166	-0.381718	-0.369893	-0.405478	-0.376557	-0.406574	-0.376465	0.0223149	0.0260412	0.00648784	0.00886188	0.00282925	0.00792013	0.00185931	0.00760947
ENSMFAG00000045033	SLIT1	0.326065	0.335736	0.37013	0.366917	0.390443	0.363054	0.400187	0.369707	0.0284494	0.0257089	0.00773486	0.00926045	0.00364339	0.010094	0.00213331	0.00858649
ENSMFAG00000001493	EXOSC1	-0.399139	-0.411637	-0.423955	-0.445177	-0.452565	-0.42799	-0.422719	-0.414604	0.0099235	0.0114134	0.00374743	0.00308115	0.00130274	0.0043532	0.00139836	0.00435002
ENSMFAG00000041514	PAX2	0.32716	0.312433	0.348908	0.350769	0.374943	0.326555	0.328449	0.343077	0.027959	0.0351358	0.01107	0.0121792	0.00481515	0.0188325	0.0107012	0.0130004
ENSMFAG00000044654	NOLC1	0.378168	0.382401	0.376916	0.401733	0.386395	0.38879	0.376779	0.384431	0.0131174	0.0143876	0.00693179	0.00561256	0.00389119	0.00657185	0.00348862	0.00662143
ENSMFAG00000000282	PSD	0.350168	0.347	0.385875	0.379343	0.404064	0.370575	0.408506	0.363092	0.0202155	0.0222239	0.00606808	0.00751299	0.00285007	0.00867805	0.00177316	0.00930478
ENSMFAG00000046181	TRIM8	0.303864	0.312335	0.341144	0.34407	0.355416	0.349405	0.367849	0.318734	0.0414387	0.0351358	0.0127923	0.0135432	0.00719653	0.0127209	0.00417051	0.0218057
ENSMFAG00000001140	NEURL1	0.343136	0.349546	0.38529	0.374739	0.398282	0.372834	0.417939	0.364125	0.0218101	0.0218467	0.00614102	0.0079864	0.00313226	0.00847337	0.00150977	0.00916054
ENSMFAG00000002031	DUSP5	-0.316466	-0.324432	-0.343686	-0.345422	-0.365509	-0.33812	-0.365159	-0.340541	0.033409	0.0301582	0.0120833	0.0133616	0.0058017	0.0151811	0.00445075	0.01364
ENSMFAG00000038268	NHLRC2	-0.322211	-0.342224	-0.374823	-0.367156	-0.386293	-0.39037	-0.432248	-0.345177	0.0301657	0.0237896	0.00715313	0.00919977	0.00389287	0.00653375	0.00123805	0.012603
ENSMFAG00000000064	MCMBP	-0.330905	-0.326617	-0.357169	-0.350216	-0.364765	-0.351568	-0.357498	-0.331415	0.0265037	0.0293253	0.00948557	0.0123042	0.00588556	0.0121246	0.00530672	0.0164486
ENSMFAG00000044849	BUB3	-0.322763	-0.31969	-0.352487	-0.340788	-0.375046	-0.330364	-0.364832	-0.342548	0.0297199	0.032169	0.010437	0.0140819	0.00481515	0.017614	0.00448074	0.0131047
ENSMFAG00000043462	GPR26	0.371058	0.362947	0.384583	0.364243	0.381083	0.377079	0.394444	0.403116	0.0146845	0.018497	0.00620048	0.00973468	0.0043008	0.0078891	0.00239237	0.00485948
ENSMFAG00000030596	ENSMFAG00000030596	0.368713	0.361057	0.363796	0.356931	0.363312	0.365133	0.359154	0.391656	0.0152155	0.0190145	0.00859301	0.0109247	0.0060615	0.0097292	0.00513622	0.00590457
ENSMFAG00000041837	C10orf90	-0.418095	-0.405825	-0.442802	-0.42463	-0.455968	-0.424438	-0.461707	-0.441847	0.00847617	0.0120523	0.00325482	0.00421241	0.00128745	0.00446004	0.000937812	0.00336301
ENSMFAG00000046555	ENSMFAG00000046555	-0.342331	-0.340144	-0.346147	-0.333872	-0.330097	-0.326898	-0.336985	-0.349686	0.0222356	0.0243964	0.0115099	0.0160159	0.0131183	0.0187154	0.00870506	0.0116917
ENSMFAG00000045566	NKX6-2	-0.336986	-0.326471	-0.369841	-0.357437	-0.394019	-0.359452	-0.390163	-0.368339	0.023799	0.0294062	0.00778024	0.0109247	0.00341442	0.010561	0.00253621	0.00870825
ENSMFAG00000029744	SPRN	0.362968	0.37435	0.401643	0.38939	0.421869	0.395191	0.440398	0.383842	0.0166845	0.0158105	0.00491553	0.00657678	0.00212054	0.00615112	0.00113407	0.00670695
ENSMFAG00000044389	CYP2E1	0.360811	0.349205	0.365235	0.357353	0.382457	0.337729	0.367116	0.386085	0.0169588	0.0219884	0.00843376	0.0109247	0.00422112	0.015231	0.00421913	0.00656164
ENSMFAG00000046678	ENSMFAG00000046678	0.33071	0.301006	0.339501	0.308552	0.337253	0.301303	0.311092	0.360432	0.0265037	0.042837	0.0131968	0.0266911	0.0112141	0.0312871	0.0158567	0.00965209
ENSMFAG00000044689	HS6ST1	0.388953	0.359626	0.37705	0.371142	0.398215	0.376843	0.353957	0.39649	0.0114981	0.0197353	0.00693179	0.008652	0.00313226	0.00789056	0.00578038	0.00546202
ENSMFAG00000002195	C2orf76	-0.382085	-0.369727	-0.376211	-0.375057	-0.380381	-0.355233	-0.331058	-0.375063	0.0124569	0.0165981	0.00699425	0.00793746	0.0043902	0.0113398	0.0100127	0.00776556
ENSMFAG00000045944	ERMN	-0.326796	-0.315255	-0.361434	-0.345776	-0.384001	-0.351352	-0.381105	-0.350292	0.0281086	0.0337485	0.00886197	0.0133213	0.00408246	0.0121863	0.00314572	0.0115368
ENSMFAG00000041945	DPP4	-0.317105	-0.341251	-0.375458	-0.375127	-0.391096	-0.384415	-0.427919	-0.345072	0.033051	0.0241034	0.00714209	0.00793055	0.00361099	0.00697402	0.00133051	0.012603
ENSMFAG00000039869	FIGN	-0.303334	-0.309641	-0.313157	-0.326339	-0.332199	-0.319863	-0.315654	-0.314656	0.041785	0.0364467	0.0227353	0.0186871	0.0125266	0.0214191	0.014385	0.0238392
ENSMFAG00000012357	SCN7A	0.343567	0.357294	0.391151	0.385238	0.404084	0.389507	0.438594	0.403163	0.0218101	0.0197697	0.00547909	0.00708324	0.00285007	0.00653375	0.00113407	0.00485948
ENSMFAG00000034505	DHRS9	-0.343302	-0.337023	-0.344348	-0.334497	-0.350708	-0.351298	-0.360447	-0.346167	0.0218101	0.0251343	0.0119448	0.0158175	0.00810823	0.01219	0.00498345	0.0123923
ENSMFAG00000000803	SP5	0.363895	0.360888	0.396459	0.384563	0.405768	0.381464	0.423908	0.402493	0.0164685	0.0190145	0.00524326	0.00713569	0.00280877	0.00735937	0.00136543	0.00485948
ENSMFAG00000042992	CHRNA1	-0.319034	-0.33373	-0.363274	-0.34384	-0.369473	-0.339981	-0.407379	-0.353386	0.0318197	0.0261832	0.00866251	0.0135511	0.00536302	0.0147654	0.00182793	0.0109943
ENSMFAG00000038317	ITGA4	0.416787	0.392666	0.407053	0.390712	0.404191	0.40621	0.404888	0.424601	0.00847617	0.0134401	0.00464161	0.00651197	0.00285007	0.00535978	0.0019296	0.00407677
ENSMFAG00000034877	NEUROD1	0.429146	0.413017	0.440261	0.42918	0.448697	0.434519	0.461446	0.452374	0.00757284	0.0114134	0.00335352	0.00372805	0.00137249	0.00389786	0.000937812	0.00310757
ENSMFAG00000000427	ANKAR	-0.323167	-0.33269	-0.372762	-0.364157	-0.378624	-0.366109	-0.387183	-0.343513	0.0293677	0.0264489	0.00731405	0.00973468	0.00454338	0.00948286	0.0027126	0.0129725
ENSMFAG00000030968	NEMP2	-0.321823	-0.319567	-0.319902	-0.321262	-0.320407	-0.309187	-0.322262	-0.317654	0.0304499	0.032169	0.0198478	0.0206475	0.0162991	0.0268801	0.0123734	0.0223461
ENSMFAG00000044211	GLS	0.343618	0.344774	0.337548	0.348168	0.346855	0.353107	0.345849	0.347945	0.0218101	0.0228416	0.013694	0.0128264	0.00899881	0.0118419	0.00701718	0.0120204
ENSMFAG00000035991	SLC39A10	0.445097	0.432157	0.43554	0.43678	0.443421	0.429943	0.437335	0.463384	0.00584923	0.00839999	0.00359425	0.00333154	0.00151231	0.00415118	0.00113407	0.00216096
ENSMFAG00000030899	GTF3C3	-0.334991	-0.347038	-0.372207	-0.368243	-0.381962	-0.371119	-0.402312	-0.354994	0.0244924	0.0222239	0.00738546	0.00904209	0.00425343	0.00867805	0.00200835	0.0107152
ENSMFAG00000035672	ENSMFAG00000035672	-0.361721	-0.387403	-0.410375	-0.408747	-0.424781	-0.415879	-0.448127	-0.381969	0.0168873	0.0139736	0.00437776	0.00511571	0.00207078	0.00487596	0.00113407	0.00687793
ENSMFAG00000038838	PLCL1	-0.318348	-0.314454	-0.355846	-0.345114	-0.377526	-0.345242	-0.383383	-0.356895	0.032335	0.0341462	0.00981841	0.0133819	0.00460207	0.0135468	0.00297178	0.0103612
ENSMFAG00000003892	C2orf80	0.336182	0.323942	0.355776	0.341974	0.363878	0.327638	0.366081	0.381055	0.024182	0.0302003	0.00982712	0.0138002	0.0059851	0.0184336	0.00434937	0.00703279
ENSMFAG00000037191	MAP2	0.311517	0.318275	0.34722	0.355255	0.364075	0.351781	0.387415	0.352032	0.0365658	0.0324358	0.0112838	0.0112234	0.00596139	0.012065	0.0027071	0.0111713
ENSMFAG00000022782	TMBIM1	-0.368051	-0.363034	-0.387502	-0.381325	-0.39761	-0.377132	-0.411553	-0.396786	0.015366	0.018497	0.00585719	0.00749325	0.00316623	0.0078891	0.00169583	0.00545037
ENSMFAG00000036102	CYP27A1	-0.309335	-0.306566	-0.33277	-0.321424	-0.346473	-0.321588	-0.361588	-0.330252	0.0377468	0.038762	0.0149597	0.0205785	0.00905471	0.020657	0.00484464	0.0168463
ENSMFAG00000017685	CDK5R2	0.339355	0.358402	0.39655	0.388619	0.407759	0.397533	0.448551	0.36761	0.0229726	0.0197674	0.00524326	0.00662341	0.00267703	0.0061093	0.00113407	0.00874523
ENSMFAG00000045990	ASIC4	0.329237	0.318337	0.348023	0.338103	0.367578	0.319275	0.340326	0.359662	0.0269625	0.0324259	0.0112086	0.014761	0.00555925	0.0216559	0.00804197	0.00972501
ENSMFAG00000037782	DOCK10	-0.335818	-0.322268	-0.344707	-0.320004	-0.349993	-0.331804	-0.363186	-0.340111	0.0242507	0.0306249	0.0118623	0.0211585	0.00826669	0.0171263	0.00467807	0.0138093
ENSMFAG00000042082	PID1	0.349107	0.35349	0.391666	0.386821	0.409185	0.382917	0.425703	0.395076	0.020296	0.0207988	0.00547909	0.00688253	0.00260581	0.0071482	0.0013577	0.00562866
ENSMFAG00000002769	EFHD1	-0.32687	-0.306678	-0.340374	-0.327547	-0.357041	-0.33096	-0.348855	-0.344237	0.0280927	0.0387301	0.0129094	0.0182798	0.00693179	0.0174011	0.00649881	0.0127933
ENSMFAG00000042349	UGT1A3	-0.356883	-0.336208	-0.318701	-0.310849	-0.310309	-0.303709	-0.302822	-0.336917	0.0179032	0.0254239	0.0203855	0.0256599	0.0200941	0.0299582	0.0191413	0.0148888
ENSMFAG00000043339	PRLH	-0.305071	-0.307066	-0.334198	-0.332991	-0.351583	-0.329797	-0.353444	-0.338396	0.0405011	0.0386546	0.0145801	0.016338	0.007902	0.017811	0.00584502	0.014386
ENSMFAG00000032000	GPC1	0.328597	0.341441	0.38096	0.374025	0.394201	0.392268	0.430986	0.365498	0.0271925	0.0239697	0.00657337	0.00800257	0.00341285	0.00644647	0.00126996	0.00896785
ENSMFAG00000038150	PPP1R7	0.370832	0.379751	0.384627	0.390321	0.396351	0.37678	0.398084	0.389108	0.014779	0.0143876	0.00620048	0.00651197	0.0032874	0.00789424	0.00222873	0.00624991
ENSMFAG00000035525	ING5	0.35473	0.349087	0.37662	0.370852	0.393212	0.381335	0.410319	0.371778	0.0184479	0.022003	0.00693979	0.00867711	0.00344542	0.00735937	0.00171848	0.00830303
ENSMFAG00000031200	TOLLIP	0.385669	0.374236	0.377424	0.380121	0.392832	0.373273	0.364993	0.365207	0.0122165	0.0158105	0.00691453	0.00751299	0.00347967	0.00843338	0.00446791	0.00899107
ENSMFAG00000036113	ENSMFAG00000036113	-0.313126	-0.313327	-0.344274	-0.334593	-0.348991	-0.326625	-0.367871	-0.3502	0.0356566	0.0347475	0.0119579	0.0157982	0.0084996	0.0188074	0.00417051	0.0115672
ENSMFAG00000037624	CCS	0.31081	0.309775	0.328752	0.320258	0.339352	0.32677	0.348388	0.296342	0.0370908	0.0364418	0.0163114	0.0210711	0.0107285	0.0187912	0.00658324	0.0343426
ENSMFAG00000002394	NPAS4	0.312593	0.326237	0.355216	0.349283	0.361872	0.37491	0.413102	0.346547	0.0359759	0.0295432	0.00994106	0.0124783	0.00627948	0.0081899	0.00162044	0.0123827
ENSMFAG00000003675	SNX32	0.301885	0.308479	0.349021	0.34345	0.368988	0.340796	0.386499	0.341442	0.0429212	0.0375685	0.01107	0.0136657	0.00540701	0.0145796	0.00276945	0.0134201
ENSMFAG00000043912	EHBP1L1	0.302748	0.310751	0.350402	0.34356	0.370285	0.336996	0.384048	0.337645	0.0422291	0.0358664	0.010773	0.0136465	0.00526403	0.0154466	0.0029231	0.014606
ENSMFAG00000009770	RF01684	-0.363621	-0.376196	-0.364171	-0.378326	-0.375144	-0.372084	-0.380513	-0.370091	0.0164709	0.0151337	0.00849922	0.00760484	0.00481515	0.00853531	0.00317928	0.00856651
ENSMFAG00000039378	PYGM	-0.33142	-0.337563	-0.361536	-0.348676	-0.371957	-0.344408	-0.391297	-0.37641	0.0262604	0.0251099	0.00886031	0.0126685	0.00508246	0.0137555	0.00249054	0.00760947
ENSMFAG00000002264	KCNK4	0.382804	0.373506	0.399411	0.390869	0.411246	0.397484	0.393065	0.373244	0.0124569	0.0158105	0.00503877	0.00651197	0.00258559	0.0061093	0.00243184	0.00820758
ENSMFAG00000002160	SPINDOC	0.307525	0.318067	0.344126	0.338288	0.355212	0.331797	0.388973	0.330555	0.0387201	0.0324695	0.011983	0.0147278	0.00723491	0.0171263	0.00260255	0.0167565
ENSMFAG00000043567	C11orf95	0.332772	0.340596	0.37961	0.365374	0.394401	0.363685	0.415667	0.36329	0.0256925	0.0242591	0.00670277	0.00950068	0.00341285	0.0100558	0.00154181	0.0092737
ENSMFAG00000030819	RF00085	-0.311962	-0.320878	-0.32759	-0.33741	-0.337437	-0.350956	-0.34512	-0.321626	0.0364337	0.0314764	0.0166643	0.0149258	0.0111939	0.0122319	0.00715345	0.020503
ENSMFAG00000020756	RF00089	-0.316111	-0.335902	-0.349822	-0.369404	-0.37785	-0.379943	-0.393799	-0.348597	0.0335336	0.0255875	0.0109139	0.00888255	0.00460207	0.00766673	0.00242107	0.0118123
ENSMFAG00000037362	TMEM179B	-0.393611	-0.380442	-0.387016	-0.379732	-0.392121	-0.392472	-0.386204	-0.380199	0.0106756	0.0143876	0.00592177	0.00751299	0.00354779	0.00644647	0.00279088	0.0071184
ENSMFAG00000031001	BSCL2	0.331671	0.336502	0.366123	0.357185	0.371001	0.362496	0.394475	0.351689	0.026075	0.0253888	0.00828412	0.0109247	0.0051937	0.0101154	0.00239237	0.0112556
ENSMFAG00000031558	INCENP	0.389776	0.392933	0.407715	0.408998	0.415898	0.392579	0.406711	0.402771	0.011356	0.0133847	0.00464161	0.00511571	0.00233993	0.00644647	0.00185906	0.00485948
ENSMFAG00000040762	FADS3	0.319492	0.321948	0.356825	0.346197	0.369861	0.341787	0.39474	0.357813	0.0316164	0.0307793	0.00958619	0.0132162	0.00531738	0.0144433	0.00238498	0.0101947
ENSMFAG00000039452	MYRF	-0.330247	-0.318571	-0.362532	-0.347694	-0.383893	-0.345748	-0.382776	-0.361358	0.026737	0.0324259	0.00872396	0.0128898	0.00409536	0.0134585	0.00301572	0.00955428
ENSMFAG00000030550	DAGLA	0.408291	0.405686	0.406657	0.421668	0.429698	0.422456	0.399403	0.389916	0.0092848	0.0120523	0.00464161	0.00430771	0.00187863	0.00464152	0.00215632	0.0061241
ENSMFAG00000043470	SYT7	0.423165	0.418164	0.416628	0.426032	0.440356	0.421739	0.429029	0.418601	0.00847617	0.0106293	0.0042347	0.00418854	0.00160069	0.00464152	0.00132505	0.00416527
ENSMFAG00000044581	TMEM132A	0.336717	0.352525	0.385877	0.379035	0.403318	0.382345	0.437612	0.376799	0.0239127	0.0209375	0.00606808	0.00751299	0.00288197	0.00723329	0.00113407	0.00760947
ENSMFAG00000041572	DTX4	0.317393	0.319654	0.33501	0.329393	0.360471	0.317366	0.344855	0.326442	0.0329375	0.032169	0.0143857	0.0175621	0.00644757	0.0228013	0.00720468	0.0183651
ENSMFAG00000038644	RTN4RL2	0.328063	0.340942	0.382516	0.379069	0.399073	0.385217	0.434839	0.365928	0.0274366	0.0241535	0.0064452	0.00751299	0.0030696	0.00692748	0.00118684	0.00889915
ENSMFAG00000040584	TNKS1BP1	0.325617	0.319082	0.334228	0.338377	0.352174	0.329235	0.322463	0.325014	0.0286031	0.0322017	0.0145801	0.0147088	0.00780276	0.0180273	0.0123122	0.0189404
ENSMFAG00000039619	MADD	0.304829	0.322853	0.354342	0.358868	0.379951	0.370937	0.417089	0.342362	0.0406287	0.0305237	0.0101012	0.0106474	0.0044208	0.00867805	0.00150977	0.0131125
ENSMFAG00000032211	DGKZ	0.339907	0.345355	0.368497	0.367652	0.389967	0.370843	0.416246	0.35983	0.0227979	0.0226421	0.007929	0.00912176	0.00366756	0.00867805	0.00152643	0.00969778
ENSMFAG00000035741	CD82	-0.349309	-0.326947	-0.348645	-0.337264	-0.364525	-0.324078	-0.337272	-0.375961	0.020296	0.0290972	0.0111413	0.0149258	0.0059012	0.0195679	0.00863897	0.00762547
ENSMFAG00000043519	EXT2	-0.420355	-0.418849	-0.427137	-0.425564	-0.43357	-0.42773	-0.417244	-0.422488	0.00847617	0.0105024	0.00360227	0.00418854	0.00175743	0.0043532	0.00150977	0.00416509
ENSMFAG00000047013	ENSMFAG00000047013	0.345083	0.345797	0.364178	0.353619	0.370186	0.374015	0.374641	0.369891	0.0213111	0.0223688	0.00849922	0.0116519	0.00527416	0.00830763	0.00364317	0.00858307
ENSMFAG00000040017	TRAF6	-0.396868	-0.381929	-0.389726	-0.390476	-0.409661	-0.380614	-0.369786	-0.396632	0.0102084	0.0143876	0.00563037	0.00651197	0.00260581	0.00748579	0.00400442	0.00545037
ENSMFAG00000018395	FJX1	0.301587	0.305814	0.317546	0.30914	0.315505	0.319262	0.322859	0.302488	0.0431117	0.0391999	0.0208911	0.0263112	0.0181461	0.0216559	0.0122238	0.0305622
ENSMFAG00000000437	CAT	-0.334158	-0.313296	-0.33083	-0.320859	-0.341292	-0.330204	-0.338029	-0.337886	0.0250279	0.0347475	0.0155374	0.0207784	0.0102526	0.0176652	0.00851648	0.0145507
ENSMFAG00000031912	CCDC34	0.309564	0.320879	0.335645	0.346904	0.344945	0.338264	0.360564	0.356926	0.037694	0.0314764	0.0141975	0.0130765	0.00937958	0.0151401	0.00497863	0.0103612
ENSMFAG00000032443	ANO3	0.47353	0.469405	0.496588	0.504829	0.513271	0.492121	0.504116	0.50914	0.00350849	0.00763957	0.00195938	0.00171692	0.000874911	0.00255041	0.000555678	0.00118954
ENSMFAG00000037974	MUC15	0.440606	0.441333	0.446674	0.45001	0.449235	0.432047	0.451239	0.448935	0.00584923	0.00763957	0.00313609	0.00295508	0.00137249	0.00410934	0.00111052	0.00324502
ENSMFAG00000044093	ZDHHC13	-0.397491	-0.397141	-0.423577	-0.425213	-0.444708	-0.40654	-0.420824	-0.426856	0.0100358	0.013075	0.00374743	0.00418854	0.00144848	0.0053389	0.00144196	0.00407677
ENSMFAG00000037334	SAAL1	-0.402018	-0.421652	-0.428796	-0.446416	-0.457514	-0.468728	-0.463186	-0.401355	0.00970277	0.0102848	0.00359425	0.00308115	0.00128745	0.00255041	0.000931925	0.004953
ENSMFAG00000033659	PIK3C2A	-0.336325	-0.338385	-0.365573	-0.347506	-0.37125	-0.346315	-0.387149	-0.359873	0.024082	0.0248839	0.0083775	0.0129345	0.00518358	0.0133553	0.0027126	0.0096977
ENSMFAG00000001502	ADM	-0.308836	-0.311462	-0.335873	-0.335879	-0.35361	-0.325907	-0.374144	-0.346205	0.0379572	0.0355128	0.0141282	0.0153925	0.00756724	0.019072	0.00368628	0.0123923
ENSMFAG00000031626	CYB5R2	-0.338965	-0.328616	-0.36747	-0.352525	-0.381575	-0.352639	-0.390944	-0.36573	0.0231016	0.0283615	0.00806009	0.0118677	0.00428018	0.0118913	0.0024948	0.00890912
ENSMFAG00000043464	DCHS1	-0.317819	-0.306743	-0.33721	-0.331039	-0.357354	-0.317186	-0.357305	-0.348587	0.0327555	0.0386941	0.0137397	0.0170624	0.00687741	0.0228983	0.00532409	0.0118123
ENSMFAG00000019633	TRIM3	0.369612	0.371243	0.360562	0.363285	0.367158	0.381293	0.372141	0.360187	0.0149519	0.0164097	0.00899027	0.00987267	0.0055918	0.00735937	0.00381864	0.00965209
ENSMFAG00000006033	RHOG	-0.330891	-0.317469	-0.353911	-0.338115	-0.37371	-0.343263	-0.376607	-0.352698	0.0265037	0.0326191	0.0101515	0.014761	0.00490757	0.0140063	0.00349698	0.0110439
ENSMFAG00000030646	FOLR1	-0.325132	-0.319667	-0.33785	-0.360435	-0.366108	-0.343279	-0.310567	-0.328381	0.0287728	0.032169	0.0136283	0.0103652	0.00571025	0.0140063	0.0160424	0.0175493
ENSMFAG00000044960	PDE2A	0.307385	0.320745	0.364711	0.363917	0.389162	0.361534	0.41823	0.343238	0.0387752	0.0315445	0.00844063	0.0097654	0.00367096	0.0102493	0.00150977	0.0129935
ENSMFAG00000030156	P2RY2	-0.302929	-0.301415	-0.350759	-0.348848	-0.370983	-0.355452	-0.374308	-0.327086	0.0421105	0.0424699	0.0107579	0.0126524	0.0051937	0.0113318	0.00366762	0.0180404
ENSMFAG00000041061	PLEKHB1	-0.346644	-0.324266	-0.34684	-0.338891	-0.368545	-0.338519	-0.336573	-0.352037	0.0209412	0.0301582	0.0113463	0.0145695	0.00546709	0.0151171	0.00880072	0.0111713
ENSMFAG00000043186	CLNS1A	-0.307755	-0.308812	-0.321346	-0.324951	-0.327138	-0.34278	-0.315035	-0.29633	0.0386483	0.0372215	0.0193099	0.0191851	0.0140447	0.0141163	0.0145948	0.0343426
ENSMFAG00000041554	ENSMFAG00000041554	-0.329399	-0.342857	-0.344859	-0.340592	-0.334877	-0.331307	-0.35253	-0.343424	0.0269282	0.0235975	0.0118244	0.0141474	0.0118305	0.0173016	0.00593491	0.0129768
ENSMFAG00000045366	TYR	0.388875	0.387661	0.394605	0.387429	0.402208	0.364451	0.392121	0.429713	0.0114981	0.0139736	0.00531837	0.00677343	0.00290351	0.00990014	0.00248032	0.00407212
ENSMFAG00000044622	FOLH1	-0.352109	-0.338935	-0.369648	-0.356637	-0.381335	-0.361943	-0.382875	-0.367814	0.0194057	0.0246547	0.00780441	0.0109455	0.00428774	0.0101861	0.00301556	0.00874523
ENSMFAG00000034683	GUCY1A2	0.319889	0.318608	0.351332	0.344421	0.363552	0.372482	0.376713	0.348585	0.0314796	0.0324259	0.0106505	0.0134855	0.00602255	0.00848601	0.00349069	0.0118123
ENSMFAG00000036507	ARHGAP20	0.341624	0.335188	0.350413	0.334793	0.354873	0.324135	0.363531	0.387746	0.0223571	0.0258569	0.010773	0.0157417	0.00731737	0.0195679	0.00465263	0.00634181
ENSMFAG00000002448	FDXACB1	-0.347096	-0.346925	-0.362333	-0.389923	-0.389513	-0.384517	-0.362692	-0.368679	0.0207117	0.0222239	0.00876311	0.00651197	0.00366822	0.00697402	0.00472795	0.00868127
ENSMFAG00000034267	CRYAB	-0.336986	-0.321886	-0.338112	-0.32996	-0.359304	-0.335067	-0.355169	-0.34715	0.023799	0.0308008	0.0135451	0.0174576	0.00656536	0.016015	0.00560692	0.0122019
ENSMFAG00000037360	BCO2	-0.323304	-0.308406	-0.327717	-0.300764	-0.329128	-0.309403	-0.337802	-0.330145	0.0293367	0.0376003	0.0166283	0.0310202	0.0133898	0.0268191	0.00853586	0.0168855
ENSMFAG00000046457	ENSMFAG00000046457	-0.345931	-0.323827	-0.35938	-0.342412	-0.36938	-0.34399	-0.358959	-0.356555	0.0210851	0.0302003	0.00916066	0.0137252	0.00537098	0.0137648	0.00515575	0.0104433
ENSMFAG00000007641	PHLDB1	-0.335556	-0.313904	-0.348159	-0.328238	-0.358557	-0.321667	-0.352187	-0.360689	0.024286	0.0344463	0.0112086	0.0180497	0.00670302	0.0206221	0.0059757	0.00964244
ENSMFAG00000003839	UPK2	0.320415	0.309248	0.334887	0.319312	0.33489	0.304587	0.334747	0.341904	0.0311544	0.0369273	0.014423	0.0214694	0.0118305	0.0295089	0.00919176	0.0132636
ENSMFAG00000032079	HMBS	-0.35826	-0.364187	-0.396297	-0.393585	-0.410843	-0.381307	-0.39864	-0.393664	0.017472	0.0182451	0.00524326	0.00621013	0.00259759	0.00735937	0.00218521	0.00571879
ENSMFAG00000045996	NECTIN1	0.30884	0.318224	0.35839	0.353444	0.383769	0.349849	0.40473	0.353611	0.0379572	0.0324358	0.00926299	0.0116544	0.00409782	0.0125923	0.0019296	0.0109709
ENSMFAG00000043395	ROBO3	0.340064	0.332264	0.352099	0.366578	0.384686	0.333597	0.326804	0.364916	0.0227666	0.026665	0.0105016	0.00932477	0.0039983	0.0164535	0.0111493	0.00901693
ENSMFAG00000039592	ST3GAL4	-0.343936	-0.33338	-0.366242	-0.343234	-0.366592	-0.360232	-0.386081	-0.372028	0.0217532	0.026362	0.00826907	0.0136849	0.00564808	0.010475	0.00279279	0.00830303
ENSMFAG00000041999	KCNJ5	0.380416	0.369244	0.388773	0.375367	0.39504	0.362966	0.3579	0.392197	0.0127269	0.0167309	0.00570341	0.00793055	0.0034034	0.0101145	0.00527034	0.00590457
ENSMFAG00000040269	APLP2	0.309891	0.318659	0.330901	0.340567	0.340813	0.367602	0.368907	0.326206	0.0376152	0.0324223	0.0155152	0.0141476	0.0103495	0.00933282	0.00409411	0.0184352
ENSMFAG00000038449	ADAMTS8	0.348576	0.353656	0.385335	0.377117	0.399858	0.378245	0.423877	0.386323	0.020296	0.0207988	0.00614102	0.0076364	0.00305507	0.00781563	0.00136543	0.00654597
ENSMFAG00000009495	ADAMTS15	0.355217	0.340686	0.368541	0.363008	0.39369	0.353437	0.365269	0.381341	0.0183031	0.0242475	0.007929	0.00991913	0.0034288	0.0117921	0.00443695	0.00700267
ENSMFAG00000038555	JAM3	-0.317332	-0.309667	-0.347216	-0.330926	-0.364677	-0.336615	-0.374187	-0.342849	0.0329585	0.0364467	0.0112838	0.0170782	0.00588556	0.0155541	0.0036835	0.0130439
ENSMFAG00000036272	ENSMFAG00000036272	-0.330813	-0.327413	-0.362033	-0.347214	-0.377351	-0.350822	-0.381023	-0.349111	0.0265037	0.0288238	0.00878861	0.0130426	0.00460207	0.0122688	0.0031478	0.0117617
ENSMFAG00000038681	VPS26B	0.300193	0.311955	0.341779	0.335512	0.353378	0.336824	0.382318	0.324221	0.0438737	0.0352769	0.0125969	0.015484	0.00759676	0.0154837	0.00304614	0.0192268
ENSMFAG00000030914	GRIN1	0.335428	0.366858	0.395605	0.408302	0.417645	0.427838	0.449349	0.355803	0.024286	0.0172582	0.0052957	0.00511571	0.00225975	0.0043532	0.00111915	0.0105637
ENSMFAG00000003246	NPDC1	0.356425	0.368875	0.40545	0.399819	0.417395	0.396282	0.442659	0.386764	0.0179032	0.0167612	0.00464161	0.00578827	0.00225975	0.0061093	0.00113407	0.00645787
ENSMFAG00000033138	AJM1	0.367104	0.365377	0.405186	0.391679	0.407589	0.38678	0.432188	0.394871	0.0156135	0.018058	0.00464161	0.006467	0.00268866	0.00672925	0.00123805	0.00564811
ENSMFAG00000040736	GPSM1	0.356341	0.357126	0.376318	0.367565	0.385104	0.36238	0.399138	0.388986	0.0179032	0.0197697	0.0069833	0.00913905	0.00398049	0.010122	0.00215815	0.00624991
ENSMFAG00000042320	PPP1R26	0.380086	0.372415	0.378613	0.377534	0.395009	0.369277	0.375833	0.371982	0.0127269	0.0159664	0.0068598	0.0076364	0.0034034	0.00903505	0.00356304	0.00830303
ENSMFAG00000000981	OLFM1	0.373103	0.360308	0.372729	0.382418	0.401261	0.357775	0.351531	0.381254	0.0140843	0.0193017	0.00731405	0.00741656	0.00299852	0.0109485	0.0060713	0.00700267
ENSMFAG00000044609	RXRA	0.331555	0.324721	0.346398	0.346462	0.354609	0.35113	0.358361	0.3439	0.0261573	0.0301383	0.0114603	0.0131896	0.00737166	0.0122003	0.00522398	0.012855
ENSMFAG00000038559	SARDH	0.35989	0.346757	0.343195	0.346284	0.356254	0.337492	0.330447	0.358969	0.017106	0.0222239	0.0122116	0.0132112	0.0070585	0.0152636	0.0101726	0.00989006
ENSMFAG00000041482	DBH	0.315885	0.323656	0.34439	0.355758	0.382825	0.337568	0.372313	0.352449	0.0337187	0.0302167	0.0119357	0.0111124	0.00418513	0.0152598	0.00381771	0.0111055
ENSMFAG00000042458	FAM163B	0.315152	0.31833	0.33122	0.323828	0.346329	0.304549	0.343692	0.335862	0.0343482	0.0324259	0.0153854	0.0195626	0.00908435	0.0295208	0.00740975	0.015146
ENSMFAG00000041753	STKLD1	0.426283	0.39343	0.389788	0.391369	0.400426	0.360315	0.326549	0.416413	0.00810917	0.0133847	0.00563037	0.00649668	0.00300515	0.0104547	0.0112288	0.00431601
ENSMFAG00000038009	ABO	0.439458	0.432686	0.463876	0.451613	0.47515	0.455865	0.475292	0.468411	0.00584923	0.00839999	0.00280486	0.00295508	0.000989888	0.00319061	0.000706849	0.00189512
ENSMFAG00000038154	RAPGEF1	0.384026	0.387499	0.405675	0.40908	0.416082	0.419759	0.438731	0.404377	0.0123441	0.0139736	0.00464161	0.00511571	0.00233896	0.00474575	0.00113407	0.00478465
ENSMFAG00000037355	ENSMFAG00000037355	0.311458	0.302428	0.328271	0.332372	0.34892	0.32395	0.318289	0.308321	0.0365658	0.0416585	0.0164246	0.01658	0.00851057	0.0195945	0.0135522	0.0271707
ENSMFAG00000001850	USP20	0.302539	0.316445	0.338294	0.334351	0.348055	0.348066	0.385917	0.32404	0.0423589	0.0329566	0.0134935	0.0158538	0.00869465	0.0130974	0.00279352	0.0193167
ENSMFAG00000028800	SH3GLB2	0.404517	0.400876	0.428795	0.430853	0.448739	0.421947	0.446088	0.418604	0.00970277	0.0123873	0.00359425	0.00369343	0.00137249	0.00464152	0.00113407	0.00416527
ENSMFAG00000018189	MIR219A2	-0.315517	-0.301817	-0.33997	-0.324036	-0.354439	-0.315353	-0.346439	-0.340314	0.0340186	0.042198	0.0130496	0.0195312	0.00740434	0.0236027	0.0069082	0.0137146
ENSMFAG00000030581	DNM1	0.326356	0.334151	0.348054	0.357225	0.364492	0.365603	0.375056	0.337412	0.0282475	0.0260412	0.0112086	0.0109247	0.0059012	0.0096499	0.00360598	0.0146938
ENSMFAG00000001639	ENSMFAG00000001639	-0.322733	-0.33178	-0.345575	-0.356776	-0.371075	-0.368374	-0.344591	-0.342869	0.029723	0.0269203	0.0116702	0.0109316	0.0051937	0.00924902	0.00724805	0.0130439
ENSMFAG00000042297	CRB2	0.332983	0.327599	0.352515	0.339931	0.359823	0.352714	0.362981	0.346026	0.0256925	0.0287321	0.010437	0.0143043	0.00654362	0.0118913	0.00468499	0.0124118
ENSMFAG00000044342	LHX6	0.361403	0.383577	0.389567	0.379375	0.392814	0.394656	0.433182	0.375871	0.0169098	0.0143876	0.00563037	0.00751299	0.00347967	0.00622259	0.00122577	0.00762547
ENSMFAG00000031255	TRAF1	-0.331949	-0.352804	-0.379282	-0.391631	-0.404823	-0.399103	-0.439085	-0.361582	0.0259046	0.0208951	0.0067428	0.006467	0.00285007	0.00594571	0.00113407	0.00955428
ENSMFAG00000046161	AKNA	-0.351406	-0.342319	-0.375142	-0.351636	-0.368911	-0.347996	-0.388923	-0.383246	0.0196739	0.0237896	0.00715313	0.0119723	0.00541593	0.0130974	0.00260316	0.00677832
ENSMFAG00000039397	PRPF4	-0.320787	-0.312785	-0.332029	-0.326514	-0.326422	-0.319613	-0.306744	-0.328947	0.0309709	0.034948	0.0151526	0.0186354	0.0142307	0.0215459	0.0174609	0.0173533
ENSMFAG00000001061	SLC31A2	-0.379262	-0.367022	-0.404816	-0.390377	-0.420702	-0.385267	-0.417227	-0.408145	0.0129876	0.0172582	0.00464161	0.00651197	0.00215427	0.00692748	0.00150977	0.00468904
ENSMFAG00000034461	LPAR1	-0.362567	-0.356873	-0.397182	-0.381818	-0.414648	-0.388616	-0.433626	-0.391503	0.0167018	0.0197697	0.00524326	0.00745601	0.00239621	0.00657185	0.00121003	0.0059261
ENSMFAG00000030822	MUSK	-0.358575	-0.355653	-0.400216	-0.389174	-0.424023	-0.400107	-0.436703	-0.391947	0.0174497	0.0199835	0.00503877	0.00659658	0.00207836	0.00586867	0.00113407	0.00590457
ENSMFAG00000000411	TMEM38B	-0.334355	-0.324296	-0.346945	-0.333123	-0.35622	-0.324372	-0.347357	-0.353526	0.0249039	0.0301582	0.0113384	0.0162689	0.00706211	0.0195145	0.00675647	0.0109709
ENSMFAG00000030009	TAL2	-0.37896	-0.353975	-0.391207	-0.367201	-0.390576	-0.361908	-0.37178	-0.390474	0.013074	0.020714	0.00547909	0.00919838	0.00364117	0.0101861	0.00383288	0.0060385
ENSMFAG00000044299	SLC44A1	-0.395151	-0.378447	-0.412466	-0.395753	-0.42739	-0.398721	-0.425887	-0.415926	0.0103584	0.0146159	0.00436711	0.00599307	0.00196002	0.00594808	0.0013577	0.00435002
ENSMFAG00000042106	GABBR2	0.338013	0.350537	0.380363	0.392109	0.404146	0.38326	0.416525	0.376858	0.0234757	0.021489	0.00662596	0.00642203	0.00285007	0.00713874	0.00151404	0.00760947
ENSMFAG00000030994	NCBP1	-0.32562	-0.313166	-0.323554	-0.32698	-0.340098	-0.321773	-0.30711	-0.325884	0.0286031	0.0347475	0.0183	0.018516	0.0105583	0.0205692	0.017296	0.0185418
ENSMFAG00000002374	FBXO10	-0.316962	-0.318992	-0.335708	-0.333382	-0.333963	-0.341822	-0.349703	-0.339795	0.0331622	0.0322017	0.0141849	0.0161871	0.0120636	0.0144433	0.00635251	0.013894
ENSMFAG00000026468	ZBTB5	-0.371185	-0.379923	-0.405034	-0.406035	-0.410148	-0.391792	-0.424988	-0.405226	0.0146845	0.0143876	0.00464161	0.00530661	0.00260581	0.00644647	0.00136321	0.00468904
ENSMFAG00000002135	TMEM8B	0.36221	0.369332	0.407817	0.407893	0.428461	0.416519	0.437115	0.38402	0.0168079	0.0167302	0.00464161	0.00511571	0.00195258	0.00482863	0.00113407	0.00667269
ENSMFAG00000034790	TESK1	0.309888	0.307428	0.31524	0.30951	0.312914	0.304467	0.315551	0.299412	0.0376152	0.0382867	0.0218245	0.0261519	0.0191592	0.0295611	0.0144225	0.0325317
ENSMFAG00000032045	PHF24	0.409801	0.415599	0.441396	0.447532	0.46658	0.439814	0.469074	0.436263	0.00894414	0.0110942	0.00335018	0.00308115	0.000989888	0.00389786	0.00082522	0.00382439
ENSMFAG00000043404	FAM219A	0.319268	0.346586	0.371519	0.37265	0.383079	0.378571	0.433537	0.338416	0.0316832	0.0222239	0.00748875	0.00835967	0.00417158	0.00780487	0.00121003	0.014386
ENSMFAG00000031898	IZUMO3	0.415407	0.42554	0.459618	0.450472	0.471579	0.451324	0.494861	0.459617	0.00847617	0.0102193	0.00280486	0.00295508	0.000989888	0.00353825	0.00062701	0.00234192
ENSMFAG00000047035	ENSMFAG00000047035	0.400931	0.385714	0.4141	0.395607	0.409096	0.391256	0.413793	0.436746	0.0099106	0.0143659	0.00425794	0.00600719	0.00260581	0.00645062	0.00159532	0.00380464
ENSMFAG00000031323	PTPRD	-0.340633	-0.343798	-0.378434	-0.363459	-0.387393	-0.364435	-0.413448	-0.364585	0.0225909	0.0234089	0.00686563	0.00987267	0.00381925	0.00990014	0.00160984	0.00908436
ENSMFAG00000003778	KDM4C	-0.340722	-0.36161	-0.379874	-0.372288	-0.389803	-0.377833	-0.416879	-0.363632	0.0225788	0.0188795	0.00670277	0.00844718	0.00366822	0.00781743	0.00150977	0.00923697
ENSMFAG00000032768	RIC1	-0.314021	-0.33718	-0.358559	-0.357017	-0.36804	-0.362349	-0.405194	-0.333564	0.0349161	0.0251151	0.00922515	0.0109247	0.00551767	0.010122	0.00192432	0.0158349
ENSMFAG00000003814	SMARCA2	0.367155	0.367956	0.36713	0.369184	0.3809	0.363219	0.359408	0.395033	0.0156135	0.0170137	0.00811354	0.00888747	0.00432267	0.0100597	0.00510044	0.00562866
ENSMFAG00000039090	PTAR1	-0.428164	-0.437464	-0.449137	-0.4377	-0.455647	-0.430752	-0.481051	-0.444195	0.00775423	0.00763957	0.00297587	0.00333154	0.00128745	0.00415118	0.00062701	0.00331094
ENSMFAG00000037990	TRPM3	-0.382565	-0.370389	-0.3922	-0.371215	-0.394306	-0.3673	-0.388066	-0.411432	0.0124569	0.0164176	0.00547909	0.00864554	0.00341285	0.00933282	0.00266274	0.00435002
ENSMFAG00000036873	CEMIP2	0.310667	0.305383	0.323558	0.318463	0.332197	0.324561	0.333106	0.325178	0.0371585	0.0395367	0.0183	0.0217662	0.0125266	0.0194495	0.00955068	0.0188772
ENSMFAG00000001017	ABHD17B	-0.311825	-0.306044	-0.351168	-0.334501	-0.365588	-0.337246	-0.377042	-0.348825	0.0364449	0.0390836	0.0106802	0.0158175	0.00578837	0.0153469	0.00345922	0.0117781
ENSMFAG00000042357	ANXA1	-0.308708	-0.322685	-0.336486	-0.345445	-0.355978	-0.352829	-0.367021	-0.314471	0.0380665	0.0306011	0.0139825	0.0133616	0.00710805	0.011873	0.00422317	0.0239038
ENSMFAG00000044343	ENSMFAG00000044343	0.31219	0.317864	0.330886	0.331565	0.336906	0.349156	0.374494	0.334292	0.036224	0.0324763	0.0155152	0.0169119	0.0113013	0.0128085	0.00365578	0.0155825
ENSMFAG00000043796	GOLM1	0.335343	0.339181	0.372335	0.363779	0.380125	0.356795	0.400329	0.382671	0.024286	0.0246283	0.00737344	0.00979474	0.00441357	0.0110968	0.00213145	0.0068198
ENSMFAG00000037117	DAPK1	0.372621	0.332678	0.352506	0.337312	0.352728	0.340758	0.317219	0.365428	0.0143065	0.0264489	0.010437	0.0149258	0.00773253	0.0145872	0.013865	0.00897439
ENSMFAG00000036724	ENSMFAG00000036724	0.338893	0.327179	0.321776	0.310057	0.317097	0.302297	0.320318	0.325338	0.0231075	0.0289783	0.0191048	0.0259532	0.0175256	0.0307459	0.0129148	0.018804
ENSMFAG00000041328	SHC3	0.351694	0.317834	0.333262	0.325977	0.337446	0.316715	0.301654	0.35357	0.0195478	0.0324776	0.0147775	0.0188463	0.0111939	0.0231037	0.0195801	0.0109709
ENSMFAG00000031728	PIP5KL1	0.35117	0.357881	0.397064	0.385757	0.40692	0.398569	0.428051	0.381029	0.0198238	0.0197697	0.00524326	0.00703812	0.00272244	0.00595103	0.00133051	0.00703279
ENSMFAG00000033992	CDK9	0.319828	0.332787	0.358849	0.362346	0.374184	0.366902	0.391663	0.33606	0.0314796	0.0264489	0.00920725	0.0100173	0.00485654	0.00933349	0.00248433	0.0151055
ENSMFAG00000038065	ANGPTL2	-0.319238	-0.324561	-0.36043	-0.349379	-0.372733	-0.353247	-0.407335	-0.353208	0.0316832	0.0301432	0.00900919	0.012459	0.0049723	0.0118378	0.00182793	0.0110139
ENSMFAG00000033009	C9orf129	0.304073	0.30858	0.340324	0.333408	0.352071	0.330667	0.366681	0.336514	0.0412517	0.0374637	0.0129094	0.0161839	0.00782257	0.0175254	0.0042697	0.0150072
ENSMFAG00000001618	PTPDC1	-0.431724	-0.420659	-0.451116	-0.437731	-0.467834	-0.436635	-0.46323	-0.444143	0.00712772	0.0102848	0.00287425	0.00333154	0.000989888	0.00389786	0.000931925	0.00331094
ENSMFAG00000003845	AOPEP	-0.313083	-0.312294	-0.346962	-0.342081	-0.360632	-0.34029	-0.37202	-0.355379	0.0356803	0.0351373	0.0113384	0.0137705	0.00644757	0.0146716	0.00382731	0.0106372
ENSMFAG00000039879	ENSMFAG00000039879	0.415948	0.400333	0.415908	0.402379	0.410873	0.408648	0.388038	0.425951	0.00847617	0.012435	0.00425794	0.00557582	0.00259759	0.0053387	0.00266274	0.00407677
ENSMFAG00000025747	MAL	-0.349879	-0.334702	-0.375059	-0.361428	-0.394483	-0.363377	-0.390819	-0.377206	0.0202155	0.0259928	0.00715313	0.0102216	0.00341285	0.0100574	0.0025013	0.00758672
ENSMFAG00000032592	CNNM4	0.309693	0.314718	0.344172	0.343003	0.359669	0.334311	0.380762	0.342719	0.0376152	0.0340505	0.011983	0.0136946	0.00654362	0.0162142	0.00316446	0.0130617
ENSMFAG00000044752	ENSMFAG00000044752	-0.421295	-0.414004	-0.433954	-0.432697	-0.44326	-0.424313	-0.425755	-0.442521	0.00847617	0.011324	0.00359425	0.00359291	0.00151231	0.00446004	0.0013577	0.00336301
ENSMFAG00000042363	VWA3B	0.329655	0.346755	0.381678	0.38017	0.398151	0.39693	0.451361	0.371005	0.026881	0.0222239	0.00648784	0.00751299	0.00313226	0.0061093	0.00111052	0.008466
ENSMFAG00000031640	AFF3	0.384115	0.372505	0.370689	0.377111	0.372963	0.372452	0.370615	0.388343	0.0123441	0.0159664	0.00762901	0.0076364	0.00496855	0.00848601	0.00392924	0.00627365
ENSMFAG00000036757	C2orf40	-0.417003	-0.423127	-0.435415	-0.442196	-0.447271	-0.439972	-0.417945	-0.42739	0.00847617	0.0102848	0.00359425	0.00316759	0.00137803	0.00389786	0.00150977	0.00407677
ENSMFAG00000000196	ENSMFAG00000000196	-0.325356	-0.320621	-0.350948	-0.343951	-0.367221	-0.327986	-0.37814	-0.355166	0.0286427	0.0316182	0.0107571	0.0135432	0.00558901	0.0183447	0.00336672	0.0106667
ENSMFAG00000044989	SEPT10	-0.433337	-0.438512	-0.46531	-0.469379	-0.493316	-0.470534	-0.510022	-0.461039	0.00695996	0.00763957	0.00280486	0.00293941	0.000874911	0.00255041	0.000555678	0.00226085
ENSMFAG00000039143	BCL2L11	-0.384962	-0.38773	-0.420052	-0.415897	-0.434786	-0.413728	-0.44917	-0.411926	0.0123441	0.0139736	0.00406177	0.00483746	0.00171777	0.00505894	0.00111915	0.00435002
ENSMFAG00000041796	TEX37	0.340961	0.34003	0.358339	0.350325	0.3748	0.354598	0.383828	0.363403	0.0225788	0.0243964	0.00926299	0.0122934	0.00481515	0.0114843	0.00293595	0.00927024
ENSMFAG00000038350	ERN2	0.366173	0.361263	0.390178	0.381109	0.395249	0.366596	0.396177	0.402431	0.0157527	0.0189902	0.00560805	0.00749325	0.00340204	0.00940529	0.00232785	0.00485948
ENSMFAG00000042757	PTCD3	-0.318338	-0.327111	-0.358903	-0.344566	-0.367957	-0.345916	-0.382403	-0.348937	0.032335	0.0289853	0.00919825	0.0134855	0.00553118	0.0134217	0.00304172	0.0117617
ENSMFAG00000031235	ATOH8	-0.470034	-0.468416	-0.486463	-0.482355	-0.495853	-0.47661	-0.515977	-0.500544	0.00350849	0.00763957	0.0020659	0.00249047	0.000874911	0.00255041	0.000555678	0.00140105
ENSMFAG00000032906	C2orf68	-0.415654	-0.42401	-0.454697	-0.46018	-0.477804	-0.47036	-0.484743	-0.435448	0.00847617	0.0102848	0.00281819	0.00295508	0.000989888	0.00255041	0.00062701	0.00382844
ENSMFAG00000002027	MAT2A	-0.339302	-0.346226	-0.378147	-0.376199	-0.396986	-0.374469	-0.408523	-0.369006	0.0229726	0.0222239	0.00687553	0.00778783	0.0032138	0.0081899	0.00177316	0.00865227
ENSMFAG00000003995	CTNNA2	0.337626	0.324542	0.341612	0.356887	0.367403	0.324609	0.317131	0.35402	0.0236318	0.0301432	0.0126688	0.0109247	0.00558259	0.0194495	0.0138868	0.0109029
ENSMFAG00000042078	DOK1	-0.326941	-0.319039	-0.35232	-0.342166	-0.361465	-0.341224	-0.370441	-0.362925	0.0280527	0.0322017	0.0104731	0.0137705	0.00632903	0.014549	0.00393435	0.00935622
ENSMFAG00000045464	RTKN	-0.35709	-0.339421	-0.377741	-0.358308	-0.39078	-0.361109	-0.393035	-0.388577	0.0179032	0.0245583	0.00691453	0.0107934	0.00362911	0.0103192	0.00243184	0.00627365
ENSMFAG00000044843	SLC4A5	-0.309677	-0.313698	-0.344491	-0.334608	-0.348878	-0.332317	-0.354772	-0.335911	0.0376152	0.0345271	0.0119206	0.0157982	0.00851821	0.0169816	0.00566058	0.0151359
ENSMFAG00000042911	FBXO41	0.324601	0.336048	0.376707	0.373421	0.397111	0.378923	0.422509	0.350884	0.0289066	0.0255095	0.00693179	0.00815118	0.0032138	0.0077748	0.00140327	0.0114515
ENSMFAG00000018634	ENSMFAG00000018634	-0.308689	-0.315962	-0.321731	-0.320068	-0.322532	-0.316556	-0.332222	-0.305128	0.0380665	0.0332733	0.0191048	0.0211225	0.0155127	0.0231079	0.00975827	0.028814
ENSMFAG00000027132	PAIP2B	-0.399364	-0.384866	-0.42433	-0.409559	-0.439357	-0.410813	-0.437499	-0.427625	0.0099106	0.0143876	0.00374743	0.00511571	0.00162029	0.0053387	0.00113407	0.00407677
ENSMFAG00000042374	ATP6V1B1	-0.400368	-0.408463	-0.418873	-0.408188	-0.418289	-0.400581	-0.408594	-0.400202	0.0099106	0.0120523	0.00415805	0.00511571	0.00225266	0.00585917	0.00177316	0.00513897
ENSMFAG00000038576	VAX2	-0.345558	-0.343359	-0.367433	-0.36462	-0.377701	-0.35338	-0.36171	-0.355681	0.0211613	0.0235975	0.00806009	0.0096726	0.00460207	0.0118042	0.00482604	0.010579
ENSMFAG00000002023	CD207	0.380169	0.367666	0.382069	0.37515	0.377379	0.378596	0.355794	0.376964	0.0127269	0.0170505	0.00648451	0.00793055	0.00460207	0.00780487	0.00553316	0.00760947
ENSMFAG00000037883	ADD2	0.312294	0.32811	0.354939	0.368155	0.384418	0.365122	0.403521	0.347252	0.0361506	0.0285414	0.00999552	0.00904276	0.00403327	0.0097292	0.00196393	0.0121844
ENSMFAG00000042972	FAM136A	0.302812	0.318199	0.350792	0.344791	0.356345	0.328147	0.390156	0.342384	0.0421666	0.0324358	0.0107579	0.0134463	0.0070443	0.018288	0.00253621	0.0131125
ENSMFAG00000027875	ASPRV1	-0.366795	-0.366829	-0.394142	-0.396555	-0.436929	-0.409568	-0.430579	-0.395628	0.0156135	0.0172582	0.00537182	0.00594596	0.00165923	0.0053387	0.00127905	0.00555767
ENSMFAG00000008976	ENSMFAG00000008976	-0.331127	-0.341709	-0.340715	-0.335368	-0.335661	-0.329694	-0.334839	-0.327988	0.0264571	0.0238693	0.0128703	0.0155147	0.0116393	0.017811	0.00918017	0.0176817
ENSMFAG00000031151	SPRED2	0.319715	0.314181	0.330265	0.327714	0.347408	0.327989	0.341556	0.346204	0.0314796	0.0342778	0.0157186	0.0182188	0.00884904	0.0183447	0.00779901	0.0123923
ENSMFAG00000042959	PEX13	-0.314837	-0.319564	-0.340703	-0.333848	-0.340905	-0.330616	-0.338684	-0.316431	0.0345573	0.032169	0.0128703	0.0160159	0.0103275	0.017527	0.00839298	0.0228767
ENSMFAG00000044378	CCDC85A	0.361228	0.355772	0.361137	0.369874	0.384136	0.347128	0.355111	0.376969	0.0169098	0.0199835	0.00891243	0.00886188	0.00406436	0.013251	0.00560692	0.00760947
ENSMFAG00000003418	PSME4	-0.373062	-0.378314	-0.417763	-0.41169	-0.432141	-0.416907	-0.438451	-0.396333	0.0140843	0.0146159	0.0042347	0.00511571	0.00176898	0.00482863	0.00113407	0.00546202
ENSMFAG00000041347	FOXN2	-0.333248	-0.322678	-0.348526	-0.322476	-0.350633	-0.330493	-0.35908	-0.343303	0.0255201	0.0306011	0.0111413	0.0200977	0.00812659	0.0175561	0.00514317	0.0129935
ENSMFAG00000037120	PLEKHH2	-0.370274	-0.362066	-0.39173	-0.378352	-0.402185	-0.37887	-0.4076	-0.38528	0.0148044	0.0188795	0.00547909	0.00760484	0.00290351	0.0077748	0.00182793	0.00659123
ENSMFAG00000037713	MTA3	0.305868	0.309102	0.34937	0.340926	0.365475	0.338982	0.385937	0.350598	0.0398814	0.03704	0.0110341	0.0140819	0.00580397	0.015012	0.00279352	0.0115081
ENSMFAG00000042398	KCNG3	0.325372	0.3106	0.34765	0.338737	0.36781	0.339025	0.352677	0.357636	0.0286427	0.0358664	0.0112838	0.0146217	0.00555357	0.015012	0.00591617	0.0102154
ENSMFAG00000035412	GEMIN6	-0.319254	-0.324824	-0.31657	-0.3224	-0.329928	-0.339627	-0.331947	-0.317847	0.0316832	0.0301031	0.0212397	0.0201005	0.0131714	0.0148662	0.00981268	0.0222363
ENSMFAG00000043056	CRIM1	0.307673	0.315817	0.342628	0.325798	0.33982	0.347365	0.399269	0.340577	0.0386483	0.033307	0.0123112	0.0188722	0.010635	0.0132158	0.00215632	0.01364
ENSMFAG00000045281	RASGRP3	-0.339684	-0.323679	-0.35934	-0.344936	-0.37714	-0.34228	-0.372406	-0.360874	0.0228306	0.0302167	0.00916066	0.0134304	0.00460358	0.0142719	0.00381303	0.00964244
ENSMFAG00000033132	EHD3	0.405789	0.382555	0.358342	0.363292	0.354398	0.351798	0.327165	0.383144	0.00946991	0.0143876	0.00926299	0.00987267	0.00741033	0.012065	0.0110528	0.00679121
ENSMFAG00000044119	CLIP4	-0.32683	-0.333804	-0.363031	-0.355863	-0.378945	-0.351665	-0.37897	-0.341596	0.0281035	0.0261444	0.00866963	0.0110946	0.00452045	0.0120923	0.00330704	0.0133795
ENSMFAG00000042822	ENSMFAG00000042822	-0.309073	-0.34051	-0.370787	-0.379325	-0.382952	-0.378202	-0.422687	-0.344472	0.0378436	0.0242591	0.00761014	0.00751299	0.00418291	0.00781563	0.00139836	0.0127189
ENSMFAG00000000328	SLC30A3	0.413386	0.425036	0.450307	0.447615	0.470158	0.434858	0.482837	0.44472	0.00872094	0.0102193	0.00290664	0.00308115	0.000989888	0.00389786	0.00062701	0.00331094
ENSMFAG00000043768	DRC1	0.314773	0.327078	0.353568	0.33835	0.363766	0.329985	0.38927	0.355585	0.0345793	0.0289881	0.0102132	0.0147112	0.0059985	0.0177292	0.00258459	0.0105916
ENSMFAG00000002881	KIF3C	0.364185	0.379857	0.409409	0.419148	0.431679	0.418913	0.455907	0.396703	0.0163824	0.0143876	0.00450307	0.00449311	0.00178212	0.00482863	0.00107331	0.00545037
ENSMFAG00000038698	ENSMFAG00000038698	0.397897	0.397006	0.425887	0.438564	0.454915	0.421348	0.437519	0.419468	0.0100301	0.013075	0.0037101	0.00333154	0.00128745	0.00468035	0.00113407	0.00416509
ENSMFAG00000035813	EFR3B	0.362872	0.355436	0.390522	0.388257	0.410733	0.396292	0.404793	0.37902	0.0166845	0.0200102	0.00558367	0.00669599	0.00260179	0.0061093	0.0019296	0.00732153
ENSMFAG00000003240	FKBP1B	0.341043	0.350847	0.391454	0.383545	0.40303	0.396443	0.444128	0.373614	0.0225681	0.021489	0.00547909	0.00730051	0.00288197	0.0061093	0.00113407	0.00810002
ENSMFAG00000002617	KLHL29	0.381064	0.373406	0.39997	0.395376	0.403868	0.419759	0.414405	0.391274	0.0127269	0.0158105	0.00503877	0.00602415	0.00285007	0.00474575	0.00157677	0.00596856
ENSMFAG00000046667	ENSMFAG00000046667	0.386171	0.356144	0.374854	0.349627	0.369713	0.348704	0.33156	0.382167	0.0121386	0.0199835	0.00715313	0.012422	0.00532651	0.0129605	0.00989161	0.00683917
ENSMFAG00000012332	RF00019	-0.320738	-0.323642	-0.355083	-0.343246	-0.366228	-0.347915	-0.378356	-0.356396	0.0309709	0.0302167	0.00997188	0.0136849	0.00571025	0.013107	0.00335767	0.010457
ENSMFAG00000032471	C2orf50	0.415605	0.377451	0.374121	0.358874	0.373444	0.341401	0.317715	0.419382	0.00847617	0.0149079	0.00718464	0.0106474	0.00491915	0.0145198	0.0137174	0.00416509
ENSMFAG00000038147	ENSMFAG00000038147	-0.420501	-0.402608	-0.417127	-0.408543	-0.421315	-0.394585	-0.394639	-0.429209	0.00847617	0.0120523	0.0042347	0.00511571	0.00214749	0.00622259	0.00238578	0.00407677
ENSMFAG00000040783	RRM2	-0.320874	-0.320146	-0.34785	-0.345123	-0.359173	-0.343996	-0.37806	-0.349465	0.0309709	0.0318903	0.0112531	0.0133819	0.00658298	0.0137648	0.00337023	0.0117571
ENSMFAG00000039177	ADAM17	-0.321649	-0.325098	-0.355267	-0.339913	-0.361561	-0.345038	-0.377251	-0.344673	0.030508	0.0300105	0.00994072	0.0143043	0.00632903	0.0135779	0.0034487	0.0126982
ENSMFAG00000040763	TPO	0.327781	0.325707	0.334901	0.31617	0.332029	0.343146	0.347713	0.335013	0.0276355	0.0297296	0.014423	0.0228117	0.0125696	0.0140547	0.00671184	0.0154022
ENSMFAG00000037552	SH3YL1	0.300588	0.30785	0.338133	0.327568	0.347205	0.313816	0.353228	0.334702	0.0436601	0.0379955	0.0135451	0.0182798	0.00891443	0.0243267	0.00587125	0.0154791
ENSMFAG00000031486	FAM110C	0.361992	0.361924	0.396951	0.387715	0.415021	0.393982	0.424104	0.394342	0.0168334	0.0188795	0.00524326	0.00674786	0.00238498	0.00629569	0.00136543	0.00571879
ENSMFAG00000030414	XPO4	-0.310395	-0.325907	-0.360803	-0.361165	-0.383111	-0.361436	-0.403852	-0.341212	0.0372617	0.029608	0.00898458	0.0102467	0.00417158	0.0102591	0.00195334	0.0135004
ENSMFAG00000033407	GJA3	0.309291	0.314059	0.353225	0.353411	0.377472	0.328539	0.366664	0.350124	0.0377468	0.0343701	0.0102541	0.0116544	0.00460207	0.0181563	0.0042697	0.0115767
ENSMFAG00000043402	ENSMFAG00000043402	-0.384248	-0.369165	-0.368408	-0.36086	-0.367	-0.361805	-0.330523	-0.371893	0.0123441	0.0167309	0.0079339	0.0103143	0.00561351	0.0101978	0.0101479	0.00830303
ENSMFAG00000011865	RF00026	-0.320426	-0.3307	-0.341363	-0.343435	-0.348082	-0.35399	-0.340673	-0.331536	0.0311544	0.0274864	0.0127293	0.0136657	0.00869465	0.0116192	0.00798381	0.0163873
ENSMFAG00000002392	SHISA2	0.410298	0.387277	0.410923	0.401528	0.425459	0.389847	0.413129	0.418415	0.00883787	0.0139736	0.00436711	0.00561256	0.00205434	0.00653375	0.00162044	0.00416527
ENSMFAG00000006706	WASF3	0.349875	0.342992	0.33979	0.344513	0.349141	0.357617	0.367647	0.34679	0.0202155	0.0235975	0.0130824	0.0134855	0.00846166	0.0109568	0.00417051	0.012314
ENSMFAG00000041822	B3GLCT	-0.485705	-0.458234	-0.488821	-0.480909	-0.504696	-0.467592	-0.464587	-0.493155	0.00350849	0.00763957	0.0020659	0.00249047	0.000874911	0.00255041	0.000931925	0.00140823
ENSMFAG00000040502	MAB21L1	-0.342166	-0.334466	-0.345765	-0.333255	-0.344652	-0.332385	-0.349585	-0.368527	0.0222356	0.0259928	0.0116095	0.0162393	0.00941523	0.0169563	0.00636902	0.00870653
ENSMFAG00000019220	ALG5	-0.31134	-0.336852	-0.346313	-0.356884	-0.372918	-0.372374	-0.40362	-0.343888	0.0366067	0.0252549	0.0114756	0.0109247	0.00497194	0.00849569	0.0019594	0.012855
ENSMFAG00000036408	VWA8	-0.30111	-0.324108	-0.362251	-0.360576	-0.382104	-0.361005	-0.411495	-0.338476	0.0433214	0.0302003	0.00876311	0.0103575	0.00425092	0.0103411	0.00169583	0.014386
ENSMFAG00000045129	RCBTB1	-0.325547	-0.330454	-0.36938	-0.364368	-0.389307	-0.349732	-0.395399	-0.365222	0.0286031	0.02753	0.00784545	0.00971167	0.00367096	0.0126112	0.00235245	0.00899107
ENSMFAG00000038464	ENSMFAG00000038464	-0.324736	-0.316554	-0.346862	-0.331088	-0.346155	-0.350225	-0.364912	-0.34407	0.0288349	0.0329148	0.0113463	0.0170513	0.0090945	0.0124324	0.00447252	0.0128258
ENSMFAG00000002072	PCDH8	0.360344	0.339096	0.381037	0.363767	0.390812	0.365481	0.373103	0.382805	0.0170619	0.0246283	0.00657337	0.00979474	0.00362911	0.00967078	0.00375887	0.0068198
ENSMFAG00000008703	LMO7	0.385914	0.382664	0.405213	0.393678	0.399252	0.404688	0.437873	0.425724	0.0121473	0.0143876	0.00464161	0.00620789	0.0030696	0.00554202	0.00113407	0.00407677
ENSMFAG00000044623	ENSMFAG00000044623	-0.335959	-0.342394	-0.34651	-0.350659	-0.362956	-0.355447	-0.355098	-0.326828	0.0242507	0.0237896	0.0114311	0.0122013	0.00609548	0.0113318	0.00560692	0.018153
ENSMFAG00000002894	SLAIN1	-0.383366	-0.373576	-0.411424	-0.396737	-0.431139	-0.402119	-0.42745	-0.40563	0.012431	0.0158105	0.00436711	0.00594596	0.00180091	0.00580717	0.00133478	0.00468904
ENSMFAG00000047144	ENSMFAG00000047144	-0.335596	-0.362136	-0.396366	-0.377252	-0.392897	-0.398681	-0.459921	-0.380235	0.024286	0.0188795	0.00524326	0.0076364	0.00347967	0.00594808	0.000992754	0.0071184
ENSMFAG00000047098	ENSMFAG00000047098	0.348745	0.35046	0.370175	0.374054	0.386136	0.375415	0.369916	0.384487	0.020296	0.021489	0.00773308	0.00800257	0.00389287	0.00806055	0.0040031	0.00662143
ENSMFAG00000034043	EFNB2	0.37413	0.378404	0.407277	0.400068	0.420633	0.396197	0.43161	0.419606	0.0139681	0.0146159	0.00464161	0.00578497	0.00215427	0.0061093	0.00126141	0.00416509
ENSMFAG00000032565	TNFSF13B	0.374982	0.355661	0.38868	0.380775	0.398772	0.366414	0.384315	0.404949	0.0137857	0.0199835	0.00570614	0.00749325	0.00310294	0.00942761	0.00291006	0.00472752
ENSMFAG00000042382	IRS2	0.304908	0.306851	0.343823	0.335809	0.341283	0.358138	0.365758	0.330578	0.0406287	0.0386931	0.0120732	0.0154142	0.0102526	0.0108635	0.00438874	0.0167565
ENSMFAG00000031161	TEX29	0.3963	0.383269	0.391675	0.390269	0.402339	0.386963	0.369206	0.413277	0.0102084	0.0143876	0.00547909	0.00651197	0.00290351	0.00672241	0.00406984	0.00435002
ENSMFAG00000000503	RASA3	0.371685	0.383925	0.406099	0.415329	0.435521	0.408767	0.439913	0.401587	0.0145387	0.0143876	0.00464161	0.0048496	0.00171001	0.0053387	0.00113407	0.00494354
ENSMFAG00000001692	MAPK8IP2	0.300265	0.318547	0.336099	0.340831	0.34644	0.352411	0.380498	0.302137	0.0437961	0.0324259	0.0140712	0.0140819	0.00905979	0.0119383	0.00317928	0.0307803
ENSMFAG00000023471	CPT1B	-0.30398	-0.304772	-0.339746	-0.337762	-0.352214	-0.331301	-0.363068	-0.335727	0.0413019	0.0399301	0.0130824	0.014835	0.0078021	0.0173016	0.00467874	0.0151607
ENSMFAG00000033956	DENND6B	0.333475	0.338189	0.359362	0.352784	0.367759	0.366615	0.383856	0.342107	0.0254932	0.0249992	0.00916066	0.011798	0.00555925	0.00940529	0.00293595	0.0131946
ENSMFAG00000036361	ENSMFAG00000036361	-0.34489	-0.329145	-0.354786	-0.346397	-0.365343	-0.33775	-0.352522	-0.376289	0.0214035	0.0282091	0.0100285	0.0132049	0.00582671	0.015231	0.00593491	0.00760947
ENSMFAG00000041410	SHISAL1	0.302819	0.302146	0.334208	0.324959	0.350481	0.307687	0.352452	0.339269	0.0421666	0.0418928	0.0145801	0.0191851	0.00817006	0.0276328	0.00594062	0.0141064
ENSMFAG00000004104	RF00026	-0.341846	-0.338537	-0.328305	-0.326338	-0.326027	-0.325014	-0.303304	-0.337815	0.0223149	0.0247798	0.0164246	0.0186871	0.0143377	0.0193016	0.0189037	0.0145571
ENSMFAG00000039306	ENSMFAG00000039306	0.340685	0.353464	0.386043	0.380894	0.398015	0.386443	0.437167	0.385684	0.0225788	0.0207988	0.00605476	0.00749325	0.00314459	0.00674706	0.00113407	0.00658467
ENSMFAG00000045345	MCHR1	0.403054	0.387181	0.389075	0.37733	0.378298	0.38984	0.373654	0.389655	0.00970277	0.0139736	0.00567223	0.0076364	0.00455773	0.00653375	0.00372298	0.0061373
ENSMFAG00000036952	NACC1	0.342579	0.349463	0.388026	0.396458	0.41712	0.390279	0.417255	0.353908	0.0221188	0.0218467	0.00576745	0.00594704	0.00228085	0.00653375	0.00150977	0.0109029
ENSMFAG00000034609	SYNGR1	0.340126	0.351132	0.372788	0.356766	0.37705	0.377349	0.417187	0.359494	0.0227666	0.021489	0.00731405	0.0109316	0.00460499	0.0078524	0.00150977	0.00977042
ENSMFAG00000002979	CBX6	0.44245	0.438178	0.468978	0.467879	0.491745	0.465947	0.490212	0.446609	0.00584923	0.00763957	0.00271618	0.00293941	0.000874911	0.00255041	0.00062701	0.00331094
ENSMFAG00000003224	KCNJ4	0.31728	0.316948	0.345022	0.344141	0.37046	0.33848	0.346753	0.334419	0.0329606	0.0328122	0.0117913	0.0135421	0.00524296	0.0151171	0.00685778	0.0155441
ENSMFAG00000003147	BAIAP2L2	0.369562	0.347381	0.354271	0.353407	0.365974	0.34673	0.324499	0.358712	0.0149519	0.0222239	0.0101072	0.0116544	0.00572041	0.0133384	0.0117685	0.00997294
ENSMFAG00000030971	SOX10	-0.349736	-0.324281	-0.356441	-0.337252	-0.372633	-0.336001	-0.354256	-0.367321	0.0202155	0.0301582	0.00969217	0.0149258	0.00497813	0.0157468	0.00572792	0.00877133
ENSMFAG00000032789	PDXP	0.310385	0.327683	0.36148	0.356873	0.378812	0.353298	0.397748	0.333257	0.0372617	0.0287321	0.00886197	0.0109247	0.00452986	0.0118285	0.00223304	0.0158992
ENSMFAG00000037992	MCM5	-0.47545	-0.449642	-0.452096	-0.444496	-0.457444	-0.442455	-0.415928	-0.467531	0.00350849	0.00763957	0.00281819	0.00308115	0.00128745	0.00389786	0.0015384	0.00189512
ENSMFAG00000037085	FBXO7	-0.399573	-0.37366	-0.377263	-0.365694	-0.385152	-0.368847	-0.359572	-0.391764	0.0099106	0.0158105	0.00691453	0.00943983	0.00398049	0.0091151	0.005084	0.00590457
ENSMFAG00000030355	GAL3ST1	-0.359378	-0.336281	-0.367464	-0.353891	-0.386136	-0.353102	-0.363364	-0.374244	0.0172467	0.0254239	0.00806009	0.0115903	0.00389287	0.0118419	0.00465645	0.00794666
ENSMFAG00000036853	RNF215	0.325394	0.340043	0.374425	0.36568	0.391076	0.371544	0.416804	0.344458	0.0286427	0.0243964	0.00715313	0.00943983	0.00361099	0.0086099	0.00150977	0.0127189
ENSMFAG00000036387	RASL10A	0.31415	0.320455	0.338639	0.344927	0.354882	0.323233	0.354546	0.326532	0.0348663	0.0317423	0.0133975	0.0134304	0.00731737	0.0199606	0.00569767	0.0183293
ENSMFAG00000001730	PITPNB	0.338028	0.334767	0.337717	0.35618	0.34802	0.358237	0.33942	0.358703	0.0234757	0.0259928	0.0136769	0.0110302	0.00869465	0.0108375	0.00820468	0.00997294
ENSMFAG00000032164	MN1	0.41119	0.397242	0.428029	0.420135	0.438022	0.417334	0.425381	0.441084	0.00883787	0.013075	0.00359425	0.00442834	0.00165612	0.00482863	0.00135782	0.00336301
ENSMFAG00000044501	BCR	0.328464	0.319501	0.356322	0.349726	0.371745	0.344179	0.368394	0.351429	0.0272156	0.0321799	0.00969314	0.012422	0.00510366	0.0137648	0.00414011	0.0113429
ENSMFAG00000000642	PPM1F	0.411739	0.389688	0.401662	0.398633	0.418866	0.383729	0.367749	0.388877	0.00883787	0.0139355	0.00491553	0.00593309	0.00225153	0.00708997	0.00417051	0.0062585
ENSMFAG00000041506	YDJC	0.324925	0.330433	0.368839	0.356344	0.380051	0.358332	0.39418	0.34353	0.0288349	0.02753	0.00791084	0.0110026	0.00442072	0.0108375	0.00240293	0.0129725
ENSMFAG00000001389	PI4KA	0.348277	0.352546	0.382015	0.38077	0.394038	0.395548	0.420735	0.378776	0.0203672	0.0209375	0.00648451	0.00749325	0.00341442	0.00614541	0.00144353	0.00736552
ENSMFAG00000045250	ZDHHC8	0.314457	0.310534	0.328553	0.336796	0.355678	0.328736	0.323129	0.302359	0.03482	0.0358664	0.0163425	0.0151	0.00714935	0.0181563	0.0121537	0.030667
ENSMFAG00000045528	GNB1L	0.300801	0.315728	0.351883	0.340835	0.359237	0.346425	0.395566	0.324238	0.0433871	0.0333787	0.0105333	0.0140819	0.00657139	0.0133553	0.00235245	0.0192268
ENSMFAG00000003657	GP1BB	0.304831	0.328319	0.367212	0.366095	0.389602	0.367653	0.431236	0.337939	0.0406287	0.0284828	0.00811075	0.0093885	0.00366822	0.00933282	0.00126387	0.0145507
ENSMFAG00000038117	SEPT5	0.39934	0.402921	0.436223	0.435823	0.456677	0.427548	0.46338	0.415087	0.0099106	0.0120523	0.00359425	0.00340853	0.00128745	0.0043532	0.000931925	0.00435002
ENSMFAG00000036748	ENSMFAG00000036748	-0.391569	-0.401114	-0.410642	-0.430167	-0.429331	-0.430199	-0.442921	-0.410133	0.0110621	0.0123873	0.00437776	0.00369343	0.00190148	0.00415118	0.00113407	0.00448858
ENSMFAG00000017458	SSTR4	0.33416	0.337341	0.382485	0.371329	0.396428	0.374477	0.412188	0.369531	0.0250279	0.0251099	0.0064452	0.00864495	0.00328343	0.0081899	0.00167331	0.00858747
ENSMFAG00000036845	PCNA	-0.343017	-0.343096	-0.373762	-0.377784	-0.394494	-0.380511	-0.388204	-0.357977	0.0218775	0.0235975	0.00724518	0.0076364	0.00341285	0.00750053	0.00264966	0.0101667
ENSMFAG00000042354	RASSF2	-0.332895	-0.314489	-0.34379	-0.327143	-0.359461	-0.320694	-0.351749	-0.345843	0.0256925	0.0341404	0.0120732	0.0184365	0.00655265	0.0210083	0.0060366	0.0124647
ENSMFAG00000037803	DDRGK1	0.393387	0.373774	0.376779	0.380654	0.395453	0.346256	0.331027	0.372502	0.0107141	0.0158105	0.00693179	0.00751228	0.00338042	0.0133592	0.0100174	0.00827647
ENSMFAG00000028501	TGM6	0.394755	0.378508	0.402716	0.400254	0.415811	0.391374	0.400632	0.402908	0.0104777	0.0146159	0.00484385	0.00578497	0.00233993	0.00645062	0.00211213	0.00485948
ENSMFAG00000042179	SIRPA	0.340026	0.342851	0.376387	0.374377	0.391258	0.367591	0.406277	0.379145	0.0227666	0.0235975	0.0069833	0.00799359	0.00361099	0.00933282	0.0018659	0.00731376
ENSMFAG00000042021	FKBP1A	0.303366	0.314588	0.355256	0.344033	0.365126	0.339487	0.399873	0.343413	0.0417747	0.0341263	0.00994072	0.0135432	0.00585584	0.0148826	0.00214945	0.0129768
ENSMFAG00000031687	SDCBP2	0.323326	0.322409	0.355542	0.349416	0.378593	0.335422	0.3701	0.35493	0.0293367	0.0306249	0.00987561	0.012455	0.00454338	0.0159149	0.00398201	0.0107247
ENSMFAG00000044282	TCF15	0.335776	0.323957	0.363156	0.344854	0.369722	0.349925	0.375276	0.360711	0.0242507	0.0302003	0.00866818	0.0134411	0.00532651	0.0125688	0.00360363	0.00964244
ENSMFAG00000042416	E2F1	0.324066	0.333673	0.339123	0.360681	0.355669	0.36053	0.354462	0.327293	0.0290475	0.0262008	0.0132489	0.0103437	0.00714935	0.0103933	0.0057039	0.0179458
ENSMFAG00000041734	ITCH	-0.314623	-0.314352	-0.354483	-0.339888	-0.366757	-0.341496	-0.371677	-0.341698	0.0347033	0.0341837	0.01007	0.0143043	0.00563288	0.0144992	0.00384207	0.0133471
ENSMFAG00000042795	PIGU	-0.355469	-0.340908	-0.376693	-0.367074	-0.394702	-0.39404	-0.388405	-0.355286	0.0182335	0.0241535	0.00693179	0.00921534	0.00341285	0.00629569	0.00263234	0.0106372
ENSMFAG00000031475	VSTM2L	0.416861	0.418868	0.454872	0.45134	0.472888	0.441849	0.479712	0.450855	0.00847617	0.0105024	0.00281819	0.00295508	0.000989888	0.00389786	0.00062701	0.00314584
ENSMFAG00000032486	SGK2	-0.319203	-0.307753	-0.342623	-0.325742	-0.361019	-0.331212	-0.370822	-0.340882	0.0316832	0.0379955	0.0123112	0.018886	0.00639423	0.0173016	0.00391583	0.0135787
ENSMFAG00000037734	SYS1	-0.377918	-0.364959	-0.383962	-0.382633	-0.394017	-0.376117	-0.372039	-0.388339	0.0131174	0.0181675	0.0062925	0.00740546	0.00341442	0.00798234	0.00382731	0.00627365
ENSMFAG00000043460	PIGT	-0.329377	-0.31604	-0.348149	-0.340518	-0.372837	-0.339217	-0.365754	-0.348965	0.0269282	0.0332383	0.0112086	0.0141546	0.0049723	0.0149631	0.00438874	0.0117617
ENSMFAG00000042174	TP53RK	-0.347744	-0.33113	-0.346099	-0.329373	-0.340885	-0.324781	-0.330587	-0.34683	0.0205782	0.0272165	0.0115101	0.0175621	0.0103275	0.019378	0.0101291	0.012314
ENSMFAG00000034385	SLC2A10	-0.383119	-0.360258	-0.380692	-0.368549	-0.382643	-0.344404	-0.371937	-0.393418	0.012431	0.0193017	0.00658972	0.00900352	0.00419904	0.0137555	0.00383037	0.00571879
ENSMFAG00000001669	RNF114	-0.398144	-0.396743	-0.411531	-0.4228	-0.441986	-0.420559	-0.426357	-0.411395	0.0100301	0.013075	0.00436711	0.00427962	0.00154952	0.00474575	0.00135216	0.00435002
ENSMFAG00000041086	CEBPB	0.362653	0.33984	0.349577	0.336465	0.352196	0.334222	0.328042	0.352724	0.0167018	0.0243964	0.0109764	0.0152031	0.0078021	0.0162142	0.0108041	0.0110439
ENSMFAG00000001634	ATP9A	0.326276	0.340384	0.378164	0.373987	0.393331	0.38494	0.436634	0.363363	0.0282577	0.0243395	0.00687553	0.00800257	0.00344542	0.0069524	0.00113407	0.00927024
ENSMFAG00000033646	BCAS1	-0.310409	-0.30024	-0.340847	-0.319115	-0.358336	-0.322368	-0.363144	-0.337127	0.0372617	0.0433751	0.0128374	0.0215473	0.00674149	0.0202856	0.00467807	0.0148062
ENSMFAG00000045759	CASS4	0.341115	0.328831	0.356052	0.358294	0.377038	0.328184	0.334104	0.359926	0.0225681	0.0282131	0.0097781	0.0107934	0.00460499	0.0182763	0.00933368	0.00968991
ENSMFAG00000042158	CDH4	0.320133	0.347937	0.39674	0.403151	0.422316	0.41183	0.467059	0.375899	0.0313726	0.0222239	0.00524326	0.00555562	0.00210445	0.00524561	0.000880333	0.00762547
ENSMFAG00000000312	CHRNA4	0.349058	0.348715	0.350017	0.364567	0.363441	0.366515	0.361949	0.345415	0.020296	0.0222239	0.0108847	0.00967761	0.00603848	0.00942088	0.00480433	0.0125766
ENSMFAG00000042590	KCNQ2	0.380703	0.390494	0.430989	0.43228	0.456188	0.438324	0.475435	0.41273	0.0127269	0.0139355	0.00359425	0.00361529	0.00128745	0.00389786	0.000706849	0.00435002
ENSMFAG00000042680	ZBTB46	0.391931	0.379122	0.394583	0.385333	0.403098	0.392599	0.405513	0.401182	0.0110161	0.014613	0.00531837	0.00708278	0.00288197	0.00644647	0.00190569	0.00496297
ENSMFAG00000001665	DNAJC5	0.357609	0.373111	0.393877	0.393092	0.41029	0.408668	0.435177	0.35999	0.017666	0.0158105	0.00537228	0.00627982	0.00260429	0.0053387	0.00118172	0.00967728
ENSMFAG00000003486	ZNF512B	0.323349	0.339087	0.362606	0.365823	0.377598	0.360567	0.406036	0.356874	0.0293367	0.0246283	0.00872155	0.00942277	0.00460207	0.0103932	0.00187723	0.0103612
ENSMFAG00000039288	TCEA2	0.362185	0.356946	0.360725	0.361705	0.37503	0.352845	0.355453	0.345289	0.0168079	0.0197697	0.00899027	0.0101597	0.00481515	0.011873	0.00557522	0.012603
ENSMFAG00000003632	LKAAEAR1	0.346922	0.339081	0.347473	0.324655	0.346315	0.3272	0.351984	0.334976	0.0207828	0.0246283	0.0112838	0.0192809	0.00908435	0.0185728	0.00599811	0.0154022
ENSMFAG00000046546	ENSMFAG00000046546	0.30797	0.305023	0.332438	0.33708	0.35742	0.340097	0.35423	0.323249	0.0385225	0.0397797	0.0150295	0.0149868	0.00687741	0.014743	0.00573038	0.0197035
ENSMFAG00000002507	VPS53	0.330256	0.334336	0.357443	0.369706	0.378028	0.389052	0.384242	0.348897	0.026737	0.0260412	0.00943242	0.00888255	0.00460069	0.00656618	0.00291172	0.0117617
ENSMFAG00000000154	SGSM2	0.348991	0.340911	0.366053	0.353858	0.379434	0.34671	0.377734	0.357717	0.020296	0.0241535	0.00828412	0.0115912	0.004478	0.0133384	0.00339743	0.0102078
ENSMFAG00000046398	MNT	0.327113	0.3348	0.36537	0.363228	0.371075	0.352167	0.391731	0.355933	0.027959	0.0259928	0.00841103	0.00987267	0.0051937	0.0119518	0.00248433	0.0105216
ENSMFAG00000000304	ASPA	-0.332725	-0.318311	-0.359072	-0.340479	-0.374846	-0.343887	-0.368317	-0.352251	0.0256925	0.0324259	0.00919213	0.0141572	0.00481515	0.0137655	0.00414194	0.0111375
ENSMFAG00000041055	CTNS	-0.356504	-0.346417	-0.36255	-0.3543	-0.363218	-0.339429	-0.372149	-0.377952	0.0179032	0.0222239	0.00872396	0.0114879	0.00606484	0.0149022	0.00381864	0.00747847
ENSMFAG00000038002	ENSMFAG00000038002	0.394556	0.404988	0.443855	0.450779	0.473031	0.461574	0.464185	0.411545	0.0105013	0.0120523	0.00325482	0.00295508	0.000989888	0.00261036	0.000931925	0.00435002
ENSMFAG00000045049	ALOX15	0.408635	0.39246	0.413079	0.423809	0.441179	0.408161	0.404417	0.420762	0.00924061	0.0134554	0.00435682	0.00421241	0.00154952	0.0053387	0.00193602	0.00416509
ENSMFAG00000042883	PELP1	0.406642	0.40863	0.433224	0.440082	0.448562	0.445034	0.450374	0.409707	0.00937543	0.0120523	0.00359425	0.00324227	0.00137249	0.00389786	0.00111052	0.00454879
ENSMFAG00000001220	ARRB2	0.34219	0.350804	0.374418	0.374459	0.377675	0.362762	0.402765	0.357885	0.0222356	0.021489	0.00715313	0.00799359	0.00460207	0.0101154	0.00200134	0.0101873
ENSMFAG00000044344	ZNF232	-0.324327	-0.333942	-0.370922	-0.362268	-0.375021	-0.371564	-0.413229	-0.359335	0.029004	0.0261299	0.00757912	0.0100173	0.00481515	0.0086099	0.00162044	0.00979449
ENSMFAG00000039868	PITPNM3	0.324843	0.32119	0.353284	0.347861	0.37244	0.326744	0.362411	0.350717	0.0288349	0.0312715	0.0102541	0.0128531	0.00501387	0.0187957	0.00475803	0.0114821
ENSMFAG00000032206	DLG4	0.366804	0.3696	0.408821	0.4041	0.426546	0.395392	0.438467	0.396633	0.0156135	0.0165981	0.00450615	0.00545861	0.0020032	0.00614541	0.00113407	0.00545037
ENSMFAG00000028065	TMEM95	-0.344229	-0.320697	-0.354773	-0.348192	-0.377075	-0.344094	-0.352096	-0.365834	0.0215741	0.0315609	0.0100285	0.0128264	0.00460499	0.0137648	0.00598716	0.00889915
ENSMFAG00000044399	SLC25A35	-0.30568	-0.302305	-0.327449	-0.317948	-0.336991	-0.314838	-0.349862	-0.334515	0.0400546	0.0417486	0.0166885	0.0219565	0.0112788	0.0238305	0.00633371	0.0155245
ENSMFAG00000039316	MYH10	0.335793	0.34957	0.372533	0.393178	0.394727	0.390092	0.396499	0.37236	0.0242507	0.0218467	0.00735001	0.00627907	0.00341285	0.00653375	0.00230883	0.0082789
ENSMFAG00000038797	USP43	0.353562	0.338532	0.340323	0.3373	0.360404	0.315604	0.329998	0.357863	0.0189288	0.0247798	0.0129094	0.0149258	0.00645288	0.0235559	0.0102767	0.0101873
ENSMFAG00000033484	ARHGAP44	0.354912	0.369902	0.36465	0.384332	0.373423	0.402435	0.408852	0.357766	0.0184479	0.016563	0.00844063	0.00716734	0.00491915	0.00580717	0.00177316	0.0102008
ENSMFAG00000045679	PMP22	-0.357699	-0.3568	-0.390669	-0.380307	-0.403253	-0.387111	-0.427892	-0.387393	0.017666	0.0197697	0.00558367	0.00751299	0.00288197	0.00672241	0.00133051	0.00637102
ENSMFAG00000030978	TRPV2	0.323396	0.319113	0.339747	0.325469	0.347011	0.312497	0.35351	0.342185	0.0293252	0.0322017	0.0130824	0.0189905	0.00897022	0.0250668	0.00583924	0.0131664
ENSMFAG00000041730	RASD1	0.388551	0.380725	0.401419	0.390134	0.405021	0.398894	0.410899	0.412226	0.0114981	0.0143876	0.00491553	0.00651197	0.00285007	0.00594571	0.00170759	0.00435002
ENSMFAG00000042863	RNF112	0.410686	0.414807	0.416947	0.422954	0.438563	0.413028	0.42441	0.417098	0.00883787	0.0110942	0.0042347	0.00427962	0.00165511	0.00510502	0.00136543	0.00427648
ENSMFAG00000030169	ENSMFAG00000030169	0.329858	0.33196	0.375639	0.359007	0.389617	0.373157	0.417598	0.368799	0.026815	0.0268627	0.00714209	0.0106329	0.00366822	0.00845788	0.00150977	0.00865227
ENSMFAG00000042968	WSB1	-0.338334	-0.337063	-0.349852	-0.354054	-0.363734	-0.351382	-0.373619	-0.346709	0.0233486	0.0251343	0.0109139	0.0115588	0.0060001	0.0121862	0.00372298	0.0123355
ENSMFAG00000032173	ENSMFAG00000032173	-0.311886	-0.306654	-0.308748	-0.322792	-0.327179	-0.338578	-0.311103	-0.314588	0.0364366	0.0387351	0.0250647	0.0199823	0.0140381	0.0151078	0.0158567	0.0238459
ENSMFAG00000036809	TRAF4	-0.416434	-0.396471	-0.40692	-0.403985	-0.42363	-0.382147	-0.389636	-0.437899	0.00847617	0.013075	0.00464161	0.00545861	0.00207836	0.00723806	0.00257189	0.00365344
ENSMFAG00000020995	RF00015	-0.38982	-0.370078	-0.387276	-0.380056	-0.384916	-0.365092	-0.372136	-0.406689	0.011356	0.0164978	0.00586958	0.00751299	0.00398389	0.0097292	0.00381864	0.00468904
ENSMFAG00000011839	ENSMFAG00000011839	0.32635	0.329465	0.353084	0.339917	0.352135	0.341562	0.361063	0.328657	0.0282475	0.0281894	0.0102658	0.0143043	0.00780864	0.0144992	0.00491558	0.0174821
ENSMFAG00000002123	ANKRD13B	0.339488	0.35576	0.389251	0.39244	0.408998	0.392234	0.441051	0.36821	0.0229121	0.0199835	0.00564546	0.00639755	0.00260581	0.00644647	0.00113407	0.00870825
ENSMFAG00000003552	ENSMFAG00000003552	-0.348662	-0.335617	-0.378279	-0.358348	-0.394213	-0.363213	-0.393055	-0.370039	0.020296	0.0257211	0.00687553	0.0107934	0.00341285	0.0100597	0.00243184	0.00856651
ENSMFAG00000007806	CDK5R1	0.38991	0.391692	0.415379	0.411073	0.428345	0.406679	0.438081	0.413134	0.011356	0.0136141	0.00425794	0.00511571	0.00195258	0.0053387	0.00113407	0.00435002
ENSMFAG00000033021	MYO1D	-0.35895	-0.355989	-0.391201	-0.382882	-0.408786	-0.379382	-0.416702	-0.400438	0.0173796	0.0199835	0.00547909	0.00740546	0.00260581	0.00772453	0.00150977	0.00510443
ENSMFAG00000006156	RF00019	-0.348564	-0.344145	-0.332454	-0.335394	-0.329983	-0.319132	-0.305135	-0.355958	0.020296	0.0232524	0.0150295	0.0155137	0.0131519	0.0217312	0.018091	0.0105216
ENSMFAG00000000693	TMEM98	-0.329638	-0.319959	-0.353088	-0.34504	-0.373516	-0.332617	-0.368169	-0.356071	0.026881	0.0320158	0.0102658	0.0133986	0.00491915	0.0169161	0.00415079	0.0105216
ENSMFAG00000007668	ASIC2	0.332115	0.349499	0.380646	0.36943	0.382082	0.383545	0.437054	0.366411	0.0259046	0.0218467	0.00658972	0.00888255	0.00425092	0.00709743	0.00113407	0.00887972
ENSMFAG00000036080	RFFL	-0.317007	-0.312173	-0.355596	-0.34454	-0.377888	-0.338977	-0.379438	-0.353281	0.033138	0.0351838	0.00986835	0.0134855	0.00460207	0.015012	0.00326822	0.0110074
ENSMFAG00000041494	PPP1R9B	0.336025	0.333644	0.345252	0.345425	0.353661	0.329767	0.326771	0.329024	0.0242315	0.0262008	0.0117385	0.0133616	0.00756002	0.017811	0.0111536	0.0173437
ENSMFAG00000033947	ENSMFAG00000033947	-0.338175	-0.322276	-0.359639	-0.350432	-0.388643	-0.35652	-0.380519	-0.360654	0.0234405	0.0306249	0.00911768	0.0122548	0.00370997	0.0111598	0.00317928	0.00964244
ENSMFAG00000021148	CA10	0.37618	0.350348	0.360925	0.35553	0.370675	0.345026	0.331584	0.370418	0.0135367	0.0215251	0.00896765	0.0111669	0.00521936	0.0135779	0.00989161	0.00853556
ENSMFAG00000044267	TOM1L1	0.477392	0.445989	0.456211	0.44347	0.462212	0.428351	0.414053	0.48523	0.00350849	0.00763957	0.00281819	0.0030996	0.00123248	0.0043532	0.00158757	0.00149377
ENSMFAG00000027493	NOG	0.436406	0.444428	0.473503	0.46958	0.496282	0.471515	0.487447	0.462666	0.00641255	0.00763957	0.00271618	0.00293941	0.000874911	0.00255041	0.00062701	0.00216096
ENSMFAG00000002811	VEZF1	-0.351974	-0.355069	-0.396909	-0.38633	-0.416308	-0.386144	-0.421978	-0.376575	0.0194586	0.020125	0.00524326	0.00694086	0.00233896	0.00676412	0.00142363	0.00760947
ENSMFAG00000032128	TSPOAP1	0.400679	0.401169	0.427286	0.432703	0.454048	0.412887	0.438412	0.424206	0.0099106	0.0123873	0.00360227	0.00359291	0.00130227	0.00510502	0.00113407	0.004092
ENSMFAG00000038431	SEPT4	-0.307854	-0.305892	-0.352113	-0.339561	-0.374382	-0.338986	-0.386159	-0.350305	0.0385939	0.0391857	0.0105016	0.0143354	0.00485219	0.015012	0.00279088	0.0115368
ENSMFAG00000041526	DHX40	-0.301493	-0.310547	-0.34979	-0.342938	-0.366824	-0.347978	-0.372724	-0.314612	0.0431335	0.0358664	0.0109165	0.0136946	0.00563288	0.0130974	0.00378055	0.0238392
ENSMFAG00000045716	DHRS11	0.304765	0.305852	0.326905	0.314838	0.334859	0.321062	0.332818	0.306027	0.0406839	0.0391999	0.0167729	0.0234798	0.011831	0.0208085	0.00961109	0.0283318
ENSMFAG00000044702	SOCS7	0.397393	0.404126	0.414865	0.412015	0.438693	0.403748	0.452145	0.414688	0.0100358	0.0120523	0.00425794	0.00511571	0.00165511	0.00561696	0.00111052	0.00435002
ENSMFAG00000021465	EPOP	0.440107	0.421448	0.42951	0.434375	0.448722	0.434427	0.408799	0.432177	0.00584923	0.0102848	0.00359425	0.00345261	0.00137249	0.00389786	0.00177316	0.00389914
ENSMFAG00000045774	ENSMFAG00000045774	0.306421	0.301667	0.348229	0.341335	0.366612	0.334567	0.364928	0.334653	0.0395094	0.0423214	0.0112086	0.0139901	0.00564808	0.016212	0.00447252	0.0154791
ENSMFAG00000035417	PIP4K2B	0.375341	0.376198	0.40408	0.397163	0.414287	0.392732	0.432167	0.39958	0.0137328	0.0151337	0.00466517	0.00594596	0.00242938	0.00644647	0.00123805	0.00526954
ENSMFAG00000040277	LASP1	0.338041	0.358254	0.379408	0.371263	0.39143	0.362609	0.432815	0.364819	0.0234757	0.0197674	0.00672738	0.00864495	0.00359525	0.0101154	0.00123602	0.00902331
ENSMFAG00000002054	CACNB1	0.399368	0.394443	0.396647	0.401656	0.408237	0.401336	0.399448	0.389143	0.0099106	0.0133195	0.00524326	0.00561256	0.00263302	0.00585917	0.00215632	0.00624991
ENSMFAG00000029472	NEUROD2	0.312191	0.339643	0.366264	0.363134	0.375786	0.383012	0.437664	0.345141	0.036224	0.0244696	0.00826907	0.00989567	0.00476038	0.0071482	0.00113407	0.012603
ENSMFAG00000001426	RAPGEFL1	0.348373	0.353272	0.395001	0.378378	0.403701	0.392749	0.444434	0.380825	0.0203631	0.0208838	0.00531837	0.00760484	0.00285007	0.00644647	0.00113407	0.00704393
ENSMFAG00000039043	WIPF2	0.385957	0.383399	0.393696	0.385044	0.393855	0.389469	0.405025	0.3974	0.0121473	0.0143876	0.00537228	0.00708324	0.00342517	0.00653375	0.0019296	0.00543178
ENSMFAG00000037096	KRT37	0.361959	0.371795	0.404927	0.401136	0.427811	0.407567	0.456902	0.397441	0.0168334	0.0160837	0.00464161	0.00564671	0.00195258	0.0053387	0.00107331	0.00543178
ENSMFAG00000034238	JUP	-0.354427	-0.331381	-0.335884	-0.325522	-0.345847	-0.317959	-0.309548	-0.34068	0.0185439	0.0271252	0.0141282	0.0189787	0.00913491	0.0224351	0.0163641	0.0136398
ENSMFAG00000000621	CNP	-0.321767	-0.308375	-0.350627	-0.33641	-0.371721	-0.338468	-0.368717	-0.351768	0.0304659	0.0376003	0.0107579	0.015215	0.00510366	0.0151171	0.0041098	0.0112453
ENSMFAG00000031935	DNAJC7	0.309697	0.31792	0.322098	0.341369	0.334592	0.342829	0.34141	0.332612	0.0376152	0.0324763	0.018971	0.0139901	0.0118933	0.0141139	0.00783097	0.0161582
ENSMFAG00000041241	UBTF	0.301855	0.313192	0.32897	0.342738	0.346487	0.322158	0.347602	0.325128	0.0429212	0.0347475	0.0162007	0.0137252	0.00905471	0.020402	0.00673384	0.018885
ENSMFAG00000039008	RUNDC3A	0.362323	0.357853	0.391347	0.395747	0.414997	0.394736	0.408503	0.374263	0.0168	0.0197697	0.00547909	0.00599307	0.00238498	0.00622259	0.00177316	0.00794666
ENSMFAG00000034312	CCDC43	0.32326	0.342904	0.33666	0.357938	0.352324	0.349403	0.37653	0.345599	0.0293379	0.0235975	0.0139329	0.0108749	0.00778714	0.0127209	0.00350532	0.0125481
ENSMFAG00000035588	ADAM11	0.324146	0.336738	0.364605	0.355698	0.374423	0.382217	0.417003	0.342633	0.0290475	0.0252549	0.00844363	0.011125	0.00485185	0.00723806	0.00150977	0.0130939
ENSMFAG00000002228	C1QL1	0.33331	0.34583	0.382481	0.368517	0.383491	0.367997	0.420223	0.364427	0.0255201	0.0223688	0.0064452	0.00900352	0.00412774	0.00931901	0.0014614	0.00910172
ENSMFAG00000043205	NMT1	0.348512	0.35779	0.375277	0.376979	0.390685	0.37185	0.410737	0.384839	0.020296	0.0197697	0.00715313	0.00764573	0.00363122	0.00856609	0.00170851	0.00659735
ENSMFAG00000044892	SPATA32	0.302067	0.312346	0.325988	0.329992	0.343431	0.314335	0.334373	0.331868	0.0428143	0.0351358	0.0171545	0.0174576	0.00970453	0.0240487	0.00926596	0.0162986
ENSMFAG00000015112	RPRML	0.305964	0.322179	0.32977	0.32114	0.332347	0.310065	0.365799	0.319035	0.0398526	0.0306574	0.0158931	0.0206815	0.0124778	0.0264406	0.00438748	0.0217515
ENSMFAG00000003384	ENSMFAG00000003384	0.300851	0.332788	0.367813	0.372199	0.387583	0.374714	0.439137	0.348501	0.0433871	0.0264489	0.00800683	0.00845486	0.00379764	0.0081899	0.00113407	0.0118175
ENSMFAG00000000684	KCNH6	0.417595	0.428908	0.444509	0.457048	0.472682	0.44136	0.452118	0.434413	0.00847617	0.00951833	0.00325482	0.00295508	0.000989888	0.00389786	0.00111052	0.00382844
ENSMFAG00000038469	SMARCD2	-0.307001	-0.315814	-0.353299	-0.350965	-0.372738	-0.342621	-0.396542	-0.352702	0.0390111	0.033307	0.0102541	0.01211	0.0049723	0.0141331	0.00230883	0.0110439
ENSMFAG00000040147	ERN1	-0.383623	-0.368364	-0.339925	-0.339451	-0.332618	-0.32596	-0.315778	-0.363112	0.0123954	0.0169526	0.0130496	0.0143755	0.0124242	0.0190713	0.0143371	0.00930478
ENSMFAG00000002805	POLG2	-0.307446	-0.317358	-0.343117	-0.335523	-0.350303	-0.33534	-0.382098	-0.348964	0.0387492	0.0326191	0.0122365	0.015484	0.00821608	0.015931	0.00306933	0.0117617
ENSMFAG00000046401	ABCA8	-0.375016	-0.364133	-0.404226	-0.388682	-0.421	-0.389308	-0.425218	-0.394581	0.0137857	0.0182451	0.00465529	0.00662341	0.00214749	0.00653375	0.00136228	0.00569031
ENSMFAG00000003737	ABCA6	-0.332303	-0.353875	-0.376764	-0.379874	-0.397858	-0.381129	-0.41105	-0.363976	0.0258657	0.0207363	0.00693179	0.00751299	0.00314487	0.00737736	0.00170677	0.00916088
ENSMFAG00000003350	ABCA10	-0.363718	-0.380457	-0.405295	-0.410023	-0.430687	-0.414489	-0.443289	-0.3985	0.0164685	0.0143876	0.00464161	0.00511571	0.00182279	0.00499844	0.00113407	0.00540268
ENSMFAG00000038894	TTYH2	-0.365532	-0.346891	-0.380781	-0.36286	-0.395085	-0.360738	-0.387904	-0.393019	0.0159519	0.0222239	0.00658972	0.00992926	0.0034034	0.010367	0.00267219	0.0057608
ENSMFAG00000034483	SMIM5	-0.346005	-0.331507	-0.368709	-0.359962	-0.39116	-0.352045	-0.382632	-0.370244	0.021075	0.0270639	0.007929	0.0104292	0.00361099	0.0119965	0.00302102	0.00856651
ENSMFAG00000030224	ENSMFAG00000030224	-0.356602	-0.366995	-0.394476	-0.390931	-0.408933	-0.41111	-0.436761	-0.362246	0.0179032	0.0172582	0.00532618	0.00651197	0.00260581	0.0053387	0.00113407	0.0094525
ENSMFAG00000035941	H3F3B	-0.352942	-0.358756	-0.373422	-0.38241	-0.39444	-0.414647	-0.400215	-0.347858	0.0191965	0.0197674	0.00725545	0.00741656	0.00341285	0.00499844	0.00213331	0.012032
ENSMFAG00000000583	EXOC7	0.356607	0.363623	0.389758	0.381953	0.402083	0.383452	0.426188	0.388003	0.0179032	0.0182968	0.00563037	0.00745601	0.00290351	0.00709743	0.0013524	0.006333
ENSMFAG00000030706	RF00213	-0.349329	-0.366703	-0.386124	-0.387851	-0.390493	-0.387067	-0.393029	-0.369829	0.020296	0.0172943	0.00604904	0.00674786	0.00364339	0.00672241	0.00243184	0.00858649
ENSMFAG00000037184	SYNGR2	-0.374701	-0.357176	-0.385763	-0.377884	-0.404861	-0.381641	-0.395358	-0.390437	0.0138514	0.0197697	0.00607178	0.0076364	0.00285007	0.00735937	0.00235245	0.0060385
ENSMFAG00000029831	TMEM235	-0.332718	-0.321815	-0.360613	-0.347785	-0.380729	-0.345887	-0.382834	-0.362109	0.0256925	0.03082	0.00899027	0.0128629	0.00434922	0.0134217	0.00301556	0.0094525
ENSMFAG00000043088	BAIAP2	0.336562	0.355083	0.396193	0.398745	0.419828	0.396111	0.448159	0.385697	0.0239267	0.020125	0.00524895	0.00593005	0.00218806	0.0061093	0.00113407	0.00658467
ENSMFAG00000004076	ENSMFAG00000004076	0.340018	0.338087	0.358175	0.342334	0.361713	0.340969	0.353521	0.338487	0.0227666	0.0250162	0.00926396	0.0137252	0.00630923	0.0145745	0.00583924	0.014386
ENSMFAG00000001442	MAFG	0.342238	0.361999	0.392223	0.390209	0.410259	0.385981	0.4452	0.38491	0.0222356	0.0188795	0.00547909	0.00651197	0.00260429	0.0067731	0.00113407	0.00659735
ENSMFAG00000034218	RGS11	0.413127	0.386616	0.397514	0.384993	0.406694	0.373374	0.359416	0.405634	0.00872094	0.0140924	0.00524326	0.00708324	0.00272244	0.008426	0.00510044	0.00468904
ENSMFAG00000038549	ARHGDIG	0.352292	0.347936	0.363234	0.360474	0.372277	0.348653	0.361504	0.357519	0.0193653	0.0222239	0.00866457	0.0103652	0.00504332	0.0129648	0.00485446	0.0102154
ENSMFAG00000040962	DECR2	0.349707	0.343512	0.350675	0.342891	0.358027	0.336754	0.331256	0.326797	0.0202155	0.0235649	0.0107579	0.0137047	0.00678799	0.0154982	0.00995154	0.0181617
ENSMFAG00000003280	FBXL16	0.372492	0.372096	0.414445	0.406279	0.432197	0.396788	0.439094	0.39806	0.0143362	0.0159664	0.00425794	0.00527624	0.00176898	0.0061093	0.00113407	0.00543178
ENSMFAG00000001969	GNG13	0.352554	0.342553	0.375109	0.360691	0.384353	0.353168	0.3827	0.386131	0.0192384	0.0237873	0.00715313	0.0103437	0.00403778	0.0118419	0.00301896	0.00656164
ENSMFAG00000034526	CACNA1H	0.375922	0.380775	0.4176	0.418628	0.435764	0.420115	0.451352	0.411425	0.0135884	0.0143876	0.0042347	0.00449311	0.00171001	0.00474575	0.00111052	0.00435002
ENSMFAG00000031460	PTX4	0.314218	0.313602	0.335675	0.304986	0.320365	0.308545	0.367965	0.343269	0.0348663	0.03456	0.0141922	0.028589	0.0163018	0.0272382	0.00416569	0.0129935
ENSMFAG00000033861	JPT2	-0.346255	-0.323077	-0.351299	-0.337374	-0.366176	-0.334261	-0.349852	-0.352985	0.020996	0.0304393	0.0106505	0.0149258	0.00571025	0.0162142	0.00633371	0.0110439
ENSMFAG00000045744	CASKIN1	0.374887	0.38289	0.391775	0.399999	0.40733	0.415213	0.421052	0.369388	0.0137909	0.0143876	0.00547909	0.00578497	0.00269734	0.00499538	0.00144196	0.00862413
ENSMFAG00000010740	ENSMFAG00000010740	0.333292	0.323034	0.331369	0.320962	0.333406	0.309122	0.315798	0.313019	0.0255201	0.0304562	0.0153393	0.0207546	0.0122104	0.0268891	0.0143371	0.024758
ENSMFAG00000039462	CCNF	0.363858	0.373238	0.413464	0.404205	0.434581	0.405149	0.437961	0.404276	0.0164685	0.0158105	0.00432024	0.00545861	0.00172191	0.00547282	0.00113407	0.00478465
ENSMFAG00000041890	TBC1D24	0.339638	0.347947	0.375465	0.367804	0.386074	0.371921	0.415247	0.372628	0.0228381	0.0222239	0.00714209	0.00910271	0.00389287	0.00855749	0.0015505	0.00826457
ENSMFAG00000001468	ZSCAN32	-0.358072	-0.348145	-0.373815	-0.366277	-0.384705	-0.355927	-0.375596	-0.379098	0.0175675	0.0222239	0.00724518	0.00934904	0.0039983	0.0112634	0.00357842	0.00731376
ENSMFAG00000032460	GLYR1	0.304677	0.329753	0.358966	0.361902	0.379647	0.374763	0.426613	0.334976	0.040692	0.0280733	0.00919753	0.0101238	0.00446086	0.0081899	0.00135182	0.0154022
ENSMFAG00000003274	MRTFB	0.330714	0.325928	0.358527	0.356509	0.376055	0.335254	0.371596	0.372901	0.0265037	0.029608	0.0092257	0.0109812	0.00472375	0.0159696	0.00384229	0.00821135
ENSMFAG00000000424	NDE1	-0.35455	-0.337674	-0.359578	-0.342624	-0.369747	-0.340924	-0.363492	-0.365897	0.0184898	0.0250887	0.00912909	0.0137252	0.00532651	0.0145745	0.00465645	0.00889915
ENSMFAG00000045638	TMC7	-0.365275	-0.35151	-0.389299	-0.377371	-0.408956	-0.376866	-0.403675	-0.393487	0.0160802	0.0214559	0.00564546	0.0076364	0.00260581	0.00789056	0.00195811	0.00571879
ENSMFAG00000031347	SYT17	0.317123	0.332838	0.375522	0.367779	0.392464	0.370325	0.427827	0.367695	0.033051	0.0264489	0.00714209	0.00910271	0.00352899	0.00873768	0.00133051	0.00874523
ENSMFAG00000037012	DCUN1D3	0.317164	0.312166	0.336335	0.328862	0.352525	0.316578	0.350821	0.355456	0.0330401	0.0351838	0.0140067	0.017776	0.0077618	0.0231079	0.00617587	0.0106344
ENSMFAG00000001040	ENSMFAG00000001040	-0.35572	-0.346091	-0.384625	-0.377032	-0.40915	-0.375889	-0.395887	-0.382542	0.0181257	0.0222287	0.00620048	0.00764543	0.00260581	0.00800301	0.00233848	0.0068198
ENSMFAG00000042406	ASPHD1	0.383191	0.388476	0.408863	0.402689	0.422222	0.399435	0.417911	0.375217	0.012431	0.0139736	0.00450615	0.00556546	0.00210445	0.00592443	0.00150977	0.00776304
ENSMFAG00000030440	TAOK2	0.300521	0.313149	0.330246	0.336991	0.350856	0.337924	0.348005	0.309937	0.0436601	0.0347475	0.0157186	0.015019	0.00807298	0.015231	0.00664535	0.0263532
ENSMFAG00000031217	DOC2A	0.330346	0.332779	0.371293	0.359637	0.384924	0.354779	0.403112	0.368913	0.0267013	0.0264489	0.00748875	0.0105032	0.00398389	0.01143	0.00198785	0.00865227
ENSMFAG00000030805	CORO1A	0.321545	0.329414	0.364833	0.356266	0.381984	0.34826	0.399469	0.355269	0.0305644	0.0281894	0.00844063	0.0110162	0.00425343	0.0130475	0.00215632	0.0106372
ENSMFAG00000002731	FBRS	0.315978	0.311449	0.337645	0.328457	0.340685	0.307027	0.342435	0.332397	0.0336654	0.0355128	0.0136858	0.0179601	0.0103874	0.028058	0.0076276	0.0162047
ENSMFAG00000032375	C16orf58	0.337169	0.339752	0.354635	0.351525	0.362357	0.355279	0.39238	0.335662	0.023799	0.0244422	0.01007	0.011997	0.00617537	0.0113398	0.0024689	0.0151749
ENSMFAG00000037814	ADCY7	0.341208	0.364114	0.397995	0.402837	0.417644	0.401787	0.436975	0.384438	0.0225681	0.0182451	0.00519486	0.00556546	0.00225975	0.00585917	0.00113407	0.00662143
ENSMFAG00000042034	AMFR	0.324629	0.315158	0.347747	0.334368	0.348771	0.341293	0.355006	0.341378	0.0289066	0.0338088	0.0112743	0.0158538	0.00852821	0.014549	0.00562347	0.0134414
ENSMFAG00000032545	PLLP	-0.334774	-0.322401	-0.36223	-0.346101	-0.379739	-0.352651	-0.387306	-0.3659	0.0246659	0.0306249	0.00876311	0.0132212	0.00444936	0.0118913	0.0027071	0.00889915
ENSMFAG00000002708	DOK4	0.343247	0.353806	0.388447	0.384996	0.409604	0.376105	0.426638	0.386882	0.0218101	0.0207461	0.00570614	0.00708324	0.00260581	0.00798234	0.00135182	0.00645787
ENSMFAG00000030602	CCDC113	0.315192	0.331019	0.363424	0.359187	0.373001	0.360643	0.392199	0.350867	0.0343281	0.0272604	0.00863248	0.0106165	0.00496855	0.0103921	0.00247864	0.0114515
ENSMFAG00000040729	CDH11	0.330378	0.322853	0.33167	0.316053	0.320857	0.324382	0.349746	0.358009	0.0266999	0.0305237	0.0152813	0.0228666	0.0161151	0.0195145	0.00634517	0.0101667
ENSMFAG00000043754	CMTM4	0.345383	0.346404	0.392333	0.37922	0.413078	0.379593	0.423156	0.384486	0.0212058	0.0222239	0.00547909	0.00751299	0.00247711	0.00768941	0.00138568	0.00662143
ENSMFAG00000038855	SLC12A4	-0.357854	-0.354514	-0.382424	-0.364805	-0.382658	-0.353692	-0.403162	-0.398251	0.017644	0.0204387	0.0064452	0.00967116	0.00419904	0.0117002	0.00198701	0.00542534
ENSMFAG00000043795	NFATC3	-0.30289	-0.317275	-0.345435	-0.347892	-0.368094	-0.35031	-0.383286	-0.314642	0.0421111	0.0326191	0.0116967	0.0128531	0.00551767	0.0124197	0.0029787	0.0238392
ENSMFAG00000033155	ST3GAL2	0.346554	0.348057	0.363165	0.362668	0.372038	0.384791	0.395163	0.339115	0.0209751	0.0222239	0.00866818	0.0099744	0.00507497	0.0069658	0.00235817	0.0141665
ENSMFAG00000043003	RFWD3	-0.330072	-0.326295	-0.359792	-0.359604	-0.371502	-0.367067	-0.364383	-0.347773	0.0267886	0.0295119	0.00909961	0.0105032	0.00514601	0.00933282	0.00455021	0.0120396
ENSMFAG00000026134	FA2H	-0.338822	-0.325279	-0.365988	-0.351105	-0.388096	-0.352631	-0.384063	-0.360683	0.0231388	0.029908	0.00829093	0.0120703	0.00375447	0.0118913	0.0029231	0.00964244
ENSMFAG00000039290	ZNRF1	0.319467	0.337346	0.379592	0.371446	0.39417	0.367243	0.432292	0.36219	0.0316164	0.0251099	0.00670277	0.00862906	0.00341285	0.00933282	0.00123805	0.0094525
ENSMFAG00000035344	BCAR1	0.307892	0.328122	0.364751	0.359831	0.381391	0.357036	0.418706	0.350047	0.038583	0.0285414	0.00844063	0.0104441	0.00428774	0.011064	0.00150213	0.0115794
ENSMFAG00000037127	WWOX	-0.340328	-0.346995	-0.375039	-0.357844	-0.378765	-0.35547	-0.407344	-0.375284	0.0227261	0.0222239	0.00715313	0.0108823	0.00452986	0.0113318	0.00182793	0.00775699
ENSMFAG00000033724	GAN	-0.3104	-0.305504	-0.349822	-0.339703	-0.362593	-0.332906	-0.363376	-0.347191	0.0372617	0.0394557	0.0109139	0.0143258	0.0061444	0.01681	0.00465645	0.0121945
ENSMFAG00000042597	WFDC1	0.461153	0.45282	0.483193	0.465681	0.4877	0.471972	0.501728	0.491258	0.00428789	0.00763957	0.00210943	0.00295508	0.000956049	0.00255041	0.000555678	0.00140823
ENSMFAG00000041363	ATP2C2	0.314547	0.335595	0.36812	0.355455	0.373525	0.359519	0.425476	0.361904	0.0347382	0.0257211	0.00793696	0.0111669	0.00491915	0.010561	0.00135774	0.00946255
ENSMFAG00000040673	FAM92B	0.359846	0.351588	0.393342	0.38122	0.405694	0.381523	0.415497	0.39069	0.017106	0.0214559	0.00540494	0.00749325	0.00280877	0.00735937	0.00154181	0.00602876
ENSMFAG00000042205	JPH3	0.393101	0.412294	0.444447	0.458108	0.4757	0.466947	0.4918	0.402526	0.010785	0.0114134	0.00325482	0.00295508	0.000989888	0.00255041	0.00062701	0.00485948
ENSMFAG00000032064	SNAI3	-0.384708	-0.374112	-0.394829	-0.396855	-0.417956	-0.388528	-0.394961	-0.413653	0.0123441	0.0158105	0.00531837	0.00594596	0.00225975	0.00657185	0.00236911	0.00435002
ENSMFAG00000041824	GALNS	-0.310481	-0.307794	-0.328577	-0.331208	-0.338367	-0.319137	-0.325489	-0.350146	0.0372617	0.0379955	0.0163425	0.0170103	0.0109411	0.0217312	0.0114954	0.0115767
ENSMFAG00000040263	ANKRD11	0.327811	0.33871	0.358079	0.379516	0.380202	0.376395	0.373309	0.354776	0.0276353	0.0247798	0.00927782	0.00751299	0.0044051	0.00793597	0.00373822	0.0107456
ENSMFAG00000000233	KCNG2	0.344327	0.34493	0.340432	0.328381	0.326988	0.340158	0.363032	0.337865	0.0215349	0.0227918	0.012898	0.0179799	0.0140911	0.0147338	0.00468107	0.0145507
ENSMFAG00000041988	MBP	-0.330801	-0.321133	-0.365133	-0.350083	-0.386576	-0.35685	-0.391103	-0.358037	0.0265037	0.0312751	0.00844063	0.0123405	0.00388734	0.0110872	0.0024948	0.0101667
ENSMFAG00000043259	RTTN	-0.392332	-0.402971	-0.426319	-0.428504	-0.447919	-0.430447	-0.452449	-0.41288	0.0109558	0.0120523	0.00370921	0.00380935	0.00137803	0.00415118	0.00111052	0.00435002
ENSMFAG00000009175	CDH19	-0.387247	-0.38313	-0.420047	-0.404464	-0.441564	-0.406021	-0.444808	-0.407016	0.0117524	0.0143876	0.00406177	0.00545861	0.00154952	0.00537568	0.00113407	0.00468904
ENSMFAG00000010807	PHLPP1	-0.371225	-0.357147	-0.383746	-0.356645	-0.386542	-0.363446	-0.397956	-0.39852	0.0146845	0.0197697	0.00633012	0.0109455	0.00388734	0.0100564	0.00223304	0.00540268
ENSMFAG00000026367	ENSMFAG00000026367	-0.329983	-0.356042	-0.383476	-0.385559	-0.39992	-0.413345	-0.437778	-0.341199	0.0267886	0.0199835	0.00633012	0.00705399	0.00305418	0.00510502	0.00113407	0.0135004
ENSMFAG00000011966	RF00017	0.354766	0.370568	0.37881	0.389684	0.385404	0.369689	0.369121	0.374142	0.0184479	0.0164176	0.00684667	0.00653342	0.00395758	0.00894019	0.00407411	0.00796525
ENSMFAG00000032229	SLC14A1	-0.34225	-0.327502	-0.322003	-0.316837	-0.316684	-0.332612	-0.338265	-0.360025	0.0222356	0.0287616	0.019005	0.0224946	0.0176959	0.0169161	0.00847426	0.00967728
ENSMFAG00000042983	CELF4	0.304647	0.317421	0.346276	0.340721	0.357641	0.328808	0.384364	0.353848	0.0407054	0.0326191	0.0114756	0.014089	0.00683885	0.0181383	0.00290972	0.0109138
ENSMFAG00000001408	ELP2	-0.354658	-0.352342	-0.365106	-0.367743	-0.370064	-0.355154	-0.355146	-0.377223	0.0184479	0.0210439	0.00844063	0.00910271	0.00528954	0.0113613	0.00560692	0.00758672
ENSMFAG00000030811	ZNF24	-0.301873	-0.309831	-0.342734	-0.320761	-0.350137	-0.326713	-0.385104	-0.328199	0.0429212	0.0363979	0.0123022	0.0208349	0.00824154	0.0188033	0.00285913	0.0176309
ENSMFAG00000031845	NOL4	0.324223	0.325375	0.361226	0.357206	0.383382	0.341578	0.393253	0.375406	0.0290267	0.0299006	0.00890331	0.0109247	0.0041355	0.0144992	0.00243184	0.00773974
ENSMFAG00000003541	RNF125	-0.3782	-0.358541	-0.395244	-0.374868	-0.405214	-0.369526	-0.399461	-0.398226	0.0131174	0.0197674	0.00531837	0.00796866	0.00285007	0.00895596	0.00215632	0.00542534
ENSMFAG00000006484	RF00026	-0.308436	-0.315058	-0.341933	-0.346921	-0.365694	-0.357469	-0.371611	-0.314843	0.038171	0.0338088	0.0125431	0.0130765	0.00576848	0.0109938	0.00384229	0.0237558
ENSMFAG00000023934	TTC39C	-0.329462	-0.335445	-0.371992	-0.376116	-0.389982	-0.370746	-0.397427	-0.361964	0.0269037	0.0257211	0.00739048	0.00779139	0.00366756	0.00867805	0.00225877	0.0094525
ENSMFAG00000039623	NPC1	-0.403543	-0.39296	-0.428186	-0.413774	-0.445281	-0.409516	-0.441109	-0.43084	0.00970277	0.0133847	0.00359425	0.00492241	0.00144458	0.0053387	0.00113407	0.00389914
ENSMFAG00000040371	RMC1	-0.371907	-0.363882	-0.37432	-0.386346	-0.391731	-0.369612	-0.356084	-0.378355	0.0144495	0.0182451	0.00715313	0.00694086	0.0035672	0.00894019	0.00548223	0.00738082
ENSMFAG00000032138	RBBP8	-0.337082	-0.338687	-0.378612	-0.365934	-0.378791	-0.367311	-0.390996	-0.360398	0.023799	0.0247798	0.0068598	0.00940343	0.00452986	0.00933282	0.0024948	0.00965209
ENSMFAG00000045155	ABHD3	-0.316652	-0.308073	-0.335475	-0.331323	-0.346772	-0.301402	-0.330033	-0.337926	0.0332671	0.0379081	0.014234	0.0169589	0.00901523	0.031212	0.0102767	0.0145507
ENSMFAG00000039357	TYMS	-0.36289	-0.349747	-0.388353	-0.369288	-0.400892	-0.374794	-0.403806	-0.387997	0.0166845	0.0218467	0.00571441	0.00888255	0.00300444	0.0081899	0.00195374	0.006333
ENSMFAG00000044904	TMEM200C	0.383888	0.376594	0.392146	0.376594	0.402863	0.357956	0.402363	0.41156	0.0123441	0.0150692	0.00547909	0.00775857	0.00288957	0.0109213	0.00200835	0.00435002
ENSMFAG00000041605	PPP4R1	-0.350144	-0.363983	-0.386504	-0.394441	-0.404017	-0.391855	-0.422729	-0.375384	0.0202155	0.0182451	0.00597949	0.00608898	0.00285007	0.00644647	0.00139836	0.00773974
ENSMFAG00000044337	PLPP2	-0.353004	-0.341127	-0.382833	-0.369271	-0.40367	-0.367168	-0.400061	-0.382968	0.0191965	0.0241535	0.00642016	0.00888255	0.00285007	0.00933282	0.00213783	0.00681275
ENSMFAG00000033092	PALM	0.337959	0.346523	0.380986	0.377603	0.40096	0.373582	0.414946	0.356564	0.0234927	0.0222239	0.00657337	0.0076364	0.00300444	0.00841746	0.00155655	0.0104433
ENSMFAG00000040214	CBARP	0.376803	0.383003	0.406019	0.402278	0.422547	0.3982	0.417784	0.387497	0.0135367	0.0143876	0.00464161	0.00557582	0.00210445	0.00602671	0.00150977	0.00636016
ENSMFAG00000000498	REXO1	0.343242	0.339707	0.377318	0.38346	0.402155	0.381119	0.396241	0.357561	0.0218101	0.0244471	0.00691453	0.00730228	0.00290351	0.00737736	0.00232473	0.0102154
ENSMFAG00000033202	AP3D1	0.300359	0.317353	0.343402	0.351559	0.357095	0.354911	0.382152	0.327268	0.0437131	0.0326191	0.0121449	0.0119952	0.00693179	0.0114292	0.00306548	0.0179458
ENSMFAG00000015799	PEAK3	0.313438	0.313728	0.347466	0.356869	0.370785	0.364676	0.370776	0.319425	0.03544	0.0345271	0.0112838	0.0109247	0.00520695	0.00984068	0.00391961	0.0215838
ENSMFAG00000041421	ZNF555	-0.360196	-0.367506	-0.390533	-0.380414	-0.394348	-0.384655	-0.410089	-0.36575	0.0170619	0.0170505	0.00558367	0.00751299	0.00341285	0.00697402	0.00173101	0.00890912
ENSMFAG00000041280	ENSMFAG00000041280	-0.310871	-0.309865	-0.333754	-0.332878	-0.347463	-0.330663	-0.347124	-0.328545	0.0370398	0.0363817	0.0146868	0.016382	0.00883927	0.0175254	0.00679608	0.0175174
ENSMFAG00000044766	PIP5K1C	0.300516	0.315185	0.334331	0.354451	0.36046	0.370575	0.372143	0.302263	0.0436601	0.0338046	0.0145801	0.0114473	0.00644757	0.00867805	0.00381864	0.030693
ENSMFAG00000031215	ZFR2	0.317188	0.316852	0.332662	0.324035	0.346563	0.320015	0.342742	0.333152	0.0330401	0.0328517	0.0149735	0.0195312	0.00905471	0.0213752	0.00758524	0.0159397
ENSMFAG00000000254	UBXN6	0.327154	0.318392	0.337197	0.32192	0.334509	0.325046	0.347172	0.333822	0.027959	0.0324259	0.0137397	0.0203866	0.0119112	0.0193016	0.00678681	0.0157513
ENSMFAG00000031298	SEMA6B	0.352872	0.370608	0.412748	0.410236	0.435329	0.410541	0.462567	0.387745	0.0191965	0.0164176	0.00435682	0.00511571	0.00171251	0.0053387	0.00093538	0.00634181
ENSMFAG00000038754	PLIN3	-0.316917	-0.307739	-0.345196	-0.331561	-0.36234	-0.329246	-0.365597	-0.347681	0.0331712	0.0379955	0.0117527	0.0169119	0.00617537	0.0180273	0.00440189	0.0120457
ENSMFAG00000044973	HSD11B1L	0.373573	0.377193	0.418335	0.406656	0.434955	0.396086	0.438831	0.407899	0.0140843	0.0149553	0.00419657	0.00521285	0.00171777	0.0061093	0.00113407	0.00468904
ENSMFAG00000039503	SLC25A23	0.366951	0.35749	0.375801	0.382444	0.391766	0.374442	0.375056	0.367554	0.0156135	0.0197697	0.00710706	0.00741656	0.0035672	0.0081899	0.00360598	0.00874523
ENSMFAG00000039721	ZNF557	-0.319744	-0.31627	-0.353873	-0.353377	-0.362866	-0.338736	-0.372234	-0.356919	0.0314796	0.0330929	0.0101515	0.0116544	0.00611258	0.0150732	0.00381864	0.0103612
ENSMFAG00000013072	CTXN1	0.400143	0.396577	0.424677	0.413058	0.431057	0.397197	0.434271	0.420225	0.0099106	0.013075	0.00374743	0.00500537	0.00180091	0.0061093	0.00119713	0.00416509
ENSMFAG00000035810	PRR36	0.340764	0.336689	0.365719	0.353013	0.366539	0.335435	0.380754	0.36393	0.0225788	0.0252549	0.00835096	0.0117384	0.00565473	0.0159149	0.00316446	0.00916401
ENSMFAG00000032475	CDKN2D	0.3536	0.372189	0.411611	0.40931	0.432453	0.408179	0.457159	0.38252	0.0189288	0.0159664	0.00436711	0.00511571	0.00176898	0.0053387	0.00107331	0.0068198
ENSMFAG00000036898	CARM1	0.337184	0.348029	0.383635	0.379085	0.393493	0.367926	0.423814	0.38574	0.023799	0.0222239	0.00633012	0.00751299	0.00344542	0.00931901	0.00136543	0.00658467
ENSMFAG00000022939	ZNF627	-0.370338	-0.375142	-0.368827	-0.361982	-0.358354	-0.367161	-0.374034	-0.360767	0.0148044	0.0156445	0.00791084	0.0101064	0.00674149	0.00933282	0.00368628	0.00964244
ENSMFAG00000001870	ZNF20	-0.323839	-0.337273	-0.349099	-0.359906	-0.373394	-0.354269	-0.379933	-0.332307	0.0290769	0.0251099	0.01107	0.0104292	0.00491923	0.0115529	0.00323307	0.0162173
ENSMFAG00000037531	TNPO2	0.315454	0.330811	0.366736	0.362294	0.378705	0.35726	0.41007	0.352154	0.0340653	0.0274077	0.00822642	0.0100173	0.00453527	0.0110252	0.00173101	0.0111608
ENSMFAG00000043969	CC2D1A	0.333616	0.350517	0.380421	0.381308	0.395803	0.3843	0.429101	0.368119	0.0254214	0.021489	0.00662426	0.00749325	0.00334118	0.00698374	0.00132505	0.00870825
ENSMFAG00000038013	IL27RA	0.347763	0.36186	0.407021	0.397939	0.4246	0.401568	0.455411	0.38773	0.0205782	0.0188795	0.00464161	0.00594596	0.00207761	0.00585917	0.00107331	0.00634181
ENSMFAG00000039935	PALM3	0.302599	0.31053	0.326901	0.341267	0.346208	0.356171	0.351804	0.317465	0.042331	0.0358664	0.0167729	0.0140024	0.0090945	0.011224	0.00602703	0.022457
ENSMFAG00000002180	ADGRL1	0.369467	0.402415	0.436292	0.442619	0.459224	0.462267	0.50317	0.397815	0.0149646	0.0120523	0.00359425	0.00316759	0.00128658	0.00261036	0.000555678	0.00543178
ENSMFAG00000035483	ZNF333	-0.314771	-0.329256	-0.366588	-0.356426	-0.376147	-0.363223	-0.39602	-0.349067	0.0345793	0.0282091	0.00825629	0.010997	0.00471743	0.0100597	0.00233434	0.0117617
ENSMFAG00000003076	SLC1A6	0.330468	0.345223	0.390198	0.37754	0.404047	0.385508	0.445036	0.370563	0.0266733	0.0226791	0.00560805	0.0076364	0.00285007	0.00687823	0.00113407	0.00851481
ENSMFAG00000030806	BRD4	0.31804	0.33858	0.366499	0.374059	0.379178	0.36355	0.41056	0.360332	0.0325361	0.0247798	0.00825629	0.00800257	0.00449742	0.0100558	0.00171139	0.00965209
ENSMFAG00000039188	CYP4F11	-0.355903	-0.356022	-0.369835	-0.36665	-0.383087	-0.370674	-0.368479	-0.351386	0.0180554	0.0199835	0.00778024	0.00932477	0.00417158	0.00867805	0.00413428	0.0113429
ENSMFAG00000034490	ENSMFAG00000034490	0.334002	0.361668	0.38471	0.390296	0.394454	0.377346	0.422927	0.361432	0.0251134	0.0188795	0.00620048	0.00651197	0.00341285	0.0078524	0.00139677	0.00955428
ENSMFAG00000039324	DDA1	0.300987	0.301521	0.340457	0.331446	0.342209	0.312619	0.356093	0.333381	0.0433577	0.0424314	0.012898	0.016945	0.0100045	0.0250668	0.00548223	0.0158705
ENSMFAG00000039483	MAP1S	0.358665	0.361025	0.380188	0.379439	0.388137	0.372838	0.399387	0.368104	0.0174492	0.0190145	0.00664714	0.00751299	0.00375447	0.00847337	0.00215632	0.00870825
ENSMFAG00000034366	JAK3	0.376384	0.357038	0.371947	0.354414	0.368065	0.334403	0.362153	0.403503	0.0135367	0.0197697	0.00739171	0.0114493	0.00551767	0.0162142	0.00478862	0.00485948
ENSMFAG00000042756	CCDC124	0.341043	0.343807	0.350294	0.354499	0.355722	0.34768	0.355362	0.339338	0.0225681	0.0234089	0.0108083	0.0114473	0.00714613	0.0131854	0.00558713	0.0140872
ENSMFAG00000040625	MAST3	0.326599	0.340519	0.383526	0.389924	0.407532	0.374641	0.421436	0.365332	0.0281623	0.0242591	0.00633012	0.00651197	0.00268866	0.0081899	0.00144129	0.00898177
ENSMFAG00000041433	SSBP4	0.330002	0.329035	0.361867	0.35356	0.381097	0.334632	0.378844	0.34914	0.0267886	0.0282091	0.00882259	0.0116519	0.0043008	0.0162024	0.00331853	0.0117617
ENSMFAG00000045477	ENSMFAG00000045477	0.306777	0.33471	0.376318	0.369817	0.388555	0.376955	0.442949	0.345502	0.0392847	0.0259928	0.0069833	0.00886188	0.0037103	0.0078891	0.00113407	0.0125712
ENSMFAG00000045375	CRTC1	0.380184	0.377616	0.409263	0.408952	0.41866	0.400854	0.427778	0.392472	0.0127269	0.0148671	0.00450615	0.00511571	0.00225153	0.00585917	0.00133051	0.00588797
ENSMFAG00000021112	ENSMFAG00000021112	0.376219	0.380936	0.404289	0.417665	0.433065	0.417127	0.42185	0.386633	0.0135367	0.0143876	0.00465529	0.00460069	0.00176898	0.00482863	0.00142781	0.00647683
ENSMFAG00000039103	ENSMFAG00000039103	0.366174	0.358532	0.373256	0.38353	0.399144	0.372448	0.371783	0.368967	0.0157527	0.0197674	0.00726751	0.00730051	0.0030696	0.00848601	0.00383288	0.00865227
ENSMFAG00000046087	GMIP	0.446468	0.409197	0.412812	0.408124	0.420739	0.386971	0.378366	0.440358	0.00584923	0.0120523	0.00435682	0.00511571	0.00215427	0.00672241	0.00335767	0.00336301
ENSMFAG00000040852	ENSMFAG00000040852	0.346229	0.3335	0.325825	0.337747	0.338205	0.322542	0.306497	0.361088	0.020996	0.02631	0.0172008	0.014835	0.0109522	0.0201969	0.0175393	0.00962038
ENSMFAG00000042298	ENSMFAG00000042298	0.321246	0.325169	0.352064	0.355443	0.374263	0.347244	0.381505	0.356313	0.0307623	0.0299647	0.0105016	0.0111669	0.00485654	0.0132177	0.00313022	0.0104642
ENSMFAG00000046574	ENSMFAG00000046574	0.308512	0.320062	0.352381	0.351951	0.375312	0.358725	0.396011	0.346849	0.0381568	0.0319266	0.01047	0.0119353	0.00480846	0.010711	0.00233434	0.012314
ENSMFAG00000007358	PLEKHF1	-0.380566	-0.378958	-0.398117	-0.388753	-0.406605	-0.389618	-0.427921	-0.405446	0.0127269	0.014613	0.00519212	0.00662341	0.00272244	0.00653375	0.00133051	0.00468904
ENSMFAG00000042864	ZNF536	-0.308118	-0.31129	-0.350469	-0.335391	-0.361382	-0.334396	-0.388695	-0.352819	0.0383922	0.0355459	0.010773	0.0155137	0.00634139	0.0162142	0.00261408	0.0110439
ENSMFAG00000030329	ANKRD27	-0.364974	-0.361431	-0.374473	-0.375392	-0.387563	-0.343015	-0.36899	-0.401914	0.0161926	0.0189117	0.00715313	0.00793055	0.00379764	0.014072	0.00409371	0.00488934
ENSMFAG00000030089	RGS9BP	-0.330506	-0.329317	-0.353721	-0.351829	-0.365073	-0.337805	-0.352648	-0.357338	0.026667	0.0281946	0.0101842	0.0119353	0.00585584	0.015231	0.00591942	0.0102587
ENSMFAG00000002286	SLC7A9	-0.330793	-0.317054	-0.347608	-0.33417	-0.357932	-0.329186	-0.353333	-0.353458	0.0265037	0.0327837	0.0112838	0.0159195	0.00679435	0.018037	0.00585626	0.0109816
ENSMFAG00000041182	HPN	-0.307671	-0.311326	-0.352747	-0.347255	-0.377475	-0.346328	-0.397358	-0.351849	0.0386483	0.0355459	0.0103884	0.013036	0.00460207	0.0133553	0.00225877	0.0112214
ENSMFAG00000035898	ENSMFAG00000035898	0.346008	0.329592	0.353266	0.345114	0.36668	0.359511	0.369164	0.366895	0.021075	0.028166	0.0102541	0.0133819	0.0056453	0.010561	0.00407105	0.00885429
ENSMFAG00000003950	CD22	-0.359378	-0.343889	-0.384763	-0.369081	-0.402322	-0.369639	-0.396777	-0.383539	0.0172467	0.0234071	0.00620048	0.00888747	0.00290351	0.00894019	0.00230162	0.00674598
ENSMFAG00000014904	FFAR1	-0.358409	-0.347841	-0.376293	-0.366369	-0.379431	-0.35527	-0.380708	-0.384702	0.017472	0.0222239	0.0069833	0.00932888	0.004478	0.0113398	0.00316446	0.00661427
ENSMFAG00000044096	CLIP3	0.314909	0.326137	0.356349	0.353225	0.359981	0.342363	0.393073	0.35067	0.0345279	0.029571	0.00969314	0.0117118	0.00653953	0.014249	0.00243184	0.0114905
ENSMFAG00000043630	ZNF793	0.347683	0.339911	0.374608	0.367793	0.3853	0.352708	0.375392	0.380938	0.0205782	0.0243964	0.00715313	0.00910271	0.00396926	0.0118913	0.00359604	0.00704388
ENSMFAG00000032919	ZNF571	0.366488	0.35531	0.394689	0.386426	0.414807	0.382629	0.393821	0.401366	0.0156353	0.0200656	0.00531837	0.00694086	0.00239372	0.00720107	0.00242107	0.004953
ENSMFAG00000039415	ZNF540	0.399534	0.382747	0.405809	0.39765	0.418552	0.392726	0.396585	0.427881	0.0099106	0.0143876	0.00464161	0.00594596	0.00225153	0.00644647	0.00230883	0.00407677
ENSMFAG00000037792	SIPA1L3	0.375728	0.381134	0.41235	0.414979	0.423608	0.434916	0.439667	0.399207	0.0135988	0.0143876	0.00436711	0.0048496	0.00207836	0.00389786	0.00113407	0.00533978
ENSMFAG00000042304	DPF1	0.377807	0.384376	0.417315	0.409236	0.430091	0.405316	0.450917	0.410817	0.0131174	0.0143876	0.0042347	0.00511571	0.0018537	0.00547282	0.00111052	0.00442107
ENSMFAG00000040188	PPP1R14A	-0.341104	-0.322655	-0.355756	-0.342869	-0.376621	-0.340808	-0.363467	-0.367666	0.0225681	0.0306011	0.00982712	0.0137047	0.00465549	0.0145796	0.00465645	0.00874523
ENSMFAG00000031637	SPRED3	0.354014	0.351458	0.377486	0.363427	0.389595	0.346578	0.38146	0.38579	0.0187799	0.0214559	0.00691453	0.00987267	0.00366822	0.0133488	0.00313134	0.00658467
ENSMFAG00000001335	LRFN1	0.325734	0.346747	0.384851	0.381489	0.403623	0.387065	0.440751	0.3531	0.0286031	0.0222239	0.00620048	0.00749325	0.00285007	0.00672241	0.00113407	0.0110225
ENSMFAG00000035753	SAMD4B	0.401964	0.393681	0.419874	0.415058	0.426344	0.408818	0.424054	0.421863	0.00970277	0.0133847	0.00406177	0.0048496	0.0020032	0.0053387	0.00136543	0.00416509
ENSMFAG00000044241	MED29	0.319722	0.335043	0.373571	0.363357	0.388195	0.360374	0.425907	0.360728	0.0314796	0.0259652	0.0072523	0.00987267	0.00375149	0.0104453	0.0013577	0.00964244
ENSMFAG00000038707	SUPT5H	0.313251	0.319424	0.324846	0.334982	0.326374	0.328459	0.333071	0.320631	0.0355573	0.0321799	0.0176341	0.0156546	0.0142307	0.0181938	0.00955902	0.0209884
ENSMFAG00000031315	PLD3	0.32555	0.342518	0.389629	0.388687	0.403996	0.387597	0.441575	0.365962	0.0286031	0.0237873	0.00563037	0.00662341	0.00285007	0.00668293	0.00113407	0.00889915
ENSMFAG00000030784	LIPE	-0.310477	-0.302505	-0.342035	-0.32934	-0.36253	-0.327691	-0.371865	-0.344077	0.0372617	0.0416306	0.0125145	0.0175641	0.0061444	0.0184252	0.00383288	0.0128258
ENSMFAG00000032067	PPP1R37	0.317716	0.327665	0.340936	0.354963	0.373472	0.350999	0.363122	0.321756	0.0328002	0.0287321	0.0128346	0.0112689	0.00491915	0.0122256	0.00467874	0.0204463
ENSMFAG00000009032	QPCTL	0.300391	0.319004	0.355835	0.340902	0.35974	0.332791	0.402213	0.334634	0.0437131	0.0322017	0.00981841	0.0140819	0.00654362	0.0168564	0.00200835	0.0154791
ENSMFAG00000033696	ENSMFAG00000033696	0.328846	0.340244	0.383004	0.373639	0.399947	0.364212	0.417621	0.359239	0.027164	0.0243964	0.00640492	0.00810808	0.00305418	0.0099473	0.00150977	0.00982012
ENSMFAG00000029984	PNMA8C	0.345906	0.346313	0.329948	0.329611	0.330627	0.337734	0.321232	0.33076	0.0210851	0.0222239	0.0158416	0.0175424	0.0129863	0.015231	0.0126601	0.016722
ENSMFAG00000035539	ENSMFAG00000035539	0.31883	0.336215	0.363824	0.369823	0.382139	0.374556	0.405899	0.346927	0.0319365	0.0254239	0.00859301	0.00886188	0.00425092	0.0081899	0.00187723	0.0122983
ENSMFAG00000036156	CALM3	0.322043	0.339391	0.36545	0.362599	0.37685	0.361979	0.402532	0.338171	0.0302767	0.0245583	0.00839535	0.0099744	0.00463074	0.0101861	0.00200835	0.0144661
ENSMFAG00000041192	ARHGAP35	0.385495	0.406847	0.436074	0.450535	0.466727	0.463295	0.501809	0.426978	0.012239	0.0120523	0.00359425	0.00295508	0.000989888	0.00261036	0.000555678	0.00407677
ENSMFAG00000037527	SLC8A2	0.328787	0.346707	0.377047	0.377354	0.400756	0.365193	0.425534	0.367407	0.027164	0.0222239	0.00693179	0.0076364	0.00300444	0.0097292	0.00135774	0.0087562
ENSMFAG00000008705	ZNF541	0.370631	0.359127	0.395106	0.380827	0.413563	0.375981	0.400055	0.394089	0.0147901	0.0197674	0.00531837	0.00749325	0.0024566	0.00798921	0.00213783	0.00571879
ENSMFAG00000045265	ZSWIM9	0.323585	0.341905	0.360571	0.365365	0.376388	0.367367	0.388909	0.338847	0.0292332	0.0238036	0.00899027	0.00950068	0.00467409	0.00933282	0.00260316	0.0142646
ENSMFAG00000031618	GRIN2D	0.318475	0.322835	0.362208	0.352007	0.375358	0.366448	0.397838	0.343135	0.032263	0.0305237	0.00876311	0.0119353	0.00480509	0.00942761	0.00223304	0.0130004
ENSMFAG00000031826	LMTK3	0.394396	0.4058	0.432174	0.433212	0.44984	0.436745	0.461255	0.410528	0.0105066	0.0120523	0.00359425	0.00359291	0.00137249	0.00389786	0.000937812	0.00445277
ENSMFAG00000003432	CA11	0.404003	0.400477	0.427907	0.429623	0.45279	0.405788	0.424362	0.41567	0.00970277	0.012435	0.00359425	0.00369343	0.00130274	0.00540327	0.00136543	0.00435002
ENSMFAG00000036766	PRR12	0.309259	0.323383	0.362025	0.356753	0.370852	0.35794	0.408627	0.340627	0.0377468	0.0303283	0.00878861	0.0109316	0.00519808	0.0109213	0.00177316	0.01364
ENSMFAG00000031020	SCAF1	0.351431	0.36817	0.394716	0.402542	0.413126	0.416496	0.441372	0.366305	0.0196739	0.0170137	0.00531837	0.00556546	0.00247711	0.00482863	0.00113407	0.00887972
ENSMFAG00000002877	ZNF473	-0.364448	-0.359057	-0.397692	-0.379037	-0.402671	-0.375579	-0.419767	-0.39377	0.0163824	0.0197674	0.00522719	0.00751299	0.00289054	0.00803925	0.00146569	0.00571879
ENSMFAG00000036984	LRRC4B	0.318911	0.337803	0.364285	0.377436	0.382702	0.378039	0.384447	0.326214	0.0318734	0.0250576	0.00849573	0.0076364	0.00419904	0.00781563	0.00290233	0.0184352
ENSMFAG00000031048	SHANK1	0.308269	0.326091	0.369959	0.367437	0.387111	0.371197	0.423811	0.350428	0.0383484	0.029571	0.00777869	0.00916674	0.00382461	0.00867805	0.00136543	0.0115254
ENSMFAG00000004023	KLK6	-0.323997	-0.31244	-0.35397	-0.339909	-0.376012	-0.336954	-0.371621	-0.350003	0.0290475	0.0351358	0.0101386	0.0143043	0.00472614	0.0154469	0.00384229	0.0115816
ENSMFAG00000002696	ZNF577	-0.313001	-0.322448	-0.343458	-0.342053	-0.348402	-0.332194	-0.328811	-0.335925	0.0357171	0.0306249	0.0121286	0.0137705	0.00863649	0.0170201	0.0106059	0.0151359
ENSMFAG00000045470	ZNF649	-0.30356	-0.313154	-0.31866	-0.310321	-0.321932	-0.307692	-0.321163	-0.310198	0.041619	0.0347475	0.0203855	0.0258694	0.0156924	0.0276328	0.0126818	0.0261996
ENSMFAG00000007100	ZNF613	-0.307692	-0.324697	-0.347389	-0.349425	-0.363097	-0.33764	-0.37843	-0.327527	0.0386483	0.0301383	0.0112838	0.012455	0.00607771	0.015231	0.00335767	0.0178871
ENSMFAG00000030933	ENSMFAG00000030933	-0.381982	-0.388103	-0.404802	-0.394763	-0.418161	-0.400846	-0.417607	-0.373691	0.0124569	0.0139736	0.00464161	0.00608898	0.00225652	0.00585917	0.00150977	0.00808961
ENSMFAG00000042553	PRKCG	0.321079	0.328522	0.372272	0.366454	0.388477	0.368884	0.411523	0.364638	0.0308794	0.0284001	0.00738009	0.00932888	0.0037103	0.0091151	0.00169583	0.00907845
ENSMFAG00000033188	CACNG8	0.382223	0.382866	0.37501	0.395802	0.382866	0.404177	0.358557	0.359427	0.0124569	0.0143876	0.00715313	0.00599307	0.00418433	0.00559955	0.00519744	0.0097755
ENSMFAG00000007314	ENSMFAG00000007314	0.387776	0.393059	0.378567	0.397306	0.386215	0.406701	0.373626	0.360089	0.0117276	0.0133847	0.0068598	0.00594596	0.00389287	0.0053387	0.00372298	0.00967728
ENSMFAG00000033219	CACNG6	0.364356	0.354811	0.378749	0.3822	0.389528	0.394767	0.384735	0.368255	0.0163824	0.0202866	0.00685014	0.00745601	0.00366822	0.00622259	0.00288233	0.00870825
ENSMFAG00000033459	ENSMFAG00000033459	0.307343	0.318422	0.365049	0.351465	0.374254	0.353211	0.406937	0.349402	0.0388024	0.0324259	0.00844063	0.0120117	0.00485654	0.0118399	0.00184455	0.0117611
ENSMFAG00000002989	SYT5	0.315628	0.335557	0.3713	0.360292	0.378381	0.354259	0.423252	0.352644	0.0339122	0.0257211	0.00748875	0.0103822	0.00455629	0.0115529	0.00138404	0.0110439
ENSMFAG00000044603	HSPBP1	0.352956	0.364775	0.3938	0.386042	0.402842	0.38815	0.424857	0.372115	0.0191965	0.0181675	0.00537228	0.00701012	0.00288957	0.00659694	0.00136543	0.00829799
ENSMFAG00000035927	ZNF579	0.324858	0.333231	0.337859	0.334444	0.334704	0.325203	0.359618	0.329642	0.0288349	0.0263823	0.0136283	0.0158363	0.0118646	0.0192829	0.00508172	0.0170566
ENSMFAG00000046310	EPN1	0.333274	0.346524	0.37128	0.381117	0.389942	0.373554	0.405965	0.344595	0.0255201	0.0222239	0.00748875	0.00749325	0.00366756	0.00841746	0.00187723	0.0127189
ENSMFAG00000000918	ZNF71	0.318806	0.326117	0.36216	0.353483	0.385258	0.361465	0.395358	0.337782	0.0319365	0.029571	0.00876311	0.0116544	0.00396998	0.0102591	0.00235245	0.0145598
ENSMFAG00000003853	ZNF132	-0.309224	-0.323332	-0.348585	-0.349236	-0.356368	-0.350494	-0.385831	-0.335901	0.0377489	0.0303283	0.0111413	0.0124874	0.0070443	0.0123617	0.00279739	0.0151359
ENSMFAG00000034341	IQCG	-0.347545	-0.323175	-0.3405	-0.330182	-0.353597	-0.327685	-0.317976	-0.347738	0.0205782	0.0303802	0.012898	0.0173807	0.00756724	0.0184252	0.0136699	0.0120434
ENSMFAG00000042086	ENSMFAG00000042086	0.335829	0.340006	0.336409	0.345929	0.335085	0.32974	0.328836	0.350379	0.0242507	0.0243964	0.0139889	0.013269	0.0117892	0.017811	0.0106032	0.0115351
ENSMFAG00000042091	RTN4RL1	0.384791	0.388818	0.421183	0.419253	0.445899	0.412872	0.450198	0.40875	0.0123441	0.0139736	0.00395128	0.00449311	0.00144458	0.00510502	0.00111052	0.00468904
ENSMFAG00000030682	RTP5	0.320908	0.338976	0.381702	0.377258	0.391908	0.388886	0.447754	0.371135	0.0309709	0.0246547	0.00648784	0.0076364	0.00355697	0.00657185	0.00113407	0.0084371
ENSMFAG00000014834	ENSMFAG00000014834	0.419449	0.390832	0.405521	0.404587	0.424418	0.395896	0.36672	0.407245	0.00847617	0.0139355	0.00464161	0.00545861	0.00207836	0.0061124	0.00426721	0.00468904
ENSMFAG00000036850	GSTK1	-0.374227	-0.379742	-0.416675	-0.408692	-0.43716	-0.403863	-0.450263	-0.415043	0.0139681	0.0143876	0.0042347	0.00511571	0.00165923	0.00561696	0.00111052	0.00435002
ENSMFAG00000042061	TMEM139	-0.330023	-0.328228	-0.348668	-0.350008	-0.369682	-0.36366	-0.382803	-0.33577	0.0267886	0.0285135	0.0111413	0.0123531	0.00532725	0.0100558	0.00301556	0.0151607
ENSMFAG00000007238	GLTP	-0.345506	-0.319343	-0.343665	-0.319307	-0.345053	-0.322562	-0.338698	-0.352016	0.0211695	0.0321872	0.0120833	0.0214694	0.00934842	0.0201958	0.00839275	0.0111713
ENSMFAG00000035777	AGFG2	0.343688	0.355617	0.368821	0.371104	0.369564	0.363541	0.402926	0.348314	0.0218101	0.0199835	0.00791084	0.008652	0.00534823	0.0100558	0.00199773	0.0118813
ENSMFAG00000042104	ENSMFAG00000042104	-0.326459	-0.313984	-0.35502	-0.337572	-0.373202	-0.337847	-0.375424	-0.350538	0.0282475	0.034405	0.00998579	0.0148841	0.00494172	0.015231	0.00359466	0.0115131
ENSMFAG00000040716	TSSK6	-0.352578	-0.350937	-0.374772	-0.366415	-0.382129	-0.363945	-0.404247	-0.382955	0.0192384	0.021489	0.00715313	0.00932888	0.00425092	0.0100207	0.00194009	0.00681275
ENSMFAG00000002990	LAMB3	0.331944	0.323965	0.353855	0.337903	0.359878	0.35308	0.36745	0.352249	0.0259046	0.0302003	0.0101515	0.0148238	0.00654362	0.0118419	0.00418082	0.0111375
ENSMFAG00000004849	SLC33A1	-0.337064	-0.339906	-0.376743	-0.368839	-0.383462	-0.370924	-0.392793	-0.355366	0.023799	0.0243964	0.00693179	0.0089468	0.00412774	0.00867805	0.00245125	0.0106372
ENSMFAG00000032367	DBNL	0.309911	0.314659	0.335297	0.335096	0.350081	0.335026	0.358982	0.32449	0.0376152	0.0340684	0.0142712	0.0156254	0.00825038	0.016015	0.00515547	0.0191276
ENSMFAG00000042263	VSTM2B	0.360266	0.381818	0.426116	0.422	0.441934	0.425563	0.485877	0.405315	0.0170619	0.0143876	0.00370921	0.00430771	0.00154952	0.00446004	0.00062701	0.00468904
