# Supplementary material for: Brain-wide and cell-specific transcriptomic insights into MRI-derived cortical morphology in macaque monkeys
Source: Nat Commun. 2023 Mar 17;14:1499. doi: 10.1038/s41467-023-37246-w (PMC10023667; doi:10.1038/s41467-023-37246-w)
Supplement: Supplementary file 3 — Supplementary Data 1-15 [file 41467_2023_37246_MOESM3_ESM.zip › SupplementaryData/Supplementary Data 12 Overlap of 1,005 CT-related genes with available CT-related genes in humans.xlsx]

## Sheet: Whitaker et.al_complete
humanEnsemblID	HumanGeneSymbol	MfasEnsemblID	MfasGeneSymbol
ENSG00000100109	TFIP11	ENSMFAG00000043406	TFIP11
ENSG00000261456	TUBB8	ENSMFAG00000043555
ENSG00000261456	TUBB8	ENSMFAG00000032710
ENSG00000261456	TUBB8	ENSMFAG00000046178
ENSG00000261456	TUBB8	ENSMFAG00000001960
ENSG00000044012	GUCA2B	ENSMFAG00000038173	GUCA2B
ENSG00000101222	SPEF1	ENSMFAG00000003795	SPEF1
ENSG00000134318	ROCK2	ENSMFAG00000043366	ROCK2
ENSG00000133661	SFTPD	ENSMFAG00000045610	SFTPD
ENSG00000116731	PRDM2	ENSMFAG00000037989	PRDM2
ENSG00000155561	NUP205	ENSMFAG00000037733	NUP205
ENSG00000132405	TBC1D14	ENSMFAG00000034270	TBC1D14
ENSG00000204103	MAFB	ENSMFAG00000023841	MAFB
ENSG00000164099	PRSS12	ENSMFAG00000031132	PRSS12
ENSG00000169933	FRMPD4	ENSMFAG00000035360	FRMPD4
ENSG00000058799	YIPF1	ENSMFAG00000036304	YIPF1
ENSG00000104047	DTWD1	ENSMFAG00000039613	DTWD1
ENSG00000147144	CCDC120	ENSMFAG00000011731	CCDC120
ENSG00000117682	DHDDS	ENSMFAG00000033901	DHDDS
ENSG00000134202	GSTM3	ENSMFAG00000035350	GSTM3
ENSG00000167840	ZNF232	ENSMFAG00000044344	ZNF232
ENSG00000111348	ARHGDIB	ENSMFAG00000040353	ARHGDIB
ENSG00000171729	TMEM51	ENSMFAG00000031613	TMEM51
ENSG00000144040	SFXN5	ENSMFAG00000000876	SFXN5
ENSG00000105852	PON3	ENSMFAG00000038783	PON3
ENSG00000102924	CBLN1	ENSMFAG00000003677	CBLN1
ENSG00000179598	PLD6	ENSMFAG00000043299	PLD6
ENSG00000111275	ALDH2	ENSMFAG00000022844
ENSG00000233932	CTXN2	ENSMFAG00000034909	CTXN2
ENSG00000187609	EXD3	ENSMFAG00000037569	EXD3
ENSG00000091136	LAMB1	ENSMFAG00000002104	LAMB1
ENSG00000130037	KCNA5	ENSMFAG00000027824	KCNA5
ENSG00000175697	GPR156	ENSMFAG00000000407	GPR156
ENSG00000104643	MTMR9	ENSMFAG00000031184	MTMR9
ENSG00000139053	PDE6H	ENSMFAG00000039015	PDE6H
ENSG00000101911	PRPS2	ENSMFAG00000001211
ENSG00000101911	PRPS2	ENSMFAG00000031505	PRPS2
ENSG00000114626	ABTB1	ENSMFAG00000033156	ABTB1
ENSG00000163430	FSTL1	ENSMFAG00000036133	FSTL1
ENSG00000117010	ZNF684	ENSMFAG00000000321	ZNF684
ENSG00000128294	TPST2	ENSMFAG00000000373	TPST2
ENSG00000174469	CNTNAP2	ENSMFAG00000046348	CNTNAP2
ENSG00000178222	RNF212	ENSMFAG00000002719	RNF212
ENSG00000100122	CRYBB1	ENSMFAG00000042821	CRYBB1
ENSG00000164512	ANKRD55	ENSMFAG00000031576	ANKRD55
ENSG00000182809	CRIP2	ENSMFAG00000035907	CRIP2
ENSG00000253719	ATXN7L3B	ENSMFAG00000027716	ATXN7L3B
ENSG00000174738	NR1D2	ENSMFAG00000038893	NR1D2
ENSG00000196542	SPTSSB	ENSMFAG00000030263	SPTSSB
ENSG00000155897	ADCY8	ENSMFAG00000000140	ADCY8
ENSG00000155368	DBI	ENSMFAG00000040570	DBI
ENSG00000198691	ABCA4	ENSMFAG00000032139	ABCA4
ENSG00000164062	APEH	ENSMFAG00000043600	APEH
ENSG00000107902	LHPP	ENSMFAG00000039017	LHPP
ENSG00000149972	CNTN5	ENSMFAG00000045865	CNTN5
ENSG00000131378	RFTN1	ENSMFAG00000043580	RFTN1
ENSG00000166006	KCNC2	ENSMFAG00000032844	KCNC2
ENSG00000198838	RYR3	ENSMFAG00000036819	RYR3
ENSG00000157426	AASDH	ENSMFAG00000033449	AASDH
ENSG00000166839	ANKDD1A	ENSMFAG00000041562	ANKDD1A
ENSG00000157933	SKI	ENSMFAG00000032222	SKI
ENSG00000157219	HTR5A	ENSMFAG00000046388	HTR5A
ENSG00000070366	SMG6	ENSMFAG00000003394	SMG6
ENSG00000198830	HMGN2	ENSMFAG00000020667
ENSG00000198830	HMGN2	ENSMFAG00000027623
ENSG00000070081	NUCB2	ENSMFAG00000038074	NUCB2
ENSG00000144152	FBLN7	ENSMFAG00000015043	FBLN7
ENSG00000137962	ARHGAP29	ENSMFAG00000043826	ARHGAP29
ENSG00000162989	KCNJ3	ENSMFAG00000043008	KCNJ3
ENSG00000117016	RIMS3	ENSMFAG00000036770	RIMS3
ENSG00000187243	MAGED4B	ENSMFAG00000040747
ENSG00000159674	SPON2	ENSMFAG00000035173	SPON2
ENSG00000120594	PLXDC2	ENSMFAG00000045260	PLXDC2
ENSG00000180881	CAPS2	ENSMFAG00000038272	CAPS2
ENSG00000187961	KLHL17	ENSMFAG00000037797	KLHL17
ENSG00000165626	BEND7	ENSMFAG00000002654	BEND7
ENSG00000108094	CUL2	ENSMFAG00000044478	CUL2
ENSG00000179399	GPC5	ENSMFAG00000035829	GPC5
ENSG00000178363	CALML3	ENSMFAG00000008251	CALML3
ENSG00000115526	CHST10	ENSMFAG00000043113	CHST10
ENSG00000164794	KCNV1	ENSMFAG00000037130	KCNV1
ENSG00000172264	MACROD2	ENSMFAG00000044094	MACROD2
ENSG00000166548	TK2	ENSMFAG00000035489	TK2
ENSG00000101251	SEL1L2	ENSMFAG00000040207	SEL1L2
ENSG00000133116	KL	ENSMFAG00000035814	KL
ENSG00000101412	E2F1	ENSMFAG00000042416	E2F1
ENSG00000172244	C5orf34	ENSMFAG00000044319	C5orf34
ENSG00000128989	ARPP19	ENSMFAG00000035450	ARPP19
ENSG00000118705	RPN2	ENSMFAG00000030858	RPN2
ENSG00000120658	ENOX1	ENSMFAG00000025611	ENOX1
ENSG00000033867	SLC4A7	ENSMFAG00000000748	SLC4A7
ENSG00000086300	SNX10	ENSMFAG00000000672	SNX10
ENSG00000175354	PTPN2	ENSMFAG00000044539	PTPN2
ENSG00000197147	LRRC8B	ENSMFAG00000026599	LRRC8B
ENSG00000139194	RBP5	ENSMFAG00000032202	RBP5
ENSG00000181754	AMIGO1	ENSMFAG00000030580	AMIGO1
ENSG00000187486	KCNJ11	ENSMFAG00000010384	KCNJ11
ENSG00000123130	ACOT9	ENSMFAG00000041858	ACOT9
ENSG00000174844	DNAH12	ENSMFAG00000031056
ENSG00000276644	DACH1	ENSMFAG00000032114	DACH1
ENSG00000154719	MRPL39	ENSMFAG00000032925	MRPL39
ENSG00000162601	MYSM1	ENSMFAG00000002666	MYSM1
ENSG00000074657	ZNF532	ENSMFAG00000003776
ENSG00000079134	THOC1	ENSMFAG00000041520	THOC1
ENSG00000107807	TLX1	ENSMFAG00000045878	TLX1
ENSG00000140022	STON2	ENSMFAG00000039552	STON2
ENSG00000026025	VIM	ENSMFAG00000003332	VIM
ENSG00000159248	GJD2	ENSMFAG00000036155	GJD2
ENSG00000159251	ACTC1	ENSMFAG00000039604	ACTC1
ENSG00000188747	NOXA1	ENSMFAG00000030739	NOXA1
ENSG00000143545	RAB13	ENSMFAG00000041018	RAB13
ENSG00000163093	BBS5	ENSMFAG00000040347	BBS5
ENSG00000189046	ALKBH2	ENSMFAG00000003561	ALKBH2
ENSG00000108561	C1QBP	ENSMFAG00000038245	C1QBP
ENSG00000138030	KHK	ENSMFAG00000032386	KHK
ENSG00000176896	TCEANC	ENSMFAG00000046343	TCEANC
ENSG00000145526	CDH18	ENSMFAG00000030294	CDH18
ENSG00000100503	NIN	ENSMFAG00000042051	NIN
ENSG00000117525	F3	ENSMFAG00000041937	F3
ENSG00000186470	BTN3A2	ENSMFAG00000041509	BTN3A2
ENSG00000169006	NTSR2	ENSMFAG00000043071	NTSR2
ENSG00000188290	HES4	ENSMFAG00000001738	HES4
ENSG00000171310	CHST11	ENSMFAG00000040754	CHST11
ENSG00000204634	TBC1D8	ENSMFAG00000004006	TBC1D8
ENSG00000145087	STXBP5L	ENSMFAG00000002402	STXBP5L
ENSG00000142794	NBPF3	ENSMFAG00000046003
ENSG00000142794	NBPF3	ENSMFAG00000035716
ENSG00000142794	NBPF3	ENSMFAG00000034507
ENSG00000078814	MYH7B	ENSMFAG00000044824	MYH7B
ENSG00000196652	ZKSCAN5	ENSMFAG00000037519	ZKSCAN5
ENSG00000107679	PLEKHA1	ENSMFAG00000041484	PLEKHA1
ENSG00000155393	HEATR3	ENSMFAG00000002184	HEATR3
ENSG00000174292	TNK1	ENSMFAG00000031134	TNK1
ENSG00000137154	RPS6	ENSMFAG00000044377
ENSG00000137154	RPS6	ENSMFAG00000000915
ENSG00000179348	GATA2	ENSMFAG00000038603	GATA2
ENSG00000101144	BMP7	ENSMFAG00000032242	BMP7
ENSG00000075292	ZNF638	ENSMFAG00000034359	ZNF638
ENSG00000163577	EIF5A2	ENSMFAG00000032595	EIF5A2
ENSG00000175445	LPL	ENSMFAG00000041424	LPL
ENSG00000104635	SLC39A14	ENSMFAG00000003405	SLC39A14
ENSG00000140287	HDC	ENSMFAG00000000845	HDC
ENSG00000106536	POU6F2	ENSMFAG00000035869	POU6F2
ENSG00000187288	CIDEC	ENSMFAG00000031714	CIDEC
ENSG00000147155	EBP	ENSMFAG00000037811	EBP
ENSG00000139714	MORN3	ENSMFAG00000045300	MORN3
ENSG00000166351	POTED	ENSMFAG00000033345
ENSG00000166351	POTED	ENSMFAG00000006312
ENSG00000104522	TSTA3	ENSMFAG00000045210	TSTA3
ENSG00000189403	HMGB1	ENSMFAG00000030905	HMGB1
ENSG00000174780	SRP72	ENSMFAG00000031065	SRP72
ENSG00000152595	MEPE	ENSMFAG00000042632	MEPE
ENSG00000105894	PTN	ENSMFAG00000045099	PTN
ENSG00000161048	NAPEPLD	ENSMFAG00000044187	NAPEPLD
ENSG00000132952	USPL1	ENSMFAG00000032370	USPL1
ENSG00000169062	UPF3A	ENSMFAG00000045016	UPF3A
ENSG00000128050	PAICS	ENSMFAG00000033255	PAICS
ENSG00000126106	TMEM53	ENSMFAG00000036823	TMEM53
ENSG00000167705	RILP	ENSMFAG00000001002	RILP
ENSG00000110195	FOLR1	ENSMFAG00000030646	FOLR1
ENSG00000168453	HR	ENSMFAG00000040324	HR
ENSG00000120868	APAF1	ENSMFAG00000039197	APAF1
ENSG00000163909	HEYL	ENSMFAG00000045585	HEYL
ENSG00000160349	LCN1	ENSMFAG00000001403
ENSG00000160349	LCN1	ENSMFAG00000000306
ENSG00000125821	DTD1	ENSMFAG00000044812
ENSG00000185070	FLRT2	ENSMFAG00000017989	FLRT2
ENSG00000130699	TAF4	ENSMFAG00000002330	TAF4
ENSG00000188735	TMEM120B	ENSMFAG00000003634	TMEM120B
ENSG00000136574	GATA4	ENSMFAG00000033254	GATA4
ENSG00000186716	BCR	ENSMFAG00000044501	BCR
ENSG00000174945	AMZ1	ENSMFAG00000045552	AMZ1
ENSG00000213906	LTB4R2	ENSMFAG00000030618	LTB4R2
ENSG00000096872	IFT74	ENSMFAG00000001877	IFT74
ENSG00000214063	TSPAN4	ENSMFAG00000045086	TSPAN4
ENSG00000160688	FLAD1	ENSMFAG00000027670	FLAD1
ENSG00000196126	HLA-DRB1	ENSMFAG00000044231
ENSG00000196126	HLA-DRB1	ENSMFAG00000000676
ENSG00000170004	CHD3	ENSMFAG00000020113	CHD3
ENSG00000182621	PLCB1	ENSMFAG00000043247	PLCB1
ENSG00000172602	RND1	ENSMFAG00000038513	RND1
ENSG00000127580	WDR24	ENSMFAG00000031351	WDR24
ENSG00000166562	SEC11C	ENSMFAG00000037029	SEC11C
ENSG00000110900	TSPAN11	ENSMFAG00000040296	TSPAN11
ENSG00000167543	TP53I13	ENSMFAG00000040828	TP53I13
ENSG00000177425	PAWR	ENSMFAG00000001736	PAWR
ENSG00000058272	PPP1R12A	ENSMFAG00000034239	PPP1R12A
ENSG00000142634	EFHD2	ENSMFAG00000044896	EFHD2
ENSG00000180957	PITPNB	ENSMFAG00000001730	PITPNB
ENSG00000120519	SLC10A7	ENSMFAG00000005395	SLC10A7
ENSG00000145692	BHMT	ENSMFAG00000030260	BHMT
ENSG00000182870	GALNT9	ENSMFAG00000001630	GALNT9
ENSG00000140157	NIPA2	ENSMFAG00000000201	NIPA2
ENSG00000184831	APOO	ENSMFAG00000000489	APOO
ENSG00000120896	SORBS3	ENSMFAG00000030516	SORBS3
ENSG00000116128	BCL9	ENSMFAG00000043762	BCL9
ENSG00000103507	BCKDK	ENSMFAG00000003444	BCKDK
ENSG00000014138	POLA2	ENSMFAG00000031551
ENSG00000115159	GPD2	ENSMFAG00000031606	GPD2
ENSG00000204683	C10orf113	ENSMFAG00000038593	C10orf113
ENSG00000157873	TNFRSF14	ENSMFAG00000042470	TNFRSF14
ENSG00000005020	SKAP2	ENSMFAG00000041066	SKAP2
ENSG00000161835	GRASP	ENSMFAG00000041403	GRASP
ENSG00000172046	USP19	ENSMFAG00000040355	USP19
ENSG00000103253	HAGHL	ENSMFAG00000032740	HAGHL
ENSG00000172889	EGFL7	ENSMFAG00000043021	EGFL7
ENSG00000213551	DNAJC9	ENSMFAG00000042542	DNAJC9
ENSG00000166321	NUDT13	ENSMFAG00000037900	NUDT13
ENSG00000155886	SLC24A2	ENSMFAG00000031682	SLC24A2
ENSG00000140265	ZSCAN29	ENSMFAG00000000216	ZSCAN29
ENSG00000198848	CES1	ENSMFAG00000043869	CES1
ENSG00000198848	CES1	ENSMFAG00000031843
ENSG00000178896	EXOSC4	ENSMFAG00000000161	EXOSC4
ENSG00000166165	CKB	ENSMFAG00000003668	CKB
ENSG00000137822	TUBGCP4	ENSMFAG00000033642	TUBGCP4
ENSG00000133731	IMPA1	ENSMFAG00000031108	IMPA1
ENSG00000102753	KPNA3	ENSMFAG00000043025	KPNA3
ENSG00000160685	ZBTB7B	ENSMFAG00000042075	ZBTB7B
ENSG00000108551	RASD1	ENSMFAG00000041730	RASD1
ENSG00000165355	FBXO33	ENSMFAG00000043656	FBXO33
ENSG00000131969	ABHD12B	ENSMFAG00000035570	ABHD12B
ENSG00000136160	EDNRB	ENSMFAG00000001921	EDNRB
ENSG00000101665	SMAD7	ENSMFAG00000042998	SMAD7
ENSG00000144550	CPNE9	ENSMFAG00000035676	CPNE9
ENSG00000169692	AGPAT2	ENSMFAG00000034214	AGPAT2
ENSG00000165643	SOHLH1	ENSMFAG00000045081	SOHLH1
ENSG00000196335	STK31	ENSMFAG00000002623	STK31
ENSG00000173540	GMPPB	ENSMFAG00000035247	GMPPB
ENSG00000121281	ADCY7	ENSMFAG00000037814	ADCY7
ENSG00000156711	MAPK13	ENSMFAG00000045766	MAPK13
ENSG00000085552	IGSF9	ENSMFAG00000000704	IGSF9
ENSG00000197046	SIGLEC15	ENSMFAG00000031829	SIGLEC15
ENSG00000266338	NBPF15	ENSMFAG00000043360
ENSG00000266338	NBPF15	ENSMFAG00000031340
ENSG00000164068	RNF123	ENSMFAG00000028385	RNF123
ENSG00000198286	CARD11	ENSMFAG00000036800	CARD11
ENSG00000116127	ALMS1	ENSMFAG00000038592	ALMS1
ENSG00000166170	BAG5	ENSMFAG00000046271	BAG5
ENSG00000167699	GLOD4	ENSMFAG00000032435	GLOD4
ENSG00000162551	ALPL	ENSMFAG00000039118	ALPL
ENSG00000101493	ZNF516	ENSMFAG00000041625	ZNF516
ENSG00000048052	HDAC9	ENSMFAG00000008589	HDAC9
ENSG00000171873	ADRA1D	ENSMFAG00000003889	ADRA1D
ENSG00000166710	B2M	ENSMFAG00000034244	B2M
ENSG00000152409	JMY	ENSMFAG00000044839	JMY
ENSG00000096070	BRPF3	ENSMFAG00000000567	BRPF3
ENSG00000146555	SDK1	ENSMFAG00000032698	SDK1
ENSG00000145996	CDKAL1	ENSMFAG00000035642	CDKAL1
ENSG00000185742	C11orf87	ENSMFAG00000040157	C14H11orf87
ENSG00000186918	ZNF395	ENSMFAG00000036920	ZNF395
ENSG00000079257	LXN	ENSMFAG00000038453	LXN
ENSG00000168481	LGI3	ENSMFAG00000031993	LGI3
ENSG00000163833	FBXO40	ENSMFAG00000043265	FBXO40
ENSG00000184436	THAP7	ENSMFAG00000002469	THAP7
ENSG00000221968	FADS3	ENSMFAG00000040762	FADS3
ENSG00000100226	GTPBP1	ENSMFAG00000037252	GTPBP1
ENSG00000164066	INTU	ENSMFAG00000000529	INTU
ENSG00000038210	PI4K2B	ENSMFAG00000033102	PI4K2B
ENSG00000152413	HOMER1	ENSMFAG00000001337	HOMER1
ENSG00000128276	RFPL3	ENSMFAG00000039315
ENSG00000172500	FIBP	ENSMFAG00000046229	FIBP
ENSG00000163040	CCDC74A	ENSMFAG00000045380
ENSG00000182405	PGBD4	ENSMFAG00000012556	PGBD4
ENSG00000164168	TMEM184C	ENSMFAG00000039107	TMEM184C
ENSG00000077092	RARB	ENSMFAG00000046169	RARB
ENSG00000133112	TPT1	ENSMFAG00000031958	TPT1
ENSG00000118922	KLF12	ENSMFAG00000002684	KLF12
ENSG00000179476	C14orf28	ENSMFAG00000032623	C14orf28
ENSG00000165495	PKNOX2	ENSMFAG00000046199	PKNOX2
ENSG00000065978	YBX1	ENSMFAG00000040529	YBX1
ENSG00000168539	CHRM1	ENSMFAG00000028626	CHRM1
ENSG00000183770	FOXL2	ENSMFAG00000037579	FOXL2
ENSG00000165061	ZMAT4	ENSMFAG00000043475	ZMAT4
ENSG00000144136	SLC20A1	ENSMFAG00000006822	SLC20A1
ENSG00000177954	RPS27	ENSMFAG00000028211
ENSG00000177954	RPS27	ENSMFAG00000013529
ENSG00000177954	RPS27	ENSMFAG00000027483
ENSG00000148700	ADD3	ENSMFAG00000031457	ADD3
ENSG00000111674	ENO2	ENSMFAG00000003928	ENO2
ENSG00000053438	NNAT	ENSMFAG00000033180	NNAT
ENSG00000146530	VWDE	ENSMFAG00000040971	VWDE
ENSG00000162729	IGSF8	ENSMFAG00000036621	IGSF8
ENSG00000111859	NEDD9	ENSMFAG00000042994	NEDD9
ENSG00000175287	PHYHD1	ENSMFAG00000045370	PHYHD1
ENSG00000101327	PDYN	ENSMFAG00000043721	PDYN
ENSG00000162129	CLPB	ENSMFAG00000039603	CLPB
ENSG00000119986	AVPI1	ENSMFAG00000043548	AVPI1
ENSG00000147475	ERLIN2	ENSMFAG00000030735	ERLIN2
ENSG00000140350	ANP32A	ENSMFAG00000043083	ANP32A
ENSG00000117751	PPP1R8	ENSMFAG00000001557	PPP1R8
ENSG00000101945	SUV39H1	ENSMFAG00000042131	SUV39H1
ENSG00000110148	CCKBR	ENSMFAG00000004039	CCKBR
ENSG00000177994	C2orf73	ENSMFAG00000002665	C2orf73
ENSG00000169064	ZBBX	ENSMFAG00000042164	ZBBX
ENSG00000178075	GRAMD1C	ENSMFAG00000032955	GRAMD1C
ENSG00000165553	NGB	ENSMFAG00000045727	NGB
ENSG00000152147	GEMIN6	ENSMFAG00000035412	GEMIN6
ENSG00000122481	RWDD3	ENSMFAG00000013715	RWDD3
ENSG00000097046	CDC7	ENSMFAG00000000474
ENSG00000097046	CDC7	ENSMFAG00000033052
ENSG00000106123	EPHB6	ENSMFAG00000039585	EPHB6
ENSG00000204001	LCN8	ENSMFAG00000039801	LCN8
ENSG00000177984	LCN15	ENSMFAG00000031073	LCN15
ENSG00000120647	CCDC77	ENSMFAG00000045459	CCDC77
ENSG00000169314	C22orf15	ENSMFAG00000033915	C22orf15
ENSG00000204711	C9orf135	ENSMFAG00000034619	C9orf135
ENSG00000121207	LRAT	ENSMFAG00000029235	LRAT
ENSG00000115548	KDM3A	ENSMFAG00000046149	KDM3A
ENSG00000183856	IQGAP3	ENSMFAG00000035349	IQGAP3
ENSG00000170043	TRAPPC1	ENSMFAG00000036509	TRAPPC1
ENSG00000198000	NOL8	ENSMFAG00000034500	NOL8
ENSG00000177291	GJD4	ENSMFAG00000031831	GJD4
ENSG00000184363	PKP3	ENSMFAG00000000633	PKP3
ENSG00000165029	ABCA1	ENSMFAG00000002145	ABCA1
ENSG00000157782	CABP1	ENSMFAG00000031052
ENSG00000182010	RTKN2	ENSMFAG00000039047	RTKN2
ENSG00000166501	PRKCB	ENSMFAG00000031022	PRKCB
ENSG00000196781	TLE1	ENSMFAG00000042116	TLE1
ENSG00000100150	DEPDC5	ENSMFAG00000031441
ENSG00000143401	ANP32E	ENSMFAG00000000851	ANP32E
ENSG00000145982	FARS2	ENSMFAG00000043484	FARS2
ENSG00000164588	HCN1	ENSMFAG00000031844	HCN1
ENSG00000204564	C6orf136	ENSMFAG00000030434	C6orf136
ENSG00000155097	ATP6V1C1	ENSMFAG00000045088	ATP6V1C1
ENSG00000183840	GPR39	ENSMFAG00000041717
ENSG00000150551	LYPD1	ENSMFAG00000033924	LYPD1
ENSG00000140299	BNIP2	ENSMFAG00000033391	BNIP2
ENSG00000138311	ZNF365	ENSMFAG00000044758	ZNF365
ENSG00000132821	VSTM2L	ENSMFAG00000031475	VSTM2L
ENSG00000114204	SERPINI2	ENSMFAG00000032297	SERPINI2
ENSG00000157765	SLC34A2	ENSMFAG00000020407	SLC34A2
ENSG00000138326	RPS24	ENSMFAG00000037643	RPS24
ENSG00000160654	CD3G	ENSMFAG00000040063	CD3G
ENSG00000138642	HERC6	ENSMFAG00000040004	HERC6
ENSG00000172780	RAB43	ENSMFAG00000040013	RAB43
ENSG00000124785	NRN1	ENSMFAG00000007750	NRN1
ENSG00000164011	ZNF691	ENSMFAG00000002872	ZNF691
ENSG00000140279	DUOX2	ENSMFAG00000029863	DUOX2
ENSG00000109339	MAPK10	ENSMFAG00000001537	MAPK10
ENSG00000068078	FGFR3	ENSMFAG00000032292	FGFR3
ENSG00000123213	NLN	ENSMFAG00000031704	NLN
ENSG00000138606	SHF	ENSMFAG00000045114	SHF
ENSG00000119138	KLF9	ENSMFAG00000035395	KLF9
ENSG00000134419	RPS15A	ENSMFAG00000031422	RPS15A
ENSG00000136044	APPL2	ENSMFAG00000043698	APPL2
ENSG00000074047	GLI2	ENSMFAG00000003477	GLI2
ENSG00000139926	FRMD6	ENSMFAG00000039658	FRMD6
ENSG00000175793	SFN	ENSMFAG00000017885	SFN
ENSG00000142751	GPN2	ENSMFAG00000036999	GPN2
ENSG00000069345	DNAJA2	ENSMFAG00000003461	DNAJA2
ENSG00000134504	KCTD1	ENSMFAG00000036987
ENSG00000197860	SGTB	ENSMFAG00000043797	SGTB
ENSG00000132386	SERPINF1	ENSMFAG00000044409	SERPINF1
ENSG00000181619	GPR135	ENSMFAG00000005447	GPR135
ENSG00000213722	DDAH2	ENSMFAG00000035624	DDAH2
ENSG00000198746	GPATCH3	ENSMFAG00000030918	GPATCH3
ENSG00000175203	DCTN2	ENSMFAG00000001581	DCTN2
ENSG00000154310	TNIK	ENSMFAG00000039273	TNIK
ENSG00000163110	PDLIM5	ENSMFAG00000030301	PDLIM5
ENSG00000168491	CCDC110	ENSMFAG00000038835	CCDC110
ENSG00000103184	SEC14L5	ENSMFAG00000002127	SEC14L5
ENSG00000142937	RPS8	ENSMFAG00000036789	RPS8
ENSG00000135175	OCM2	ENSMFAG00000036278
ENSG00000135175	OCM2	ENSMFAG00000042673
ENSG00000174953	DHX36	ENSMFAG00000032288	DHX36
ENSG00000123329	ARHGAP9	ENSMFAG00000039577	ARHGAP9
ENSG00000181915	ADO	ENSMFAG00000013749	ADO
ENSG00000131650	KREMEN2	ENSMFAG00000043767	KREMEN2
ENSG00000185158	LRRC37B	ENSMFAG00000031751
ENSG00000185158	LRRC37B	ENSMFAG00000001235
ENSG00000148572	NRBF2	ENSMFAG00000031882	NRBF2
ENSG00000143318	CASQ1	ENSMFAG00000036087	CASQ1
ENSG00000132676	DAP3	ENSMFAG00000031112	DAP3
ENSG00000109625	CPZ	ENSMFAG00000045903	CPZ
ENSG00000164237	CMBL	ENSMFAG00000001594	CMBL
ENSG00000162734	PEA15	ENSMFAG00000033624	PEA15
ENSG00000155269	GPR78	ENSMFAG00000010719	GPR78
ENSG00000141668	CBLN2	ENSMFAG00000033106	CBLN2
ENSG00000075975	MKRN2	ENSMFAG00000035845	MKRN2
ENSG00000116251	RPL22	ENSMFAG00000012536
ENSG00000131626	PPFIA1	ENSMFAG00000032570	PPFIA1
ENSG00000119888	EPCAM	ENSMFAG00000003661	EPCAM
ENSG00000074527	NTN4	ENSMFAG00000040537	NTN4
ENSG00000179314	WSCD1	ENSMFAG00000003388	WSCD1
ENSG00000147677	EIF3H	ENSMFAG00000004699	EIF3H
ENSG00000118292	C1orf54	ENSMFAG00000002775	C1orf54
ENSG00000155011	DKK2	ENSMFAG00000032422	DKK2
ENSG00000124942	AHNAK	ENSMFAG00000037659	AHNAK
ENSG00000204262	COL5A2	ENSMFAG00000045841	COL5A2
ENSG00000204256	BRD2	ENSMFAG00000037520	BRD2
ENSG00000204256	BRD2	ENSMFAG00000039110
ENSG00000171208	NETO2	ENSMFAG00000000612	NETO2
ENSG00000158156	XKR8	ENSMFAG00000037317	XKR8
ENSG00000166682	TMPRSS5	ENSMFAG00000044108	TMPRSS5
ENSG00000183765	CHEK2	ENSMFAG00000035925	CHEK2
ENSG00000077063	CTTNBP2	ENSMFAG00000039255	CTTNBP2
ENSG00000123191	ATP7B	ENSMFAG00000001355	ATP7B
ENSG00000172346	CSDC2	ENSMFAG00000038565	CSDC2
ENSG00000120669	SOHLH2	ENSMFAG00000031914
ENSG00000138604	GLCE	ENSMFAG00000045812	GLCE
ENSG00000149016	TUT1	ENSMFAG00000000912
ENSG00000168899	VAMP5	ENSMFAG00000009769	VAMP5
ENSG00000130584	ZBTB46	ENSMFAG00000042680	ZBTB46
ENSG00000254772	EEF1G	ENSMFAG00000007224
ENSG00000254772	EEF1G	ENSMFAG00000034295
ENSG00000105989	WNT2	ENSMFAG00000044147	WNT2
ENSG00000184564	SLITRK6	ENSMFAG00000040915	SLITRK6
ENSG00000167700	MFSD3	ENSMFAG00000032935	MFSD3
ENSG00000137727	ARHGAP20	ENSMFAG00000036507	ARHGAP20
ENSG00000162598	C1orf87	ENSMFAG00000044638	C1orf87
ENSG00000103642	LACTB	ENSMFAG00000001322	LACTB
ENSG00000119547	ONECUT2	ENSMFAG00000032509	ONECUT2
ENSG00000147889	CDKN2A	ENSMFAG00000043625	CDKN2B
ENSG00000197774	EME2	ENSMFAG00000026250	EME2
ENSG00000168843	FSTL5	ENSMFAG00000044416	FSTL5
ENSG00000084774	CAD	ENSMFAG00000036356	CAD
ENSG00000165300	SLITRK5	ENSMFAG00000040496	SLITRK5
ENSG00000146038	DCDC2	ENSMFAG00000001295	DCDC2
ENSG00000115289	PCGF1	ENSMFAG00000003993	PCGF1
ENSG00000175077	RTP1	ENSMFAG00000021979	RTP1
ENSG00000167106	FAM102A	ENSMFAG00000035552	FAM102A
ENSG00000136770	DNAJC1	ENSMFAG00000004029	DNAJC1
ENSG00000129636	ITFG1	ENSMFAG00000038548	ITFG1
ENSG00000118939	UCHL3	ENSMFAG00000002583	UCHL3
ENSG00000186081	KRT5	ENSMFAG00000038566	KRT5
ENSG00000184857	TMEM186	ENSMFAG00000030183	TMEM186
ENSG00000204351	SKIV2L	ENSMFAG00000034235	SKIV2L
ENSG00000106479	ZNF862	ENSMFAG00000045923	ZNF862
ENSG00000107551	RASSF4	ENSMFAG00000031803	RASSF4
ENSG00000137819	PAQR5	ENSMFAG00000040350	PAQR5
ENSG00000127241	MASP1	ENSMFAG00000040221	MASP1
ENSG00000141665	FBXO15	ENSMFAG00000031818	FBXO15
ENSG00000144749	LRIG1	ENSMFAG00000033439	LRIG1
ENSG00000093167	LRRFIP2	ENSMFAG00000032193	LRRFIP2
ENSG00000241343	RPL36A	ENSMFAG00000045819
ENSG00000196912	ANKRD36B	ENSMFAG00000002024
ENSG00000099260	PALMD	ENSMFAG00000001331	PALMD
ENSG00000164136	IL15	ENSMFAG00000043515	IL15
ENSG00000072041	SLC6A15	ENSMFAG00000003556	SLC6A15
ENSG00000166862	CACNG2	ENSMFAG00000034357	CACNG2
ENSG00000103742	IGDCC4	ENSMFAG00000031165	IGDCC4
ENSG00000125850	OVOL2	ENSMFAG00000021726	OVOL2
ENSG00000114446	IFT57	ENSMFAG00000034173	IFT57
ENSG00000114503	NCBP2	ENSMFAG00000001109	NCBP2
ENSG00000151320	AKAP6	ENSMFAG00000040818	AKAP6
ENSG00000069493	CLEC2D	ENSMFAG00000045824	CLEC2D
ENSG00000087258	GNAO1	ENSMFAG00000032734	GNAO1
ENSG00000116138	DNAJC16	ENSMFAG00000036417	DNAJC16
ENSG00000171509	RXFP1	ENSMFAG00000045017	RXFP1
ENSG00000074590	NUAK1	ENSMFAG00000000816	NUAK1
ENSG00000143061	IGSF3	ENSMFAG00000000910	IGSF3
ENSG00000164985	PSIP1	ENSMFAG00000045606	PSIP1
ENSG00000134755	DSC2	ENSMFAG00000045076	DSC2
ENSG00000151491	EPS8	ENSMFAG00000001399	EPS8
ENSG00000247077	PGAM5	ENSMFAG00000003060
ENSG00000134765	DSC1	ENSMFAG00000035735	DSC1
ENSG00000134247	PTGFRN	ENSMFAG00000038301	PTGFRN
ENSG00000145979	TBC1D7	ENSMFAG00000040608	TBC1D7
ENSG00000115194	SLC30A3	ENSMFAG00000000328	SLC30A3
ENSG00000106066	CPVL	ENSMFAG00000000559	CPVL
ENSG00000204882	GPR20	ENSMFAG00000011730	GPR20
ENSG00000101849	TBL1X	ENSMFAG00000005183	TBL1X
ENSG00000162496	DHRS3	ENSMFAG00000044134	DHRS3
ENSG00000112812	PRSS16	ENSMFAG00000004036	PRSS16
ENSG00000164326	CARTPT	ENSMFAG00000035639	CARTPT
ENSG00000187094	CCK	ENSMFAG00000002130	CCK
ENSG00000072501	SMC1A	ENSMFAG00000003859	SMC1A
ENSG00000100234	TIMP3	ENSMFAG00000030203	TIMP3
ENSG00000158423	RIBC1	ENSMFAG00000002670	RIBC1
ENSG00000074964	ARHGEF10L	ENSMFAG00000040019	ARHGEF10L
ENSG00000160957	RECQL4	ENSMFAG00000038185	RECQL4
ENSG00000131951	LRRC9	ENSMFAG00000041739	LRRC9
ENSG00000196531	NACA	ENSMFAG00000004178
ENSG00000124664	SPDEF	ENSMFAG00000043637	SPDEF
ENSG00000157093	LYZL4	ENSMFAG00000041826	LYZL4
ENSG00000187398	LUZP2	ENSMFAG00000042111	LUZP2
ENSG00000101638	ST8SIA5	ENSMFAG00000035970	ST8SIA5
ENSG00000176769	TCERG1L	ENSMFAG00000043079	TCERG1L
ENSG00000109501	WFS1	ENSMFAG00000040639	WFS1
ENSG00000139719	VPS33A	ENSMFAG00000019477
ENSG00000139719	VPS33A	ENSMFAG00000001367
ENSG00000196639	HRH1	ENSMFAG00000030336	HRH1
ENSG00000100362	PVALB	ENSMFAG00000043667	PVALB
ENSG00000013503	POLR3B	ENSMFAG00000038425	POLR3B
ENSG00000164128	NPY1R	ENSMFAG00000001038	NPY1R
ENSG00000011566	MAP4K3	ENSMFAG00000042454	MAP4K3
ENSG00000164129	NPY5R	ENSMFAG00000030111	NPY5R
ENSG00000140931	CMTM3	ENSMFAG00000039621	CMTM3
ENSG00000171497	PPID	ENSMFAG00000024366
ENSG00000171497	PPID	ENSMFAG00000002633	PPID
ENSG00000171497	PPID	ENSMFAG00000018815
ENSG00000124762	CDKN1A	ENSMFAG00000001604	CDKN1A
ENSG00000188984	AADACL3	ENSMFAG00000038244	AADACL3
ENSG00000175395	ZNF25	ENSMFAG00000043027
ENSG00000175395	ZNF25	ENSMFAG00000031253
ENSG00000141433	ADCYAP1	ENSMFAG00000044464	ADCYAP1
ENSG00000133640	LRRIQ1	ENSMFAG00000044599	LRRIQ1
ENSG00000179172	HNRNPCL1	ENSMFAG00000002431
ENSG00000206503	HLA-A	ENSMFAG00000038879
ENSG00000206503	HLA-A	ENSMFAG00000032513
ENSG00000206503	HLA-A	ENSMFAG00000000984
ENSG00000206503	HLA-A	ENSMFAG00000040054
ENSG00000206503	HLA-A	ENSMFAG00000000580
ENSG00000132561	MATN2	ENSMFAG00000042275	MATN2
ENSG00000179361	ARID3B	ENSMFAG00000033841	ARID3B
ENSG00000185942	NKAIN3	ENSMFAG00000002073	NKAIN3
ENSG00000172987	HPSE2	ENSMFAG00000036760	HPSE2
ENSG00000079785	DDX1	ENSMFAG00000033987	DDX1
ENSG00000117154	IGSF21	ENSMFAG00000040850	IGSF21
ENSG00000143947	RPS27A	ENSMFAG00000008239
ENSG00000143947	RPS27A	ENSMFAG00000037923
ENSG00000146858	ZC3HAV1L	ENSMFAG00000040119	ZC3HAV1L
ENSG00000173705	SUSD5	ENSMFAG00000033317	SUSD5
ENSG00000147100	SLC16A2	ENSMFAG00000034044	SLC16A2
ENSG00000137818	RPLP1	ENSMFAG00000030096
ENSG00000074410	CA12	ENSMFAG00000040970	CA12
ENSG00000223865	HLA-DPB1	ENSMFAG00000042684	HLA-DPB1
ENSG00000159409	CELF3	ENSMFAG00000040182	CELF3
ENSG00000175376	EIF1AD	ENSMFAG00000038170	EIF1AD
ENSG00000160972	PPP1R16A	ENSMFAG00000045480	PPP1R16A
ENSG00000082805	ERC1	ENSMFAG00000032999	ERC1
ENSG00000146950	SHROOM2	ENSMFAG00000031091	SHROOM2
ENSG00000115085	ZAP70	ENSMFAG00000038123	ZAP70
ENSG00000177119	ANO6	ENSMFAG00000037126	ANO6
ENSG00000213625	LEPROT	ENSMFAG00000033874	LEPROT
ENSG00000242616	GNG10	ENSMFAG00000039837	GNG10
ENSG00000151929	BAG3	ENSMFAG00000035851	BAG3
ENSG00000183644	C11orf88	ENSMFAG00000036781	C11orf88
ENSG00000167550	RHEBL1	ENSMFAG00000035227	RHEBL1
ENSG00000052795	FNIP2	ENSMFAG00000039076	FNIP2
ENSG00000153130	SCOC	ENSMFAG00000001579	SCOC
ENSG00000120693	SMAD9	ENSMFAG00000045013	SMAD9
ENSG00000112977	DAP	ENSMFAG00000036456	DAP
ENSG00000136720	HS6ST1	ENSMFAG00000034534
ENSG00000136720	HS6ST1	ENSMFAG00000044689
ENSG00000174791	RIN1	ENSMFAG00000039678	RIN1
ENSG00000143458	GABPB2	ENSMFAG00000002109
ENSG00000158966	CACHD1	ENSMFAG00000037670	CACHD1
ENSG00000149305	HTR3B	ENSMFAG00000002022	HTR3B
ENSG00000139910	NOVA1	ENSMFAG00000035425	NOVA1
ENSG00000165494	PCF11	ENSMFAG00000034679	PCF11
ENSG00000167306	MYO5B	ENSMFAG00000007943
ENSG00000128604	IRF5	ENSMFAG00000043616	IRF5
ENSG00000118733	OLFM3	ENSMFAG00000032568	OLFM3
ENSG00000169432	SCN9A	ENSMFAG00000034634	SCN9A
ENSG00000175294	CATSPER1	ENSMFAG00000000565	CATSPER1
ENSG00000108590	MED31	ENSMFAG00000000088	MED31
ENSG00000072609	CHFR	ENSMFAG00000039138	CHFR
ENSG00000162494	LRRC38	ENSMFAG00000035413	LRRC38
ENSG00000137500	CCDC90B	ENSMFAG00000034340	CCDC90B
ENSG00000102265	TIMP1	ENSMFAG00000038764	TIMP1
ENSG00000101187	SLCO4A1	ENSMFAG00000041624	SLCO4A1
ENSG00000135108	FBXO21	ENSMFAG00000031531	FBXO21
ENSG00000182134	TDRKH	ENSMFAG00000041641	TDRKH
ENSG00000166736	HTR3A	ENSMFAG00000044451	HTR3A
ENSG00000182326	C1S	ENSMFAG00000000569
ENSG00000182326	C1S	ENSMFAG00000044978
ENSG00000144285	SCN1A	ENSMFAG00000031169	SCN1A
ENSG00000171303	KCNK3	ENSMFAG00000031311	KCNK3
ENSG00000103404	USP31	ENSMFAG00000036053	USP31
ENSG00000183439	TRIM61	ENSMFAG00000000516
ENSG00000183439	TRIM61	ENSMFAG00000026475
ENSG00000124713	GNMT	ENSMFAG00000045063	GNMT
ENSG00000168724	DNAJC21	ENSMFAG00000001345	DNAJC21
ENSG00000182551	ADI1	ENSMFAG00000040320	ADI1
ENSG00000114098	ARMC8	ENSMFAG00000036859	ARMC8
ENSG00000171680	PLEKHG5	ENSMFAG00000004055	PLEKHG5
ENSG00000156140	ADAMTS3	ENSMFAG00000043434	ADAMTS3
ENSG00000204642	HLA-F	ENSMFAG00000040925	HLA-F
ENSG00000179151	EDC3	ENSMFAG00000043074	EDC3
ENSG00000140455	USP3	ENSMFAG00000016075	USP3
ENSG00000256806	C17orf100	ENSMFAG00000045022	C17orf100
ENSG00000198576	ARC	ENSMFAG00000002291	ARC
ENSG00000186891	TNFRSF18	ENSMFAG00000038779	TNFRSF18
ENSG00000113971	NPHP3	ENSMFAG00000045677	NPHP3
ENSG00000165821	SALL2	ENSMFAG00000002687	SALL2
ENSG00000198242	RPL23A	ENSMFAG00000032173	RPL23A
ENSG00000101470	TNNC2	ENSMFAG00000037927	TNNC2
ENSG00000110906	KCTD10	ENSMFAG00000001368	KCTD10
ENSG00000089169	RPH3A	ENSMFAG00000042100	RPH3A
ENSG00000197548	ATG7	ENSMFAG00000040779	ATG7
ENSG00000139318	DUSP6	ENSMFAG00000038546	DUSP6
ENSG00000234745	HLA-B	ENSMFAG00000041963
ENSG00000234745	HLA-B	ENSMFAG00000045054
ENSG00000152049	KCNE4	ENSMFAG00000003011	KCNE4
ENSG00000163536	SERPINI1	ENSMFAG00000032238	SERPINI1
ENSG00000127588	GNG13	ENSMFAG00000001969	GNG13
ENSG00000148498	PARD3	ENSMFAG00000002675	PARD3
ENSG00000033050	ABCF2	ENSMFAG00000034542
ENSG00000184517	ZFP1	ENSMFAG00000001812	ZFP1
ENSG00000285292	ABCF2	ENSMFAG00000034542
ENSG00000157741	UBN2	ENSMFAG00000037061	UBN2
ENSG00000155761	SPAG17	ENSMFAG00000043409	SPAG17
ENSG00000109906	ZBTB16	ENSMFAG00000008415	ZBTB16
ENSG00000163827	LRRC2	ENSMFAG00000034577	LRRC2
ENSG00000182601	HS3ST4	ENSMFAG00000032040	HS3ST4
ENSG00000166741	NNMT	ENSMFAG00000036328	NNMT
ENSG00000165240	ATP7A	ENSMFAG00000037371	ATP7A
ENSG00000144909	OSBPL11	ENSMFAG00000044778	OSBPL11
ENSG00000141447	OSBPL1A	ENSMFAG00000003468	OSBPL1A
ENSG00000125148	MT2A	ENSMFAG00000034590	MT2A
ENSG00000182208	MOB2	ENSMFAG00000033274	MOB2
ENSG00000071127	WDR1	ENSMFAG00000003069	WDR1
ENSG00000082014	SMARCD3	ENSMFAG00000032295	SMARCD3
ENSG00000139132	FGD4	ENSMFAG00000032033	FGD4
ENSG00000101188	NTSR1	ENSMFAG00000030438	NTSR1
ENSG00000204525	HLA-C	ENSMFAG00000041963
ENSG00000204525	HLA-C	ENSMFAG00000045054
ENSG00000154040	CABYR	ENSMFAG00000007440	CABYR
ENSG00000198018	ENTPD7	ENSMFAG00000038377	ENTPD7
ENSG00000131263	RLIM	ENSMFAG00000001666	RLIM
ENSG00000013725	CD6	ENSMFAG00000033693	CD6
ENSG00000075420	FNDC3B	ENSMFAG00000033083	FNDC3B
ENSG00000168928	CTRB2	ENSMFAG00000036811
ENSG00000168928	CTRB2	ENSMFAG00000022948
ENSG00000184545	DUSP8	ENSMFAG00000002727	DUSP8
ENSG00000168495	POLR3D	ENSMFAG00000029141	POLR3D
ENSG00000197121	PGAP1	ENSMFAG00000029122	PGAP1
ENSG00000174501	ANKRD36C	ENSMFAG00000002024
ENSG00000180155	LYNX1	ENSMFAG00000003844	LYNX1
ENSG00000118271	TTR	ENSMFAG00000039111	TTR
ENSG00000113448	PDE4D	ENSMFAG00000041776	PDE4D
ENSG00000123240	OPTN	ENSMFAG00000045578	OPTN
ENSG00000167656	LY6D	ENSMFAG00000001135	LY6D
ENSG00000168386	FILIP1L	ENSMFAG00000036755	FILIP1L
ENSG00000186281	GPAT2	ENSMFAG00000042130	GPAT2
ENSG00000170871	KIAA0232	ENSMFAG00000034581	KIAA0232
ENSG00000177301	KCNA2	ENSMFAG00000000561	KCNA2
ENSG00000130714	POMT1	ENSMFAG00000038316	POMT1
ENSG00000123411	IKZF4	ENSMFAG00000002625	IKZF4
ENSG00000166341	DCHS1	ENSMFAG00000043464	DCHS1
ENSG00000165606	DRGX	ENSMFAG00000031409	DRGX
ENSG00000044459	CNTLN	ENSMFAG00000038531	CNTLN
ENSG00000156486	KCNS2	ENSMFAG00000030529	KCNS2
ENSG00000104375	STK3	ENSMFAG00000000855	STK3
ENSG00000119844	AFTPH	ENSMFAG00000041331	AFTPH
ENSG00000141639	MAPK4	ENSMFAG00000036294	MAPK4
ENSG00000132004	FBXW9	ENSMFAG00000035757	FBXW9
ENSG00000140798	ABCC12	ENSMFAG00000039229	ABCC12
ENSG00000244731	C4A	ENSMFAG00000003345
ENSG00000060718	COL11A1	ENSMFAG00000002722	COL11A1
ENSG00000109475	RPL34	ENSMFAG00000034835
ENSG00000047648	ARHGAP6	ENSMFAG00000037315	ARHGAP6
ENSG00000146670	CDCA5	ENSMFAG00000045080	CDCA5
ENSG00000130347	RTN4IP1	ENSMFAG00000045409	RTN4IP1
ENSG00000082516	GEMIN5	ENSMFAG00000032027	GEMIN5
ENSG00000124207	CSE1L	ENSMFAG00000034230	CSE1L
ENSG00000088756	ARHGAP28	ENSMFAG00000003744	ARHGAP28
ENSG00000164112	TMEM155	ENSMFAG00000039159	TMEM155
ENSG00000139697	SBNO1	ENSMFAG00000031429	SBNO1
ENSG00000136732	GYPC	ENSMFAG00000003980	GYPC
ENSG00000166199	ALKBH3	ENSMFAG00000031334	ALKBH3
ENSG00000130304	SLC27A1	ENSMFAG00000034655	SLC27A1
ENSG00000180828	BHLHE22	ENSMFAG00000008727	BHLHE22
ENSG00000163032	VSNL1	ENSMFAG00000042391	VSNL1
ENSG00000149100	EIF3M	ENSMFAG00000040767	EIF3M
ENSG00000157778	PSMG3	ENSMFAG00000043635	PSMG3
ENSG00000149809	TM7SF2	ENSMFAG00000038773	TM7SF2
ENSG00000066248	NGEF	ENSMFAG00000031690	NGEF
ENSG00000174938	SEZ6L2	ENSMFAG00000043800	SEZ6L2
ENSG00000178038	ALS2CL	ENSMFAG00000034134	ALS2CL
ENSG00000111445	RFC5	ENSMFAG00000044172	RFC5
ENSG00000205730	ITPRIPL2	ENSMFAG00000015632	ITPRIPL2
ENSG00000109472	CPE	ENSMFAG00000037970	CPE
ENSG00000176871	WSB2	ENSMFAG00000036105
ENSG00000176871	WSB2	ENSMFAG00000003453
ENSG00000070961	ATP2B1	ENSMFAG00000045257	ATP2B1
ENSG00000155629	PIK3AP1	ENSMFAG00000046259	PIK3AP1
ENSG00000187479	C11orf96	ENSMFAG00000030397	C11orf96
ENSG00000243244	STON1	ENSMFAG00000003441	GTF2A1L
ENSG00000113494	PRLR	ENSMFAG00000039749	PRLR
ENSG00000139988	RDH12	ENSMFAG00000001102	RDH12
ENSG00000136114	THSD1	ENSMFAG00000042000	THSD1
ENSG00000178031	ADAMTSL1	ENSMFAG00000042640	ADAMTSL1
ENSG00000008118	CAMK1G	ENSMFAG00000002653	CAMK1G
ENSG00000162980	ARL5A	ENSMFAG00000002830	ARL5A
ENSG00000117155	SSX2IP	ENSMFAG00000036072	SSX2IP
ENSG00000122194	PLG	ENSMFAG00000033617	PLG
ENSG00000204498	NFKBIL1	ENSMFAG00000038447	NFKBIL1
ENSG00000108479	GALK1	ENSMFAG00000016278	GALK1
ENSG00000183048	SLC25A10	ENSMFAG00000002530	SLC25A10
ENSG00000242866	STRC	ENSMFAG00000045628	STRC
ENSG00000138379	MSTN	ENSMFAG00000027935	MSTN
ENSG00000198130	HIBCH	ENSMFAG00000045282	HIBCH
ENSG00000135900	MRPL44	ENSMFAG00000042793	MRPL44
ENSG00000021645	NRXN3	ENSMFAG00000031358	NRXN3
ENSG00000085511	MAP3K4	ENSMFAG00000036572	MAP3K4
ENSG00000176472	ZNF575	ENSMFAG00000045234	ZNF575
ENSG00000124702	KLHDC3	ENSMFAG00000039386	KLHDC3
ENSG00000143632	ACTA1	ENSMFAG00000002280	ACTA1
ENSG00000211445	GPX3	ENSMFAG00000030254	GPX3
ENSG00000124444	ZNF576	ENSMFAG00000044761	ZNF576
ENSG00000065413	ANKRD44	ENSMFAG00000032694	ANKRD44
ENSG00000139218	SCAF11	ENSMFAG00000036690	SCAF11
ENSG00000196878	LAMB3	ENSMFAG00000002990	LAMB3
ENSG00000113319	RASGRF2	ENSMFAG00000003054	RASGRF2
ENSG00000164331	ANKRA2	ENSMFAG00000043204	ANKRA2
ENSG00000006025	OSBPL7	ENSMFAG00000001330	OSBPL7
ENSG00000100526	CDKN3	ENSMFAG00000045970	CDKN3
ENSG00000070748	CHAT	ENSMFAG00000045379	CHAT
ENSG00000089127	OAS1	ENSMFAG00000015570	OAS1
ENSG00000214021	TTLL3	ENSMFAG00000033928
ENSG00000178904	DPY19L3	ENSMFAG00000043628	DPY19L3
ENSG00000163291	PAQR3	ENSMFAG00000000708	PAQR3
ENSG00000105514	RAB3D	ENSMFAG00000002065	RAB3D
ENSG00000196407	THEM5	ENSMFAG00000041665	THEM5
ENSG00000130733	YIPF2	ENSMFAG00000039576	YIPF2
ENSG00000269313	MAGIX	ENSMFAG00000035726	MAGIX
ENSG00000197747	S100A10	ENSMFAG00000044914	S100A10
ENSG00000143924	EML4	ENSMFAG00000043115	EML4
ENSG00000168830	HTR1E	ENSMFAG00000030866	HTR1E
ENSG00000154589	LY96	ENSMFAG00000002255	LY96
ENSG00000128250	RFPL1	ENSMFAG00000039315
ENSG00000213965	NUDT19	ENSMFAG00000042477	NUDT19
ENSG00000147145	LPAR4	ENSMFAG00000025015	LPAR4
ENSG00000197705	KLHL14	ENSMFAG00000043081	KLHL14
ENSG00000187045	TMPRSS6	ENSMFAG00000035751	TMPRSS6
ENSG00000091536	MYO15A	ENSMFAG00000039407	MYO15A
ENSG00000107593	PKD2L1	ENSMFAG00000030987	PKD2L1
ENSG00000072571	HMMR	ENSMFAG00000035690	HMMR
ENSG00000163702	IL17RC	ENSMFAG00000031400	IL17RC
ENSG00000136636	KCTD3	ENSMFAG00000042976	KCTD3
ENSG00000184428	TOP1MT	ENSMFAG00000035550	TOP1MT
ENSG00000132478	UNK	ENSMFAG00000037148	UNK
ENSG00000002822	MAD1L1	ENSMFAG00000045936	MAD1L1
ENSG00000158008	EXTL1	ENSMFAG00000031631	EXTL1
ENSG00000162757	C1orf74	ENSMFAG00000030051	C1orf74
ENSG00000115091	ACTR3	ENSMFAG00000041594	ACTR3
ENSG00000159915	ZNF233	ENSMFAG00000039215	ZNF233
ENSG00000133107	TRPC4	ENSMFAG00000032156	TRPC4
ENSG00000112306	RPS12	ENSMFAG00000042652	RPS12
ENSG00000128656	CHN1	ENSMFAG00000002404	CHN1
ENSG00000132824	SERINC3	ENSMFAG00000045198	SERINC3
ENSG00000182890	GLUD2	ENSMFAG00000043717
ENSG00000182890	GLUD2	ENSMFAG00000036838
ENSG00000117009	KMO	ENSMFAG00000044420	KMO
ENSG00000009413	REV3L	ENSMFAG00000040266	REV3L
ENSG00000054277	OPN3	ENSMFAG00000042077	OPN3
ENSG00000168748	CA7	ENSMFAG00000042876	CA7
ENSG00000271601	LIX1L	ENSMFAG00000031809	LIX1L
ENSG00000158050	DUSP2	ENSMFAG00000044384	DUSP2
ENSG00000148411	NACC2	ENSMFAG00000035921	NACC2
ENSG00000188483	IER5L	ENSMFAG00000037277	IER5L
ENSG00000109016	DHRS7B	ENSMFAG00000027901	DHRS7B
ENSG00000137486	ARRB1	ENSMFAG00000042650	ARRB1
ENSG00000151650	VENTX	ENSMFAG00000000934	VENTX
ENSG00000100207	TCF20	ENSMFAG00000003509	TCF20
ENSG00000158691	ZSCAN12	ENSMFAG00000046122	ZSCAN12
ENSG00000198331	HYLS1	ENSMFAG00000010478	HYLS1
ENSG00000179299	NSUN7	ENSMFAG00000001107	NSUN7
ENSG00000143001	TMEM61	ENSMFAG00000045765	TMEM61
ENSG00000185813	PCYT2	ENSMFAG00000000478	PCYT2
ENSG00000147140	NONO	ENSMFAG00000041557	NONO
ENSG00000165119	HNRNPK	ENSMFAG00000042755	HNRNPK
ENSG00000242265	PEG10	ENSMFAG00000045560	PEG10
ENSG00000162188	GNG3	ENSMFAG00000039354	GNG3
ENSG00000106689	LHX2	ENSMFAG00000028670	LHX2
ENSG00000171720	HDAC3	ENSMFAG00000002489	HDAC3
ENSG00000135540	NHSL1	ENSMFAG00000034365	NHSL1
ENSG00000132670	PTPRA	ENSMFAG00000033743	PTPRA
ENSG00000130287	NCAN	ENSMFAG00000043588	NCAN
ENSG00000136021	SCYL2	ENSMFAG00000028879	SCYL2
ENSG00000141098	GFOD2	ENSMFAG00000040849	GFOD2
ENSG00000051620	HEBP2	ENSMFAG00000041106	HEBP2
ENSG00000187664	HAPLN4	ENSMFAG00000029816	HAPLN4
ENSG00000042781	USH2A	ENSMFAG00000043973	USH2A
ENSG00000176887	SOX11	ENSMFAG00000020206	SOX11
ENSG00000130203	APOE	ENSMFAG00000042185	APOE
ENSG00000143067	ZNF697	ENSMFAG00000041585	ZNF697
ENSG00000141655	TNFRSF11A	ENSMFAG00000035682	TNFRSF11A
ENSG00000213578	CPLX3	ENSMFAG00000045538	CPLX3
ENSG00000144224	UBXN4	ENSMFAG00000002817	UBXN4
ENSG00000112539	C6orf118	ENSMFAG00000031329	C6orf118
ENSG00000186094	AGBL4	ENSMFAG00000032630	AGBL4
ENSG00000162373	BEND5	ENSMFAG00000032787	BEND5
ENSG00000130479	MAP1S	ENSMFAG00000039483	MAP1S
ENSG00000049618	ARID1B	ENSMFAG00000035788	ARID1B
ENSG00000143384	MCL1	ENSMFAG00000042545	MCL1
ENSG00000121390	PSPC1	ENSMFAG00000032728	PSPC1
ENSG00000186675	MAGEE2	ENSMFAG00000022309	MAGEE2
ENSG00000145246	ATP10D	ENSMFAG00000032751	ATP10D
ENSG00000188215	DCUN1D3	ENSMFAG00000037012	DCUN1D3
ENSG00000120686	UFM1	ENSMFAG00000004000	UFM1
ENSG00000132185	FCRLA	ENSMFAG00000038697	FCRLA
ENSG00000166483	WEE1	ENSMFAG00000034468	WEE1
ENSG00000108654	DDX5	ENSMFAG00000026858	DDX5
ENSG00000115947	ORC4	ENSMFAG00000031595	ORC4
ENSG00000007047	MARK4	ENSMFAG00000044808	MARK4
ENSG00000081923	ATP8B1	ENSMFAG00000036154	ATP8B1
ENSG00000205213	LGR4	ENSMFAG00000034294	LGR4
ENSG00000142252	GEMIN7	ENSMFAG00000030305	GEMIN7
ENSG00000114346	ECT2	ENSMFAG00000041285	ECT2
ENSG00000189221	MAOA	ENSMFAG00000041722	MAOA
ENSG00000258890	CEP95	ENSMFAG00000037980	CEP95
ENSG00000184178	SCFD2	ENSMFAG00000042186	SCFD2
ENSG00000174516	PELI3	ENSMFAG00000040742	PELI3
ENSG00000169031	COL4A3	ENSMFAG00000040617	COL4A3
ENSG00000205138	SDHAF1	ENSMFAG00000015193	SDHAF1
ENSG00000187730	GABRD	ENSMFAG00000041498	GABRD
ENSG00000108176	DNAJC12	ENSMFAG00000041356	DNAJC12
ENSG00000114853	ZBTB47	ENSMFAG00000042184	ZBTB47
ENSG00000189051	RNF222	ENSMFAG00000030185	RNF222
ENSG00000126814	TRMT5	ENSMFAG00000002940	TRMT5
ENSG00000197948	FCHSD1	ENSMFAG00000033954	FCHSD1
ENSG00000175497	DPP10	ENSMFAG00000004071	DPP10
ENSG00000239382	ALKBH6	ENSMFAG00000042361	ALKBH6
ENSG00000164620	RELL2	ENSMFAG00000033304	RELL2
ENSG00000162909	CAPN2	ENSMFAG00000003091	CAPN2
ENSG00000151651	ADAM8	ENSMFAG00000043182	ADAM8
ENSG00000132801	ZSWIM3	ENSMFAG00000000978	ZSWIM3
ENSG00000090674	MCOLN1	ENSMFAG00000001725	MCOLN1
ENSG00000082497	SERTAD4	ENSMFAG00000038535	SERTAD4
ENSG00000136327	NKX2-8	ENSMFAG00000031077	NKX2-8
ENSG00000011465	DCN	ENSMFAG00000037651	DCN
ENSG00000169902	TPST1	ENSMFAG00000003213	TPST1
ENSG00000071242	RPS6KA2	ENSMFAG00000032453	RPS6KA2
ENSG00000119203	CPSF3	ENSMFAG00000001339	CPSF3
ENSG00000185947	ZNF267	ENSMFAG00000024474	ZNF267
ENSG00000166579	NDEL1	ENSMFAG00000038556	NDEL1
ENSG00000182985	CADM1	ENSMFAG00000040148	CADM1
ENSG00000189306	RRP7A	ENSMFAG00000042855	RRP7A
ENSG00000165169	DYNLT3	ENSMFAG00000038542	DYNLT3
ENSG00000131013	PPIL4	ENSMFAG00000032721	PPIL4
ENSG00000146376	ARHGAP18	ENSMFAG00000002561	ARHGAP18
ENSG00000166135	HIF1AN	ENSMFAG00000043376	HIF1AN
ENSG00000185838	GNB1L	ENSMFAG00000045528	GNB1L
ENSG00000047597	XK	ENSMFAG00000041613	XK
ENSG00000178750	STX19	ENSMFAG00000007249	STX19
ENSG00000147036	LANCL3	ENSMFAG00000038488	LANCL3
ENSG00000072954	TMEM38A	ENSMFAG00000035712	TMEM38A
ENSG00000170412	GPRC5C	ENSMFAG00000044390	GPRC5C
ENSG00000085719	CPNE3	ENSMFAG00000031433	CPNE3
ENSG00000148331	ASB6	ENSMFAG00000007597	ASB6
ENSG00000184185	KCNJ12	ENSMFAG00000030169
ENSG00000170745	KCNS3	ENSMFAG00000007411	KCNS3
ENSG00000170289	CNGB3	ENSMFAG00000032006	CNGB3
ENSG00000158445	KCNB1	ENSMFAG00000003724	KCNB1
ENSG00000112486	CCR6	ENSMFAG00000039819	CCR6
ENSG00000126247	CAPNS1	ENSMFAG00000036042
ENSG00000170743	SYT9	ENSMFAG00000040372	SYT9
ENSG00000049860	HEXB	ENSMFAG00000003959	HEXB
ENSG00000162814	SPATA17	ENSMFAG00000030832	SPATA17
ENSG00000136213	CHST12	ENSMFAG00000002512	CHST12
ENSG00000165828	PRAP1	ENSMFAG00000045796
ENSG00000147571	CRH	ENSMFAG00000036285	CRH
ENSG00000019485	PRDM11	ENSMFAG00000045073	PRDM11
ENSG00000006283	CACNA1G	ENSMFAG00000043298	CACNA1G
ENSG00000160799	CCDC12	ENSMFAG00000002976	CCDC12
ENSG00000152034	MCHR2	ENSMFAG00000040175	MCHR2
ENSG00000005243	COPZ2	ENSMFAG00000045896	COPZ2
ENSG00000133812	SBF2	ENSMFAG00000044936	SBF2
ENSG00000068697	LAPTM4A	ENSMFAG00000036772	LAPTM4A
ENSG00000183090	FREM3	ENSMFAG00000038207	FREM3
ENSG00000138134	STAMBPL1	ENSMFAG00000002838	STAMBPL1
ENSG00000138594	TMOD3	ENSMFAG00000001968	TMOD3
ENSG00000055483	USP36	ENSMFAG00000003093	USP36
ENSG00000164442	CITED2	ENSMFAG00000034104	CITED2
ENSG00000184281	TSSC4	ENSMFAG00000038372	TSSC4
ENSG00000133639	BTG1	ENSMFAG00000002587	BTG1
ENSG00000185650	ZFP36L1	ENSMFAG00000033125	ZFP36L1
ENSG00000186973	FAM183A	ENSMFAG00000032517	FAM183A
ENSG00000176204	LRRTM4	ENSMFAG00000001899	LRRTM4
ENSG00000150593	PDCD4	ENSMFAG00000001786	PDCD4
ENSG00000150275	PCDH15	ENSMFAG00000041043	PCDH15
ENSG00000213420	GPC2	ENSMFAG00000038373	GPC2
ENSG00000136274	NACAD	ENSMFAG00000034360	NACAD
ENSG00000123454	DBH	ENSMFAG00000041482	DBH
ENSG00000143756	FBXO28	ENSMFAG00000000604	FBXO28
ENSG00000110931	CAMKK2	ENSMFAG00000045272	CAMKK2
ENSG00000156966	B3GNT7	ENSMFAG00000033039	B3GNT7
ENSG00000143473	KCNH1	ENSMFAG00000000121	KCNH1
ENSG00000204869	IGFL4	ENSMFAG00000001824	IGFL4
ENSG00000019505	SYT13	ENSMFAG00000002113	SYT13
ENSG00000128607	KLHDC10	ENSMFAG00000041650	KLHDC10
ENSG00000124440	HIF3A	ENSMFAG00000025583	HIF3A
ENSG00000163376	KBTBD8	ENSMFAG00000003507	KBTBD8
ENSG00000134326	CMPK2	ENSMFAG00000034601	CMPK2
ENSG00000171206	TRIM8	ENSMFAG00000046181	TRIM8
ENSG00000189042	ZNF567	ENSMFAG00000000930	ZNF567
ENSG00000134321	RSAD2	ENSMFAG00000033338	RSAD2
ENSG00000035862	TIMP2	ENSMFAG00000031465	TIMP2
ENSG00000063015	SEZ6	ENSMFAG00000038743	SEZ6
ENSG00000068745	IP6K2	ENSMFAG00000031559	IP6K2
ENSG00000166189	HPS6	ENSMFAG00000040457	HPS6
ENSG00000119537	KDSR	ENSMFAG00000042704	KDSR
ENSG00000104408	EIF3E	ENSMFAG00000035456	EIF3E
ENSG00000002330	BAD	ENSMFAG00000035492	BAD
ENSG00000136878	USP20	ENSMFAG00000001850	USP20
ENSG00000138675	FGF5	ENSMFAG00000034249	FGF5
ENSG00000116478	HDAC1	ENSMFAG00000044156
ENSG00000116478	HDAC1	ENSMFAG00000039360
ENSG00000116478	HDAC1	ENSMFAG00000005442
ENSG00000116478	HDAC1	ENSMFAG00000001093
ENSG00000129654	FOXJ1	ENSMFAG00000045542	FOXJ1
ENSG00000108878	CACNG1	ENSMFAG00000040283	CACNG1
ENSG00000149806	FAU	ENSMFAG00000041619	FAU
ENSG00000162374	ELAVL4	ENSMFAG00000039866	ELAVL4
ENSG00000176571	CNBD1	ENSMFAG00000031603	CNBD1
ENSG00000130508	PXDN	ENSMFAG00000039172	PXDN
ENSG00000165272	AQP3	ENSMFAG00000043420	AQP3
ENSG00000136270	TBRG4	ENSMFAG00000032141	TBRG4
ENSG00000146425	DYNLT1	ENSMFAG00000045304
ENSG00000146425	DYNLT1	ENSMFAG00000033424
ENSG00000081803	CADPS2	ENSMFAG00000040292	CADPS2
ENSG00000135773	CAPN9	ENSMFAG00000042957	CAPN9
ENSG00000188782	CATSPER4	ENSMFAG00000037726	CATSPER4
ENSG00000134817	APLNR	ENSMFAG00000030255	APLNR
ENSG00000139211	AMIGO2	ENSMFAG00000036236	AMIGO2
ENSG00000186815	TPCN1	ENSMFAG00000035454	TPCN1
ENSG00000123352	SPATS2	ENSMFAG00000042319	SPATS2
ENSG00000173406	DAB1	ENSMFAG00000044031	DAB1
ENSG00000164619	BMPER	ENSMFAG00000040626	BMPER
ENSG00000119801	YPEL5	ENSMFAG00000034462	YPEL5
ENSG00000105711	SCN1B	ENSMFAG00000032441	SCN1B
ENSG00000146281	PM20D2	ENSMFAG00000016066	PM20D2
ENSG00000108379	WNT3	ENSMFAG00000030050	WNT3
ENSG00000130363	RSPH3	ENSMFAG00000041726	RSPH3
ENSG00000153531	ADPRHL1	ENSMFAG00000034058
ENSG00000105877	DNAH11	ENSMFAG00000044423	DNAH11
ENSG00000138688	KIAA1109	ENSMFAG00000030541	KIAA1109
ENSG00000108468	CBX1	ENSMFAG00000036790	CBX1
ENSG00000108468	CBX1	ENSMFAG00000001947
ENSG00000139641	ESYT1	ENSMFAG00000035482	ESYT1
ENSG00000061656	SPAG4	ENSMFAG00000033014	SPAG4
ENSG00000170619	COMMD5	ENSMFAG00000029028	COMMD5
ENSG00000037637	FBXO42	ENSMFAG00000003747	FBXO42
ENSG00000112249	ASCC3	ENSMFAG00000002081	ASCC3
ENSG00000116783	TNNI3K	ENSMFAG00000001777
ENSG00000135439	AGAP2	ENSMFAG00000000465	AGAP2
ENSG00000164694	FNDC1	ENSMFAG00000000932	FNDC1
ENSG00000042753	AP2S1	ENSMFAG00000022670	AP2S1
ENSG00000002919	SNX11	ENSMFAG00000001845	SNX11
ENSG00000134020	PEBP4	ENSMFAG00000036169	PEBP4
ENSG00000136986	DERL1	ENSMFAG00000044615	DERL1
ENSG00000179115	FARSA	ENSMFAG00000030595	FARSA
ENSG00000161328	LRRC56	ENSMFAG00000035420	LRRC56
ENSG00000144591	GMPPA	ENSMFAG00000041906	GMPPA
ENSG00000141570	CBX8	ENSMFAG00000036578	CBX8
ENSG00000036448	MYOM2	ENSMFAG00000033265	MYOM2
ENSG00000130748	TMEM160	ENSMFAG00000001653	TMEM160
ENSG00000141582	CBX4	ENSMFAG00000030753	CBX4
ENSG00000106436	MYL10	ENSMFAG00000040942	MYL10
ENSG00000154975	CA10	ENSMFAG00000021148	CA10
ENSG00000015153	YAF2	ENSMFAG00000035590	YAF2
ENSG00000131051	RBM39	ENSMFAG00000042593	RBM39
ENSG00000151846	PABPC3	ENSMFAG00000016858	PABPC3
ENSG00000160058	BSDC1	ENSMFAG00000042990	BSDC1
ENSG00000185386	MAPK11	ENSMFAG00000002644	MAPK11
ENSG00000105321	CCDC9	ENSMFAG00000002381	CCDC9
ENSG00000205476	CCDC85C	ENSMFAG00000031571
ENSG00000164483	SAMD3	ENSMFAG00000038071	SAMD3
ENSG00000230453	ANKRD18B	ENSMFAG00000031138
ENSG00000116176	TPSG1	ENSMFAG00000035519	TPSG1
ENSG00000248099	INSL3	ENSMFAG00000038274	INSL3
ENSG00000113645	WWC1	ENSMFAG00000039601	WWC1
ENSG00000198729	PPP1R14C	ENSMFAG00000001889	PPP1R14C
ENSG00000121310	ECHDC2	ENSMFAG00000042423	ECHDC2
ENSG00000067900	ROCK1	ENSMFAG00000003564	ROCK1
ENSG00000141519	CCDC40	ENSMFAG00000032264	CCDC40
ENSG00000024422	EHD2	ENSMFAG00000045476	EHD2
ENSG00000114354	TFG	ENSMFAG00000043877	TFG
ENSG00000138814	PPP3CA	ENSMFAG00000003655	PPP3CA
ENSG00000197580	BCO2	ENSMFAG00000037360	BCO2
ENSG00000172336	POP7	ENSMFAG00000027783	POP7
ENSG00000117650	NEK2	ENSMFAG00000041966	NEK2
ENSG00000160214	RRP1	ENSMFAG00000003202	RRP1
ENSG00000141505	ASGR1	ENSMFAG00000035586	ASGR1
ENSG00000070182	SPTB	ENSMFAG00000038472	SPTB
ENSG00000070495	JMJD6	ENSMFAG00000039650	JMJD6
ENSG00000077585	GPR137B	ENSMFAG00000034812	GPR137B
ENSG00000053918	KCNQ1	ENSMFAG00000044043	KCNQ1
ENSG00000182118	FAM89A	ENSMFAG00000039366	FAM89A
ENSG00000119283	TRIM67	ENSMFAG00000035817	TRIM67
ENSG00000150556	LYPD6B	ENSMFAG00000046204	LYPD6B
ENSG00000198874	TYW1	ENSMFAG00000035457
ENSG00000117400	MPL	ENSMFAG00000015202	MPL
ENSG00000111424	VDR	ENSMFAG00000040856	VDR
ENSG00000103111	MON1B	ENSMFAG00000039703	MON1B
ENSG00000156860	FBRS	ENSMFAG00000002731	FBRS
ENSG00000176248	ANAPC2	ENSMFAG00000039218	ANAPC2
ENSG00000187742	SECISBP2	ENSMFAG00000003045	SECISBP2
ENSG00000181830	SLC35C1	ENSMFAG00000033217	SLC35C1
ENSG00000160094	ZNF362	ENSMFAG00000045133	ZNF362
ENSG00000100243	CYB5R3	ENSMFAG00000031130	CYB5R3
ENSG00000187957	DNER	ENSMFAG00000034549	DNER
ENSG00000140391	TSPAN3	ENSMFAG00000031959	TSPAN3
ENSG00000203772	SPRN	ENSMFAG00000029744	SPRN
ENSG00000146453	PNLDC1	ENSMFAG00000041296	PNLDC1
ENSG00000171634	BPTF	ENSMFAG00000041639	BPTF
ENSG00000167004	PDIA3	ENSMFAG00000001972	PDIA3
ENSG00000107341	UBE2R2	ENSMFAG00000032942	UBE2R2
ENSG00000103534	TMC5	ENSMFAG00000045588	TMC5
ENSG00000204592	HLA-E	ENSMFAG00000035330	HLA-E
ENSG00000165474	GJB2	ENSMFAG00000013561	GJB2
ENSG00000182636	NDN	ENSMFAG00000030109	NDN
ENSG00000134996	OSTF1	ENSMFAG00000043790	OSTF1
ENSG00000007080	CCDC124	ENSMFAG00000042756	CCDC124
ENSG00000103549	RNF40	ENSMFAG00000032834	RNF40
ENSG00000086570	FAT2	ENSMFAG00000039681	FAT2
ENSG00000104687	GSR	ENSMFAG00000003439	GSR
ENSG00000141198	TOM1L1	ENSMFAG00000044267	TOM1L1
ENSG00000155093	PTPRN2	ENSMFAG00000041948	PTPRN2
ENSG00000103152	MPG	ENSMFAG00000045056	MPG
ENSG00000142227	EMP3	ENSMFAG00000032947	EMP3
ENSG00000156873	PHKG2	ENSMFAG00000004011	PHKG2
ENSG00000129116	PALLD	ENSMFAG00000001632	PALLD
ENSG00000145451	GLRA3	ENSMFAG00000034554	GLRA3
ENSG00000161914	ZNF653	ENSMFAG00000041927	ZNF653
ENSG00000277161	PIGW	ENSMFAG00000036468	PIGW
ENSG00000100604	CHGA	ENSMFAG00000032473	CHGA
ENSG00000259956	RBM15B	ENSMFAG00000029773	RBM15B
ENSG00000105447	GRWD1	ENSMFAG00000030565	GRWD1
ENSG00000184347	SLIT3	ENSMFAG00000000721	SLIT3
ENSG00000088002	SULT2B1	ENSMFAG00000042452	SULT2B1
ENSG00000099330	OCEL1	ENSMFAG00000044199	OCEL1
ENSG00000150907	FOXO1	ENSMFAG00000044565	FOXO1
ENSG00000156219	ART3	ENSMFAG00000040258	ART3
ENSG00000108187	PBLD	ENSMFAG00000035594	PBLD
ENSG00000099256	PRTFDC1	ENSMFAG00000039843	PRTFDC1
ENSG00000205221	VIT	ENSMFAG00000044880	VIT
ENSG00000151025	GPR158	ENSMFAG00000042015	GPR158
ENSG00000204576	PRR3	ENSMFAG00000045525	PRR3
ENSG00000153064	BANK1	ENSMFAG00000041462	BANK1
ENSG00000135587	SMPD2	ENSMFAG00000033236	SMPD2
ENSG00000121903	ZSCAN20	ENSMFAG00000042799	ZSCAN20
ENSG00000110628	SLC22A18	ENSMFAG00000038599	SLC22A18
ENSG00000135218	CD36	ENSMFAG00000044200	CD36
ENSG00000188981	MSANTD1	ENSMFAG00000030979	MSANTD1
ENSG00000146477	SLC22A3	ENSMFAG00000002893	SLC22A3
ENSG00000144535	DIS3L2	ENSMFAG00000030972	DIS3L2
ENSG00000071282	LMCD1	ENSMFAG00000033976	LMCD1
ENSG00000148798	INA	ENSMFAG00000040504	INA
ENSG00000188760	TMEM198	ENSMFAG00000037512	TMEM198
ENSG00000181690	PLAG1	ENSMFAG00000030888	PLAG1
ENSG00000104804	TULP2	ENSMFAG00000000586	TULP2
ENSG00000107984	DKK1	ENSMFAG00000038444	DKK1
ENSG00000141378	PTRH2	ENSMFAG00000036307	PTRH2
ENSG00000185532	PRKG1	ENSMFAG00000042225	PRKG1
ENSG00000141367	CLTC	ENSMFAG00000040097	CLTC
ENSG00000139151	PLCZ1	ENSMFAG00000001065	PLCZ1
ENSG00000113580	NR3C1	ENSMFAG00000039004	NR3C1
ENSG00000181649	PHLDA2	ENSMFAG00000040835	PHLDA2
ENSG00000120899	PTK2B	ENSMFAG00000003719	PTK2B
ENSG00000090659	CD209	ENSMFAG00000046257	CD209
ENSG00000185585	OLFML2A	ENSMFAG00000002383	OLFML2A
ENSG00000107242	PIP5K1B	ENSMFAG00000038711	PIP5K1B
ENSG00000165632	TAF3	ENSMFAG00000041323	TAF3
ENSG00000146674	IGFBP3	ENSMFAG00000001907	IGFBP3
ENSG00000065057	NTHL1	ENSMFAG00000032174	NTHL1
ENSG00000135766	EGLN1	ENSMFAG00000039962	EGLN1
ENSG00000185215	TNFAIP2	ENSMFAG00000040536	TNFAIP2
ENSG00000175868	CALCB	ENSMFAG00000037050	CALCB
ENSG00000100314	CABP7	ENSMFAG00000045093	CABP7
ENSG00000124134	KCNS1	ENSMFAG00000043514	KCNS1
ENSG00000128335	APOL2	ENSMFAG00000000916	APOL2
ENSG00000036530	CYP46A1	ENSMFAG00000002756	CYP46A1
ENSG00000148835	TAF5	ENSMFAG00000031468	TAF5
ENSG00000122591	FAM126A	ENSMFAG00000027679	FAM126A
ENSG00000163053	SLC16A14	ENSMFAG00000038643	SLC16A14
ENSG00000070476	ZXDC	ENSMFAG00000035930	ZXDC
ENSG00000132429	POPDC3	ENSMFAG00000040532	POPDC3
ENSG00000183828	NUDT14	ENSMFAG00000034083	NUDT14
ENSG00000113391	FAM172A	ENSMFAG00000001171	FAM172A
ENSG00000100473	COCH	ENSMFAG00000043586	COCH
ENSG00000109794	FAM149A	ENSMFAG00000046381	FAM149A
ENSG00000125430	HS3ST3B1	ENSMFAG00000037693	HS3ST3B1
ENSG00000013016	EHD3	ENSMFAG00000033132	EHD3
ENSG00000141564	RPTOR	ENSMFAG00000000138	RPTOR
ENSG00000088836	SLC4A11	ENSMFAG00000044132	SLC4A11
ENSG00000100764	PSMC1	ENSMFAG00000003028	PSMC1
ENSG00000077549	CAPZB	ENSMFAG00000037255	CAPZB
ENSG00000119042	SATB2	ENSMFAG00000035983	SATB2
ENSG00000063127	SLC6A16	ENSMFAG00000017537	SLC6A16
ENSG00000112419	PHACTR2	ENSMFAG00000015323	PHACTR2
ENSG00000233608	TWIST2	ENSMFAG00000022870	TWIST2
ENSG00000007392	LUC7L	ENSMFAG00000003743	LUC7L
ENSG00000112365	ZBTB24	ENSMFAG00000000893	ZBTB24
ENSG00000100478	AP4S1	ENSMFAG00000032637	AP4S1
ENSG00000172020	GAP43	ENSMFAG00000041003	GAP43
ENSG00000078549	ADCYAP1R1	ENSMFAG00000040314	ADCYAP1R1
ENSG00000106648	GALNTL5	ENSMFAG00000044831	GALNTL5
ENSG00000198551	ZNF627	ENSMFAG00000022939	ZNF627
ENSG00000196605	ZNF846	ENSMFAG00000043068
ENSG00000197283	SYNGAP1	ENSMFAG00000041047	SYNGAP1
ENSG00000154175	ABI3BP	ENSMFAG00000043185	ABI3BP
ENSG00000171759	PAH	ENSMFAG00000036729	PAH
ENSG00000234284	ZNF879	ENSMFAG00000039136	ZNF879
ENSG00000204574	ABCF1	ENSMFAG00000001346	ABCF1
ENSG00000103415	HMOX2	ENSMFAG00000030777	HMOX2
ENSG00000145817	YIPF5	ENSMFAG00000001553	YIPF5
ENSG00000139344	AMDHD1	ENSMFAG00000046264	AMDHD1
ENSG00000108960	MMD	ENSMFAG00000000970	MMD
ENSG00000171772	SYCE1	ENSMFAG00000032521	SYCE1
ENSG00000172031	EPHX4	ENSMFAG00000035355	EPHX4
ENSG00000155511	GRIA1	ENSMFAG00000043353	GRIA1
ENSG00000130561	SAG	ENSMFAG00000045450	SAG
ENSG00000114378	HYAL1	ENSMFAG00000003015	HYAL1
ENSG00000129353	SLC44A2	ENSMFAG00000013480
ENSG00000130649	CYP2E1	ENSMFAG00000044389	CYP2E1
ENSG00000197632	SERPINB2	ENSMFAG00000035794	SERPINB2
ENSG00000166292	TMEM100	ENSMFAG00000029193	TMEM100
ENSG00000189157	FAM47E	ENSMFAG00000041213
ENSG00000100425	BRD1	ENSMFAG00000030538	BRD1
ENSG00000166402	TUB	ENSMFAG00000031850	TUB
ENSG00000100097	LGALS1	ENSMFAG00000030003
ENSG00000100097	LGALS1	ENSMFAG00000036985
ENSG00000184408	KCND2	ENSMFAG00000046158	KCND2
ENSG00000159212	CLIC6	ENSMFAG00000046184	CLIC6
ENSG00000085377	PREP	ENSMFAG00000038505	PREP
ENSG00000265190	ANXA8	ENSMFAG00000001776
ENSG00000130402	ACTN4	ENSMFAG00000033669	ACTN4
ENSG00000153187	HNRNPU	ENSMFAG00000037308	HNRNPU
ENSG00000180914	OXTR	ENSMFAG00000037530	OXTR
ENSG00000177272	KCNA3	ENSMFAG00000007623	KCNA3
ENSG00000177030	DEAF1	ENSMFAG00000001308	DEAF1
ENSG00000127220	ABHD8	ENSMFAG00000028796	ABHD8
ENSG00000147676	MAL2	ENSMFAG00000000592	MAL2
ENSG00000144746	ARL6IP5	ENSMFAG00000033075
ENSG00000144746	ARL6IP5	ENSMFAG00000001584	ARL6IP5
ENSG00000169213	RAB3B	ENSMFAG00000040281	RAB3B
ENSG00000107518	ATRNL1	ENSMFAG00000003582	ATRNL1
ENSG00000221829	FANCG	ENSMFAG00000042847	FANCG
ENSG00000010810	FYN	ENSMFAG00000000074	FYN
ENSG00000156968	MPV17L	ENSMFAG00000038161	MPV17L
ENSG00000146574	CCZ1B	ENSMFAG00000035825
ENSG00000176046	NUPR1	ENSMFAG00000027741	NUPR1
ENSG00000140015	KCNH5	ENSMFAG00000037862	KCNH5
ENSG00000057663	ATG5	ENSMFAG00000041362	ATG5
ENSG00000116991	SIPA1L2	ENSMFAG00000039676	SIPA1L2
ENSG00000126453	BCL2L12	ENSMFAG00000042931	BCL2L12
ENSG00000100028	SNRPD3	ENSMFAG00000033628	SNRPD3
ENSG00000188846	RPL14	ENSMFAG00000032338
ENSG00000135372	NAT10	ENSMFAG00000041013	NAT10
ENSG00000136933	RABEPK	ENSMFAG00000042018	RABEPK
ENSG00000130595	TNNT3	ENSMFAG00000038686	TNNT3
ENSG00000211455	STK38L	ENSMFAG00000030945	STK38L
ENSG00000044574	HSPA5	ENSMFAG00000039748	HSPA5
ENSG00000175711	B3GNTL1	ENSMFAG00000032303	B3GNTL1
ENSG00000055147	FAM114A2	ENSMFAG00000043590	FAM114A2
ENSG00000104365	IKBKB	ENSMFAG00000039739	IKBKB
ENSG00000157214	STEAP2	ENSMFAG00000045411	STEAP2
ENSG00000221823	PPP3R1	ENSMFAG00000031560	PPP3R1
ENSG00000172409	CLP1	ENSMFAG00000046074	CLP1
ENSG00000165023	DIRAS2	ENSMFAG00000030619	DIRAS2
ENSG00000043462	LCP2	ENSMFAG00000040627	LCP2
ENSG00000165572	KBTBD6	ENSMFAG00000002271	KBTBD6
ENSG00000164647	STEAP1	ENSMFAG00000035452
ENSG00000166908	PIP4K2C	ENSMFAG00000040121	PIP4K2C
ENSG00000120903	CHRNA2	ENSMFAG00000003637	CHRNA2
ENSG00000151892	GFRA1	ENSMFAG00000001953	GFRA1
ENSG00000158458	NRG2	ENSMFAG00000036960	NRG2
ENSG00000174628	IQCK	ENSMFAG00000033259	IQCK
ENSG00000254858	MPV17L2	ENSMFAG00000041586	MPV17L2
ENSG00000166510	CCDC68	ENSMFAG00000032372	CCDC68
ENSG00000167670	CHAF1A	ENSMFAG00000035792	CHAF1A
ENSG00000104763	ASAH1	ENSMFAG00000039553	ASAH1
ENSG00000164270	HTR4	ENSMFAG00000043212	HTR4
ENSG00000163913	IFT122	ENSMFAG00000030257	IFT122
ENSG00000163520	FBLN2	ENSMFAG00000003835	FBLN2
ENSG00000163956	LRPAP1	ENSMFAG00000045907	LRPAP1
ENSG00000118596	SLC16A7	ENSMFAG00000002564	SLC16A7
ENSG00000168268	NT5DC2	ENSMFAG00000004068	NT5DC2
ENSG00000197647	ZNF433	ENSMFAG00000039684	ZNF433
ENSG00000197756	RPL37A	ENSMFAG00000043631	RPL37A
ENSG00000114554	PLXNA1	ENSMFAG00000037368	PLXNA1
ENSG00000146374	RSPO3	ENSMFAG00000031116	RSPO3
ENSG00000196961	AP2A1	ENSMFAG00000042161	AP2A1
ENSG00000170324	FRMPD2	ENSMFAG00000026102	FRMPD2
ENSG00000115457	IGFBP2	ENSMFAG00000040045	IGFBP2
ENSG00000108242	CYP2C18	ENSMFAG00000031634	CYP2C18
ENSG00000165841	CYP2C19	ENSMFAG00000034614	CYP2C75
ENSG00000165841	CYP2C19	ENSMFAG00000005983	CYP2C43
ENSG00000115461	IGFBP5	ENSMFAG00000040116	IGFBP5
ENSG00000166016	ABTB2	ENSMFAG00000001208	ABTB2
ENSG00000156795	WDYHV1	ENSMFAG00000045125	WDYHV1
ENSG00000174640	SLCO2A1	ENSMFAG00000043043	SLCO2A1
ENSG00000154237	LRRK1	ENSMFAG00000023538	LRRK1
ENSG00000164654	MIOS	ENSMFAG00000034560	MIOS
ENSG00000172461	FUT9	ENSMFAG00000006659	FUT9
ENSG00000164576	SAP30L	ENSMFAG00000000320	SAP30L
ENSG00000162769	FLVCR1	ENSMFAG00000032026	FLVCR1
ENSG00000166441	RPL27A	ENSMFAG00000038752	RPL27A
ENSG00000063322	MED29	ENSMFAG00000044241	MED29
ENSG00000204923	FBXO48	ENSMFAG00000038551	FBXO48
ENSG00000153933	DGKE	ENSMFAG00000042785	DGKE
ENSG00000107611	CUBN	ENSMFAG00000030948	CUBN
ENSG00000172059	KLF11	ENSMFAG00000039490	KLF11
ENSG00000249709	ZNF564	ENSMFAG00000032649	ZNF564
ENSG00000146918	NCAPG2	ENSMFAG00000040814	NCAPG2
ENSG00000092199	HNRNPC	ENSMFAG00000002531	HNRNPC
ENSG00000143013	LMO4	ENSMFAG00000034077	LMO4
ENSG00000275111	ZNF2	ENSMFAG00000039940	ZNF2
ENSG00000135454	B4GALNT1	ENSMFAG00000034688	B4GALNT1
ENSG00000149243	KLHL35	ENSMFAG00000031078	KLHL35
ENSG00000169427	KCNK9	ENSMFAG00000041517	KCNK9
ENSG00000164609	SLU7	ENSMFAG00000002001	SLU7
ENSG00000174197	MGA	ENSMFAG00000037653	MGA
ENSG00000113073	SLC4A9	ENSMFAG00000033873	SLC4A9
ENSG00000157890	MEGF11	ENSMFAG00000038247	MEGF11
ENSG00000118507	AKAP7	ENSMFAG00000044065	AKAP7
ENSG00000185010	F8	ENSMFAG00000039948	F8
ENSG00000242173	ARHGDIG	ENSMFAG00000038549	ARHGDIG
ENSG00000117245	KIF17	ENSMFAG00000043993	KIF17
ENSG00000157445	CACNA2D3	ENSMFAG00000032351	CACNA2D3
ENSG00000149761	NUDT22	ENSMFAG00000000939	NUDT22
ENSG00000144635	DYNC1LI1	ENSMFAG00000031574	DYNC1LI1
ENSG00000154764	WNT7A	ENSMFAG00000044809	WNT7A
ENSG00000189410	SH2D5	ENSMFAG00000038100	SH2D5
ENSG00000275395	FCGBP	ENSMFAG00000001218
ENSG00000117410	ATP6V0B	ENSMFAG00000045547	ATP6V0B
ENSG00000162694	EXTL2	ENSMFAG00000001251	EXTL2
ENSG00000015532	XYLT2	ENSMFAG00000043415	XYLT2
ENSG00000169239	CA5B	ENSMFAG00000038720	CA5B
ENSG00000139117	CPNE8	ENSMFAG00000041185	CPNE8
ENSG00000157423	HYDIN	ENSMFAG00000002730	HYDIN
ENSG00000157510	AFAP1L1	ENSMFAG00000041048	AFAP1L1
ENSG00000185361	TNFAIP8L1	ENSMFAG00000024837	TNFAIP8L1
ENSG00000166261	ZNF202	ENSMFAG00000002603	ZNF202
ENSG00000128641	MYO1B	ENSMFAG00000043361	MYO1B
ENSG00000130758	MAP3K10	ENSMFAG00000044502	MAP3K10
ENSG00000173080	RXFP4	ENSMFAG00000029955	RXFP4
ENSG00000147133	TAF1	ENSMFAG00000001749	TAF1
ENSG00000074966	TXK	ENSMFAG00000042885	TXK
ENSG00000105583	WDR83OS	ENSMFAG00000000625	WDR83OS
ENSG00000100151	PICK1	ENSMFAG00000003832	PICK1
ENSG00000106278	PTPRZ1	ENSMFAG00000032576	PTPRZ1
ENSG00000248905	FMN1	ENSMFAG00000036844	FMN1
ENSG00000172831	CES2	ENSMFAG00000032416
ENSG00000172831	CES2	ENSMFAG00000031745
ENSG00000172831	CES2	ENSMFAG00000000811
ENSG00000132005	RFX1	ENSMFAG00000031642	RFX1
ENSG00000112130	RNF8	ENSMFAG00000045899	RNF8
ENSG00000163739	CXCL1	ENSMFAG00000039628	CXCL1
ENSG00000132622	HSPA12B	ENSMFAG00000042113	HSPA12B
ENSG00000186153	WWOX	ENSMFAG00000037127	WWOX
ENSG00000167632	TRAPPC9	ENSMFAG00000044625	TRAPPC9
ENSG00000141404	GNAL	ENSMFAG00000044213	GNAL
ENSG00000136883	KIF12	ENSMFAG00000037359	KIF12
ENSG00000133398	MED10	ENSMFAG00000036824	MED10
ENSG00000118520	ARG1	ENSMFAG00000045543	ARG1
ENSG00000196843	ARID5A	ENSMFAG00000041379	ARID5A
ENSG00000160392	C19orf47	ENSMFAG00000028924	C19orf47
ENSG00000172497	ACOT12	ENSMFAG00000000202	ACOT12
ENSG00000081041	CXCL2	ENSMFAG00000035439	CXCL2
ENSG00000167434	CA4	ENSMFAG00000032685	CA4
ENSG00000073331	ALPK1	ENSMFAG00000035373	ALPK1
ENSG00000140067	FAM181A	ENSMFAG00000032209	FAM181A
ENSG00000072952	MRVI1	ENSMFAG00000035351	MRVI1
ENSG00000158321	AUTS2	ENSMFAG00000035871	AUTS2
ENSG00000156475	PPP2R2B	ENSMFAG00000002611	PPP2R2B
ENSG00000077522	ACTN2	ENSMFAG00000041700	ACTN2
ENSG00000239887	C1orf226	ENSMFAG00000042773	C1orf226
ENSG00000170832	USP32	ENSMFAG00000042248
ENSG00000006016	CRLF1	ENSMFAG00000001307	CRLF1
ENSG00000066422	ZBTB11	ENSMFAG00000031897	ZBTB11
ENSG00000156804	FBXO32	ENSMFAG00000036166	FBXO32
ENSG00000114391	RPL24	ENSMFAG00000031632
ENSG00000114391	RPL24	ENSMFAG00000042596
ENSG00000114391	RPL24	ENSMFAG00000038803
ENSG00000073146	MOV10L1	ENSMFAG00000035651	MOV10L1
ENSG00000145675	PIK3R1	ENSMFAG00000045395	PIK3R1
ENSG00000177303	CASKIN2	ENSMFAG00000037054	CASKIN2
ENSG00000162777	DENND2D	ENSMFAG00000036546	DENND2D
ENSG00000182580	EPHB3	ENSMFAG00000037014	EPHB3
ENSG00000173456	RNF26	ENSMFAG00000030008	RNF26
ENSG00000108349	CASC3	ENSMFAG00000041496	CASC3
ENSG00000100628	ASB2	ENSMFAG00000042110	ASB2
ENSG00000213380	COG8	ENSMFAG00000041024
ENSG00000107438	PDLIM1	ENSMFAG00000036606
ENSG00000107438	PDLIM1	ENSMFAG00000030298
ENSG00000175906	ARL4D	ENSMFAG00000029966	ARL4D
ENSG00000128298	BAIAP2L2	ENSMFAG00000003147	BAIAP2L2
ENSG00000115665	SLC5A7	ENSMFAG00000037536	SLC5A7
ENSG00000145248	SLC10A4	ENSMFAG00000001804	SLC10A4
ENSG00000079482	OPHN1	ENSMFAG00000041327	OPHN1
ENSG00000115523	GNLY	ENSMFAG00000004079	GNLY
ENSG00000167487	KLHL26	ENSMFAG00000044055	KLHL26
ENSG00000054803	CBLN4	ENSMFAG00000031943	CBLN4
ENSG00000203485	INF2	ENSMFAG00000045488	INF2
ENSG00000166432	ZMAT1	ENSMFAG00000042343	ZMAT1
ENSG00000165914	TTC7B	ENSMFAG00000000808	TTC7B
ENSG00000182173	TSEN54	ENSMFAG00000000712	TSEN54
ENSG00000204653	ASPDH	ENSMFAG00000040099	ASPDH
ENSG00000131409	LRRC4B	ENSMFAG00000036984	LRRC4B
ENSG00000022355	GABRA1	ENSMFAG00000045791	GABRA1
ENSG00000144681	STAC	ENSMFAG00000030097	STAC
ENSG00000185722	ANKFY1	ENSMFAG00000030993	ANKFY1
ENSG00000183255	PTTG1IP	ENSMFAG00000033191	PTTG1IP
ENSG00000055813	CCDC85A	ENSMFAG00000044378	CCDC85A
ENSG00000157985	AGAP1	ENSMFAG00000038629	AGAP1
ENSG00000139684	ESD	ENSMFAG00000039144
ENSG00000139684	ESD	ENSMFAG00000035557
ENSG00000115828	QPCT	ENSMFAG00000038124	QPCT
ENSG00000166734	CASC4	ENSMFAG00000030145	CASC4
ENSG00000197894	ADH5	ENSMFAG00000044468	ADH5
ENSG00000189367	KIAA0408	ENSMFAG00000045872	KIAA0408
ENSG00000142039	CCDC97	ENSMFAG00000002660	CCDC97
ENSG00000102081	FMR1	ENSMFAG00000000241	FMR1
ENSG00000142330	CAPN10	ENSMFAG00000031448	CAPN10
ENSG00000114638	UPK1B	ENSMFAG00000001715	UPK1B
ENSG00000182732	RGS6	ENSMFAG00000033074	RGS6
ENSG00000142046	TMEM91	ENSMFAG00000032068	TMEM91
ENSG00000159784	FAM131B	ENSMFAG00000039319	FAM131B
ENSG00000154096	THY1	ENSMFAG00000041030	THY1
ENSG00000167754	KLK5	ENSMFAG00000042531	KLK5
ENSG00000088280	ASAP3	ENSMFAG00000038006	ASAP3
ENSG00000119632	IFI27L2	ENSMFAG00000002804	IFI27L2
ENSG00000004059	ARF5	ENSMFAG00000019772	ARF5
ENSG00000204386	NEU1	ENSMFAG00000046189	NEU1
ENSG00000132570	PCBD2	ENSMFAG00000044154	PCBD2
ENSG00000109255	NMU	ENSMFAG00000040660	NMU
ENSG00000171475	WIPF2	ENSMFAG00000039043	WIPF2
ENSG00000113327	GABRG2	ENSMFAG00000036513	GABRG2
ENSG00000154102	C16orf74	ENSMFAG00000001118	C16orf74
ENSG00000123810	B9D2	ENSMFAG00000031118	B9D2
ENSG00000100490	CDKL1	ENSMFAG00000003833	CDKL1
ENSG00000172818	OVOL1	ENSMFAG00000003667	OVOL1
ENSG00000138771	SHROOM3	ENSMFAG00000002770	SHROOM3
ENSG00000129625	REEP5	ENSMFAG00000032842	REEP5
ENSG00000100911	PSME2	ENSMFAG00000039077	PSME2
ENSG00000196152	ZNF79	ENSMFAG00000033187	ZNF79
ENSG00000185499	MUC1	ENSMFAG00000026183	MUC1
ENSG00000118231	CRYGD	ENSMFAG00000030195	CRYGD
ENSG00000142156	COL6A1	ENSMFAG00000003504	COL6A1
ENSG00000133275	CSNK1G2	ENSMFAG00000033323	CSNK1G2
ENSG00000214160	ALG3	ENSMFAG00000001621	ALG3
ENSG00000105372	RPS19	ENSMFAG00000030191
ENSG00000105372	RPS19	ENSMFAG00000032029
ENSG00000105372	RPS19	ENSMFAG00000045611	RPS19
ENSG00000037241	RPL26L1	ENSMFAG00000042483	RPL26L1
ENSG00000112031	MTRF1L	ENSMFAG00000039727
ENSG00000112031	MTRF1L	ENSMFAG00000003131
ENSG00000065268	WDR18	ENSMFAG00000041133	WDR18
ENSG00000163888	CAMK2N2	ENSMFAG00000036792	CAMK2N2
ENSG00000143515	ATP8B2	ENSMFAG00000025147	ATP8B2
ENSG00000187688	TRPV2	ENSMFAG00000030978	TRPV2
ENSG00000183166	CALN1	ENSMFAG00000032381	CALN1
ENSG00000147394	ZNF185	ENSMFAG00000036826	ZNF185
ENSG00000137841	PLCB2	ENSMFAG00000037145	PLCB2
ENSG00000142002	DPP9	ENSMFAG00000040299	DPP9
ENSG00000105374	NKG7	ENSMFAG00000035342	NKG7
ENSG00000135845	PIGC	ENSMFAG00000021978	PIGC
ENSG00000204131	NHSL2	ENSMFAG00000033144	NHSL2
ENSG00000055044	NOP58	ENSMFAG00000036935	NOP58
ENSG00000172803	SNX32	ENSMFAG00000003675	SNX32
ENSG00000150455	TIRAP	ENSMFAG00000042234	TIRAP
ENSG00000186635	ARAP1	ENSMFAG00000039424	ARAP1
ENSG00000169271	HSPB3	ENSMFAG00000030683	HSPB3
ENSG00000164983	TMEM65	ENSMFAG00000043833	TMEM65
ENSG00000146872	TLK2	ENSMFAG00000036106	TLK2
ENSG00000115993	TRAK2	ENSMFAG00000046205	TRAK2
ENSG00000094804	CDC6	ENSMFAG00000044270	CDC6
ENSG00000021762	OSBPL5	ENSMFAG00000033431	OSBPL5
ENSG00000156427	FGF18	ENSMFAG00000038560	FGF18
ENSG00000174437	ATP2A2	ENSMFAG00000030226	ATP2A2
ENSG00000005381	MPO	ENSMFAG00000030407	MPO
ENSG00000172663	TMEM134	ENSMFAG00000030408	TMEM134
ENSG00000152767	FARP1	ENSMFAG00000040631	FARP1
ENSG00000263528	IKBKE	ENSMFAG00000042587	IKBKE
ENSG00000143167	GPA33	ENSMFAG00000001951	GPA33
ENSG00000198842	DUSP27	ENSMFAG00000005792	DUSP27
ENSG00000164182	NDUFAF2	ENSMFAG00000003670	NDUFAF2
ENSG00000131759	RARA	ENSMFAG00000032189	RARA
ENSG00000143851	PTPN7	ENSMFAG00000039305	PTPN7
ENSG00000131725	WDR44	ENSMFAG00000001942	WDR44
ENSG00000154639	CXADR	ENSMFAG00000035429	CXADR
ENSG00000174611	KY	ENSMFAG00000040026	KY
ENSG00000164251	F2RL1	ENSMFAG00000037697	F2RL1
ENSG00000277149	TYW1B	ENSMFAG00000035457
ENSG00000167941	SOST	ENSMFAG00000045561	SOST
ENSG00000213185	FAM24B	ENSMFAG00000002369	FAM24B
ENSG00000108861	DUSP3	ENSMFAG00000039165	DUSP3
ENSG00000087586	AURKA	ENSMFAG00000001851	AURKA
ENSG00000161551	ZNF577	ENSMFAG00000002696	ZNF577
ENSG00000106483	SFRP4	ENSMFAG00000039798	SFRP4
ENSG00000162687	KCNT2	ENSMFAG00000030817	KCNT2
ENSG00000105519	CAPS	ENSMFAG00000044715	CAPS
ENSG00000112038	OPRM1	ENSMFAG00000002542	OPRM1
ENSG00000136811	ODF2	ENSMFAG00000001606	ODF2
ENSG00000141873	SLC39A3	ENSMFAG00000039618	SLC39A3
ENSG00000176490	DIRAS1	ENSMFAG00000014700	DIRAS1
ENSG00000112759	SLC29A1	ENSMFAG00000038090	SLC29A1
ENSG00000134594	RAB33A	ENSMFAG00000002604	RAB33A
ENSG00000153347	FAM81B	ENSMFAG00000045306	FAM81B
ENSG00000160570	DEDD2	ENSMFAG00000001497	DEDD2
ENSG00000172137	CALB2	ENSMFAG00000045637	CALB2
ENSG00000074706	IPCEF1	ENSMFAG00000045011	IPCEF1
ENSG00000151718	WWC2	ENSMFAG00000033741	WWC2
ENSG00000005961	ITGA2B	ENSMFAG00000039636	ITGA2B
ENSG00000141753	IGFBP4	ENSMFAG00000043180	IGFBP4
ENSG00000159335	PTMS	ENSMFAG00000033048	PTMS
ENSG00000145779	TNFAIP8	ENSMFAG00000042688	TNFAIP8
ENSG00000126062	TMEM115	ENSMFAG00000036593	TMEM115
ENSG00000163803	PLB1	ENSMFAG00000036595	PLB1
ENSG00000106803	SEC61B	ENSMFAG00000030645
ENSG00000106803	SEC61B	ENSMFAG00000002167
ENSG00000070423	RNF126	ENSMFAG00000001372	RNF126
ENSG00000174444	RPL4	ENSMFAG00000000187
ENSG00000174444	RPL4	ENSMFAG00000036412	RPL4
ENSG00000174444	RPL4	ENSMFAG00000002724
ENSG00000174444	RPL4	ENSMFAG00000041876
ENSG00000096264	NCR2	ENSMFAG00000038609	NCR2
ENSG00000182541	LIMK2	ENSMFAG00000042552	LIMK2
ENSG00000279263	OR2L8	ENSMFAG00000011078
ENSG00000279263	OR2L8	ENSMFAG00000010714
ENSG00000140961	OSGIN1	ENSMFAG00000000406	OSGIN1
ENSG00000138780	GSTCD	ENSMFAG00000000581	GSTCD
ENSG00000118197	DDX59	ENSMFAG00000035416	DDX59
ENSG00000073536	NLE1	ENSMFAG00000037776	NLE1
ENSG00000183621	ZNF438	ENSMFAG00000042685	ZNF438
ENSG00000168256	NKIRAS2	ENSMFAG00000031841	NKIRAS2
ENSG00000163818	LZTFL1	ENSMFAG00000003826	LZTFL1
ENSG00000123342	MMP19	ENSMFAG00000002663	MMP19
ENSG00000213639	PPP1CB	ENSMFAG00000043156	PPP1CB
ENSG00000002586	CD99	ENSMFAG00000000608	CD99
ENSG00000140403	DNAJA4	ENSMFAG00000031045	DNAJA4
ENSG00000117152	RGS4	ENSMFAG00000001269	RGS4
ENSG00000110013	SIAE	ENSMFAG00000003476	SIAE
ENSG00000154144	TBRG1	ENSMFAG00000036896	TBRG1
ENSG00000169218	RSPO1	ENSMFAG00000043851	RSPO1
ENSG00000196177	ACADSB	ENSMFAG00000034302	ACADSB
ENSG00000064199	SPA17	ENSMFAG00000031344	SPA17
ENSG00000152214	RIT2	ENSMFAG00000044648	RIT2
ENSG00000134884	ARGLU1	ENSMFAG00000033482	ARGLU1
ENSG00000105127	AKAP8	ENSMFAG00000042432	AKAP8
ENSG00000108518	PFN1	ENSMFAG00000045520	PFN1
ENSG00000148356	LRSAM1	ENSMFAG00000027428	LRSAM1
ENSG00000011083	SLC6A7	ENSMFAG00000039840	SLC6A7
ENSG00000183831	ANKRD45	ENSMFAG00000003535
ENSG00000143190	POU2F1	ENSMFAG00000002865	POU2F1
ENSG00000007516	BAIAP3	ENSMFAG00000001912	BAIAP3
ENSG00000099864	PALM	ENSMFAG00000033092	PALM
ENSG00000215269	GAGE12G	ENSMFAG00000033385
ENSG00000111450	STX2	ENSMFAG00000044704	STX2
ENSG00000133169	BEX1	ENSMFAG00000023283	BEX1
ENSG00000168564	CDKN2AIP	ENSMFAG00000046173	CDKN2AIP
ENSG00000171217	CLDN20	ENSMFAG00000024948	CLDN20
ENSG00000185043	CIB1	ENSMFAG00000002360	CIB1
ENSG00000142408	CACNG8	ENSMFAG00000033188	CACNG8
ENSG00000171970	ZNF57	ENSMFAG00000044275	ZNF57
ENSG00000112146	FBXO9	ENSMFAG00000044285	FBXO9
ENSG00000150361	KLHL1	ENSMFAG00000045236	KLHL1
ENSG00000136874	STX17	ENSMFAG00000042208	STX17
ENSG00000137142	IGFBPL1	ENSMFAG00000038740	IGFBPL1
ENSG00000180071	ANKRD18A	ENSMFAG00000018199
ENSG00000073803	MAP3K13	ENSMFAG00000043040	MAP3K13
ENSG00000184708	EIF4ENIF1	ENSMFAG00000037813	EIF4ENIF1
ENSG00000105619	TFPT	ENSMFAG00000031792	TFPT
ENSG00000183807	FAM162B	ENSMFAG00000044305	FAM162B
ENSG00000104490	NCALD	ENSMFAG00000036726	NCALD
ENSG00000277399	GPR179	ENSMFAG00000002774	GPR179
ENSG00000154146	NRGN	ENSMFAG00000041687	NRGN
ENSG00000126091	ST3GAL3	ENSMFAG00000038821	ST3GAL3
ENSG00000172432	GTPBP2	ENSMFAG00000037532	GTPBP2
ENSG00000107897	ACBD5	ENSMFAG00000042324	ACBD5
ENSG00000132872	SYT4	ENSMFAG00000043237	SYT4
ENSG00000157617	C2CD2	ENSMFAG00000032505	C2CD2
ENSG00000133067	LGR6	ENSMFAG00000035892	LGR6
ENSG00000170889	RPS9	ENSMFAG00000033649	RPS9
ENSG00000120802	TMPO	ENSMFAG00000037885	TMPO
ENSG00000172795	DCP2	ENSMFAG00000039717	DCP2
ENSG00000156395	SORCS3	ENSMFAG00000044111	SORCS3
ENSG00000083454	P2RX5	ENSMFAG00000038002
ENSG00000173976	RAX2	ENSMFAG00000043719	RAX2
ENSG00000166750	SLFN5	ENSMFAG00000034231	SLFN5
ENSG00000188996	HUS1B	ENSMFAG00000001644	HUS1B
ENSG00000198478	SH3BGRL2	ENSMFAG00000033032	SH3BGRL2
ENSG00000164100	NDST3	ENSMFAG00000034323	NDST3
ENSG00000139223	ANP32D	ENSMFAG00000041943
ENSG00000155366	RHOC	ENSMFAG00000003557	RHOC
ENSG00000147434	CHRNA6	ENSMFAG00000025645	CHRNA6
ENSG00000268940	CT45A1	ENSMFAG00000036609
ENSG00000268940	CT45A1	ENSMFAG00000035558
ENSG00000102524	TNFSF13B	ENSMFAG00000032565	TNFSF13B
ENSG00000278224	PRICKLE4	ENSMFAG00000034421
ENSG00000124608	AARS2	ENSMFAG00000037353	AARS2
ENSG00000102409	BEX4	ENSMFAG00000019410	BEX4
ENSG00000124839	RAB17	ENSMFAG00000036950	RAB17
ENSG00000180667	YOD1	ENSMFAG00000030569	YOD1
ENSG00000183655	KLHL25	ENSMFAG00000016945	KLHL25
ENSG00000196950	SLC39A10	ENSMFAG00000035991	SLC39A10
ENSG00000173930	SLCO4C1	ENSMFAG00000046265	SLCO4C1
ENSG00000153094	BCL2L11	ENSMFAG00000039143	BCL2L11
ENSG00000102531	FNDC3A	ENSMFAG00000032790	FNDC3A
ENSG00000096401	CDC5L	ENSMFAG00000000812	CDC5L
ENSG00000130164	LDLR	ENSMFAG00000042102	LDLR
ENSG00000167526	RPL13	ENSMFAG00000027717	RPL13
ENSG00000135472	FAIM2	ENSMFAG00000043955	FAIM2
ENSG00000148175	STOM	ENSMFAG00000034207	STOM
ENSG00000129038	LOXL1	ENSMFAG00000045513	LOXL1
ENSG00000053108	FSTL4	ENSMFAG00000033336	FSTL4
ENSG00000144407	PTH2R	ENSMFAG00000000697	PTH2R
ENSG00000150051	MKX	ENSMFAG00000002067	MKX
ENSG00000141316	SPACA3	ENSMFAG00000001727	SPACA3
ENSG00000104388	RAB2A	ENSMFAG00000037805	RAB2A
ENSG00000160191	PDE9A	ENSMFAG00000036884	PDE9A
ENSG00000174529	TMEM81	ENSMFAG00000012589	TMEM81
ENSG00000116711	PLA2G4A	ENSMFAG00000043784	PLA2G4A
ENSG00000107165	TYRP1	ENSMFAG00000046179	TYRP1
ENSG00000101138	CSTF1	ENSMFAG00000003531	CSTF1
ENSG00000118181	RPS25	ENSMFAG00000040132
ENSG00000118181	RPS25	ENSMFAG00000011076
ENSG00000118181	RPS25	ENSMFAG00000041255
ENSG00000161798	AQP5	ENSMFAG00000032827	AQP5
ENSG00000136404	TM6SF1	ENSMFAG00000036327	TM6SF1
ENSG00000235711	ANKRD34C	ENSMFAG00000007725	ANKRD34C
ENSG00000137825	ITPKA	ENSMFAG00000039864	ITPKA
ENSG00000163710	PCOLCE2	ENSMFAG00000001242	PCOLCE2
ENSG00000196123	KIAA0895L	ENSMFAG00000038714	KIAA0895L
ENSG00000003249	DBNDD1	ENSMFAG00000038151	DBNDD1
ENSG00000008226	DLEC1	ENSMFAG00000043783	DLEC1
ENSG00000154118	JPH3	ENSMFAG00000042205	JPH3
ENSG00000013619	MAMLD1	ENSMFAG00000000232	MAMLD1
ENSG00000171100	MTM1	ENSMFAG00000039374	MTM1
ENSG00000277258	PCGF2	ENSMFAG00000038330	PCGF2
ENSG00000180423	HARBI1	ENSMFAG00000002487	HARBI1
ENSG00000088247	KHSRP	ENSMFAG00000000292	KHSRP
ENSG00000163904	SENP2	ENSMFAG00000002841	SENP2
ENSG00000165084	C8orf34	ENSMFAG00000045715	C8orf34
ENSG00000062524	LTK	ENSMFAG00000043219	LTK
ENSG00000184349	EFNA5	ENSMFAG00000000459	EFNA5
ENSG00000118985	ELL2	ENSMFAG00000041149	ELL2
ENSG00000196189	SEMA4A	ENSMFAG00000037487	SEMA4A
ENSG00000158985	CDC42SE2	ENSMFAG00000002969	CDC42SE2
ENSG00000109670	FBXW7	ENSMFAG00000045981	FBXW7
ENSG00000185760	KCNQ5	ENSMFAG00000036978	KCNQ5
ENSG00000003402	CFLAR	ENSMFAG00000042284	CFLAR
ENSG00000198755	RPL10A	ENSMFAG00000040600	RPL10A
ENSG00000213015	ZNF580	ENSMFAG00000030040	ZNF580
ENSG00000063601	MTMR1	ENSMFAG00000045168	MTMR1
ENSG00000119718	EIF2B2	ENSMFAG00000043749	EIF2B2
ENSG00000130829	DUSP9	ENSMFAG00000046070	DUSP9
ENSG00000139436	GIT2	ENSMFAG00000038129	GIT2
ENSG00000007171	NOS2	ENSMFAG00000032615	NOS2
ENSG00000141736	ERBB2	ENSMFAG00000041598	ERBB2
ENSG00000196415	PRTN3	ENSMFAG00000038562	PRTN3
ENSG00000172992	DCAKD	ENSMFAG00000002600	DCAKD
ENSG00000135314	KHDC1	ENSMFAG00000037484	KHDC1
ENSG00000135966	TGFBRAP1	ENSMFAG00000000996	TGFBRAP1
ENSG00000144579	CTDSP1	ENSMFAG00000032883	CTDSP1
ENSG00000086717	PPEF1	ENSMFAG00000032152	PPEF1
ENSG00000120341	SEC16B	ENSMFAG00000040538	SEC16B
ENSG00000112280	COL9A1	ENSMFAG00000031890	COL9A1
ENSG00000142185	TRPM2	ENSMFAG00000001773	TRPM2
ENSG00000145780	FEM1C	ENSMFAG00000046066	FEM1C
ENSG00000158987	RAPGEF6	ENSMFAG00000033294
ENSG00000118194	TNNT2	ENSMFAG00000003567	TNNT2
ENSG00000087095	NLK	ENSMFAG00000041658	NLK
ENSG00000154478	GPR26	ENSMFAG00000043462	GPR26
ENSG00000196511	TPK1	ENSMFAG00000035720	TPK1
ENSG00000138356	AOX1	ENSMFAG00000036889	AOX1
ENSG00000134207	SYT6	ENSMFAG00000041208	SYT6
ENSG00000157064	NMNAT2	ENSMFAG00000043841	NMNAT2
ENSG00000091482	SMPX	ENSMFAG00000040826	SMPX
ENSG00000079102	RUNX1T1	ENSMFAG00000032522	RUNX1T1
ENSG00000083814	ZNF671	ENSMFAG00000040513	ZNF671
ENSG00000012174	MBTPS2	ENSMFAG00000042182	MBTPS2
ENSG00000197323	TRIM33	ENSMFAG00000041350	TRIM33
ENSG00000060558	GNA15	ENSMFAG00000000574	GNA15
ENSG00000155760	FZD7	ENSMFAG00000030686	FZD7
ENSG00000160299	PCNT	ENSMFAG00000000461	PCNT
ENSG00000082701	GSK3B	ENSMFAG00000002620	GSK3B
ENSG00000005156	LIG3	ENSMFAG00000036202	LIG3
ENSG00000146242	TPBG	ENSMFAG00000010683	TPBG
ENSG00000115641	FHL2	ENSMFAG00000038427	FHL2
ENSG00000182511	FES	ENSMFAG00000045460	FES
ENSG00000134987	WDR36	ENSMFAG00000001782	WDR36
ENSG00000135317	SNX14	ENSMFAG00000010669	SNX14
ENSG00000176715	ACSF3	ENSMFAG00000044180	ACSF3
ENSG00000119820	YIPF4	ENSMFAG00000031303	YIPF4
ENSG00000175984	DENND2C	ENSMFAG00000035727	DENND2C
ENSG00000103569	AQP9	ENSMFAG00000039733	AQP9
ENSG00000198216	CACNA1E	ENSMFAG00000039476	CACNA1E
ENSG00000102174	PHEX	ENSMFAG00000045722	PHEX
ENSG00000105549	THEG	ENSMFAG00000041429	THEG
ENSG00000213927	CCL27	ENSMFAG00000003428	CCL27
ENSG00000091409	ITGA6	ENSMFAG00000038164	ITGA6
ENSG00000058866	DGKG	ENSMFAG00000042125	DGKG
ENSG00000143149	ALDH9A1	ENSMFAG00000033280
ENSG00000167925	GHDC	ENSMFAG00000001371	GHDC
ENSG00000184611	KCNH7	ENSMFAG00000030695	KCNH7
ENSG00000083750	RRAGB	ENSMFAG00000041833	RRAGB
ENSG00000112175	BMP5	ENSMFAG00000031219	BMP5
ENSG00000080644	CHRNA3	ENSMFAG00000002440	CHRNA3
ENSG00000119772	DNMT3A	ENSMFAG00000031180	DNMT3A
ENSG00000060566	CREB3L3	ENSMFAG00000040065	CREB3L3
ENSG00000138378	STAT4	ENSMFAG00000041156	STAT4
ENSG00000086504	MRPL28	ENSMFAG00000006698	MRPL28
ENSG00000113083	LOX	ENSMFAG00000043699	LOX
ENSG00000160183	TMPRSS3	ENSMFAG00000003673	TMPRSS3
ENSG00000164904	ALDH7A1	ENSMFAG00000045191
ENSG00000164904	ALDH7A1	ENSMFAG00000035623
ENSG00000158796	DEDD	ENSMFAG00000040064	DEDD
ENSG00000138207	RBP4	ENSMFAG00000042546	RBP4
ENSG00000274391	TPTE	ENSMFAG00000043402
ENSG00000274391	TPTE	ENSMFAG00000003989
ENSG00000112578	BYSL	ENSMFAG00000033214	BYSL
ENSG00000108733	PEX12	ENSMFAG00000039486	PEX12
ENSG00000152495	CAMK4	ENSMFAG00000036872	CAMK4
ENSG00000127824	TUBA4A	ENSMFAG00000007541	TUBA4A
ENSG00000205571	SMN2	ENSMFAG00000008812
ENSG00000205571	SMN2	ENSMFAG00000031523	SMN1
ENSG00000284638	AC005551.1	ENSMFAG00000043694
ENSG00000173546	CSPG4	ENSMFAG00000031446	CSPG4
ENSG00000112118	MCM3	ENSMFAG00000001888	MCM3
ENSG00000225190	PLEKHM1	ENSMFAG00000032118	PLEKHM1
ENSG00000164211	STARD4	ENSMFAG00000030560	STARD4
ENSG00000151704	KCNJ1	ENSMFAG00000044793	KCNJ1
ENSG00000167522	ANKRD11	ENSMFAG00000040263	ANKRD11
ENSG00000065308	TRAM2	ENSMFAG00000042433	TRAM2
ENSG00000182195	LDOC1	ENSMFAG00000029803	LDOC1
ENSG00000213064	SFT2D2	ENSMFAG00000037122	SFT2D2
ENSG00000197696	NMB	ENSMFAG00000033231	NMB
ENSG00000116667	C1orf21	ENSMFAG00000045835	C1orf21
ENSG00000166716	ZNF592	ENSMFAG00000033727	ZNF592
ENSG00000068120	COASY	ENSMFAG00000003964	COASY
ENSG00000156508	EEF1A1	ENSMFAG00000039827
ENSG00000183155	RABIF	ENSMFAG00000037667	RABIF
ENSG00000143156	NME7	ENSMFAG00000037358	NME7
ENSG00000198863	RUNDC1	ENSMFAG00000004015	RUNDC1
ENSG00000159346	ADIPOR1	ENSMFAG00000007141
ENSG00000159346	ADIPOR1	ENSMFAG00000039901
ENSG00000182253	SYNM	ENSMFAG00000037324	SYNM
ENSG00000089847	ANKRD24	ENSMFAG00000038641	ANKRD24
ENSG00000105251	SHD	ENSMFAG00000033388	SHD
ENSG00000269335	IKBKG	ENSMFAG00000032230	IKBKG
ENSG00000197375	SLC22A5	ENSMFAG00000033875	SLC22A5
ENSG00000161381	PLXDC1	ENSMFAG00000032401	PLXDC1
ENSG00000178078	STAP2	ENSMFAG00000030521	STAP2
ENSG00000163449	TMEM169	ENSMFAG00000043793	TMEM169
ENSG00000173826	KCNH6	ENSMFAG00000000684	KCNH6
ENSG00000133063	CHIT1	ENSMFAG00000045615	CHIT1
ENSG00000008382	MPND	ENSMFAG00000033303	MPND
ENSG00000076716	GPC4	ENSMFAG00000034110	GPC4
ENSG00000198909	MAP3K3	ENSMFAG00000033252	MAP3K3
ENSG00000122203	KIAA1191	ENSMFAG00000045804	KIAA1191
ENSG00000175766	EIF4E1B	ENSMFAG00000031726	EIF4E1B
ENSG00000113763	UNC5A	ENSMFAG00000043584	UNC5A
ENSG00000113761	ZNF346	ENSMFAG00000003577	ZNF346
ENSG00000160867	FGFR4	ENSMFAG00000032678	FGFR4
ENSG00000108592	FTSJ3	ENSMFAG00000003764	FTSJ3
ENSG00000131183	SLC34A1	ENSMFAG00000031573	SLC34A1

## Sheet: Fisher_statistics
Overlap num.	Whitaker et.al. 2016 (1617)
Consensus CT-related PLS1 genes (1005)	94 (OR=1.43; P=0.002)
