# Supplementary material for: Brain-wide and cell-specific transcriptomic insights into MRI-derived cortical morphology in macaque monkeys
Source: Nat Commun. 2023 Mar 17;14:1499. doi: 10.1038/s41467-023-37246-w (PMC10023667; doi:10.1038/s41467-023-37246-w)
Supplement: Supplementary file 3 — Supplementary Data 1-15 [file 41467_2023_37246_MOESM3_ESM.zip › SupplementaryData/Supplementary Data 13 Cell type enrichment in CT-related genes.xlsx]

## Sheet: Fig6 single-nucleusV1 
	ExcN	IhnN	Micro	Astro	Oligo	OPC
Gene1005Pos+Neg	1005	1005	1005	1005	1005	1005
HighExpGenes	566	364	235	521	400	278
Shared	43	33	17	35	118	32
Odds ratio	1.89118	2.29194	1.76716	1.64237	10.6025	3.00169
p (FDR-corrected)	0.000283	5.65e-05	0.033	0.008	1.94e-66	3.24E-07
	ExcN	IhnN	Micro	Astro	Oligo	OPC
Gene1005Pos	532	532	532	532	532	532
HighExpGenes	566	364	235	521	400	278
Shared	31	22	4	11	3	11
Odds ratio	2.61242	2.87642	0.749384	0.934408	0.325716	1.81076
p (FDR-corrected)	7.81e-06	2.95e-05	0.823	1	0.039	0.063
	ExcN	IhnN	Micro	Astro	Oligo	OPC
Gene1005Neg	473	473	473	473	473	473
HighExpGenes	566	364	235	521	400	278
Shared	12	11	13	24	115	21
Odds ratio	1.06323	1.54134	2.91723	2.43502	25.9103	4.1526
p (FDR-corrected)	0.761	0.18	0.000972	0.000176	8.41e-102	2.18e-07
	Ex_0	Ex_1	Ex_2	Ex_3	Ex_4	Ex_5	Ex_6	Ex_7	Ex_8	Ex_9	Ex_10	Ex_11	Ex_12	Inh_0	Inh_1	Inh_2	Micro	AST_0	AST_1	oligo_0	oligo_1	OPC
Gene1005Pos+Neg	1005	1005	1005	1005	1005	1005	1005	1005	1005	1005	1005	1005	1005	1005	1005	1005	1005	1005	1005	1005	1005	1005
HighExpGenes	5	20	59	20	95	82	10	46	30	123	175	6	200	159	222	172	235	520	232	85	398	277
Shared	0	0	5	2	8	6	0	2	2	14	12	1	10	16	18	15	17	35	11	47	118	32
Odds ratio	0	0	1.90802	2.28674	1.89753	1.6267	0	0.934336	1.46932	2.66355	1.51964	4.11433	1.08281	2.32124	1.82866	1.97869	1.61348	1.50098	1.02352	26.6114	9.68081	2.74037
p (FDR-corrected)	1	1	0.363306	0.389706	0.186368	0.412773	1	1	0.892161	0.00939064	0.300008	0.389706	0.951698	0.0154354	0.0713302	0.0617002	0.149869	0.0723962	1	3.12584e-39	4.14432e-61	1.49238e-05
	Ex_0	Ex_1	Ex_2	Ex_3	Ex_4	Ex_5	Ex_6	Ex_7	Ex_8	Ex_9	Ex_10	Ex_11	Ex_12	Inh_0	Inh_1	Inh_2	Micro	AST_0	AST_1	oligo_0	oligo_1	OPC
Gene1005Pos	532	532	532	532	532	532	532	532	532	532	532	532	532	532	532	532	532	532	532	532	532	532
HighExpGenes	5	20	59	20	95	82	10	46	30	123	175	6	200	159	222	172	235	520	232	85	398	277
Shared	0	0	5	2	2	6	0	0	1	13	3	0	10	12	10	10	4	11	3	0	3	11
Odds ratio	0	0	3.70364	4.42617	0.853769	3.16025	0	0	1.3705	4.78688	0.691155	0	2.11158	3.29431	1.89054	2.47968	0.685532	0.855526	0.517712	0	0.297763	1.6563
p (FDR-corrected)	1	1	0.0682513	0.208997	1	0.0682513	1	0.98059	0.889986	0.000234775	1	1	0.104252	0.00634884	0.203699	0.0682513	0.98059	1	0.710989	0.553558	0.0767323	0.249147
	Ex_0	Ex_1	Ex_2	Ex_3	Ex_4	Ex_5	Ex_6	Ex_7	Ex_8	Ex_9	Ex_10	Ex_11	Ex_12	Inh_0	Inh_1	Inh_2	Micro	AST_0	AST_1	oligo_0	oligo_1	OPC
Gene1005Neg	473	473	473	473	473	473	473	473	473	473	473	473	473	473	473	473	473	473	473	473	473	473
HighExpGenes	5	20	59	20	95	82	10	46	30	123	175	6	200	159	222	172	235	520	232	85	398	277
Shared	0	0	0	0	6	0	0	2	1	1	9	1	0	4	8	5	13	24	8	47	115	21
Odds ratio	0	0	0	0	3.04624	0	0	2.04091	1.5461	0.365928	2.45662	8.97517	0	1.15759	1.68652	1.34511	2.66932	2.23041	1.61046	61.4277	23.7187	3.79945
p (FDR-corrected)	1	1	0.830323	1	0.0561162	0.676253	1	0.487297	0.710622	0.727025	0.0548847	0.303252	0.0677241	0.954294	0.346023	0.676253	0.00913157	0.00345425	0.346023	9.33355e-55	2.53039e-96	6.36277e-06

## Sheet: macaque_Han et al.
	ExcN	SST..IN	PVALB..IN	RELN..IN	VIP..IN	LAMP5..IN	NPY.LAMP5..IN	Astro	Oligo	OPC	Micro
Gene1005Pos+Neg	1005	1005	1005	1005	1005	1005	1005	1005	1005	1005	1005
HighExpGenes	104	113	91	108	99	147	149	421	181	254	246
Shared	8	10	9	14	12	9	8	24	89	40	36
Odds ratio	1.88164	2.19569	2.48211	3.38327	3.12796	1.47127	1.27854	1.3687	23.7681	4.33709	3.96223
p (FDR-corrected)	0.118967	0.0465753	0.0281543	0.000542178	0.00222937	0.328801	0.418869	0.174288	1.06705e-71	4.50415e-12	3.58137e-10
	ExcN	SST..IN	PVALB..IN	RELN..IN	VIP..IN	LAMP5..IN	NPY.LAMP5..IN	Astro	Oligo	OPC	Micro
Gene1005Pos	532	532	532	532	532	532	532	532	532	532	532
HighExpGenes	104	113	91	108	99	147	149	421	181	254	246
Shared	7	8	3	8	8	2	3	2	0	6	5
Odds ratio	3.15899	3.34041	1.4817	3.50819	3.85674	0.596912	0.890868	0.204102	0	1.05023	0.899167
p (FDR-corrected)	0.0202755	0.0149923	0.726462	0.0149923	0.0149923	1	1	0.0197757	0.0693104	1	1
	ExcN	SST..IN	PVALB..IN	RELN..IN	VIP..IN	LAMP5..IN	NPY.LAMP5..IN	Astro	Oligo	OPC	Micro
Gene1005Neg	473	473	473	473	473	473	473	473	473	473	473
HighExpGenes	104	113	91	108	99	147	149	421	181	254	246
Shared	1	2	6	6	4	7	5	22	89	34	31
Odds ratio	0.473867	0.880974	3.48446	2.90161	2.06881	2.46782	1.70608	2.78003	57.9535	8.06699	7.47769
p (FDR-corrected)	0.799245	1	0.0219404	0.0396594	0.189192	0.0453974	0.279234	0.000129214	5.23581e-102	1.05249e-17	1.32217e-15

## Sheet: macaque_dlPFC_Ma,et al.
	Glutamatergic excitatory subtypes										GABAergic inhibitory subtypes									Glial subtypes				Non-neural subtypes
	L2.3.IT	L3.5.IT.1	L3.5.IT.2	L3.5.IT.3	L5.6.NP	L5.ET	L6.CT	L6.IT.1	L6.IT.2	L6B	LAMP5.LHX6	LAMP5.RELN	ADARB2.KCNG1	PVALB	PVALB.ChC	SST	SST.HGF	SST.NPY	VIP	Astro	OPC	Oligo	Micro	Immune	Endo	PC	RB	SMC	VLMC
Gene1005Pos+Neg	1005	1005	1005	1005	1005	1005	1005	1005	1005	1005	1005	1005	1005	1005	1005	1005	1005	1005	1005	1005	1005	1005	1005	1005	1005	1005	1005	1005	1005
HighExpGenes	69	49	51	49	108	58	86	54	97	91	135	140	95	90	111	97	98	113	85	258	170	292	290	177	284	272	262	216	184
Shared	4	5	4	3	5	3	8	1	8	4	7	8	10	4	8	10	5	9	8	10	20	100	24	10	13	12	12	8	8
Odds ratio	1.38584	2.56379	1.91813	1.46845	1.09246	1.22769	2.31775	0.423881	2.03019	1.03442	1.23182	1.36625	2.6629	1.04651	1.75316	2.60164	1.21047	1.95522	2.34772	0.906146	3.03974	12.8948	2.05477	1.35049	1.08013	1.03873	1.08072	0.864134	1.02271
p (FDR-corrected)	0.879335	0.190724	0.413581	0.879335	0.879335	0.879335	0.124085	0.879335	0.200971	0.879335	0.879335	0.818371	0.0479722	0.879335	0.390839	0.0479722	0.879335	0.190724	0.124085	0.879335	0.000564966	1.5113e-61	0.0178109	0.772478	0.879335	0.879335	0.879335	0.879335	0.879335
	L2.3.IT	L3.5.IT.1	L3.5.IT.2	L3.5.IT.3	L5.6.NP	L5.ET	L6.CT	L6.IT.1	L6.IT.2	L6B	LAMP5.LHX6	LAMP5.RELN	ADARB2.KCNG1	PVALB	PVALB.ChC	SST	SST.HGF	SST.NPY	VIP	Astro	OPC	Oligo	Micro	Immune	Endo	PC	RB	SMC	VLMC
Gene1005Pos	532	532	532	532	532	532	532	532	532	532	532	532	532	532	532	532	532	532	532	532	532	532	532	532	532	532	532	532	532
HighExpGenes	69	49	51	49	108	58	86	54	97	91	135	140	95	90	111	97	98	113	85	258	170	292	290	177	284	272	262	216	184
Shared	4	3	2	2	4	3	5	1	8	2	4	6	8	3	6	10	4	6	7	6	8	1	6	2	3	4	3	3	2
Odds ratio	2.68223	2.83961	1.77368	1.84938	1.67368	2.37405	2.69374	0.818256	3.94367	0.974858	1.32718	1.95331	4.03463	1.4988	2.49598	5.06235	1.8526	2.44889	3.93174	1.03337	2.15984	0.147518	0.915643	0.493939	0.460155	0.64488	0.499721	0.608864	0.474798
p (FDR-corrected)	0.203602	0.258647	0.487712	0.487712	0.487712	0.317636	0.162755	1	0.0152318	1	0.665796	0.317636	0.0152318	0.605064	0.162755	0.00195424	0.487712	0.162755	0.0223081	0.928676	0.192331	0.0954207	1	0.605064	0.466242	0.665796	0.487712	0.742498	0.605064
	L2.3.IT	L3.5.IT.1	L3.5.IT.2	L3.5.IT.3	L5.6.NP	L5.ET	L6.CT	L6.IT.1	L6.IT.2	L6B	LAMP5.LHX6	LAMP5.RELN	ADARB2.KCNG1	PVALB	PVALB.ChC	SST	SST.HGF	SST.NPY	VIP	Astro	OPC	Oligo	Micro	Immune	Endo	PC	RB	SMC	VLMC
Gene1005Neg	473	473	473	473	473	473	473	473	473	473	473	473	473	473	473	473	473	473	473	473	473	473	473	473	473	473	473	473	473
HighExpGenes	69	49	51	49	108	58	86	54	97	91	135	140	95	90	111	97	98	113	85	258	170	292	290	177	284	272	262	216	184
Shared	0	2	2	1	1	0	3	0	0	2	3	2	2	1	2	0	1	3	1	4	12	99	18	8	10	8	9	5	6
Odds ratio	0	2.08626	2.00096	1.01925	0.456074	0	1.7731	0	0	1.09978	1.11257	0.707784	1.05233	0.548739	0.897216	0	0.503308	1.33634	0.581527	0.76847	3.78601	31.4496	3.32566	2.33831	1.8023	1.49072	1.7546	1.16098	1.65733
p (FDR-corrected)	0.993306	0.607338	0.607338	1	0.993306	0.993306	0.607338	0.993306	0.607338	0.993306	0.993306	1	0.993306	1	1	0.607338	1	0.993306	1	1	0.00165336	1.54626e-93	0.000366526	0.19307	0.477204	0.607338	0.547664	0.993306	0.607338
