# Supplementary material for: Brain-wide and cell-specific transcriptomic insights into MRI-derived cortical morphology in macaque monkeys
Source: Nat Commun. 2023 Mar 17;14:1499. doi: 10.1038/s41467-023-37246-w (PMC10023667; doi:10.1038/s41467-023-37246-w)
Supplement: Supplementary file 3 — Supplementary Data 1-15 [file 41467_2023_37246_MOESM3_ESM.zip › SupplementaryData/Supplementary Data 14 Biological processes and KEGG pathways enrichment for CT-related genes.xlsx]

## Sheet: Enriched Go term
Group	Category	Term	Description	Log(p-FDR-corrected)	InTerm_InList	Genes	Symbols
synaptic signaling	GO Biological Processes	GO:0099536	synaptic signaling	-14.7286	67/657	40,351,409,575,613,808,1268,1607,1621,1742,1960,2185,2556,2895,2902,2906,2911,2912,2982,3269,3350,3354,3362,3785,4137,4761,4885,5026,5100,5413,5582,5924,6511,6543,6722,6804,6853,6861,7476,7532,8448,8525,8851,8973,9066,9145,9148,9256,9568,10858,11178,23096,23349,23373,23542,50944,56853,57338,57596,58512,80331,84062,84502,84687,152330,266743,375790	ASIC2,APP,ARRB2,ADGRB1,BCR,CALM3,CNR1,DGKB,DBH,DLG4,EGR3,PTK2B,GABRA3,GRID2,GRIN1,GRIN2D,GRM1,GRM2,GUCY1A1,HRH1,HTR1A,HTR1E,HTR6,KCNQ2,MAPT,NEUROD2,NPTX2,P2RX5,PCDH8,SEPTIN5,PRKCG,RASGRF2,SLC1A6,SLC8A2,SRF,STX1A,SYN1,SYT5,WNT7A,YWHAG,DOC2A,DGKZ,CDK5R1,CHRNA6,SYT7,SYNGR1,NEURL1,TSPOAP1,GABBR2,CYP46A1,LZTS1,IQSEC2,PHF24,CRTC1,MAPK8IP2,SHANK1,CELF4,JPH3,BEGAIN,DLGAP3,DNAJC5,DTNBP1,JPH4,PPP1R9B,CNTN4…
	GO Biological Processes	GO:0007268	chemical synaptic transmission	-14.7286	65/632	40,351,409,575,613,808,1268,1607,1621,1742,1960,2185,2556,2895,2902,2906,2911,2912,2982,3269,3350,3354,3362,3785,4137,4761,4885,5026,5100,5413,5582,5924,6511,6543,6722,6804,6853,6861,7476,7532,8448,8525,8973,9066,9145,9148,9256,9568,10858,11178,23096,23349,23373,23542,50944,56853,57338,57596,58512,80331,84062,84502,84687,152330,266743	ASIC2,APP,ARRB2,ADGRB1,BCR,CALM3,CNR1,DGKB,DBH,DLG4,EGR3,PTK2B,GABRA3,GRID2,GRIN1,GRIN2D,GRM1,GRM2,GUCY1A1,HRH1,HTR1A,HTR1E,HTR6,KCNQ2,MAPT,NEUROD2,NPTX2,P2RX5,PCDH8,SEPTIN5,PRKCG,RASGRF2,SLC1A6,SLC8A2,SRF,STX1A,SYN1,SYT5,WNT7A,YWHAG,DOC2A,DGKZ,CHRNA6,SYT7,SYNGR1,NEURL1,TSPOAP1,GABBR2,CYP46A1,LZTS1,IQSEC2,PHF24,CRTC1,MAPK8IP2,SHANK1,CELF4,JPH3,BEGAIN,DLGAP3,DNAJC5,DTNBP1,JPH4,PPP1R9B,CNTN4,NPAS4
	GO Biological Processes	GO:0098916	anterograde trans-synaptic signaling	-14.7286	65/632	40,351,409,575,613,808,1268,1607,1621,1742,1960,2185,2556,2895,2902,2906,2911,2912,2982,3269,3350,3354,3362,3785,4137,4761,4885,5026,5100,5413,5582,5924,6511,6543,6722,6804,6853,6861,7476,7532,8448,8525,8973,9066,9145,9148,9256,9568,10858,11178,23096,23349,23373,23542,50944,56853,57338,57596,58512,80331,84062,84502,84687,152330,266743	ASIC2,APP,ARRB2,ADGRB1,BCR,CALM3,CNR1,DGKB,DBH,DLG4,EGR3,PTK2B,GABRA3,GRID2,GRIN1,GRIN2D,GRM1,GRM2,GUCY1A1,HRH1,HTR1A,HTR1E,HTR6,KCNQ2,MAPT,NEUROD2,NPTX2,P2RX5,PCDH8,SEPTIN5,PRKCG,RASGRF2,SLC1A6,SLC8A2,SRF,STX1A,SYN1,SYT5,WNT7A,YWHAG,DOC2A,DGKZ,CHRNA6,SYT7,SYNGR1,NEURL1,TSPOAP1,GABBR2,CYP46A1,LZTS1,IQSEC2,PHF24,CRTC1,MAPK8IP2,SHANK1,CELF4,JPH3,BEGAIN,DLGAP3,DNAJC5,DTNBP1,JPH4,PPP1R9B,CNTN4,NPAS4
	GO Biological Processes	GO:0099537	trans-synaptic signaling	-14.6399	65/638	40,351,409,575,613,808,1268,1607,1621,1742,1960,2185,2556,2895,2902,2906,2911,2912,2982,3269,3350,3354,3362,3785,4137,4761,4885,5026,5100,5413,5582,5924,6511,6543,6722,6804,6853,6861,7476,7532,8448,8525,8973,9066,9145,9148,9256,9568,10858,11178,23096,23349,23373,23542,50944,56853,57338,57596,58512,80331,84062,84502,84687,152330,266743	ASIC2,APP,ARRB2,ADGRB1,BCR,CALM3,CNR1,DGKB,DBH,DLG4,EGR3,PTK2B,GABRA3,GRID2,GRIN1,GRIN2D,GRM1,GRM2,GUCY1A1,HRH1,HTR1A,HTR1E,HTR6,KCNQ2,MAPT,NEUROD2,NPTX2,P2RX5,PCDH8,SEPTIN5,PRKCG,RASGRF2,SLC1A6,SLC8A2,SRF,STX1A,SYN1,SYT5,WNT7A,YWHAG,DOC2A,DGKZ,CHRNA6,SYT7,SYNGR1,NEURL1,TSPOAP1,GABBR2,CYP46A1,LZTS1,IQSEC2,PHF24,CRTC1,MAPK8IP2,SHANK1,CELF4,JPH3,BEGAIN,DLGAP3,DNAJC5,DTNBP1,JPH4,PPP1R9B,CNTN4,NPAS4
	GO Biological Processes	GO:0050804	modulation of chemical synaptic transmission	-12.5968	47/390	351,409,575,613,808,1268,1607,1742,2185,2895,2902,2906,2911,2912,3269,4137,4761,4885,5413,5582,5924,6543,6722,6804,6853,7476,7532,8525,9066,9145,9148,10858,11178,23096,23349,23373,23542,50944,56853,57338,57596,58512,84062,84502,84687,152330,266743	APP,ARRB2,ADGRB1,BCR,CALM3,CNR1,DGKB,DLG4,PTK2B,GRID2,GRIN1,GRIN2D,GRM1,GRM2,HRH1,MAPT,NEUROD2,NPTX2,SEPTIN5,PRKCG,RASGRF2,SLC8A2,SRF,STX1A,SYN1,WNT7A,YWHAG,DGKZ,SYT7,SYNGR1,NEURL1,CYP46A1,LZTS1,IQSEC2,PHF24,CRTC1,MAPK8IP2,SHANK1,CELF4,JPH3,BEGAIN,DLGAP3,DTNBP1,JPH4,PPP1R9B,CNTN4,NPAS4
	GO Biological Processes	GO:0099177	regulation of trans-synaptic signaling	-12.5968	47/390	351,409,575,613,808,1268,1607,1742,2185,2895,2902,2906,2911,2912,3269,4137,4761,4885,5413,5582,5924,6543,6722,6804,6853,7476,7532,8525,9066,9145,9148,10858,11178,23096,23349,23373,23542,50944,56853,57338,57596,58512,84062,84502,84687,152330,266743	APP,ARRB2,ADGRB1,BCR,CALM3,CNR1,DGKB,DLG4,PTK2B,GRID2,GRIN1,GRIN2D,GRM1,GRM2,HRH1,MAPT,NEUROD2,NPTX2,SEPTIN5,PRKCG,RASGRF2,SLC8A2,SRF,STX1A,SYN1,WNT7A,YWHAG,DGKZ,SYT7,SYNGR1,NEURL1,CYP46A1,LZTS1,IQSEC2,PHF24,CRTC1,MAPK8IP2,SHANK1,CELF4,JPH3,BEGAIN,DLGAP3,DTNBP1,JPH4,PPP1R9B,CNTN4,NPAS4
	GO Biological Processes	GO:0048167	regulation of synaptic plasticity	-7.3449	25/172	351,575,1742,2185,2895,2902,2906,3269,4137,4761,5924,6543,6722,7532,9066,9145,9148,10858,11178,23373,50944,57338,84502,152330,266743	APP,ADGRB1,DLG4,PTK2B,GRID2,GRIN1,GRIN2D,HRH1,MAPT,NEUROD2,RASGRF2,SLC8A2,SRF,YWHAG,SYT7,SYNGR1,NEURL1,CYP46A1,LZTS1,CRTC1,SHANK1,JPH3,JPH4,CNTN4,NPAS4
	GO Biological Processes	GO:0042391	regulation of membrane potential	-6.60826	38/404	40,88,351,409,808,1268,1742,2185,2281,2556,2895,2902,2906,2911,3762,3775,3781,4137,4878,5026,6332,6511,6543,6804,7476,8912,8973,23373,23416,23542,50801,50944,54112,55022,56853,81033,138429,266743	ASIC2,ACTN2,APP,ARRB2,CALM3,CNR1,DLG4,PTK2B,FKBP1B,GABRA3,GRID2,GRIN1,GRIN2D,GRM1,KCNJ5,KCNK1,KCNN2,MAPT,NPPA,P2RX5,SCN7A,SLC1A6,SLC8A2,STX1A,WNT7A,CACNA1H,CHRNA6,CRTC1,KCNH3,MAPK8IP2,KCNK4,SHANK1,GPR88,PID1,CELF4,KCNH6,PIP5KL1,NPAS4
	GO Biological Processes	GO:0060079	excitatory postsynaptic potential	-4.6625	16/100	351,409,1742,2185,2895,2902,2906,5026,6543,6804,7476,8973,23542,50944,56853,266743	APP,ARRB2,DLG4,PTK2B,GRID2,GRIN1,GRIN2D,P2RX5,SLC8A2,STX1A,WNT7A,CHRNA6,MAPK8IP2,SHANK1,CELF4,NPAS4
	GO Biological Processes	GO:0099565	chemical synaptic transmission, postsynaptic	-4.40942	16/105	351,409,1742,2185,2895,2902,2906,5026,6543,6804,7476,8973,23542,50944,56853,266743	APP,ARRB2,DLG4,PTK2B,GRID2,GRIN1,GRIN2D,P2RX5,SLC8A2,STX1A,WNT7A,CHRNA6,MAPK8IP2,SHANK1,CELF4,NPAS4
	GO Biological Processes	GO:0060078	regulation of postsynaptic membrane potential	-4.3478	18/135	351,409,1742,2185,2556,2895,2902,2906,2911,5026,6543,6804,7476,8973,23542,50944,56853,266743	APP,ARRB2,DLG4,PTK2B,GABRA3,GRID2,GRIN1,GRIN2D,GRM1,P2RX5,SLC8A2,STX1A,WNT7A,CHRNA6,MAPK8IP2,SHANK1,CELF4,NPAS4
	GO Biological Processes	GO:0098815	modulation of excitatory postsynaptic potential	-2.87806	9/44	351,1742,2185,2902,6543,6804,7476,50944,56853	APP,DLG4,PTK2B,GRIN1,SLC8A2,STX1A,WNT7A,SHANK1,CELF4
	GO Biological Processes	GO:0099601	regulation of neurotransmitter receptor activity	-2.38872	11/77	88,351,1742,2185,2902,4885,5924,23542,50944,57596,58512	ACTN2,APP,DLG4,PTK2B,GRIN1,NPTX2,RASGRF2,MAPK8IP2,SHANK1,BEGAIN,DLGAP3
	GO Biological Processes	GO:0031644	regulation of nervous system process	-2.07542	14/133	351,1742,2185,2902,2906,2911,4885,6543,6804,7476,50944,56853,57596,58512	APP,DLG4,PTK2B,GRIN1,GRIN2D,GRM1,NPTX2,SLC8A2,STX1A,WNT7A,SHANK1,CELF4,BEGAIN,DLGAP3
	GO Biological Processes	GO:2000310	regulation of NMDA receptor activity	-1.89821	7/35	88,351,1742,2185,2902,5924,23542	ACTN2,APP,DLG4,PTK2B,GRIN1,RASGRF2,MAPK8IP2
	GO Biological Processes	GO:2000463	positive regulation of excitatory postsynaptic potential	-1.7214	6/27	1742,2185,2902,6804,7476,50944	DLG4,PTK2B,GRIN1,STX1A,WNT7A,SHANK1
	GO Biological Processes	GO:0050806	positive regulation of synaptic transmission	-1.45475	13/140	351,409,1268,1742,2185,2906,5924,6543,6804,10858,23373,50944,84062	APP,ARRB2,CNR1,DLG4,PTK2B,GRIN2D,RASGRF2,SLC8A2,STX1A,CYP46A1,CRTC1,SHANK1,DTNBP1
	GO Biological Processes	GO:0010469	regulation of signaling receptor activity	-1.13794	21/162	88,351,1742,1839,2185,2902,3065,3077,3688,4885,5028,5580,5924,6536,6868,9148,9241,23542,50944,57596,58512	ACTN2,APP,DLG4,HBEGF,PTK2B,GRIN1,HDAC1,HFE,ITGB1,NPTX2,P2RY1,PRKCD,RASGRF2,SLC6A9,ADAM17,NEURL1,NOG,MAPK8IP2,SHANK1,BEGAIN,DLGAP3
	GO Biological Processes	GO:0060291	long-term synaptic potentiation	-0.817486	8/81	351,2185,2906,5924,6543,10858,23373,50944	APP,PTK2B,GRIN2D,RASGRF2,SLC8A2,CYP46A1,CRTC1,SHANK1
ensheathment of neurons	GO Biological Processes	GO:0007272	ensheathment of neurons	-11.4844	25/123	443,745,928,1902,4118,4155,4336,5010,5354,5376,5653,6663,7368,7572,8537,9444,9514,10215,10397,26022,51090,79152,79628,83700,84504	ASPA,MYRF,CD9,LPAR1,MAL,MBP,MOBP,CLDN11,PLP1,PMP22,KLK6,SOX10,UGT8,ZNF24,BCAS1,QKI,GAL3ST1,OLIG2,NDRG1,TMEM98,PLLP,FA2H,SH3TC2,JAM3,NKX6-2
	GO Biological Processes	GO:0008366	axon ensheathment	-11.4844	25/123	443,745,928,1902,4118,4155,4336,5010,5354,5376,5653,6663,7368,7572,8537,9444,9514,10215,10397,26022,51090,79152,79628,83700,84504	ASPA,MYRF,CD9,LPAR1,MAL,MBP,MOBP,CLDN11,PLP1,PMP22,KLK6,SOX10,UGT8,ZNF24,BCAS1,QKI,GAL3ST1,OLIG2,NDRG1,TMEM98,PLLP,FA2H,SH3TC2,JAM3,NKX6-2
	GO Biological Processes	GO:0042552	myelination	-10.7139	24/121	443,745,928,1902,4118,4155,4336,5354,5376,5653,6663,7368,7572,8537,9444,9514,10215,10397,26022,51090,79152,79628,83700,84504	ASPA,MYRF,CD9,LPAR1,MAL,MBP,MOBP,PLP1,PMP22,KLK6,SOX10,UGT8,ZNF24,BCAS1,QKI,GAL3ST1,OLIG2,NDRG1,TMEM98,PLLP,FA2H,SH3TC2,JAM3,NKX6-2
	GO Biological Processes	GO:0048709	oligodendrocyte differentiation	-4.08094	14/92	443,745,1267,1902,3065,4336,5354,6663,10215,23500,26022,79152,84504,93377	ASPA,MYRF,CNP,LPAR1,HDAC1,MOBP,PLP1,SOX10,OLIG2,DAAM2,TMEM98,FA2H,NKX6-2,OPALIN
	GO Biological Processes	GO:0022010	central nervous system myelination	-3.48693	7/21	443,745,4336,5354,6663,79152,84504	ASPA,MYRF,MOBP,PLP1,SOX10,FA2H,NKX6-2
	GO Biological Processes	GO:0032291	axon ensheathment in central nervous system	-3.48693	7/21	443,745,4336,5354,6663,79152,84504	ASPA,MYRF,MOBP,PLP1,SOX10,FA2H,NKX6-2
	GO Biological Processes	GO:0042063	gliogenesis	-3.10134	36/268	301,351,443,745,928,1267,1840,1902,2065,2185,2290,2596,2817,3065,3459,4137,4336,5028,5076,5354,6663,7161,7732,8851,8941,9241,10215,10397,23500,26022,28514,29956,79152,79628,84504,93377	ANXA1,APP,ASPA,MYRF,CD9,CNP,DTX1,LPAR1,ERBB3,PTK2B,FOXG1,GAP43,GPC1,HDAC1,IFNGR1,MAPT,MOBP,P2RY1,PAX2,PLP1,SOX10,TP73,RNF112,CDK5R1,CDK5R2,NOG,OLIG2,NDRG1,DAAM2,TMEM98,DLL1,CERS2,FA2H,SH3TC2,NKX6-2,OPALIN
	GO Biological Processes	GO:0010001	glial cell differentiation	-3.20695	19/200	443,745,1267,1902,2065,3065,3459,4336,5354,6663,10215,10397,23500,26022,28514,79152,79628,84504,93377	ASPA,MYRF,CNP,LPAR1,ERBB3,HDAC1,IFNGR1,MOBP,PLP1,SOX10,OLIG2,NDRG1,DAAM2,TMEM98,DLL1,FA2H,SH3TC2,NKX6-2,OPALIN
	GO Biological Processes	GO:0014003	oligodendrocyte development	-2.39515	8/42	443,745,1902,4336,5354,6663,79152,84504	ASPA,MYRF,LPAR1,MOBP,PLP1,SOX10,FA2H,NKX6-2
	GO Biological Processes	GO:0021782	glial cell development	-2.2471	12/104	443,745,1902,3459,4336,5354,6663,10397,28514,79152,79628,84504	ASPA,MYRF,LPAR1,IFNGR1,MOBP,PLP1,SOX10,NDRG1,DLL1,FA2H,SH3TC2,NKX6-2
synapse organization	GO Biological Processes	GO:0050808	synapse organization	-7.61057	39/389	40,87,119,351,575,1607,1742,1948,2596,2895,3897,4137,4628,4761,5064,5100,5792,5818,6543,6585,6853,7476,8851,8936,9148,10882,11346,22859,27286,28988,50944,55752,57622,58512,94030,266743,347902,375790,392617	ASIC2,ACTN1,ADD2,APP,ADGRB1,DGKB,DLG4,EFNB2,GAP43,GRID2,L1CAM,MAPT,MYH10,NEUROD2,PALM,PCDH8,PTPRF,NECTIN1,SLC8A2,SLIT1,SYN1,WNT7A,CDK5R1,WASF1,NEURL1,C1QL1,SYNPO,ADGRL1,SRPX2,DBNL,SHANK1,SEPTIN11,LRFN1,DLGAP3,LRRC4B,NPAS4,AMIGO2,AGRN,ELFN1
	GO Biological Processes	GO:0034330	cell junction organization	-6.22059	50/658	40,87,88,119,351,575,613,1002,1008,1607,1742,1948,2185,2596,2889,2895,3897,3914,4137,4628,4761,5064,5100,5792,5818,6543,6585,6722,6853,7476,8851,8936,9148,9344,9647,10882,11346,22859,27286,28988,50944,55752,57622,58512,94030,266743,347902,375790,389813,392617	ASIC2,ACTN1,ACTN2,ADD2,APP,ADGRB1,BCR,CDH4,CDH10,DGKB,DLG4,EFNB2,PTK2B,GAP43,RAPGEF1,GRID2,L1CAM,LAMB3,MAPT,MYH10,NEUROD2,PALM,PCDH8,PTPRF,NECTIN1,SLC8A2,SLIT1,SRF,SYN1,WNT7A,CDK5R1,WASF1,NEURL1,TAOK2,PPM1F,C1QL1,SYNPO,ADGRL1,SRPX2,DBNL,SHANK1,SEPTIN11,LRFN1,DLGAP3,LRRC4B,NPAS4,AMIGO2,AGRN,AJM1,ELFN1
	GO Biological Processes	GO:0050803	regulation of synapse structure or activity	-3.48693	21/208	40,351,575,1607,1759,2895,4761,5100,5818,6585,7476,8851,9148,22859,27286,28988,55752,57622,94030,347902,375790	ASIC2,APP,ADGRB1,DGKB,DNM1,GRID2,NEUROD2,PCDH8,NECTIN1,SLIT1,WNT7A,CDK5R1,NEURL1,ADGRL1,SRPX2,DBNL,SEPTIN11,LRFN1,LRRC4B,AMIGO2,AGRN
	GO Biological Processes	GO:0007416	synapse assembly	-3.42396	18/160	40,119,351,575,1948,2596,2895,5818,6585,7476,27286,28988,50944,57622,94030,266743,347902,375790	ASIC2,ADD2,APP,ADGRB1,EFNB2,GAP43,GRID2,NECTIN1,SLIT1,WNT7A,SRPX2,DBNL,SHANK1,LRFN1,LRRC4B,NPAS4,AMIGO2,AGRN
	GO Biological Processes	GO:0050807	regulation of synapse organization	-3.29681	20/198	40,351,575,1607,2895,4761,5100,5818,6585,7476,8851,9148,22859,27286,28988,55752,57622,94030,347902,375790	ASIC2,APP,ADGRB1,DGKB,GRID2,NEUROD2,PCDH8,NECTIN1,SLIT1,WNT7A,CDK5R1,NEURL1,ADGRL1,SRPX2,DBNL,SEPTIN11,LRFN1,LRRC4B,AMIGO2,AGRN
	GO Biological Processes	GO:0034329	cell junction assembly	-2.38318	28/395	40,87,88,119,351,575,613,1008,1948,2185,2596,2889,2895,3914,5818,6585,6722,7476,9344,9647,27286,28988,50944,57622,94030,266743,347902,375790	ASIC2,ACTN1,ACTN2,ADD2,APP,ADGRB1,BCR,CDH10,EFNB2,PTK2B,GAP43,RAPGEF1,GRID2,LAMB3,NECTIN1,SLIT1,SRF,WNT7A,TAOK2,PPM1F,SRPX2,DBNL,SHANK1,LRFN1,LRRC4B,NPAS4,AMIGO2,AGRN
	GO Biological Processes	GO:0051963	regulation of synapse assembly	-2.34091	12/93	40,351,575,2895,5818,6585,7476,27286,57622,94030,347902,375790	ASIC2,APP,ADGRB1,GRID2,NECTIN1,SLIT1,WNT7A,SRPX2,LRFN1,LRRC4B,AMIGO2,AGRN
	GO Biological Processes	GO:0051962	positive regulation of nervous system development	-1.87296	20/256	40,575,1002,2290,2895,3897,4137,5361,6091,6722,7161,7476,7732,9148,27286,28988,51393,94030,347902,375790	ASIC2,ADGRB1,CDH4,FOXG1,GRID2,L1CAM,MAPT,PLXNA1,ROBO1,SRF,TP73,WNT7A,RNF112,NEURL1,SRPX2,DBNL,TRPV2,LRRC4B,AMIGO2,AGRN
	GO Biological Processes	GO:0051960	regulation of nervous system development	-1.43554	42/410	40,443,575,745,1002,2290,2895,3065,3897,4133,4137,5361,5789,6091,6585,6663,6696,6722,7161,7476,7732,8851,9148,9241,10215,10501,23500,26022,27286,28514,28988,29956,51393,55636,57556,57609,80031,84079,84504,94030,347902,375790	ASIC2,ASPA,ADGRB1,MYRF,CDH4,FOXG1,GRID2,HDAC1,L1CAM,MAP2,MAPT,PLXNA1,PTPRD,ROBO1,SLIT1,SOX10,SPP1,SRF,TP73,WNT7A,RNF112,CDK5R1,NEURL1,NOG,OLIG2,SEMA6B,DAAM2,TMEM98,SRPX2,DLL1,DBNL,CERS2,TRPV2,CHD7,SEMA6A,DIP2B,SEMA6D,ANKRD27,NKX6-2,LRRC4B,AMIGO2,AGRN
	GO Biological Processes	GO:0051965	positive regulation of synapse assembly	-1.48898	8/56	40,575,2895,7476,27286,94030,347902,375790	ASIC2,ADGRB1,GRID2,WNT7A,SRPX2,LRRC4B,AMIGO2,AGRN
	GO Biological Processes	GO:1901888	regulation of cell junction assembly	-0.988533	14/187	40,351,575,2889,2895,5818,6585,7476,9647,27286,57622,94030,347902,375790	ASIC2,APP,ADGRB1,RAPGEF1,GRID2,NECTIN1,SLIT1,WNT7A,PPM1F,SRPX2,LRFN1,LRRC4B,AMIGO2,AGRN
	GO Biological Processes	GO:1901890	positive regulation of cell junction assembly	-0.926617	9/93	40,575,2895,7476,9647,27286,94030,347902,375790	ASIC2,ADGRB1,GRID2,WNT7A,PPM1F,SRPX2,LRRC4B,AMIGO2,AGRN
	GO Biological Processes	GO:0044089	positive regulation of cellular component biogenesis	-0.722508	26/503	40,246,575,2185,2895,2909,4137,5064,6722,7471,7476,8396,8851,8936,9148,9647,10458,11151,11346,27286,79837,84722,89795,94030,347902,375790	ASIC2,ALOX15,ADGRB1,PTK2B,GRID2,ARHGAP35,MAPT,PALM,SRF,WNT1,WNT7A,PIP4K2B,CDK5R1,WASF1,NEURL1,PPM1F,BAIAP2,CORO1A,SYNPO,SRPX2,PIP4K2C,PSRC1,NAV3,LRRC4B,AMIGO2,AGRN
axon development	GO Biological Processes	GO:0061564	axon development	-5.83219	41/491	351,575,1002,1268,1948,2281,2290,2596,2817,2909,3897,4133,4137,5076,5361,5792,5818,6091,6585,6722,7476,8851,9241,9344,9369,10458,10501,10752,28988,51393,53358,55201,55715,64221,64919,128434,146760,152330,170302,284656,349667	APP,ADGRB1,CDH4,CNR1,EFNB2,FKBP1B,FOXG1,GAP43,GPC1,ARHGAP35,L1CAM,MAP2,MAPT,PAX2,PLXNA1,PTPRF,NECTIN1,ROBO1,SLIT1,SRF,WNT7A,CDK5R1,NOG,TAOK2,NRXN3,BAIAP2,SEMA6B,CHL1,DBNL,TRPV2,SHC3,MAP1S,DOK4,ROBO3,BCL11B,VSTM2L,RTN4RL1,CNTN4,ARX,EPHA10,RTN4RL2
	GO Biological Processes	GO:0048812	neuron projection morphogenesis	-5.71191	47/620	351,575,1002,1742,1948,2290,2596,2817,2909,3897,4133,4137,4681,5076,5361,5818,6091,6585,6722,7476,8851,8936,9241,9344,9369,10458,10501,10752,11178,23542,28988,29993,50944,51393,51760,53358,55201,55715,57699,64221,64919,84062,128434,152330,170302,222950,284656	APP,ADGRB1,CDH4,DLG4,EFNB2,FOXG1,GAP43,GPC1,ARHGAP35,L1CAM,MAP2,MAPT,NBL1,PAX2,PLXNA1,NECTIN1,ROBO1,SLIT1,SRF,WNT7A,CDK5R1,WASF1,NOG,TAOK2,NRXN3,BAIAP2,SEMA6B,CHL1,LZTS1,MAPK8IP2,DBNL,PACSIN1,SHANK1,TRPV2,SYT17,SHC3,MAP1S,DOK4,CPNE5,ROBO3,BCL11B,DTNBP1,VSTM2L,CNTN4,ARX,NYAP1,EPHA10
	GO Biological Processes	GO:0032990	cell part morphogenesis	-5.45935	48/654	351,575,1002,1742,1948,2290,2596,2817,2909,3897,4133,4137,4681,5076,5361,5818,6091,6585,6722,7476,8851,8936,9241,9344,9369,10458,10501,10752,11178,23542,28988,29993,50944,51393,51760,53358,55022,55201,55715,57699,64221,64919,84062,128434,152330,170302,222950,284656	APP,ADGRB1,CDH4,DLG4,EFNB2,FOXG1,GAP43,GPC1,ARHGAP35,L1CAM,MAP2,MAPT,NBL1,PAX2,PLXNA1,NECTIN1,ROBO1,SLIT1,SRF,WNT7A,CDK5R1,WASF1,NOG,TAOK2,NRXN3,BAIAP2,SEMA6B,CHL1,LZTS1,MAPK8IP2,DBNL,PACSIN1,SHANK1,TRPV2,SYT17,SHC3,PID1,MAP1S,DOK4,CPNE5,ROBO3,BCL11B,DTNBP1,VSTM2L,CNTN4,ARX,NYAP1,EPHA10
	GO Biological Processes	GO:0120039	plasma membrane bounded cell projection morphogenesis	-5.45536	47/634	351,575,1002,1742,1948,2290,2596,2817,2909,3897,4133,4137,4681,5076,5361,5818,6091,6585,6722,7476,8851,8936,9241,9344,9369,10458,10501,10752,11178,23542,28988,29993,50944,51393,51760,53358,55201,55715,57699,64221,64919,84062,128434,152330,170302,222950,284656	APP,ADGRB1,CDH4,DLG4,EFNB2,FOXG1,GAP43,GPC1,ARHGAP35,L1CAM,MAP2,MAPT,NBL1,PAX2,PLXNA1,NECTIN1,ROBO1,SLIT1,SRF,WNT7A,CDK5R1,WASF1,NOG,TAOK2,NRXN3,BAIAP2,SEMA6B,CHL1,LZTS1,MAPK8IP2,DBNL,PACSIN1,SHANK1,TRPV2,SYT17,SHC3,MAP1S,DOK4,CPNE5,ROBO3,BCL11B,DTNBP1,VSTM2L,CNTN4,ARX,NYAP1,EPHA10
	GO Biological Processes	GO:0048858	cell projection morphogenesis	-5.39336	47/638	351,575,1002,1742,1948,2290,2596,2817,2909,3897,4133,4137,4681,5076,5361,5818,6091,6585,6722,7476,8851,8936,9241,9344,9369,10458,10501,10752,11178,23542,28988,29993,50944,51393,51760,53358,55201,55715,57699,64221,64919,84062,128434,152330,170302,222950,284656	APP,ADGRB1,CDH4,DLG4,EFNB2,FOXG1,GAP43,GPC1,ARHGAP35,L1CAM,MAP2,MAPT,NBL1,PAX2,PLXNA1,NECTIN1,ROBO1,SLIT1,SRF,WNT7A,CDK5R1,WASF1,NOG,TAOK2,NRXN3,BAIAP2,SEMA6B,CHL1,LZTS1,MAPK8IP2,DBNL,PACSIN1,SHANK1,TRPV2,SYT17,SHC3,MAP1S,DOK4,CPNE5,ROBO3,BCL11B,DTNBP1,VSTM2L,CNTN4,ARX,NYAP1,EPHA10
	GO Biological Processes	GO:0032989	cellular component morphogenesis	-4.78898	50/736	70,88,351,575,1002,1742,1948,2290,2596,2817,2909,3897,4133,4137,4681,5076,5361,5818,6091,6585,6722,7476,8851,8936,9241,9344,9369,10458,10501,10752,11178,23542,28988,29993,50944,51393,51760,53358,55022,55201,55715,57699,64221,64919,84062,128434,152330,170302,222950,284656	ACTC1,ACTN2,APP,ADGRB1,CDH4,DLG4,EFNB2,FOXG1,GAP43,GPC1,ARHGAP35,L1CAM,MAP2,MAPT,NBL1,PAX2,PLXNA1,NECTIN1,ROBO1,SLIT1,SRF,WNT7A,CDK5R1,WASF1,NOG,TAOK2,NRXN3,BAIAP2,SEMA6B,CHL1,LZTS1,MAPK8IP2,DBNL,PACSIN1,SHANK1,TRPV2,SYT17,SHC3,PID1,MAP1S,DOK4,CPNE5,ROBO3,BCL11B,DTNBP1,VSTM2L,CNTN4,ARX,NYAP1,EPHA10
	GO Biological Processes	GO:0007409	axonogenesis	-4.64228	36/446	351,575,1002,1948,2290,2596,2817,2909,3897,4133,4137,5076,5361,5818,6091,6585,6722,7476,8851,9241,9344,9369,10458,10501,10752,28988,51393,53358,55201,55715,64221,64919,128434,152330,170302,284656	APP,ADGRB1,CDH4,EFNB2,FOXG1,GAP43,GPC1,ARHGAP35,L1CAM,MAP2,MAPT,PAX2,PLXNA1,NECTIN1,ROBO1,SLIT1,SRF,WNT7A,CDK5R1,NOG,TAOK2,NRXN3,BAIAP2,SEMA6B,CHL1,DBNL,TRPV2,SHC3,MAP1S,DOK4,ROBO3,BCL11B,VSTM2L,CNTN4,ARX,EPHA10
	GO Biological Processes	GO:0048667	cell morphogenesis involved in neuron differentiation	-4.40942	41/562	351,575,1002,1742,1948,2290,2596,2817,2909,3897,4133,4137,5076,5361,5818,6091,6585,6722,7476,8851,9241,9344,9369,10458,10501,10752,11178,23542,28988,50944,51393,53358,55201,55715,64221,64919,84062,128434,152330,170302,284656	APP,ADGRB1,CDH4,DLG4,EFNB2,FOXG1,GAP43,GPC1,ARHGAP35,L1CAM,MAP2,MAPT,PAX2,PLXNA1,NECTIN1,ROBO1,SLIT1,SRF,WNT7A,CDK5R1,NOG,TAOK2,NRXN3,BAIAP2,SEMA6B,CHL1,LZTS1,MAPK8IP2,DBNL,SHANK1,TRPV2,SHC3,MAP1S,DOK4,ROBO3,BCL11B,DTNBP1,VSTM2L,CNTN4,ARX,EPHA10
	GO Biological Processes	GO:0007411	axon guidance	-3.76201	25/268	351,1002,1948,2290,2596,2817,2909,3897,5361,5818,6091,6585,8851,9241,9369,10501,10752,53358,55715,64221,64919,128434,152330,170302,284656	APP,CDH4,EFNB2,FOXG1,GAP43,GPC1,ARHGAP35,L1CAM,PLXNA1,NECTIN1,ROBO1,SLIT1,CDK5R1,NOG,NRXN3,SEMA6B,CHL1,SHC3,DOK4,ROBO3,BCL11B,VSTM2L,CNTN4,ARX,EPHA10
	GO Biological Processes	GO:0097485	neuron projection guidance	-3.74656	25/269	351,1002,1948,2290,2596,2817,2909,3897,5361,5818,6091,6585,8851,9241,9369,10501,10752,53358,55715,64221,64919,128434,152330,170302,284656	APP,CDH4,EFNB2,FOXG1,GAP43,GPC1,ARHGAP35,L1CAM,PLXNA1,NECTIN1,ROBO1,SLIT1,CDK5R1,NOG,NRXN3,SEMA6B,CHL1,SHC3,DOK4,ROBO3,BCL11B,VSTM2L,CNTN4,ARX,EPHA10
	GO Biological Processes	GO:0000904	cell morphogenesis involved in differentiation	-3.61323	45/700	87,351,575,1002,1742,1948,2290,2596,2817,2909,3897,3914,4133,4137,5076,5361,5818,6091,6585,6722,7476,8851,9241,9344,9369,10458,10501,10752,11178,23094,23542,28988,50944,51393,53358,55201,55715,57091,64221,64919,84062,128434,152330,170302,284656	ACTN1,APP,ADGRB1,CDH4,DLG4,EFNB2,FOXG1,GAP43,GPC1,ARHGAP35,L1CAM,LAMB3,MAP2,MAPT,PAX2,PLXNA1,NECTIN1,ROBO1,SLIT1,SRF,WNT7A,CDK5R1,NOG,TAOK2,NRXN3,BAIAP2,SEMA6B,CHL1,LZTS1,SIPA1L3,MAPK8IP2,DBNL,SHANK1,TRPV2,SHC3,MAP1S,DOK4,CASS4,ROBO3,BCL11B,DTNBP1,VSTM2L,CNTN4,ARX,EPHA10
	GO Biological Processes	GO:0006935	chemotaxis	-2.07542	35/576	351,409,1002,1948,1960,2185,2290,2596,2817,2909,3269,3897,4681,5361,5580,5818,6091,6585,8851,9241,9369,9564,9647,10501,10752,11151,53358,55715,57449,64221,64919,128434,152330,170302,284656	APP,ARRB2,CDH4,EFNB2,EGR3,PTK2B,FOXG1,GAP43,GPC1,ARHGAP35,HRH1,L1CAM,NBL1,PLXNA1,PRKCD,NECTIN1,ROBO1,SLIT1,CDK5R1,NOG,NRXN3,BCAR1,PPM1F,SEMA6B,CHL1,CORO1A,SHC3,DOK4,PLEKHG5,ROBO3,BCL11B,VSTM2L,CNTN4,ARX,EPHA10
	GO Biological Processes	GO:0042330	taxis	-2.05519	35/578	351,409,1002,1948,1960,2185,2290,2596,2817,2909,3269,3897,4681,5361,5580,5818,6091,6585,8851,9241,9369,9564,9647,10501,10752,11151,53358,55715,57449,64221,64919,128434,152330,170302,284656	APP,ARRB2,CDH4,EFNB2,EGR3,PTK2B,FOXG1,GAP43,GPC1,ARHGAP35,HRH1,L1CAM,NBL1,PLXNA1,PRKCD,NECTIN1,ROBO1,SLIT1,CDK5R1,NOG,NRXN3,BCAR1,PPM1F,SEMA6B,CHL1,CORO1A,SHC3,DOK4,PLEKHG5,ROBO3,BCL11B,VSTM2L,CNTN4,ARX,EPHA10
learning	GO Biological Processes	GO:0007612	learning	-4.79627	18/124	351,1621,1742,2902,3269,4761,4885,5153,6543,6722,9369,10882,23542,50944,54112,57338,84687,266743	APP,DBH,DLG4,GRIN1,HRH1,NEUROD2,NPTX2,PDE1B,SLC8A2,SRF,NRXN3,C1QL1,MAPK8IP2,SHANK1,GPR88,JPH3,PPP1R9B,NPAS4
	GO Biological Processes	GO:0007611	learning or memory	-4.6625	24/221	267,351,1268,1621,1742,2902,3269,4137,4761,4885,5153,5582,6543,6722,9369,10882,23373,23542,50801,50944,54112,57338,84687,266743	AMFR,APP,CNR1,DBH,DLG4,GRIN1,HRH1,MAPT,NEUROD2,NPTX2,PDE1B,PRKCG,SLC8A2,SRF,NRXN3,C1QL1,CRTC1,MAPK8IP2,KCNK4,SHANK1,GPR88,JPH3,PPP1R9B,NPAS4
	GO Biological Processes	GO:0050890	cognition	-3.67568	24/254	267,351,1268,1621,1742,2902,3269,4137,4761,4885,5153,5582,6543,6722,9369,10882,23373,23542,50801,50944,54112,57338,84687,266743	AMFR,APP,CNR1,DBH,DLG4,GRIN1,HRH1,MAPT,NEUROD2,NPTX2,PDE1B,PRKCG,SLC8A2,SRF,NRXN3,C1QL1,CRTC1,MAPK8IP2,KCNK4,SHANK1,GPR88,JPH3,PPP1R9B,NPAS4
	GO Biological Processes	GO:0007610	behavior	-3.29681	35/498	100,267,351,409,1268,1621,1742,2902,2906,2911,3269,3350,4097,4137,4761,4885,5153,5413,5582,6543,6722,6939,7068,9369,10882,23373,23542,27286,50801,50944,54112,55515,57338,84687,266743	ADA,AMFR,APP,ARRB2,CNR1,DBH,DLG4,GRIN1,GRIN2D,GRM1,HRH1,HTR1A,MAFG,MAPT,NEUROD2,NPTX2,PDE1B,SEPTIN5,PRKCG,SLC8A2,SRF,TCF15,THRB,NRXN3,C1QL1,CRTC1,MAPK8IP2,SRPX2,KCNK4,SHANK1,GPR88,ASIC4,JPH3,PPP1R9B,NPAS4
	GO Biological Processes	GO:0008306	associative learning	-1.7214	9/65	351,1621,2902,3269,4761,4885,5153,6722,50944	APP,DBH,GRIN1,HRH1,NEUROD2,NPTX2,PDE1B,SRF,SHANK1
	GO Biological Processes	GO:0007613	memory	-1.43843	11/105	1268,1621,3269,4137,6543,6722,23373,50801,50944,57338,266743	CNR1,DBH,HRH1,MAPT,SLC8A2,SRF,CRTC1,KCNK4,SHANK1,JPH3,NPAS4
	GO Biological Processes	GO:0008542	visual learning	-0.559073	5/40	351,1621,2902,3269,5153	APP,DBH,GRIN1,HRH1,PDE1B
	GO Biological Processes	GO:0007632	visual behavior	-0.460322	5/44	351,1621,2902,3269,5153	APP,DBH,GRIN1,HRH1,PDE1B
axon choice point recognition	GO Biological Processes	GO:0016198	axon choice point recognition	-3.67568	5/7	351,2290,2596,6091,64221	APP,FOXG1,GAP43,ROBO1,ROBO3
	GO Biological Processes	GO:0008038	neuron recognition	-3.54158	10/46	351,1268,2290,2596,2909,6091,8851,64221,128434,152330	APP,CNR1,FOXG1,GAP43,ARHGAP35,ROBO1,CDK5R1,ROBO3,VSTM2L,CNTN4
	GO Biological Processes	GO:0016199	axon midline choice point recognition	-2.92296	4/5	351,2290,6091,64221	APP,FOXG1,ROBO1,ROBO3
	GO Biological Processes	GO:0008037	cell recognition	-1.01698	12/144	351,575,1268,2290,2596,2909,6091,8851,11151,64221,128434,152330	APP,ADGRB1,CNR1,FOXG1,GAP43,ARHGAP35,ROBO1,CDK5R1,CORO1A,ROBO3,VSTM2L,CNTN4
regulation of ion transmembrane transport	GO Biological Processes	GO:0034765	regulation of ion transmembrane transport	-3.67568	37/516	40,88,351,808,1742,2185,2281,2902,3208,3738,3761,3762,3768,3781,3785,4878,5924,6332,8912,11151,23416,23542,25999,50801,50944,55022,56704,57338,59285,81033,84502,113451,170850,255057,338557,387129,100134444	ASIC2,ACTN2,APP,CALM3,DLG4,PTK2B,FKBP1B,GRIN1,HPCA,KCNA3,KCNJ4,KCNJ5,KCNJ12,KCNN2,KCNQ2,NPPA,RASGRF2,SCN7A,CACNA1H,CORO1A,KCNH3,MAPK8IP2,CLIP3,KCNK4,SHANK1,PID1,JPH1,JPH3,CACNG6,KCNH6,JPH4,AZIN2,KCNG3,CBARP,FFAR4,NPSR1,KCNJ18
	GO Biological Processes	GO:0034762	regulation of transmembrane transport	-3.61323	37/520	40,88,351,808,1742,2185,2281,2902,3208,3738,3761,3762,3768,3781,3785,4878,5924,6332,8912,11151,23416,23542,25999,50801,50944,55022,56704,57338,59285,81033,84502,113451,170850,255057,338557,387129,100134444	ASIC2,ACTN2,APP,CALM3,DLG4,PTK2B,FKBP1B,GRIN1,HPCA,KCNA3,KCNJ4,KCNJ5,KCNJ12,KCNN2,KCNQ2,NPPA,RASGRF2,SCN7A,CACNA1H,CORO1A,KCNH3,MAPK8IP2,CLIP3,KCNK4,SHANK1,PID1,JPH1,JPH3,CACNG6,KCNH6,JPH4,AZIN2,KCNG3,CBARP,FFAR4,NPSR1,KCNJ18
	GO Biological Processes	GO:2001257	regulation of cation channel activity	-2.10494	16/167	88,351,808,1742,2185,2281,2902,3208,4878,5924,23542,50944,56704,57338,84502,255057	ACTN2,APP,CALM3,DLG4,PTK2B,FKBP1B,GRIN1,HPCA,NPPA,RASGRF2,MAPK8IP2,SHANK1,JPH1,JPH3,JPH4,CBARP
	GO Biological Processes	GO:0098662	inorganic cation transmembrane transport	-1.89821	40/713	40,88,808,2185,2281,2902,2906,3208,3738,3761,3762,3768,3775,3781,3785,4878,6332,6534,6543,7781,8912,9914,11151,22821,23416,26504,50801,51393,55515,56704,57338,59285,79085,81033,84502,170850,255057,343450,387129,100134444	ASIC2,ACTN2,CALM3,PTK2B,FKBP1B,GRIN1,GRIN2D,HPCA,KCNA3,KCNJ4,KCNJ5,KCNJ12,KCNK1,KCNN2,KCNQ2,NPPA,SCN7A,SLC6A7,SLC8A2,SLC30A3,CACNA1H,ATP2C2,CORO1A,RASA3,KCNH3,CNNM4,KCNK4,TRPV2,ASIC4,JPH1,JPH3,CACNG6,SLC25A23,KCNH6,JPH4,KCNG3,CBARP,KCNT2,NPSR1,KCNJ18
	GO Biological Processes	GO:0097553	calcium ion transmembrane import into cytosol	-1.75144	13/127	808,2185,2281,2902,2906,6543,11151,22821,51393,56704,57338,84502,387129	CALM3,PTK2B,FKBP1B,GRIN1,GRIN2D,SLC8A2,CORO1A,RASA3,TRPV2,JPH1,JPH3,JPH4,NPSR1
	GO Biological Processes	GO:0060402	calcium ion transport into cytosol	-1.74833	14/145	808,2185,2281,2902,2906,5026,6543,11151,22821,51393,56704,57338,84502,387129	CALM3,PTK2B,FKBP1B,GRIN1,GRIN2D,P2RX5,SLC8A2,CORO1A,RASA3,TRPV2,JPH1,JPH3,JPH4,NPSR1
	GO Biological Processes	GO:0060401	cytosolic calcium ion transport	-1.73658	15/164	808,2185,2281,2902,2906,5026,6543,11151,22821,51393,56704,57338,79085,84502,387129	CALM3,PTK2B,FKBP1B,GRIN1,GRIN2D,P2RX5,SLC8A2,CORO1A,RASA3,TRPV2,JPH1,JPH3,SLC25A23,JPH4,NPSR1
	GO Biological Processes	GO:0051924	regulation of calcium ion transport	-1.48054	17/217	409,808,2185,2281,2902,3208,4878,5026,9914,11151,51393,56704,57338,59285,84502,255057,387129	ARRB2,CALM3,PTK2B,FKBP1B,GRIN1,HPCA,NPPA,P2RX5,ATP2C2,CORO1A,TRPV2,JPH1,JPH3,CACNG6,JPH4,CBARP,NPSR1
	GO Biological Processes	GO:0070588	calcium ion transmembrane transport	-1.40309	20/285	808,2185,2281,2902,2906,3208,4878,6543,8912,9914,11151,22821,51393,56704,57338,59285,79085,84502,255057,387129	CALM3,PTK2B,FKBP1B,GRIN1,GRIN2D,HPCA,NPPA,SLC8A2,CACNA1H,ATP2C2,CORO1A,RASA3,TRPV2,JPH1,JPH3,CACNG6,SLC25A23,JPH4,CBARP,NPSR1
	GO Biological Processes	GO:0010522	regulation of calcium ion transport into cytosol	-1.3862	10/90	808,2185,2281,2902,5026,11151,56704,57338,84502,387129	CALM3,PTK2B,FKBP1B,GRIN1,P2RX5,CORO1A,JPH1,JPH3,JPH4,NPSR1
	GO Biological Processes	GO:0010959	regulation of metal ion transport	-1.34719	17/225	409,808,2185,2281,2902,3208,4878,5026,9914,11151,51393,56704,57338,59285,84502,255057,387129	ARRB2,CALM3,PTK2B,FKBP1B,GRIN1,HPCA,NPPA,P2RX5,ATP2C2,CORO1A,TRPV2,JPH1,JPH3,CACNG6,JPH4,CBARP,NPSR1
	GO Biological Processes	GO:1903169	regulation of calcium ion transmembrane transport	-1.21036	12/133	808,2185,2281,3208,4878,11151,56704,57338,59285,84502,255057,387129	CALM3,PTK2B,FKBP1B,HPCA,NPPA,CORO1A,JPH1,JPH3,CACNG6,JPH4,CBARP,NPSR1
	GO Biological Processes	GO:0007204	positive regulation of cytosolic calcium ion concentration	-1.11679	19/284	147,808,1268,1742,2185,2281,2902,2906,2911,5026,6543,11151,22821,51393,56704,57338,84502,338557,387129	ADRA1B,CALM3,CNR1,DLG4,PTK2B,FKBP1B,GRIN1,GRIN2D,GRM1,P2RX5,SLC8A2,CORO1A,RASA3,TRPV2,JPH1,JPH3,JPH4,FFAR4,NPSR1
	GO Biological Processes	GO:0060314	regulation of ryanodine-sensitive calcium-release channel activity	-1.11679	5/25	808,2281,56704,57338,84502	CALM3,FKBP1B,JPH1,JPH3,JPH4
	GO Biological Processes	GO:0072507	divalent inorganic cation homeostasis	-1.03581	26/457	147,351,808,1268,1742,2185,2281,2902,2906,2911,5026,6543,7781,8943,9256,9914,11151,22821,26504,51393,56704,57338,79085,84502,338557,387129	ADRA1B,APP,CALM3,CNR1,DLG4,PTK2B,FKBP1B,GRIN1,GRIN2D,GRM1,P2RX5,SLC8A2,SLC30A3,AP3D1,TSPOAP1,ATP2C2,CORO1A,RASA3,CNNM4,TRPV2,JPH1,JPH3,SLC25A23,JPH4,FFAR4,NPSR1
	GO Biological Processes	GO:1904062	regulation of cation transmembrane transport	-1.03581	20/314	88,351,808,1742,2185,2281,2902,3208,3781,4878,5924,11151,23542,50944,56704,57338,59285,84502,255057,387129	ACTN2,APP,CALM3,DLG4,PTK2B,FKBP1B,GRIN1,HPCA,KCNN2,NPPA,RASGRF2,CORO1A,MAPK8IP2,SHANK1,JPH1,JPH3,CACNG6,JPH4,CBARP,NPSR1
	GO Biological Processes	GO:0051480	regulation of cytosolic calcium ion concentration	-1.01698	20/317	147,808,1268,1742,2185,2281,2902,2906,2911,5026,6543,9256,11151,22821,51393,56704,57338,84502,338557,387129	ADRA1B,CALM3,CNR1,DLG4,PTK2B,FKBP1B,GRIN1,GRIN2D,GRM1,P2RX5,SLC8A2,TSPOAP1,CORO1A,RASA3,TRPV2,JPH1,JPH3,JPH4,FFAR4,NPSR1
	GO Biological Processes	GO:0051279	regulation of release of sequestered calcium ion into cytosol	-1.01698	8/71	808,2185,2281,11151,56704,57338,84502,387129	CALM3,PTK2B,FKBP1B,CORO1A,JPH1,JPH3,JPH4,NPSR1
	GO Biological Processes	GO:0072503	cellular divalent inorganic cation homeostasis	-0.994791	25/439	147,351,808,1268,1742,2185,2281,2902,2906,2911,5026,6543,7781,8943,9256,9914,11151,22821,51393,56704,57338,79085,84502,338557,387129	ADRA1B,APP,CALM3,CNR1,DLG4,PTK2B,FKBP1B,GRIN1,GRIN2D,GRM1,P2RX5,SLC8A2,SLC30A3,AP3D1,TSPOAP1,ATP2C2,CORO1A,RASA3,TRPV2,JPH1,JPH3,SLC25A23,JPH4,FFAR4,NPSR1
	GO Biological Processes	GO:0051282	regulation of sequestering of calcium ion	-0.977479	10/108	808,2185,2281,11151,22821,56704,57338,79085,84502,387129	CALM3,PTK2B,FKBP1B,CORO1A,RASA3,JPH1,JPH3,SLC25A23,JPH4,NPSR1
	GO Biological Processes	GO:0051208	sequestering of calcium ion	-0.925061	10/112	808,2185,2281,11151,22821,56704,57338,79085,84502,387129	CALM3,PTK2B,FKBP1B,CORO1A,RASA3,JPH1,JPH3,SLC25A23,JPH4,NPSR1
	GO Biological Processes	GO:0030001	metal ion transport	-0.92145	25/451	409,808,2185,2281,2902,2906,3208,4878,5026,6543,7781,8912,9914,11151,22821,26504,51393,56704,57338,59285,79085,84502,255057,343450,387129	ARRB2,CALM3,PTK2B,FKBP1B,GRIN1,GRIN2D,HPCA,NPPA,P2RX5,SLC8A2,SLC30A3,CACNA1H,ATP2C2,CORO1A,RASA3,CNNM4,TRPV2,JPH1,JPH3,CACNG6,SLC25A23,JPH4,CBARP,KCNT2,NPSR1
	GO Biological Processes	GO:1901019	regulation of calcium ion transmembrane transporter activity	-0.92145	8/76	808,2281,3208,4878,56704,57338,84502,255057	CALM3,FKBP1B,HPCA,NPPA,JPH1,JPH3,JPH4,CBARP
	GO Biological Processes	GO:0032412	regulation of ion transmembrane transporter activity	-0.916438	16/238	88,351,808,1742,2185,2281,2902,3208,4878,5924,23542,50944,56704,57338,84502,255057	ACTN2,APP,CALM3,DLG4,PTK2B,FKBP1B,GRIN1,HPCA,NPPA,RASGRF2,MAPK8IP2,SHANK1,JPH1,JPH3,JPH4,CBARP
	GO Biological Processes	GO:0032409	regulation of transporter activity	-0.911922	17/261	88,351,808,1742,2185,2281,2902,3208,4878,5580,5924,23542,50944,56704,57338,84502,255057	ACTN2,APP,CALM3,DLG4,PTK2B,FKBP1B,GRIN1,HPCA,NPPA,PRKCD,RASGRF2,MAPK8IP2,SHANK1,JPH1,JPH3,JPH4,CBARP
	GO Biological Processes	GO:0006816	calcium ion transport	-0.911009	22/379	409,808,2185,2281,2902,2906,3208,4878,5026,6543,8912,9914,11151,22821,51393,56704,57338,59285,79085,84502,255057,387129	ARRB2,CALM3,PTK2B,FKBP1B,GRIN1,GRIN2D,HPCA,NPPA,P2RX5,SLC8A2,CACNA1H,ATP2C2,CORO1A,RASA3,TRPV2,JPH1,JPH3,CACNG6,SLC25A23,JPH4,CBARP,NPSR1
	GO Biological Processes	GO:0006874	cellular calcium ion homeostasis	-0.894161	23/406	147,351,808,1268,1742,2185,2281,2902,2906,2911,5026,6543,9256,9914,11151,22821,51393,56704,57338,79085,84502,338557,387129	ADRA1B,APP,CALM3,CNR1,DLG4,PTK2B,FKBP1B,GRIN1,GRIN2D,GRM1,P2RX5,SLC8A2,TSPOAP1,ATP2C2,CORO1A,RASA3,TRPV2,JPH1,JPH3,SLC25A23,JPH4,FFAR4,NPSR1
	GO Biological Processes	GO:0022898	regulation of transmembrane transporter activity	-0.818725	16/247	88,351,808,1742,2185,2281,2902,3208,4878,5924,23542,50944,56704,57338,84502,255057	ACTN2,APP,CALM3,DLG4,PTK2B,FKBP1B,GRIN1,HPCA,NPPA,RASGRF2,MAPK8IP2,SHANK1,JPH1,JPH3,JPH4,CBARP
	GO Biological Processes	GO:0055074	calcium ion homeostasis	-0.809361	23/417	147,351,808,1268,1742,2185,2281,2902,2906,2911,5026,6543,9256,9914,11151,22821,51393,56704,57338,79085,84502,338557,387129	ADRA1B,APP,CALM3,CNR1,DLG4,PTK2B,FKBP1B,GRIN1,GRIN2D,GRM1,P2RX5,SLC8A2,TSPOAP1,ATP2C2,CORO1A,RASA3,TRPV2,JPH1,JPH3,SLC25A23,JPH4,FFAR4,NPSR1
	GO Biological Processes	GO:0051209	release of sequestered calcium ion into cytosol	-0.712881	9/105	808,2185,2281,11151,22821,56704,57338,84502,387129	CALM3,PTK2B,FKBP1B,CORO1A,RASA3,JPH1,JPH3,JPH4,NPSR1
	GO Biological Processes	GO:0051283	negative regulation of sequestering of calcium ion	-0.692468	9/106	808,2185,2281,11151,22821,56704,57338,84502,387129	CALM3,PTK2B,FKBP1B,CORO1A,RASA3,JPH1,JPH3,JPH4,NPSR1
	GO Biological Processes	GO:0006875	cellular metal ion homeostasis	-0.276753	43/519	22,133,147,351,808,952,1268,1318,1604,1742,1902,2185,2281,2864,2902,2906,2911,3077,4308,4891,5026,5028,5745,6536,6543,7018,7781,8546,8943,9256,9914,11151,22821,23545,51393,55151,55636,56704,57338,79085,84502,338557,387129	ABCB7,ADM,ADRA1B,APP,CALM3,CD38,CNR1,SLC31A2,CD55,DLG4,LPAR1,PTK2B,FKBP1B,FFAR1,GRIN1,GRIN2D,GRM1,HFE,TRPM1,SLC11A2,P2RX5,P2RY1,PTH1R,SLC6A9,SLC8A2,TF,SLC30A3,AP3B1,AP3D1,TSPOAP1,ATP2C2,CORO1A,RASA3,ATP6V0A2,TRPV2,TMEM38B,CHD7,JPH1,JPH3,SLC25A23,JPH4,FFAR4,NPSR1
	GO Biological Processes	GO:0051651	maintenance of location in cell	-0.431474	12/190	808,2185,2281,7781,8943,11151,22821,56704,57338,79085,84502,387129	CALM3,PTK2B,FKBP1B,SLC30A3,AP3D1,CORO1A,RASA3,JPH1,JPH3,SLC25A23,JPH4,NPSR1
regulation of regulated secretory pathway	GO Biological Processes	GO:1903305	regulation of regulated secretory pathway	-3.42396	16/128	808,1268,5413,5582,6804,6853,6861,7476,8448,8912,8941,9066,51760,84062,255057,376267	CALM3,CNR1,SEPTIN5,PRKCG,STX1A,SYN1,SYT5,WNT7A,DOC2A,CACNA1H,CDK5R2,SYT7,SYT17,DTNBP1,CBARP,RAB15
	GO Biological Processes	GO:0060627	regulation of vesicle-mediated transport	-2.407	32/481	88,246,351,409,808,1268,1742,2889,3208,5413,5582,6804,6853,6861,7476,8448,8851,8912,8941,9066,10326,11151,25999,29993,51760,80331,84062,124930,140885,160622,255057,376267	ACTN2,ALOX15,APP,ARRB2,CALM3,CNR1,DLG4,RAPGEF1,HPCA,SEPTIN5,PRKCG,STX1A,SYN1,SYT5,WNT7A,DOC2A,CDK5R1,CACNA1H,CDK5R2,SYT7,SIRPB1,CORO1A,CLIP3,PACSIN1,SYT17,DNAJC5,DTNBP1,ANKRD13B,SIRPA,TAMALIN,CBARP,RAB15
	GO Biological Processes	GO:0017158	regulation of calcium ion-dependent exocytosis	-2.32731	8/40	6804,6861,8448,8912,8941,9066,51760,255057	STX1A,SYT5,DOC2A,CACNA1H,CDK5R2,SYT7,SYT17,CBARP
	GO Biological Processes	GO:0016079	synaptic vesicle exocytosis	-2.0478	12/101	808,1268,5413,5582,6804,6853,6861,7476,8448,9066,80331,84062	CALM3,CNR1,SEPTIN5,PRKCG,STX1A,SYN1,SYT5,WNT7A,DOC2A,SYT7,DNAJC5,DTNBP1
	GO Biological Processes	GO:0099003	vesicle-mediated transport in synapse	-2.00229	17/190	808,1268,1759,3208,5413,5582,6804,6853,6861,7476,8448,8851,8943,9066,29993,80331,84062	CALM3,CNR1,DNM1,HPCA,SEPTIN5,PRKCG,STX1A,SYN1,SYT5,WNT7A,DOC2A,CDK5R1,AP3D1,SYT7,PACSIN1,DNAJC5,DTNBP1
	GO Biological Processes	GO:0099504	synaptic vesicle cycle	-1.95796	16/173	808,1268,1759,5413,5582,6804,6853,6861,7476,8448,8851,8943,9066,29993,80331,84062	CALM3,CNR1,DNM1,SEPTIN5,PRKCG,STX1A,SYN1,SYT5,WNT7A,DOC2A,CDK5R1,AP3D1,SYT7,PACSIN1,DNAJC5,DTNBP1
	GO Biological Processes	GO:0017157	regulation of exocytosis	-1.72591	16/184	808,1268,5413,5582,6804,6853,6861,7476,8448,8912,8941,9066,51760,84062,255057,376267	CALM3,CNR1,SEPTIN5,PRKCG,STX1A,SYN1,SYT5,WNT7A,DOC2A,CACNA1H,CDK5R2,SYT7,SYT17,DTNBP1,CBARP,RAB15
	GO Biological Processes	GO:0001505	regulation of neurotransmitter levels	-1.3479	16/204	808,1268,1621,5153,5413,5582,6511,6804,6853,6861,7476,8448,9066,9256,80331,84062	CALM3,CNR1,DBH,PDE1B,SEPTIN5,PRKCG,SLC1A6,STX1A,SYN1,SYT5,WNT7A,DOC2A,SYT7,TSPOAP1,DNAJC5,DTNBP1
	GO Biological Processes	GO:0017156	calcium-ion regulated exocytosis	-1.27296	8/62	6804,6861,8448,8912,8941,9066,51760,255057	STX1A,SYT5,DOC2A,CACNA1H,CDK5R2,SYT7,SYT17,CBARP
	GO Biological Processes	GO:0007269	neurotransmitter secretion	-1.21089	13/152	808,1268,5413,5582,6804,6853,6861,7476,8448,9066,9256,80331,84062	CALM3,CNR1,SEPTIN5,PRKCG,STX1A,SYN1,SYT5,WNT7A,DOC2A,SYT7,TSPOAP1,DNAJC5,DTNBP1
	GO Biological Processes	GO:0099643	signal release from synapse	-1.21089	13/152	808,1268,5413,5582,6804,6853,6861,7476,8448,9066,9256,80331,84062	CALM3,CNR1,SEPTIN5,PRKCG,STX1A,SYN1,SYT5,WNT7A,DOC2A,SYT7,TSPOAP1,DNAJC5,DTNBP1
	GO Biological Processes	GO:2000300	regulation of synaptic vesicle exocytosis	-1.0563	7/53	808,1268,5413,5582,6853,7476,84062	CALM3,CNR1,SEPTIN5,PRKCG,SYN1,WNT7A,DTNBP1
	GO Biological Processes	GO:0006836	neurotransmitter transport	-1.0235	15/205	808,1268,5413,5582,6511,6534,6804,6853,6861,7476,8448,9066,9256,80331,84062	CALM3,CNR1,SEPTIN5,PRKCG,SLC1A6,SLC6A7,STX1A,SYN1,SYT5,WNT7A,DOC2A,SYT7,TSPOAP1,DNAJC5,DTNBP1
	GO Biological Processes	GO:0036465	synaptic vesicle recycling	-1.01698	8/71	808,1759,6804,6861,7476,8943,9066,29993	CALM3,DNM1,STX1A,SYT5,WNT7A,AP3D1,SYT7,PACSIN1
	GO Biological Processes	GO:0045956	positive regulation of calcium ion-dependent exocytosis	-0.925061	4/18	6804,8912,8941,9066	STX1A,CACNA1H,CDK5R2,SYT7
	GO Biological Processes	GO:0014046	dopamine secretion	-0.810513	5/33	1268,6861,9066,51760,84062	CNR1,SYT5,SYT7,SYT17,DTNBP1
	GO Biological Processes	GO:0014059	regulation of dopamine secretion	-0.810513	5/33	1268,6861,9066,51760,84062	CNR1,SYT5,SYT7,SYT17,DTNBP1
	GO Biological Processes	GO:1903307	positive regulation of regulated secretory pathway	-0.810342	6/48	1268,6804,8912,8941,9066,376267	CNR1,STX1A,CACNA1H,CDK5R2,SYT7,RAB15
	GO Biological Processes	GO:0046928	regulation of neurotransmitter secretion	-0.805219	8/82	808,1268,5413,5582,6804,6853,7476,84062	CALM3,CNR1,SEPTIN5,PRKCG,STX1A,SYN1,WNT7A,DTNBP1
	GO Biological Processes	GO:0050433	regulation of catecholamine secretion	-0.74797	6/50	1268,6804,6861,9066,51760,84062	CNR1,STX1A,SYT5,SYT7,SYT17,DTNBP1
	GO Biological Processes	GO:0050432	catecholamine secretion	-0.713171	6/51	1268,6804,6861,9066,51760,84062	CNR1,STX1A,SYT5,SYT7,SYT17,DTNBP1
	GO Biological Processes	GO:0051046	regulation of secretion	-0.325727	46/559	100,301,808,952,1268,1803,2065,2281,2864,3077,3350,4041,4628,4760,5028,5029,5211,5413,5414,5582,5950,6422,6446,6696,6754,6804,6853,6861,7476,8111,8448,8912,8941,9066,9324,9341,9367,9619,51760,55636,57589,65985,84062,255057,338557,376267	ADA,ANXA1,CALM3,CD38,CNR1,DPP4,ERBB3,FKBP1B,FFAR1,HFE,HTR1A,LRP5,MYH10,NEUROD1,P2RY1,P2RY2,PFKL,SEPTIN5,SEPTIN4,PRKCG,RBP4,SFRP1,SGK1,SPP1,SSTR4,STX1A,SYN1,SYT5,WNT7A,GPR68,DOC2A,CACNA1H,CDK5R2,SYT7,HMGN3,VAMP3,RAB9A,ABCG1,SYT17,CHD7,RIC1,AACS,DTNBP1,CBARP,FFAR4,RAB15
	GO Biological Processes	GO:0051588	regulation of neurotransmitter transport	-0.536018	8/95	808,1268,5413,5582,6804,6853,7476,84062	CALM3,CNR1,SEPTIN5,PRKCG,STX1A,SYN1,WNT7A,DTNBP1
	GO Biological Processes	GO:0015844	monoamine transport	-0.532397	7/76	1268,3350,6804,6861,9066,51760,84062	CNR1,HTR1A,STX1A,SYT5,SYT7,SYT17,DTNBP1
	GO Biological Processes	GO:1903530	regulation of secretion by cell	-0.465956	25/514	808,1268,2281,3350,4628,4760,5211,5413,5582,5950,6804,6853,6861,7476,8111,8448,8912,8941,9066,51760,65985,84062,255057,338557,376267	CALM3,CNR1,FKBP1B,HTR1A,MYH10,NEUROD1,PFKL,SEPTIN5,PRKCG,RBP4,STX1A,SYN1,SYT5,WNT7A,GPR68,DOC2A,CACNA1H,CDK5R2,SYT7,SYT17,AACS,DTNBP1,CBARP,FFAR4,RAB15
	GO Biological Processes	GO:0023061	signal release	-0.433963	22/439	808,1268,2281,3350,4760,5211,5413,5582,5950,6804,6853,6861,7476,8111,8448,9066,9256,51760,65985,80331,84062,338557	CALM3,CNR1,FKBP1B,HTR1A,NEUROD1,PFKL,SEPTIN5,PRKCG,RBP4,STX1A,SYN1,SYT5,WNT7A,GPR68,DOC2A,SYT7,TSPOAP1,SYT17,AACS,DNAJC5,DTNBP1,FFAR4
regulation of system process	GO Biological Processes	GO:0044057	regulation of system process	-3.29681	37/542	40,100,147,351,554,808,1025,1621,1742,2185,2281,2902,2906,2911,2982,3269,3350,3761,3762,3768,3775,3781,4760,4878,4885,6543,6722,6804,7068,7476,8912,50944,56853,57596,58512,59285,81033	ASIC2,ADA,ADRA1B,APP,AVPR2,CALM3,CDK9,DBH,DLG4,PTK2B,FKBP1B,GRIN1,GRIN2D,GRM1,GUCY1A1,HRH1,HTR1A,KCNJ4,KCNJ5,KCNJ12,KCNK1,KCNN2,NEUROD1,NPPA,NPTX2,SLC8A2,SRF,STX1A,THRB,WNT7A,CACNA1H,SHANK1,CELF4,BEGAIN,DLGAP3,CACNG6,KCNH6
	GO Biological Processes	GO:1903522	regulation of blood circulation	-1.72578	20/265	40,100,147,554,808,1621,2281,3269,3350,3761,3762,3768,3775,3781,4878,6543,7068,8912,59285,81033	ASIC2,ADA,ADRA1B,AVPR2,CALM3,DBH,FKBP1B,HRH1,HTR1A,KCNJ4,KCNJ5,KCNJ12,KCNK1,KCNN2,NPPA,SLC8A2,THRB,CACNA1H,CACNG6,KCNH6
	GO Biological Processes	GO:0006813	potassium ion transport	-1.15326	16/216	88,2185,3738,3761,3762,3768,3775,3781,3785,4878,23416,50801,81033,170850,343450,100134444	ACTN2,PTK2B,KCNA3,KCNJ4,KCNJ5,KCNJ12,KCNK1,KCNN2,KCNQ2,NPPA,KCNH3,KCNK4,KCNH6,KCNG3,KCNT2,KCNJ18
	GO Biological Processes	GO:0071805	potassium ion transmembrane transport	-1.12183	15/197	88,3738,3761,3762,3768,3775,3781,3785,4878,23416,50801,81033,170850,343450,100134444	ACTN2,KCNA3,KCNJ4,KCNJ5,KCNJ12,KCNK1,KCNN2,KCNQ2,NPPA,KCNH3,KCNK4,KCNH6,KCNG3,KCNT2,KCNJ18
	GO Biological Processes	GO:0008015	blood circulation	-0.832204	44/482	40,70,100,133,147,554,808,952,1268,1573,1621,1839,2281,2729,2909,2982,3269,3350,3761,3762,3768,3775,3781,4041,4878,5028,5029,5138,5139,5286,6446,6543,7068,8912,11149,28514,29119,55151,55636,57835,59285,80005,81033,84909	ASIC2,ACTC1,ADA,ADM,ADRA1B,AVPR2,CALM3,CD38,CNR1,CYP2J2,DBH,HBEGF,FKBP1B,GCLC,ARHGAP35,GUCY1A1,HRH1,HTR1A,KCNJ4,KCNJ5,KCNJ12,KCNK1,KCNN2,LRP5,NPPA,P2RY1,P2RY2,PDE2A,PDE3A,PIK3C2A,SGK1,SLC8A2,THRB,CACNA1H,BVES,DLL1,CTNNA3,TMEM38B,CHD7,SLC4A5,CACNG6,DOCK5,KCNH6,AOPEP
	GO Biological Processes	GO:0035637	multicellular organismal signaling	-0.943868	14/190	808,2281,3761,3762,3768,3775,3781,4878,6332,6543,8912,54112,59285,81033	CALM3,FKBP1B,KCNJ4,KCNJ5,KCNJ12,KCNK1,KCNN2,NPPA,SCN7A,SLC8A2,CACNA1H,GPR88,CACNG6,KCNH6
	GO Biological Processes	GO:0061337	cardiac conduction	-0.864894	11/136	808,2281,3761,3762,3768,3775,3781,4878,6543,59285,81033	CALM3,FKBP1B,KCNJ4,KCNJ5,KCNJ12,KCNK1,KCNN2,NPPA,SLC8A2,CACNG6,KCNH6
	GO Biological Processes	GO:0008016	regulation of heart contraction	-0.820101	15/224	100,147,808,2281,3761,3762,3768,3775,3781,4878,6543,7068,8912,59285,81033	ADA,ADRA1B,CALM3,FKBP1B,KCNJ4,KCNJ5,KCNJ12,KCNK1,KCNN2,NPPA,SLC8A2,THRB,CACNA1H,CACNG6,KCNH6
	GO Biological Processes	GO:0060047	heart contraction	-0.709946	16/257	70,100,147,808,2281,3761,3762,3768,3775,3781,4878,6543,7068,8912,59285,81033	ACTC1,ADA,ADRA1B,CALM3,FKBP1B,KCNJ4,KCNJ5,KCNJ12,KCNK1,KCNN2,NPPA,SLC8A2,THRB,CACNA1H,CACNG6,KCNH6
	GO Biological Processes	GO:0003015	heart process	-0.60544	16/266	70,100,147,808,2281,3761,3762,3768,3775,3781,4878,6543,7068,8912,59285,81033	ACTC1,ADA,ADRA1B,CALM3,FKBP1B,KCNJ4,KCNJ5,KCNJ12,KCNK1,KCNN2,NPPA,SLC8A2,THRB,CACNA1H,CACNG6,KCNH6
second-messenger-mediated signaling	GO Biological Processes	GO:0019932	second-messenger-mediated signaling	-3.08276	24/280	100,576,808,2185,2281,2902,2906,2982,3208,3269,4137,4760,4761,4878,5026,5138,6543,8445,10900,22859,51655,84687,283455,338557	ADA,ADGRB2,CALM3,PTK2B,FKBP1B,GRIN1,GRIN2D,GUCY1A1,HPCA,HRH1,MAPT,NEUROD1,NEUROD2,NPPA,P2RX5,PDE2A,SLC8A2,DYRK2,RUNDC3A,ADGRL1,RASD1,PPP1R9B,KSR2,FFAR4
	GO Biological Processes	GO:0019722	calcium-mediated signaling	-1.73658	16/183	100,576,808,2185,2281,2902,2906,3208,4137,4761,5026,6543,8445,22859,84687,283455	ADA,ADGRB2,CALM3,PTK2B,FKBP1B,GRIN1,GRIN2D,HPCA,MAPT,NEUROD2,P2RX5,SLC8A2,DYRK2,ADGRL1,PPP1R9B,KSR2
	GO Biological Processes	GO:0050848	regulation of calcium-mediated signaling	-0.810342	7/64	100,2185,4137,4761,5026,6543,8445	ADA,PTK2B,MAPT,NEUROD2,P2RX5,SLC8A2,DYRK2
telencephalon cell migration	GO Biological Processes	GO:0022029	telencephalon cell migration	-2.55777	9/48	2290,3362,6091,6585,6722,8851,8941,26468,170302	FOXG1,HTR6,ROBO1,SLIT1,SRF,CDK5R1,CDK5R2,LHX6,ARX
	GO Biological Processes	GO:0021885	forebrain cell migration	-2.37483	9/51	2290,3362,6091,6585,6722,8851,8941,26468,170302	FOXG1,HTR6,ROBO1,SLIT1,SRF,CDK5R1,CDK5R2,LHX6,ARX
	GO Biological Processes	GO:0022028	tangential migration from the subventricular zone to the olfactory bulb	-2.2041	4/7	6091,6585,6722,170302	ROBO1,SLIT1,SRF,ARX
	GO Biological Processes	GO:0021795	cerebral cortex cell migration	-1.89821	7/35	2290,3362,6091,8851,8941,26468,170302	FOXG1,HTR6,ROBO1,CDK5R1,CDK5R2,LHX6,ARX
	GO Biological Processes	GO:0021800	cerebral cortex tangential migration	-1.23072	3/6	6091,26468,170302	ROBO1,LHX6,ARX
	GO Biological Processes	GO:0021884	forebrain neuron development	-1.0563	5/26	2290,6091,6585,26468,170302	FOXG1,ROBO1,SLIT1,LHX6,ARX
	GO Biological Processes	GO:0021953	central nervous system neuron differentiation	-0.98966	13/166	2290,2895,2909,4133,4137,6091,6585,7471,7476,26038,26468,64919,170302	FOXG1,GRID2,ARHGAP35,MAP2,MAPT,ROBO1,SLIT1,WNT1,WNT7A,CHD5,LHX6,BCL11B,ARX
	GO Biological Processes	GO:0021891	olfactory bulb interneuron development	-0.972681	3/8	6091,6585,170302	ROBO1,SLIT1,ARX
	GO Biological Processes	GO:0021537	telencephalon development	-0.875163	15/220	1767,2290,3362,4760,6091,6585,6722,8851,8941,26468,63974,64919,84687,146760,170302	DNAH5,FOXG1,HTR6,NEUROD1,ROBO1,SLIT1,SRF,CDK5R1,CDK5R2,LHX6,NEUROD6,BCL11B,PPP1R9B,RTN4RL1,ARX
	GO Biological Processes	GO:0021954	central nervous system neuron development	-0.865856	8/79	2290,2909,4133,4137,6091,6585,26468,170302	FOXG1,ARHGAP35,MAP2,MAPT,ROBO1,SLIT1,LHX6,ARX
	GO Biological Processes	GO:0021826	substrate-independent telencephalic tangential migration	-0.810342	3/10	6585,26468,170302	SLIT1,LHX6,ARX
	GO Biological Processes	GO:0021843	substrate-independent telencephalic tangential interneuron migration	-0.810342	3/10	6585,26468,170302	SLIT1,LHX6,ARX
	GO Biological Processes	GO:0021879	forebrain neuron differentiation	-0.780345	6/49	2290,6091,6585,26468,64919,170302	FOXG1,ROBO1,SLIT1,LHX6,BCL11B,ARX
	GO Biological Processes	GO:0021543	pallium development	-0.71987	11/145	2290,3362,4760,6091,6722,8851,8941,26468,63974,84687,170302	FOXG1,HTR6,NEUROD1,ROBO1,SRF,CDK5R1,CDK5R2,LHX6,NEUROD6,PPP1R9B,ARX
	GO Biological Processes	GO:0021889	olfactory bulb interneuron differentiation	-0.633249	3/12	6091,6585,170302	ROBO1,SLIT1,ARX
	GO Biological Processes	GO:0021799	cerebral cortex radially oriented cell migration	-0.571605	4/25	2290,8851,8941,26468	FOXG1,CDK5R1,CDK5R2,LHX6
	GO Biological Processes	GO:0021872	forebrain generation of neurons	-0.570774	6/56	2290,6091,6585,26468,64919,170302	FOXG1,ROBO1,SLIT1,LHX6,BCL11B,ARX
	GO Biological Processes	GO:0021772	olfactory bulb development	-0.510918	4/27	6091,6585,6722,170302	ROBO1,SLIT1,SRF,ARX
	GO Biological Processes	GO:0021987	cerebral cortex development	-0.495712	8/98	2290,3362,6091,8851,8941,26468,84687,170302	FOXG1,HTR6,ROBO1,CDK5R1,CDK5R2,LHX6,PPP1R9B,ARX
	GO Biological Processes	GO:0021988	olfactory lobe development	-0.472614	4/28	6091,6585,6722,170302	ROBO1,SLIT1,SRF,ARX
regulation of growth	GO Biological Processes	GO:0040008	regulation of growth	-2.04419	59/600	351,952,1002,1032,1410,1839,1848,2185,2596,2735,3249,3897,4133,4137,4593,5357,5950,6195,6422,6446,6696,6722,6788,6868,7161,8851,9241,9344,9564,9647,10018,10110,10201,10409,10501,23286,23414,28514,28988,29967,30837,51052,51393,51760,55636,57556,57609,57699,58189,64061,79602,80031,83737,84289,84687,84722,123879,170302,375790	APP,CD38,CDH4,CDKN2D,CRYAB,HBEGF,DUSP6,PTK2B,GAP43,GLI1,HPN,L1CAM,MAP2,MAPT,MUSK,PLS1,RBP4,RPS6KA1,SFRP1,SGK1,SPP1,SRF,STK3,ADAM17,TP73,CDK5R1,NOG,TAOK2,BCAR1,PPM1F,BCL2L11,SGK2,NME6,BASP1,SEMA6B,WWC1,ZFPM2,DLL1,DBNL,LRP12,SOCS7,PRLH,TRPV2,SYT17,CHD7,SEMA6A,DIP2B,CPNE5,WFDC1,TSPYL2,ADIPOR2,SEMA6D,ITCH,ING5,PPP1R9B,PSRC1,DCUN1D3,ARX,AGRN
	GO Biological Processes	GO:0048638	regulation of developmental growth	-1.3081	33/300	351,1002,1848,2735,3897,4133,4137,4593,5357,5950,6696,6722,6788,7161,8851,9241,10018,10409,10501,23286,23414,28514,28988,51052,51393,51760,55636,57556,57609,57699,80031,170302,375790	APP,CDH4,DUSP6,GLI1,L1CAM,MAP2,MAPT,MUSK,PLS1,RBP4,SPP1,SRF,STK3,TP73,CDK5R1,NOG,BCL2L11,BASP1,SEMA6B,WWC1,ZFPM2,DLL1,DBNL,PRLH,TRPV2,SYT17,CHD7,SEMA6A,DIP2B,CPNE5,SEMA6D,ARX,AGRN
	GO Biological Processes	GO:0048589	developmental growth	-0.919859	51/573	133,301,351,928,1002,1134,1848,2596,2735,3897,4133,4137,4593,5357,5361,5653,5950,6422,6585,6663,6696,6722,6788,7161,7294,7298,7476,8851,8936,9241,10018,10409,10501,23286,23414,25932,28514,28988,50944,51052,51393,51760,55083,55151,55636,57556,57609,57699,80031,170302,375790	ADM,ANXA1,APP,CD9,CDH4,CHRNA1,DUSP6,GAP43,GLI1,L1CAM,MAP2,MAPT,MUSK,PLS1,PLXNA1,KLK6,RBP4,SFRP1,SLIT1,SOX10,SPP1,SRF,STK3,TP73,TXK,TYMS,WNT7A,CDK5R1,WASF1,NOG,BCL2L11,BASP1,SEMA6B,WWC1,ZFPM2,CLIC4,DLL1,DBNL,SHANK1,PRLH,TRPV2,SYT17,KIF26B,TMEM38B,CHD7,SEMA6A,DIP2B,CPNE5,SEMA6D,ARX,AGRN
	GO Biological Processes	GO:0001558	regulation of cell growth	-0.627973	36/386	952,1002,1032,1410,1839,2185,3249,3897,4133,4137,6195,6422,6446,6696,6722,6868,8851,9344,9564,10110,10201,10501,28988,51393,51760,57556,57609,57699,58189,64061,79602,80031,83737,84687,84722,123879	CD38,CDH4,CDKN2D,CRYAB,HBEGF,PTK2B,HPN,L1CAM,MAP2,MAPT,RPS6KA1,SFRP1,SGK1,SPP1,SRF,ADAM17,CDK5R1,TAOK2,BCAR1,SGK2,NME6,SEMA6B,DBNL,TRPV2,SYT17,SEMA6A,DIP2B,CPNE5,WFDC1,TSPYL2,ADIPOR2,SEMA6D,ITCH,PPP1R9B,PSRC1,DCUN1D3
	GO Biological Processes	GO:0016049	cell growth	-0.583913	40/446	351,952,1002,1032,1410,1839,2185,3249,3897,4133,4137,5361,6195,6422,6446,6585,6696,6722,6868,8851,8936,9344,9564,10110,10201,10501,28988,51393,51760,57556,57609,57699,58189,64061,79602,80031,83737,84687,84722,123879	APP,CD38,CDH4,CDKN2D,CRYAB,HBEGF,PTK2B,HPN,L1CAM,MAP2,MAPT,PLXNA1,RPS6KA1,SFRP1,SGK1,SLIT1,SPP1,SRF,ADAM17,CDK5R1,WASF1,TAOK2,BCAR1,SGK2,NME6,SEMA6B,DBNL,TRPV2,SYT17,SEMA6A,DIP2B,CPNE5,WFDC1,TSPYL2,ADIPOR2,SEMA6D,ITCH,PPP1R9B,PSRC1,DCUN1D3
	GO Biological Processes	GO:0045926	negative regulation of growth	-0.316354	23/232	1032,1410,4133,5950,6422,6696,6788,7161,8851,9241,10201,10501,23286,57556,57609,58189,64061,79602,80031,84289,84687,84722,123879	CDKN2D,CRYAB,MAP2,RBP4,SFRP1,SPP1,STK3,TP73,CDK5R1,NOG,NME6,SEMA6B,WWC1,SEMA6A,DIP2B,WFDC1,TSPYL2,ADIPOR2,SEMA6D,ING5,PPP1R9B,PSRC1,DCUN1D3
Neuroactive ligand-receptor interaction	KEGG Pathway	hsa04080	Neuroactive ligand-receptor interaction	-2.29748	20/235	147,554,1268,2556,2895,2902,2906,2911,2912,3269,3350,3354,3362,5026,6754,7068,7201,8973,9568,84634	ADRA1B,AVPR2,CNR1,GABRA3,GRID2,GRIN1,GRIN2D,GRM1,GRM2,HRH1,HTR1A,HTR1E,HTR6,P2RX5,SSTR4,THRB,TRHR,CHRNA6,GABBR2,KISS1R
	KEGG Pathway	ko04080	Neuroactive ligand-receptor interaction	-2.29748	20/235	147,554,1268,2556,2895,2902,2906,2911,2912,3269,3350,3354,3362,5026,6754,7068,7201,8973,9568,84634	ADRA1B,AVPR2,CNR1,GABRA3,GRID2,GRIN1,GRIN2D,GRM1,GRM2,HRH1,HTR1A,HTR1E,HTR6,P2RX5,SSTR4,THRB,TRHR,CHRNA6,GABBR2,KISS1R
	KEGG Pathway	hsa04020	Calcium signaling pathway	-1.55161	15/173	113,147,808,2185,2902,2906,2911,3269,3362,5026,5153,5582,6543,7201,8912	ADCY7,ADRA1B,CALM3,PTK2B,GRIN1,GRIN2D,GRM1,HRH1,HTR6,P2RX5,PDE1B,PRKCG,SLC8A2,TRHR,CACNA1H
	KEGG Pathway	ko04020	Calcium signaling pathway	-1.55161	15/173	113,147,808,2185,2902,2906,2911,3269,3362,5026,5153,5582,6543,7201,8912	ADCY7,ADRA1B,CALM3,PTK2B,GRIN1,GRIN2D,GRM1,HRH1,HTR6,P2RX5,PDE1B,PRKCG,SLC8A2,TRHR,CACNA1H
regulation of anatomical structure size	GO Biological Processes	GO:0090066	regulation of anatomical structure size	-1.95003	30/469	40,88,119,147,246,554,1002,1621,2185,2909,2982,3269,3350,3897,4133,4137,4878,5076,5580,6722,7476,8851,8936,10458,10501,11151,28988,51393,57026,642574	ASIC2,ACTN2,ADD2,ADRA1B,ALOX15,AVPR2,CDH4,DBH,PTK2B,ARHGAP35,GUCY1A1,HRH1,HTR1A,L1CAM,MAP2,MAPT,NPPA,PAX2,PRKCD,SRF,WNT7A,CDK5R1,WASF1,BAIAP2,SEMA6B,CORO1A,DBNL,TRPV2,PDXP,IQANK1
	GO Biological Processes	GO:1902903	regulation of supramolecular fiber organization	-1.40309	23/352	88,119,246,351,2185,2909,4133,4137,5580,8851,8936,9647,10458,11151,11346,25999,28988,50944,55201,57026,84722,89795,642574	ACTN2,ADD2,ALOX15,APP,PTK2B,ARHGAP35,MAP2,MAPT,PRKCD,CDK5R1,WASF1,PPM1F,BAIAP2,CORO1A,SYNPO,CLIP3,DBNL,SHANK1,MAP1S,PDXP,PSRC1,NAV3,IQANK1
	GO Biological Processes	GO:0030036	actin cytoskeleton organization	-1.02824	34/662	70,87,88,119,246,2185,2275,2909,4628,5580,6722,7170,8851,8936,9344,9564,9578,9647,10458,11151,11346,23096,28988,29993,50944,57026,57091,64005,84062,84687,116986,254102,374872,642574	ACTC1,ACTN1,ACTN2,ADD2,ALOX15,PTK2B,FHL3,ARHGAP35,MYH10,PRKCD,SRF,TPM3,CDK5R1,WASF1,TAOK2,BCAR1,CDC42BPB,PPM1F,BAIAP2,CORO1A,SYNPO,IQSEC2,DBNL,PACSIN1,SHANK1,PDXP,CASS4,MYO1G,DTNBP1,PPP1R9B,AGAP2,EHBP1L1,PEAK3,IQANK1
	GO Biological Processes	GO:0007015	actin filament organization	-0.998122	24/414	70,87,88,119,246,2185,2909,5580,6722,7170,8936,9564,9647,10458,11151,11346,28988,29993,50944,57026,57091,64005,84687,642574	ACTC1,ACTN1,ACTN2,ADD2,ALOX15,PTK2B,ARHGAP35,PRKCD,SRF,TPM3,WASF1,BCAR1,PPM1F,BAIAP2,CORO1A,SYNPO,DBNL,PACSIN1,SHANK1,PDXP,CASS4,MYO1G,PPP1R9B,IQANK1
	GO Biological Processes	GO:0032271	regulation of protein polymerization	-0.943868	15/212	119,246,2185,4133,4137,5580,8851,8936,10458,11151,25999,28988,84722,89795,642574	ADD2,ALOX15,PTK2B,MAP2,MAPT,PRKCD,CDK5R1,WASF1,BAIAP2,CORO1A,CLIP3,DBNL,PSRC1,NAV3,IQANK1
	GO Biological Processes	GO:0097435	supramolecular fiber organization	-0.943331	34/678	70,87,88,119,246,351,1301,2185,2909,4133,4137,5580,6722,7170,8851,8936,9564,9647,10458,11151,11346,25999,28988,29993,50944,55201,57026,57091,64005,84687,84722,89795,401720,642574	ACTC1,ACTN1,ACTN2,ADD2,ALOX15,APP,COL11A1,PTK2B,ARHGAP35,MAP2,MAPT,PRKCD,SRF,TPM3,CDK5R1,WASF1,BCAR1,PPM1F,BAIAP2,CORO1A,SYNPO,CLIP3,DBNL,PACSIN1,SHANK1,MAP1S,PDXP,CASS4,MYO1G,PPP1R9B,PSRC1,NAV3,FIGNL2,IQANK1
	GO Biological Processes	GO:1902905	positive regulation of supramolecular fiber organization	-0.925061	14/193	88,246,351,2185,4137,8851,8936,9647,10458,11151,11346,57026,84722,89795	ACTN2,ALOX15,APP,PTK2B,MAPT,CDK5R1,WASF1,PPM1F,BAIAP2,CORO1A,SYNPO,PDXP,PSRC1,NAV3
	GO Biological Processes	GO:0032535	regulation of cellular component size	-0.910771	21/355	88,119,246,1002,2185,2909,3897,4133,4137,5580,6722,7476,8851,8936,10458,10501,11151,28988,51393,57026,642574	ACTN2,ADD2,ALOX15,CDH4,PTK2B,ARHGAP35,L1CAM,MAP2,MAPT,PRKCD,SRF,WNT7A,CDK5R1,WASF1,BAIAP2,SEMA6B,CORO1A,DBNL,TRPV2,PDXP,IQANK1
	GO Biological Processes	GO:0030029	actin filament-based process	-0.824302	36/752	70,87,88,119,246,2185,2275,2909,3762,3781,4628,5580,6722,7170,8851,8936,9344,9564,9578,9647,10458,11151,11346,23096,28988,29993,50944,57026,57091,64005,84062,84687,116986,254102,374872,642574	ACTC1,ACTN1,ACTN2,ADD2,ALOX15,PTK2B,FHL3,ARHGAP35,KCNJ5,KCNN2,MYH10,PRKCD,SRF,TPM3,CDK5R1,WASF1,TAOK2,BCAR1,CDC42BPB,PPM1F,BAIAP2,CORO1A,SYNPO,IQSEC2,DBNL,PACSIN1,SHANK1,PDXP,CASS4,MYO1G,DTNBP1,PPP1R9B,AGAP2,EHBP1L1,PEAK3,IQANK1
	GO Biological Processes	GO:0051493	regulation of cytoskeleton organization	-0.633099	25/488	88,119,246,899,2185,2909,4133,4137,5580,8851,8936,9344,9647,10458,11151,11346,25999,28988,50944,55201,57026,84722,89795,374872,642574	ACTN2,ADD2,ALOX15,CCNF,PTK2B,ARHGAP35,MAP2,MAPT,PRKCD,CDK5R1,WASF1,TAOK2,PPM1F,BAIAP2,CORO1A,SYNPO,CLIP3,DBNL,SHANK1,MAP1S,PDXP,PSRC1,NAV3,PEAK3,IQANK1
	GO Biological Processes	GO:0008064	regulation of actin polymerization or depolymerization	-0.60544	12/174	88,119,246,2185,2909,5580,8936,10458,11151,28988,57026,642574	ACTN2,ADD2,ALOX15,PTK2B,ARHGAP35,PRKCD,WASF1,BAIAP2,CORO1A,DBNL,PDXP,IQANK1
	GO Biological Processes	GO:0030832	regulation of actin filament length	-0.590442	12/175	88,119,246,2185,2909,5580,8936,10458,11151,28988,57026,642574	ACTN2,ADD2,ALOX15,PTK2B,ARHGAP35,PRKCD,WASF1,BAIAP2,CORO1A,DBNL,PDXP,IQANK1
	GO Biological Processes	GO:0008154	actin polymerization or depolymerization	-0.543002	13/202	88,119,246,2185,2909,5580,8936,10458,11151,28988,57026,84687,642574	ACTN2,ADD2,ALOX15,PTK2B,ARHGAP35,PRKCD,WASF1,BAIAP2,CORO1A,DBNL,PDXP,PPP1R9B,IQANK1
	GO Biological Processes	GO:0051258	protein polymerization	-0.522138	16/276	119,246,1759,2185,4133,4137,5580,8851,8936,10458,11151,25999,28988,84722,89795,642574	ADD2,ALOX15,DNM1,PTK2B,MAP2,MAPT,PRKCD,CDK5R1,WASF1,BAIAP2,CORO1A,CLIP3,DBNL,PSRC1,NAV3,IQANK1
	GO Biological Processes	GO:0051495	positive regulation of cytoskeleton organization	-0.464805	13/210	88,246,2185,4137,8851,8936,9647,10458,11151,11346,57026,84722,89795	ACTN2,ALOX15,PTK2B,MAPT,CDK5R1,WASF1,PPM1F,BAIAP2,CORO1A,SYNPO,PDXP,PSRC1,NAV3
	GO Biological Processes	GO:0110053	regulation of actin filament organization	-0.462874	15/258	88,119,246,2185,2909,5580,8936,9647,10458,11151,11346,28988,50944,57026,642574	ACTN2,ADD2,ALOX15,PTK2B,ARHGAP35,PRKCD,WASF1,PPM1F,BAIAP2,CORO1A,SYNPO,DBNL,SHANK1,PDXP,IQANK1
	GO Biological Processes	GO:0032956	regulation of actin cytoskeleton organization	-0.431474	18/336	88,119,246,2185,2909,5580,8851,8936,9344,9647,10458,11151,11346,28988,50944,57026,374872,642574	ACTN2,ADD2,ALOX15,PTK2B,ARHGAP35,PRKCD,CDK5R1,WASF1,TAOK2,PPM1F,BAIAP2,CORO1A,SYNPO,DBNL,SHANK1,PDXP,PEAK3,IQANK1
	GO Biological Processes	GO:0032273	positive regulation of protein polymerization	-0.431474	9/123	246,2185,4137,8851,8936,10458,11151,84722,89795	ALOX15,PTK2B,MAPT,CDK5R1,WASF1,BAIAP2,CORO1A,PSRC1,NAV3
regulation of JNK cascade	GO Biological Processes	GO:0046328	regulation of JNK cascade	-1.63988	19/123	351,939,2185,2889,4878,6422,6788,7185,7189,7476,9344,9618,9770,10125,23239,23542,57630,83737,140885	APP,CD27,PTK2B,RAPGEF1,NPPA,SFRP1,STK3,TRAF1,TRAF6,WNT7A,TAOK2,TRAF4,RASSF2,RASGRP1,PHLPP1,MAPK8IP2,SH3RF1,ITCH,SIRPA
	GO Biological Processes	GO:0007254	JNK cascade	-1.26214	23/181	351,939,2185,2889,3654,4878,6422,6788,7018,7185,7189,7476,9344,9618,9770,10125,10595,23239,23542,28988,57630,83737,140885	APP,CD27,PTK2B,RAPGEF1,IRAK1,NPPA,SFRP1,STK3,TF,TRAF1,TRAF6,WNT7A,TAOK2,TRAF4,RASSF2,RASGRP1,ERN2,PHLPP1,MAPK8IP2,DBNL,SH3RF1,ITCH,SIRPA
	GO Biological Processes	GO:0046330	positive regulation of JNK cascade	-0.687672	12/79	351,939,2185,6788,7185,7189,7476,9344,9618,9770,10125,57630	APP,CD27,PTK2B,STK3,TRAF1,TRAF6,WNT7A,TAOK2,TRAF4,RASSF2,RASGRP1,SH3RF1
bone remodeling	GO Biological Processes	GO:0046849	bone remodeling	-1.89821	10/81	760,952,4041,4286,5745,6422,6696,7018,7189,9770	CA2,CD38,LRP5,MITF,PTH1R,SFRP1,SPP1,TF,TRAF6,RASSF2
	GO Biological Processes	GO:0060249	anatomical structure homeostasis	-1.89354	26/418	760,952,1134,3688,3920,3988,4155,5028,5052,5111,5745,6584,6696,7011,7018,7189,8550,8658,9134,26277,51052,64421,83700,128338,145226,282809	CA2,CD38,CHRNA1,ITGB1,LAMP2,LIPA,MBP,P2RY1,PRDX1,PCNA,PTH1R,SLC22A5,SPP1,TEP1,TF,TRAF6,MAPKAPK5,TNKS,CCNE2,TINF2,PRLH,DCLRE1C,JAM3,DRAM2,RDH12,POC1B
	GO Biological Processes	GO:0048771	tissue remodeling	-1.40309	13/155	760,952,3988,4041,4286,5745,6422,6696,7018,7189,9770,55636,64114	CA2,CD38,LIPA,LRP5,MITF,PTH1R,SFRP1,SPP1,TF,TRAF6,RASSF2,CHD7,TMBIM1
	GO Biological Processes	GO:0001894	tissue homeostasis	-1.25141	16/229	760,952,3688,3988,4155,5052,5745,6584,6696,7018,7189,51052,83700,128338,145226,282809	CA2,CD38,ITGB1,LIPA,MBP,PRDX1,PTH1R,SLC22A5,SPP1,TF,TRAF6,PRLH,JAM3,DRAM2,RDH12,POC1B
	GO Biological Processes	GO:0048871	multicellular organismal homeostasis	-0.916438	24/466	760,952,2180,3688,3988,4155,4891,5052,5334,5745,6584,6696,6868,7018,7189,28514,51052,64834,79152,79602,83700,128338,145226,282809	CA2,CD38,ACSL1,ITGB1,LIPA,MBP,SLC11A2,PRDX1,PLCL1,PTH1R,SLC22A5,SPP1,ADAM17,TF,TRAF6,DLL1,PRLH,ELOVL1,FA2H,ADIPOR2,JAM3,DRAM2,RDH12,POC1B
	GO Biological Processes	GO:0045453	bone resorption	-0.618821	6/59	760,952,5745,6696,7018,7189	CA2,CD38,PTH1R,SPP1,TF,TRAF6
	GO Biological Processes	GO:0046850	regulation of bone remodeling	-0.481283	5/47	760,952,6422,6696,7018	CA2,CD38,SFRP1,SPP1,TF
myelin maintenance	GO Biological Processes	GO:0007422	peripheral nervous system development	-1.56353	13/66	40,575,576,1960,2065,2817,5376,6663,7368,10397,60484,79152,79628	ASIC2,ADGRB1,ADGRB2,EGR3,ERBB3,GPC1,PMP22,SOX10,UGT8,NDRG1,HAPLN2,FA2H,SH3TC2
	GO Biological Processes	GO:0043217	myelin maintenance	-1.03581	4/17	745,10397,79152,79628	MYRF,NDRG1,FA2H,SH3TC2
	GO Biological Processes	GO:0032287	peripheral nervous system myelin maintenance	-1.02824	3/8	10397,79152,79628	NDRG1,FA2H,SH3TC2
ionotropic glutamate receptor signaling pathway	GO Biological Processes	GO:0035235	ionotropic glutamate receptor signaling pathway	-1.75144	6/26	351,2185,2895,2902,2906,8851	APP,PTK2B,GRID2,GRIN1,GRIN2D,CDK5R1
	GO Biological Processes	GO:0007215	glutamate receptor signaling pathway	-1.67029	8/52	351,2185,2895,2902,2906,2911,2912,8851	APP,PTK2B,GRID2,GRIN1,GRIN2D,GRM1,GRM2,CDK5R1
	KEGG Pathway	hsa04713	circadian entrainment	-1.27296	10/94	113,808,2902,2906,2982,3762,5582,8912,51655,51764	ADCY7,CALM3,GRIN1,GRIN2D,GUCY1A1,KCNJ5,PRKCG,CACNA1H,RASD1,GNG13
	KEGG Pathway	ko04724	Glutamatergic synapse	-0.943868	10/110	113,1742,2902,2906,2911,2912,5582,6511,50944,51764	ADCY7,DLG4,GRIN1,GRIN2D,GRM1,GRM2,PRKCG,SLC1A6,SHANK1,GNG13
	KEGG Pathway	hsa04724	Glutamatergic synapse	-0.925061	10/112	113,1742,2902,2906,2911,2912,5582,6511,50944,51764	ADCY7,DLG4,GRIN1,GRIN2D,GRM1,GRM2,PRKCG,SLC1A6,SHANK1,GNG13
	KEGG Pathway	ko05030	Cocaine addiction	-0.810342	6/48	1742,2902,2906,2912,8851,26086	DLG4,GRIN1,GRIN2D,GRM2,CDK5R1,GPSM1
	KEGG Pathway	hsa05030	Cocaine addiction	-0.682198	6/52	1742,2902,2906,2912,8851,26086	DLG4,GRIN1,GRIN2D,GRM2,CDK5R1,GPSM1
bicarbonate transport	GO Biological Processes	GO:0015701	bicarbonate transport	-1.72591	7/41	760,6522,23632,51167,51700,57835,83697	CA2,SLC4A2,CA14,CYB5R4,CYB5R2,SLC4A5,SLC4A9
	GO Biological Processes	GO:0098656	anion transmembrane transport	-0.98966	26/507	760,1179,1375,2180,3688,5826,5828,6522,6536,6560,6584,9635,10165,11136,25932,55314,55829,57835,79602,81031,83697,94015,153129,154091,285966,347734	CA2,CLCA1,CPT1B,ACSL1,ITGB1,ABCD4,PEX2,SLC4A2,SLC6A9,SLC12A4,SLC22A5,CLCA2,SLC25A13,SLC7A9,CLIC4,TMEM144,SELENOS,SLC4A5,ADIPOR2,SLC2A10,SLC4A9,TTYH2,SLC38A9,SLC2A12,TCAF2,SLC35B2
	GO Biological Processes	GO:0015711	organic anion transport	-0.628752	18/340	301,760,3688,6522,6536,9197,10165,11136,23632,51167,51228,51700,57835,80765,81031,83697,153129,347734	ANXA1,CA2,ITGB1,SLC4A2,SLC6A9,SLC33A1,SLC25A13,SLC7A9,CA14,CYB5R4,GLTP,CYB5R2,SLC4A5,STARD5,SLC2A10,SLC4A9,SLC38A9,SLC35B2
membrane lipid biosynthetic process	GO Biological Processes	GO:0046467	membrane lipid biosynthetic process	-1.72591	13/140	5277,6484,7368,8612,9514,9517,10351,29956,51604,60481,64834,79152,256435	PIGA,ST3GAL4,UGT8,PLPP2,GAL3ST1,SPTLC2,ABCA8,CERS2,PIGT,ELOVL5,ELOVL1,FA2H,ST6GALNAC3
	GO Biological Processes	GO:0006643	membrane lipid metabolic process	-1.72578	16/201	4258,5168,5277,6484,7368,8612,9514,9517,10351,29956,51228,51604,60481,64834,79152,256435	MGST2,ENPP2,PIGA,ST3GAL4,UGT8,PLPP2,GAL3ST1,SPTLC2,ABCA8,CERS2,GLTP,PIGT,ELOVL5,ELOVL1,FA2H,ST6GALNAC3
	GO Biological Processes	GO:0046513	ceramide biosynthetic process	-1.14021	12/66	5580,6482,6483,7368,9514,9517,29956,64834,79152,81849,256435,285848	PRKCD,ST3GAL1,ST3GAL2,UGT8,GAL3ST1,SPTLC2,CERS2,ELOVL1,FA2H,ST6GALNAC5,ST6GALNAC3,PNPLA1
	GO Biological Processes	GO:0006682	galactosylceramide biosynthetic process	-1.31355	3/6	7368,9514,79152	UGT8,GAL3ST1,FA2H
	GO Biological Processes	GO:0019375	galactolipid biosynthetic process	-1.31355	3/6	7368,9514,79152	UGT8,GAL3ST1,FA2H
	GO Biological Processes	GO:0030148	sphingolipid biosynthetic process	-1.21089	10/105	7368,8612,9514,9517,10351,29956,60481,64834,79152,256435	UGT8,PLPP2,GAL3ST1,SPTLC2,ABCA8,CERS2,ELOVL5,ELOVL1,FA2H,ST6GALNAC3
	GO Biological Processes	GO:0006688	glycosphingolipid biosynthetic process	-0.932427	7/27	6482,6483,7368,9514,79152,81849,256435	ST3GAL1,ST3GAL2,UGT8,GAL3ST1,FA2H,ST6GALNAC5,ST6GALNAC3
	GO Biological Processes	GO:0009247	glycolipid biosynthetic process	-0.932427	11/62	5277,6482,6483,6484,7368,9514,51604,54872,79152,81849,256435	PIGA,ST3GAL1,ST3GAL2,ST3GAL4,UGT8,GAL3ST1,PIGT,PIGG,FA2H,ST6GALNAC5,ST6GALNAC3
	KEGG Pathway	hsa00604	Glycosphingolipid biosynthesis - ganglio series	-0.900044	5/14	6482,6483,9197,81849,256435	ST3GAL1,ST3GAL2,SLC33A1,ST6GALNAC5,ST6GALNAC3
	KEGG Pathway	ko00604	Glycosphingolipid biosynthesis - ganglio series	-0.900044	5/14	6482,6483,9197,81849,256435	ST3GAL1,ST3GAL2,SLC33A1,ST6GALNAC5,ST6GALNAC3
	GO Biological Processes	GO:0006677	glycosylceramide metabolic process	-1.03581	4/17	7368,9514,79152,256435	UGT8,GAL3ST1,FA2H,ST6GALNAC3
	GO Biological Processes	GO:0006681	galactosylceramide metabolic process	-1.02824	3/8	7368,9514,79152	UGT8,GAL3ST1,FA2H
	GO Biological Processes	GO:0046476	glycosylceramide biosynthetic process	-1.02824	3/8	7368,9514,79152	UGT8,GAL3ST1,FA2H
	GO Biological Processes	GO:0006665	sphingolipid metabolic process	-0.998122	12/158	5168,7368,8612,9514,9517,10351,29956,51228,60481,64834,79152,256435	ENPP2,UGT8,PLPP2,GAL3ST1,SPTLC2,ABCA8,CERS2,GLTP,ELOVL5,ELOVL1,FA2H,ST6GALNAC3
	GO Biological Processes	GO:0019374	galactolipid metabolic process	-0.943868	3/9	7368,9514,79152	UGT8,GAL3ST1,FA2H
	GO Biological Processes	GO:0006664	glycolipid metabolic process	-0.627973	14/103	5277,5580,6482,6483,6484,7368,9514,51228,51604,54872,57488,79152,81849,256435	PIGA,PRKCD,ST3GAL1,ST3GAL2,ST3GAL4,UGT8,GAL3ST1,GLTP,PIGT,PIGG,ESYT2,FA2H,ST6GALNAC5,ST6GALNAC3
	GO Biological Processes	GO:1903509	liposaccharide metabolic process	-0.604129	14/104	5277,5580,6482,6483,6484,7368,9514,51228,51604,54872,57488,79152,81849,256435	PIGA,PRKCD,ST3GAL1,ST3GAL2,ST3GAL4,UGT8,GAL3ST1,GLTP,PIGT,PIGG,ESYT2,FA2H,ST6GALNAC5,ST6GALNAC3
	GO Biological Processes	GO:0006672	ceramide metabolic process	-0.515145	13/96	5580,6482,6483,7368,8612,9514,9517,29956,64834,79152,81849,256435,285848	PRKCD,ST3GAL1,ST3GAL2,UGT8,PLPP2,GAL3ST1,SPTLC2,CERS2,ELOVL1,FA2H,ST6GALNAC5,ST6GALNAC3,PNPLA1
	GO Biological Processes	GO:0001574	ganglioside biosynthetic process	-0.266293	4/14	6482,6483,81849,256435	ST3GAL1,ST3GAL2,ST6GALNAC5,ST6GALNAC3
	KEGG Pathway	hsa00600	Sphingolipid metabolism	-0.527166	5/45	7368,8612,9514,9517,29956	UGT8,PLPP2,GAL3ST1,SPTLC2,CERS2
	KEGG Pathway	ko00600	Sphingolipid metabolism	-0.527166	5/45	7368,8612,9514,9517,29956	UGT8,PLPP2,GAL3ST1,SPTLC2,CERS2

## Sheet: Annotation for 1005 genes
Num	Crab.eating.macaque.gene.stable.ID	Crab.eating.macaque.gene.name	Human.Gene.stable.ID	Human.Gene.name	Human.Entrez.Gene	pls1Neg	pls1Pos	GO.0099536.synaptic.signaling	GO.0007272.ensheathment.of.neurons	GO.0050808.synapse.organization	GO.0061564.axon.development	GO.0007612.learning	GO.0016198.axon.choice.point.recognition	GO.0034765.regulation.of.ion.transmembran	GO.1903305.regulation.of.regulated.secret	GO.0044057.regulation.of.system.process	GO.0019932.second.messenger.mediated.sign	GO.0022029.telencephalon.cell.migration	GO.0040008.regulation.of.growth	hsa04080.Neuroactive.ligand.receptor.in	GO.0090066.regulation.of.anatomical.struc	GO.0046328.regulation.of.JNK.cascade	GO.0046849.bone.remodeling	GO.0007422.peripheral.nervous.system.deve	GO.0035235.ionotropic.glutamate.receptor	GO.0015701.bicarbonate.transport	GO.0046467.membrane.lipid.biosynthetic.pr	TotalEvidenceCount
1	ENSMFAG00000000059	GEMIN8	ENSG00000046647	GEMIN8	54960	1	0	0	0	0	0	0	0	0	0	0	0	0	0	0	0	0	0	0	0	0	0	1
2	ENSMFAG00000000064	MCMBP	ENSG00000197771	MCMBP	79892	1	0	0	0	0	0	0	0	0	0	0	0	0	0	0	0	0	0	0	0	0	0	1
3	ENSMFAG00000000118	FAM234B	ENSG00000084444	FAM234B	57613	0	1	0	0	0	0	0	0	0	0	0	0	0	0	0	0	0	0	0	0	0	0	1
4	ENSMFAG00000000142	TMCC3	ENSG00000057704	TMCC3	57458	1	0	0	0	0	0	0	0	0	0	0	0	0	0	0	0	0	0	0	0	0	0	1
5	ENSMFAG00000000143	EIF4EBP2	ENSG00000148730	EIF4EBP2	1979	1	0	0	0	0	0	0	0	0	0	0	0	0	0	0	0	0	0	0	0	0	0	1
6	ENSMFAG00000000154	SGSM2	ENSG00000141258	SGSM2	9905	0	1	0	0	0	0	0	0	0	0	0	0	0	0	0	0	0	0	0	0	0	0	1
7	ENSMFAG00000000196	ENSMFAG00000000196	ENSG00000169756	LIMS1	3987	1	0	0	0	0	0	0	0	0	0	0	0	0	0	0	0	0	0	0	0	0	0	1
			ENSG00000256671	LIMS4	100288695	1	0	0	0	0	0	0	0	0	0	0	0	0	0	0	0	0	0	0	0	0	0	1
			ENSG00000256977	LIMS3	96626	1	0	0	0	0	0	0	0	0	0	0	0	0	0	0	0	0	0	0	0	0	0	1
			ENSG00000284337	AC013271.1	100271835	1	0	0	0	0	0	0	0	0	0	0	0	0	0	0	0	0	0	0	0	0	0	1
8	ENSMFAG00000000236	DOCK11	ENSG00000147251	DOCK11	139818	1	0	0	0	0	0	0	0	0	0	0	0	0	0	0	0	0	0	0	0	0	0	1
9	ENSMFAG00000000254	UBXN6	ENSG00000167671	UBXN6	80700	0	1	0	0	0	0	0	0	0	0	0	0	0	0	0	0	0	0	0	0	0	0	1
10	ENSMFAG00000000282	PSD	ENSG00000059915	PSD	5662	0	1	0	0	0	0	0	0	0	0	0	0	0	0	0	0	0	0	0	0	0	0	1
11	ENSMFAG00000000304	ASPA	ENSG00000108381	ASPA	443	1	0	0	1	1	0	0	0	0	0	0	0	0	0	0	0	0	0	0	0	0	0	1
12	ENSMFAG00000000316	ST18	ENSG00000147488	ST18	9705	1	0	0	0	0	0	0	0	0	0	0	0	0	0	0	0	0	0	0	0	0	0	1
13	ENSMFAG00000000328	SLC30A3	ENSG00000115194	SLC30A3	7781	0	1	0	0	0	0	0	0	1	0	0	0	0	0	0	0	0	0	0	0	0	0	1
14	ENSMFAG00000000375	ADAMTS4	ENSG00000158859	ADAMTS4	9507	1	0	0	0	0	0	0	0	0	0	0	0	0	0	0	0	0	0	0	0	0	0	1
15	ENSMFAG00000000411	TMEM38B	ENSG00000095209	TMEM38B	55151	1	0	0	0	0	0	0	0	1	0	1	0	0	1	0	0	0	0	0	0	0	0	1
16	ENSMFAG00000000422	VWA1	ENSG00000179403	VWA1	64856	1	0	0	0	0	0	0	0	0	0	0	0	0	0	0	0	0	0	0	0	0	0	1
17	ENSMFAG00000000424	NDE1	ENSG00000072864	NDE1	54820	1	0	0	0	0	0	0	0	0	0	0	0	0	0	0	0	0	0	0	0	0	0	1
18	ENSMFAG00000000427	ANKAR	ENSG00000151687	ANKAR	150709	1	0	0	0	0	0	0	0	0	0	0	0	0	0	0	0	0	0	0	0	0	0	1
19	ENSMFAG00000000428	ZNF410	ENSG00000119725	ZNF410	57862	1	0	0	0	0	0	0	0	0	0	0	0	0	0	0	0	0	0	0	0	0	0	1
20	ENSMFAG00000000465	AGAP2	ENSG00000135439	AGAP2	116986	0	1	0	0	0	0	0	0	0	0	0	0	0	0	0	1	0	0	0	0	0	0	1
21	ENSMFAG00000000466	PRKCD	ENSG00000163932	PRKCD	5580	0	1	1	0	0	1	0	0	1	0	0	0	0	0	0	1	0	0	0	0	0	1	1
22	ENSMFAG00000000469	PRIMPOL	ENSG00000164306	PRIMPOL	201973	1	0	0	0	0	0	0	0	0	0	0	0	0	0	0	0	0	0	0	0	0	0	1
23	ENSMFAG00000000498	REXO1	ENSG00000079313	REXO1	57455	0	1	0	0	0	0	0	0	0	0	0	0	0	0	0	0	0	0	0	0	0	0	1
24	ENSMFAG00000000503	RASA3	ENSG00000185989	RASA3	22821	0	1	0	0	0	0	0	0	1	0	0	0	0	0	0	0	0	0	0	0	0	0	1
25	ENSMFAG00000000513	JPH1	ENSG00000104369	JPH1	56704	0	1	0	0	0	0	0	0	1	0	0	0	0	0	0	0	0	0	0	0	0	0	1
26	ENSMFAG00000000544	FOXG1	ENSG00000176165	FOXG1	2290	0	1	0	1	1	1	0	1	0	0	0	0	1	0	0	0	0	0	0	0	0	0	1
27	ENSMFAG00000000581	GSTCD	ENSG00000138780	GSTCD	79807	1	0	0	0	0	0	0	0	0	0	0	0	0	0	0	0	0	0	0	0	0	0	1
28	ENSMFAG00000000583	EXOC7	ENSG00000182473	EXOC7	23265	0	1	0	0	0	0	0	0	0	0	0	0	0	0	0	0	0	0	0	0	0	0	1
29	ENSMFAG00000000598	DCLRE1C	ENSG00000152457	DCLRE1C	64421	1	0	0	0	0	0	0	0	0	0	0	0	0	0	0	0	0	1	0	0	0	0	1
30	ENSMFAG00000000621	CNP	ENSG00000173786	CNP	1267	1	0	0	1	0	0	0	0	0	0	0	0	0	0	0	0	0	0	0	0	0	0	1
31	ENSMFAG00000000642	PPM1F	ENSG00000100034	PPM1F	9647	0	1	0	0	1	1	0	0	0	0	0	0	0	1	0	1	0	0	0	0	0	0	1
32	ENSMFAG00000000684	KCNH6	ENSG00000173826	KCNH6	81033	0	1	1	0	0	0	0	0	1	0	1	0	0	0	0	0	0	0	0	0	0	0	1
33	ENSMFAG00000000690	MED14	ENSG00000180182	MED14	9282	1	0	0	0	0	0	0	0	0	0	0	0	0	0	0	0	0	0	0	0	0	0	1
34	ENSMFAG00000000693	TMEM98	ENSG00000006042	TMEM98	26022	1	0	0	1	1	0	0	0	0	0	0	0	0	0	0	0	0	0	0	0	0	0	1
35	ENSMFAG00000000702	SLC6A9	ENSG00000196517	SLC6A9	6536	1	0	1	0	0	0	0	0	1	0	0	0	0	0	0	0	0	0	0	0	1	0	1
36	ENSMFAG00000000710	NUP37	ENSG00000075188	NUP37	79023	1	0	0	0	0	0	0	0	0	0	0	0	0	0	0	0	0	0	0	0	0	0	1
37	ENSMFAG00000000755	ENSMFAG00000000755	ENSG00000284292	AC004922.1		1	0	NA	NA	NA	NA	NA	NA	NA	NA	NA	NA	NA	NA	NA	NA	NA	NA	NA	NA	NA	NA	NA
38	ENSMFAG00000000799	HFE	ENSG00000010704	HFE	3077	1	0	1	0	0	0	0	0	1	1	0	0	0	0	0	0	0	0	0	0	0	0	1
39	ENSMFAG00000000803	SP5	ENSG00000204335	SP5	389058	0	1	0	0	0	0	0	0	0	0	0	0	0	0	0	0	0	0	0	0	0	0	1
40	ENSMFAG00000000805	ITPRID1	ENSG00000180347	ITPRID1	223075	1	0	0	0	0	0	0	0	0	0	0	0	0	0	0	0	0	0	0	0	0	0	1
41	ENSMFAG00000000855	STK3	ENSG00000104375	STK3	6788	1	0	0	0	0	0	0	0	0	0	0	0	0	1	0	0	1	0	0	0	0	0	1
42	ENSMFAG00000000875	FHL3	ENSG00000183386	FHL3	2275	0	1	0	0	0	0	0	0	0	0	0	0	0	0	0	1	0	0	0	0	0	0	1
43	ENSMFAG00000000918	ZNF71	ENSG00000197951	ZNF71	58491	0	1	0	0	0	0	0	0	0	0	0	0	0	0	0	0	0	0	0	0	0	0	1
44	ENSMFAG00000000942	TAPBP	ENSG00000231925	TAPBP	6892	0	1	0	0	0	0	0	0	0	0	0	0	0	0	0	0	0	0	0	0	0	0	1
45	ENSMFAG00000001017	ABHD17B	ENSG00000107362	ABHD17B	51104	1	0	0	0	0	0	0	0	0	0	0	0	0	0	0	0	0	0	0	0	0	0	1
46	ENSMFAG00000001040	ENSMFAG00000001040				1	0	NA	NA	NA	NA	NA	NA	NA	NA	NA	NA	NA	NA	NA	NA	NA	NA	NA	NA	NA	NA	NA
47	ENSMFAG00000001061	SLC31A2	ENSG00000136867	SLC31A2	1318	1	0	0	0	0	0	0	0	1	0	0	0	0	0	0	0	0	0	0	0	0	0	1
48	ENSMFAG00000001073	ADGRG2	ENSG00000173698	ADGRG2	10149	0	1	0	0	0	0	0	0	0	0	0	0	0	0	0	0	0	0	0	0	0	0	1
49	ENSMFAG00000001076	DNAH5	ENSG00000039139	DNAH5	1767	0	1	0	0	0	0	0	0	0	0	0	0	1	0	0	0	0	0	0	0	0	0	1
50	ENSMFAG00000001080	ARHGEF9	ENSG00000131089	ARHGEF9	23229	0	1	0	0	0	0	0	0	0	0	0	0	0	0	0	0	0	0	0	0	0	0	1
51	ENSMFAG00000001093	HDAC1	ENSG00000116478	HDAC1	3065	1	0	1	1	1	0	0	0	0	0	0	0	0	0	0	0	0	0	0	0	0	0	1
52	ENSMFAG00000001094	KRT3	ENSG00000186442	KRT3	3850	0	1	0	0	0	0	0	0	0	0	0	0	0	0	0	0	0	0	0	0	0	0	1
53	ENSMFAG00000001102	RDH12	ENSG00000139988	RDH12	145226	1	0	0	0	0	0	0	0	0	0	0	0	0	0	0	0	0	1	0	0	0	0	1
54	ENSMFAG00000001106	SH3TC2	ENSG00000169247	SH3TC2	79628	1	0	0	1	0	0	0	0	0	0	0	0	0	0	0	0	0	0	1	0	0	0	1
55	ENSMFAG00000001130	TEP1	ENSG00000129566	TEP1	7011	1	0	0	0	0	0	0	0	0	0	0	0	0	0	0	0	0	1	0	0	0	0	1
56	ENSMFAG00000001140	NEURL1	ENSG00000107954	NEURL1	9148	0	1	1	0	1	0	0	0	0	0	0	0	0	0	0	0	0	0	0	0	0	0	1
57	ENSMFAG00000001220	ARRB2	ENSG00000141480	ARRB2	409	0	1	1	0	0	1	1	0	1	1	0	0	0	0	0	0	0	0	0	0	0	0	1
58	ENSMFAG00000001244	PCGF3	ENSG00000185619	PCGF3	10336	0	1	0	0	0	0	0	0	0	0	0	0	0	0	0	0	0	0	0	0	0	0	1
59	ENSMFAG00000001257	TMEM54	ENSG00000121900	TMEM54	113452	0	1	0	0	0	0	0	0	0	0	0	0	0	0	0	0	0	0	0	0	0	0	1
60	ENSMFAG00000001335	LRFN1	ENSG00000128011	LRFN1	57622	0	1	0	0	1	0	0	0	0	0	0	0	0	0	0	0	0	0	0	0	0	0	1
61	ENSMFAG00000001363	USP54	ENSG00000166348	USP54	159195	1	0	0	0	0	0	0	0	0	0	0	0	0	0	0	0	0	0	0	0	0	0	1
62	ENSMFAG00000001376	SELENOS	ENSG00000131871	SELENOS	55829	1	0	0	0	0	0	0	0	0	0	0	0	0	0	0	0	0	0	0	0	1	0	1
63	ENSMFAG00000001386	TSPYL4	ENSG00000187189	TSPYL4	23270	0	1	0	0	0	0	0	0	0	0	0	0	0	0	0	0	0	0	0	0	0	0	1
64	ENSMFAG00000001389	PI4KA	ENSG00000241973	PI4KA	5297	0	1	0	0	0	0	0	0	0	0	0	0	0	0	0	0	0	0	0	0	0	0	1
65	ENSMFAG00000001391	CDCA7L	ENSG00000164649	CDCA7L	55536	1	0	0	0	0	0	0	0	0	0	0	0	0	0	0	0	0	0	0	0	0	0	1
66	ENSMFAG00000001408	ELP2	ENSG00000134759	ELP2	55250	1	0	0	0	0	0	0	0	0	0	0	0	0	0	0	0	0	0	0	0	0	0	1
67	ENSMFAG00000001426	RAPGEFL1	ENSG00000108352	RAPGEFL1	51195	0	1	0	0	0	0	0	0	0	0	0	0	0	0	0	0	0	0	0	0	0	0	1
68	ENSMFAG00000001442	MAFG	ENSG00000197063	MAFG	4097	0	1	0	0	0	0	1	0	0	0	0	0	0	0	0	0	0	0	0	0	0	0	1
69	ENSMFAG00000001464	IDE	ENSG00000119912	IDE	3416	1	0	0	0	0	0	0	0	0	0	0	0	0	0	0	0	0	0	0	0	0	0	1
70	ENSMFAG00000001468	ZSCAN32	ENSG00000140987	ZSCAN32	54925	1	0	0	0	0	0	0	0	0	0	0	0	0	0	0	0	0	0	0	0	0	0	1
71	ENSMFAG00000001502	ADM	ENSG00000148926	ADM	133	1	0	0	0	0	0	0	0	1	0	1	0	0	1	0	0	0	0	0	0	0	0	1
72	ENSMFAG00000001510	B4GALNT3	ENSG00000139044	B4GALNT3	283358	0	1	0	0	0	0	0	0	0	0	0	0	0	0	0	0	0	0	0	0	0	0	1
73	ENSMFAG00000001518	PIANP	ENSG00000139200	PIANP	196500	0	1	0	0	0	0	0	0	0	0	0	0	0	0	0	0	0	0	0	0	0	0	1
74	ENSMFAG00000001564	ENSMFAG00000001564	ENSG00000079387	SENP1	29843	1	0	0	0	0	0	0	0	0	0	0	0	0	0	0	0	0	0	0	0	0	0	1
75	ENSMFAG00000001576	NEXMIF	ENSG00000050030	NEXMIF	340533	0	1	0	0	0	0	0	0	0	0	0	0	0	0	0	0	0	0	0	0	0	0	1
76	ENSMFAG00000001618	PTPDC1	ENSG00000158079	PTPDC1	138639	1	0	0	0	0	0	0	0	0	0	0	0	0	0	0	0	0	0	0	0	0	0	1
77	ENSMFAG00000001634	ATP9A	ENSG00000054793	ATP9A	10079	0	1	0	0	0	0	0	0	0	0	0	0	0	0	0	0	0	0	0	0	0	0	1
78	ENSMFAG00000001665	DNAJC5	ENSG00000101152	DNAJC5	80331	0	1	1	0	0	0	0	0	0	1	0	0	0	0	0	0	0	0	0	0	0	0	1
79	ENSMFAG00000001669	RNF114	ENSG00000124226	RNF114	55905	1	0	0	0	0	0	0	0	0	0	0	0	0	0	0	0	0	0	0	0	0	0	1
80	ENSMFAG00000001692	MAPK8IP2	ENSG00000008735	MAPK8IP2	23542	0	1	1	0	0	1	1	0	1	0	0	0	0	0	0	0	1	0	0	0	0	0	1
81	ENSMFAG00000001731	VAMP3	ENSG00000049245	VAMP3	9341	1	0	0	0	0	0	0	0	0	1	0	0	0	0	0	0	0	0	0	0	0	0	1
82	ENSMFAG00000001732	DOCK5	ENSG00000147459	DOCK5	80005	1	0	0	0	0	0	0	0	0	0	1	0	0	0	0	0	0	0	0	0	0	0	1
83	ENSMFAG00000001770	PSD3	ENSG00000156011	PSD3	23362	0	1	0	0	0	0	0	0	0	0	0	0	0	0	0	0	0	0	0	0	0	0	1
84	ENSMFAG00000001810	CDH10	ENSG00000040731	CDH10	1008	0	1	0	0	1	0	0	0	0	0	0	0	0	0	0	0	0	0	0	0	0	0	1
85	ENSMFAG00000001850	USP20	ENSG00000136878	USP20	10868	0	1	0	0	0	0	0	0	0	0	0	0	0	0	0	0	0	0	0	0	0	0	1
86	ENSMFAG00000001852	TMLHE	ENSG00000185973	TMLHE	55217	1	0	0	0	0	0	0	0	0	0	0	0	0	0	0	0	0	0	0	0	0	0	1
87	ENSMFAG00000001867	CAPN7	ENSG00000131375	CAPN7	23473	1	0	0	0	0	0	0	0	0	0	0	0	0	0	0	0	0	0	0	0	0	0	1
88	ENSMFAG00000001870	ZNF20	ENSG00000132010	ZNF20	7568	1	0	0	0	0	0	0	0	0	0	0	0	0	0	0	0	0	0	0	0	0	0	1
89	ENSMFAG00000001889	PPP1R14C	ENSG00000198729	PPP1R14C	81706	0	1	0	0	0	0	0	0	0	0	0	0	0	0	0	0	0	0	0	0	0	0	1
90	ENSMFAG00000001969	GNG13	ENSG00000127588	GNG13	51764	0	1	0	0	0	0	0	0	0	0	0	0	0	0	0	0	0	0	0	1	0	0	1
91	ENSMFAG00000001996	CLCA2	ENSG00000137975	CLCA2	9635	1	0	0	0	0	0	0	0	0	0	0	0	0	0	0	0	0	0	0	0	1	0	1
92	ENSMFAG00000002027	MAT2A	ENSG00000168906	MAT2A	4144	1	0	0	0	0	0	0	0	0	0	0	0	0	0	0	0	0	0	0	0	0	0	1
93	ENSMFAG00000002072	PCDH8	ENSG00000136099	PCDH8	5100	0	1	1	0	1	0	0	0	0	0	0	0	0	0	0	0	0	0	0	0	0	0	1
94	ENSMFAG00000002123	ANKRD13B	ENSG00000198720	ANKRD13B	124930	0	1	0	0	0	0	0	0	0	1	0	0	0	0	0	0	0	0	0	0	0	0	1
95	ENSMFAG00000002160	SPINDOC	ENSG00000168005	SPINDOC	144097	0	1	0	0	0	0	0	0	0	0	0	0	0	0	0	0	0	0	0	0	0	0	1
96	ENSMFAG00000002176	SETD7	ENSG00000145391	SETD7	80854	1	0	0	0	0	0	0	0	0	0	0	0	0	0	0	0	0	0	0	0	0	0	1
97	ENSMFAG00000002180	ADGRL1	ENSG00000072071	ADGRL1	22859	0	1	0	0	1	0	0	0	0	0	0	1	0	0	0	0	0	0	0	0	0	0	1
98	ENSMFAG00000002207	PLS1	ENSG00000120756	PLS1	5357	1	0	0	0	0	0	0	0	0	0	0	0	0	1	0	0	0	0	0	0	0	0	1
99	ENSMFAG00000002228	C1QL1	ENSG00000131094	C1QL1	10882	0	1	0	0	1	0	1	0	0	0	0	0	0	0	0	0	0	0	0	0	0	0	1
100	ENSMFAG00000002241	C21orf91	ENSG00000154642	C21orf91	54149	1	0	0	0	0	0	0	0	0	0	0	0	0	0	0	0	0	0	0	0	0	0	1
101	ENSMFAG00000002264	KCNK4	ENSG00000182450	KCNK4	50801	0	1	1	0	0	0	1	0	1	0	1	0	0	0	0	0	0	0	0	0	0	0	1
102	ENSMFAG00000002286	SLC7A9	ENSG00000021488	SLC7A9	11136	1	0	0	0	0	0	0	0	0	0	0	0	0	0	0	0	0	0	0	0	1	0	1
103	ENSMFAG00000002297	WASF1	ENSG00000112290	WASF1	8936	0	1	0	0	1	1	0	0	0	0	0	0	0	1	0	1	0	0	0	0	0	0	1
104	ENSMFAG00000002333	ZKSCAN8	ENSG00000198315	ZKSCAN8	7745	1	0	0	0	0	0	0	0	0	0	0	0	0	0	0	0	0	0	0	0	0	0	1
105	ENSMFAG00000002374	FBXO10	ENSG00000147912	FBXO10	26267	1	0	0	0	0	0	0	0	0	0	0	0	0	0	0	0	0	0	0	0	0	0	1
106	ENSMFAG00000002392	SHISA2	ENSG00000180730	SHISA2	387914	0	1	0	0	0	0	0	0	0	0	0	0	0	0	0	0	0	0	0	0	0	0	1
107	ENSMFAG00000002394	NPAS4	ENSG00000174576	NPAS4	266743	0	1	1	0	1	0	1	0	0	0	0	0	0	0	0	0	0	0	0	0	0	0	1
108	ENSMFAG00000002420	CDC23	ENSG00000094880	CDC23	8697	1	0	0	0	0	0	0	0	0	0	0	0	0	0	0	0	0	0	0	0	0	0	1
109	ENSMFAG00000002426	EXOC3L4	ENSG00000205436	EXOC3L4	91828	0	1	0	0	0	0	0	0	0	0	0	0	0	0	0	0	0	0	0	0	0	0	1
110	ENSMFAG00000002479	APP	ENSG00000142192	APP	351	0	1	1	1	1	1	1	1	1	1	1	0	0	1	0	1	1	0	0	1	0	0	1
111	ENSMFAG00000002494	CEP170B	ENSG00000099814	CEP170B	283638	0	1	0	0	0	0	0	0	0	0	0	0	0	0	0	0	0	0	0	0	0	0	1
112	ENSMFAG00000002613	IFNLR1	ENSG00000185436	IFNLR1	163702	1	0	0	0	0	0	0	0	0	0	0	0	0	0	0	0	0	0	0	0	0	0	1
113	ENSMFAG00000002654	BEND7	ENSG00000165626	BEND7	222389	1	0	0	0	0	0	0	0	0	0	0	0	0	0	0	0	0	0	0	0	0	0	1
114	ENSMFAG00000002658	SLC2A12	ENSG00000146411	SLC2A12	154091	1	0	0	0	0	0	0	0	0	0	0	0	0	0	0	0	0	0	0	0	1	0	1
115	ENSMFAG00000002696	ZNF577	ENSG00000161551	ZNF577	84765	1	0	0	0	0	0	0	0	0	0	0	0	0	0	0	0	0	0	0	0	0	0	1
116	ENSMFAG00000002701	DLL1	ENSG00000198719	DLL1	28514	1	0	0	1	1	0	0	0	0	0	1	0	0	1	0	0	0	1	0	0	0	0	1
117	ENSMFAG00000002708	DOK4	ENSG00000125170	DOK4	55715	0	1	0	0	0	1	0	0	0	0	0	0	0	0	0	0	0	0	0	0	0	0	1
118	ENSMFAG00000002722	COL11A1	ENSG00000060718	COL11A1	1301	0	1	0	0	0	0	0	0	0	0	0	0	0	0	0	1	0	0	0	0	0	0	1
119	ENSMFAG00000002731	FBRS	ENSG00000156860	FBRS	64319	0	1	0	0	0	0	0	0	0	0	0	0	0	0	0	0	0	0	0	0	0	0	1
120	ENSMFAG00000002735	RNF13	ENSG00000082996	RNF13	11342	1	0	0	0	0	0	0	0	0	0	0	0	0	0	0	0	0	0	0	0	0	0	1
121	ENSMFAG00000002756	CYP46A1	ENSG00000036530	CYP46A1	10858	0	1	1	0	0	0	0	0	0	0	0	0	0	0	0	0	0	0	0	0	0	0	1
122	ENSMFAG00000002769	EFHD1	ENSG00000115468	EFHD1	80303	1	0	0	0	0	0	0	0	0	0	0	0	0	0	0	0	0	0	0	0	0	0	1
123	ENSMFAG00000002805	POLG2	ENSG00000256525	POLG2	11232	1	0	0	0	0	0	0	0	0	0	0	0	0	0	0	0	0	0	0	0	0	0	1
124	ENSMFAG00000002811	VEZF1	ENSG00000136451	VEZF1	7716	1	0	0	0	0	0	0	0	0	0	0	0	0	0	0	0	0	0	0	0	0	0	1
125	ENSMFAG00000002820	FAM184B	ENSG00000047662	FAM184B	27146	0	1	0	0	0	0	0	0	0	0	0	0	0	0	0	0	0	0	0	0	0	0	1
126	ENSMFAG00000002821	SLC4A2	ENSG00000164889	SLC4A2	6522	1	0	0	0	0	0	0	0	0	0	0	0	0	0	0	0	0	0	0	0	1	0	1
127	ENSMFAG00000002827	ENPP2	ENSG00000136960	ENPP2	5168	1	0	0	0	0	0	0	0	0	0	0	0	0	0	0	0	0	0	0	0	0	1	1
128	ENSMFAG00000002877	ZNF473	ENSG00000142528	ZNF473	25888	1	0	0	0	0	0	0	0	0	0	0	0	0	0	0	0	0	0	0	0	0	0	1
129	ENSMFAG00000002881	KIF3C	ENSG00000084731	KIF3C	3797	0	1	0	0	0	0	0	0	0	0	0	0	0	0	0	0	0	0	0	0	0	0	1
130	ENSMFAG00000002894	SLAIN1	ENSG00000139737	SLAIN1	122060	1	0	0	0	0	0	0	0	0	0	0	0	0	0	0	0	0	0	0	0	0	0	1
131	ENSMFAG00000002979	CBX6	ENSG00000183741	CBX6	23466	0	1	0	0	0	0	0	0	0	0	0	0	0	0	0	0	0	0	0	0	0	0	1
132	ENSMFAG00000002989	SYT5	ENSG00000129990	SYT5	6861	0	1	1	0	0	0	0	0	0	1	0	0	0	0	0	0	0	0	0	0	0	0	1
133	ENSMFAG00000002990	LAMB3	ENSG00000196878	LAMB3	3914	0	1	0	0	1	1	0	0	0	0	0	0	0	0	0	0	0	0	0	0	0	0	1
134	ENSMFAG00000003054	RASGRF2	ENSG00000113319	RASGRF2	5924	0	1	1	0	0	0	0	0	1	0	0	0	0	0	0	0	0	0	0	0	0	0	1
135	ENSMFAG00000003076	SLC1A6	ENSG00000105143	SLC1A6	6511	0	1	1	0	0	0	0	0	0	1	0	0	0	0	0	0	0	0	0	1	0	0	1
136	ENSMFAG00000003078	ACTN1	ENSG00000072110	ACTN1	87	0	1	0	0	1	1	0	0	0	0	0	0	0	0	0	1	0	0	0	0	0	0	1
137	ENSMFAG00000003086	ZCCHC24	ENSG00000165424	ZCCHC24	219654	1	0	0	0	0	0	0	0	0	0	0	0	0	0	0	0	0	0	0	0	0	0	1
138	ENSMFAG00000003162	H6PD	ENSG00000049239	H6PD	9563	1	0	0	0	0	0	0	0	0	0	0	0	0	0	0	0	0	0	0	0	0	0	1
139	ENSMFAG00000003224	KCNJ4	ENSG00000168135	KCNJ4	3761	0	1	0	0	0	0	0	0	1	0	1	0	0	0	0	0	0	0	0	0	0	0	1
140	ENSMFAG00000003240	FKBP1B	ENSG00000119782	FKBP1B	2281	0	1	1	0	0	1	0	0	1	1	1	1	0	0	0	0	0	0	0	0	0	0	1
141	ENSMFAG00000003246	NPDC1	ENSG00000107281	NPDC1	56654	0	1	0	0	0	0	0	0	0	0	0	0	0	0	0	0	0	0	0	0	0	0	1
142	ENSMFAG00000003247	DTHD1	ENSG00000197057	DTHD1	401124	1	0	0	0	0	0	0	0	0	0	0	0	0	0	0	0	0	0	0	0	0	0	1
143	ENSMFAG00000003274	MRTFB	ENSG00000186260	MRTFB	57496	0	1	0	0	0	0	0	0	0	0	0	0	0	0	0	0	0	0	0	0	0	0	1
144	ENSMFAG00000003280	FBXL16	ENSG00000127585	FBXL16	146330	0	1	0	0	0	0	0	0	0	0	0	0	0	0	0	0	0	0	0	0	0	0	1
145	ENSMFAG00000003319	CYP2J2	ENSG00000134716	CYP2J2	1573	1	0	0	0	0	0	0	0	0	0	1	0	0	0	0	0	0	0	0	0	0	0	1
146	ENSMFAG00000003350	ABCA10	ENSG00000154263	ABCA10	10349	1	0	0	0	0	0	0	0	0	0	0	0	0	0	0	0	0	0	0	0	0	0	1
147	ENSMFAG00000003369	DTX1	ENSG00000135144	DTX1	1840	0	1	0	1	0	0	0	0	0	0	0	0	0	0	0	0	0	0	0	0	0	0	1
148	ENSMFAG00000003378	GALNTL6	ENSG00000174473	GALNTL6	442117	0	1	0	0	0	0	0	0	0	0	0	0	0	0	0	0	0	0	0	0	0	0	1
149	ENSMFAG00000003384	ENSMFAG00000003384	ENSG00000186868	MAPT	4137	0	1	1	1	1	1	1	0	0	0	0	1	1	1	0	1	0	0	0	0	0	0	1
150	ENSMFAG00000003418	PSME4	ENSG00000068878	PSME4	23198	1	0	0	0	0	0	0	0	0	0	0	0	0	0	0	0	0	0	0	0	0	0	1
151	ENSMFAG00000003427	ZDHHC9	ENSG00000188706	ZDHHC9	51114	1	0	0	0	0	0	0	0	0	0	0	0	0	0	0	0	0	0	0	0	0	0	1
152	ENSMFAG00000003432	CA11	ENSG00000063180	CA11	770	0	1	0	0	0	0	0	0	0	0	0	0	0	0	0	0	0	0	0	0	0	0	1
153	ENSMFAG00000003438	CEP44	ENSG00000164118	CEP44	80817	1	0	0	0	0	0	0	0	0	0	0	0	0	0	0	0	0	0	0	0	0	0	1
154	ENSMFAG00000003445	TRPM1	ENSG00000134160	TRPM1	4308	1	0	0	0	0	0	0	0	1	0	0	0	0	0	0	0	0	0	0	0	0	0	1
155	ENSMFAG00000003486	ZNF512B	ENSG00000196700	ZNF512B	57473	0	1	0	0	0	0	0	0	0	0	0	0	0	0	0	0	0	0	0	0	0	0	1
156	ENSMFAG00000003493	JAK1	ENSG00000162434	JAK1	3716	1	0	0	0	0	0	0	0	0	0	0	0	0	0	0	0	0	0	0	0	0	0	1
157	ENSMFAG00000003532	DHX15	ENSG00000109606	DHX15	1665	1	0	0	0	0	0	0	0	0	0	0	0	0	0	0	0	0	0	0	0	0	0	1
158	ENSMFAG00000003541	RNF125	ENSG00000101695	RNF125	54941	1	0	0	0	0	0	0	0	0	0	0	0	0	0	0	0	0	0	0	0	0	0	1
159	ENSMFAG00000003547	RRP36	ENSG00000124541	RRP36	88745	1	0	0	0	0	0	0	0	0	0	0	0	0	0	0	0	0	0	0	0	0	0	1
160	ENSMFAG00000003552	ENSMFAG00000003552	ENSG00000126860	EVI2A	2123	1	0	0	0	0	0	0	0	0	0	0	0	0	0	0	0	0	0	0	0	0	0	1
			ENSG00000265118	AC134669.1		1	0	NA	NA	NA	NA	NA	NA	NA	NA	NA	NA	NA	NA	NA	NA	NA	NA	NA	NA	NA	NA	NA
161	ENSMFAG00000003587	CHI3L1	ENSG00000133048	CHI3L1	1116	1	0	0	0	0	0	0	0	0	0	0	0	0	0	0	0	0	0	0	0	0	0	1
162	ENSMFAG00000003628	E2F3	ENSG00000112242	E2F3	1871	0	1	0	0	0	0	0	0	0	0	0	0	0	0	0	0	0	0	0	0	0	0	1
163	ENSMFAG00000003641	NEK4	ENSG00000114904	NEK4	6787	1	0	0	0	0	0	0	0	0	0	0	0	0	0	0	0	0	0	0	0	0	0	1
164	ENSMFAG00000003657	GP1BB	ENSG00000203618	GP1BB	2812	0	1	0	0	0	0	0	0	0	0	0	0	0	0	0	0	0	0	0	0	0	0	1
165	ENSMFAG00000003675	SNX32	ENSG00000172803	SNX32	254122	0	1	0	0	0	0	0	0	0	0	0	0	0	0	0	0	0	0	0	0	0	0	1
166	ENSMFAG00000003719	PTK2B	ENSG00000120899	PTK2B	2185	0	1	1	1	1	1	0	0	1	0	1	1	0	1	1	1	1	0	0	1	0	0	1
167	ENSMFAG00000003737	ABCA6	ENSG00000154262	ABCA6	23460	1	0	0	0	0	0	0	0	0	0	0	0	0	0	0	0	0	0	0	0	0	0	1
168	ENSMFAG00000003778	KDM4C	ENSG00000107077	KDM4C	23081	1	0	0	0	0	0	0	0	0	0	0	0	0	0	0	0	0	0	0	0	0	0	1
169	ENSMFAG00000003816	GABRA3	ENSG00000011677	GABRA3	2556	0	1	1	0	0	0	0	0	0	0	0	0	0	0	1	0	0	0	0	0	0	0	1
170	ENSMFAG00000003818	SLC11A2	ENSG00000110911	SLC11A2	4891	1	0	0	0	0	0	0	0	1	0	0	0	0	0	0	0	0	1	0	0	0	0	1
171	ENSMFAG00000003839	UPK2	ENSG00000110375	UPK2	7379	0	1	0	0	0	0	0	0	0	0	0	0	0	0	0	0	0	0	0	0	0	0	1
172	ENSMFAG00000003845	AOPEP	ENSG00000148120	AOPEP	84909	1	0	0	0	0	0	0	0	0	0	1	0	0	0	0	0	0	0	0	0	0	0	1
173	ENSMFAG00000003853	ZNF132	ENSG00000131849	ZNF132	7691	1	0	0	0	0	0	0	0	0	0	0	0	0	0	0	0	0	0	0	0	0	0	1
174	ENSMFAG00000003892	C2orf80	ENSG00000188674	C2orf80	389073	0	1	0	0	0	0	0	0	0	0	0	0	0	0	0	0	0	0	0	0	0	0	1
175	ENSMFAG00000003948	AWAT2	ENSG00000147160	AWAT2	158835	0	1	0	0	0	0	0	0	0	0	0	0	0	0	0	0	0	0	0	0	0	0	1
176	ENSMFAG00000003950	CD22	ENSG00000012124	CD22	933	1	0	0	0	0	0	0	0	0	0	0	0	0	0	0	0	0	0	0	0	0	0	1
177	ENSMFAG00000003951	ENSMFAG00000003951				1	0	NA	NA	NA	NA	NA	NA	NA	NA	NA	NA	NA	NA	NA	NA	NA	NA	NA	NA	NA	NA	NA
178	ENSMFAG00000003984	IFNGR1	ENSG00000027697	IFNGR1	3459	1	0	0	1	0	0	0	0	0	0	0	0	0	0	0	0	0	0	0	0	0	0	1
179	ENSMFAG00000004023	KLK6	ENSG00000167755	KLK6	5653	1	0	0	1	0	0	0	0	0	0	0	0	0	1	0	0	0	0	0	0	0	0	1
180	ENSMFAG00000004055	PLEKHG5	ENSG00000171680	PLEKHG5	57449	0	1	0	0	0	1	0	0	0	0	0	0	0	0	0	0	0	0	0	0	0	0	1
181	ENSMFAG00000004076	ENSMFAG00000004076				0	1	NA	NA	NA	NA	NA	NA	NA	NA	NA	NA	NA	NA	NA	NA	NA	NA	NA	NA	NA	NA	NA
182	ENSMFAG00000004105	NXT2	ENSG00000101888	NXT2	55916	1	0	0	0	0	0	0	0	0	0	0	0	0	0	0	0	0	0	0	0	0	0	1
183	ENSMFAG00000004332	MAS1	ENSG00000130368	MAS1	4142	1	0	0	0	0	0	0	0	0	0	0	0	0	0	0	0	0	0	0	0	0	0	1
184	ENSMFAG00000004536	GPR68	ENSG00000119714	GPR68	8111	0	1	0	0	0	0	0	0	0	1	0	0	0	0	0	0	0	0	0	0	0	0	1
185	ENSMFAG00000004617	AHDC1	ENSG00000126705	AHDC1	27245	0	1	0	0	0	0	0	0	0	0	0	0	0	0	0	0	0	0	0	0	0	0	1
186	ENSMFAG00000004646	LRP12	ENSG00000147650	LRP12	29967	1	0	0	0	0	0	0	0	0	0	0	0	0	1	0	0	0	0	0	0	0	0	1
187	ENSMFAG00000004849	SLC33A1	ENSG00000169359	SLC33A1	9197	1	0	0	0	0	0	0	0	0	0	0	0	0	0	0	0	0	0	0	0	1	1	1
188	ENSMFAG00000005540	ARX	ENSG00000004848	ARX	170302	0	1	0	0	0	1	0	0	0	0	0	0	1	1	0	0	0	0	0	0	0	0	1
189	ENSMFAG00000005894	KISS1R	ENSG00000116014	KISS1R	84634	0	1	0	0	0	0	0	0	0	0	0	0	0	0	1	0	0	0	0	0	0	0	1
190	ENSMFAG00000005982	P2RY1	ENSG00000169860	P2RY1	5028	1	0	1	1	0	0	0	0	1	1	1	0	0	0	0	0	0	1	0	0	0	0	1
191	ENSMFAG00000006033	RHOG	ENSG00000177105	RHOG	391	1	0	0	0	0	0	0	0	0	0	0	0	0	0	0	0	0	0	0	0	0	0	1
192	ENSMFAG00000006394	ELFN1	ENSG00000225968	ELFN1	392617	0	1	0	0	1	0	0	0	0	0	0	0	0	0	0	0	0	0	0	0	0	0	1
193	ENSMFAG00000006791	CHCHD6	ENSG00000159685	CHCHD6	84303	0	1	0	0	0	0	0	0	0	0	0	0	0	0	0	0	0	0	0	0	0	0	1
194	ENSMFAG00000006848	RF01278	ENSG00000239169	SNORD109B	338429	1	0	0	0	0	0	0	0	0	0	0	0	0	0	0	0	0	0	0	0	0	0	1
			ENSG00000274640	SNORD109A	338428	1	0	0	0	0	0	0	0	0	0	0	0	0	0	0	0	0	0	0	0	0	0	1
195	ENSMFAG00000007100	ZNF613	ENSG00000176024	ZNF613	79898	1	0	0	0	0	0	0	0	0	0	0	0	0	0	0	0	0	0	0	0	0	0	1
196	ENSMFAG00000007238	GLTP	ENSG00000139433	GLTP	51228	1	0	0	0	0	0	0	0	0	0	0	0	0	0	0	0	0	0	0	0	1	1	1
197	ENSMFAG00000007347	SRA1	ENSG00000213523	SRA1	10011	1	0	0	0	0	0	0	0	0	0	0	0	0	0	0	0	0	0	0	0	0	0	1
198	ENSMFAG00000007358	PLEKHF1	ENSG00000166289	PLEKHF1	79156	1	0	0	0	0	0	0	0	0	0	0	0	0	0	0	0	0	0	0	0	0	0	1
199	ENSMFAG00000007623	KCNA3	ENSG00000177272	KCNA3	3738	0	1	0	0	0	0	0	0	1	0	1	0	0	0	0	0	0	0	0	0	0	0	1
200	ENSMFAG00000007641	PHLDB1	ENSG00000019144	PHLDB1	23187	1	0	0	0	0	0	0	0	0	0	0	0	0	0	0	0	0	0	0	0	0	0	1
201	ENSMFAG00000007668	ASIC2	ENSG00000108684	ASIC2	40	0	1	1	0	1	0	0	0	1	0	1	0	0	0	0	1	0	0	1	0	0	0	1
202	ENSMFAG00000007806	CDK5R1	ENSG00000176749	CDK5R1	8851	0	1	1	1	1	1	0	1	0	1	0	0	1	1	0	1	0	0	0	1	0	0	1
203	ENSMFAG00000008281	MED23	ENSG00000112282	MED23	9439	1	0	0	0	0	0	0	0	0	0	0	0	0	0	0	0	0	0	0	0	0	0	1
204	ENSMFAG00000008661	THRB	ENSG00000151090	THRB	7068	0	1	0	0	0	0	1	0	0	0	1	0	0	0	1	0	0	0	0	0	0	0	1
205	ENSMFAG00000008703	LMO7	ENSG00000136153	LMO7	4008	0	1	0	0	0	0	0	0	0	0	0	0	0	0	0	0	0	0	0	0	0	0	1
206	ENSMFAG00000008705	ZNF541	ENSG00000118156	ZNF541	84215	0	1	0	0	0	0	0	0	0	0	0	0	0	0	0	0	0	0	0	0	0	0	1
207	ENSMFAG00000009032	QPCTL	ENSG00000011478	QPCTL	54814	0	1	0	0	0	0	0	0	0	0	0	0	0	0	0	0	0	0	0	0	0	0	1
208	ENSMFAG00000009175	CDH19	ENSG00000071991	CDH19	28513	1	0	0	0	0	0	0	0	0	0	0	0	0	0	0	0	0	0	0	0	0	0	1
209	ENSMFAG00000009198	TTYH3	ENSG00000136295	TTYH3	80727	0	1	0	0	0	0	0	0	0	0	0	0	0	0	0	0	0	0	0	0	0	0	1
210	ENSMFAG00000009495	ADAMTS15	ENSG00000166106	ADAMTS15	170689	0	1	0	0	0	0	0	0	0	0	0	0	0	0	0	0	0	0	0	0	0	0	1
211	ENSMFAG00000010407	RF01963				0	1	NA	NA	NA	NA	NA	NA	NA	NA	NA	NA	NA	NA	NA	NA	NA	NA	NA	NA	NA	NA	NA
212	ENSMFAG00000010454	LRRN2	ENSG00000170382	LRRN2	10446	0	1	0	0	0	0	0	0	0	0	0	0	0	0	0	0	0	0	0	0	0	0	1
213	ENSMFAG00000010460	LZTS1	ENSG00000061337	LZTS1	11178	0	1	1	0	0	1	0	0	0	0	0	0	0	0	0	0	0	0	0	0	0	0	1
214	ENSMFAG00000010630	RF01970	ENSG00000276398	AC018659.5		0	1	NA	NA	NA	NA	NA	NA	NA	NA	NA	NA	NA	NA	NA	NA	NA	NA	NA	NA	NA	NA	NA
215	ENSMFAG00000010807	PHLPP1	ENSG00000081913	PHLPP1	23239	1	0	0	0	0	0	0	0	0	0	0	0	0	0	0	0	1	0	0	0	0	0	1
216	ENSMFAG00000011647	RF00108	ENSG00000278123	SNORD116-28	100033820	1	0	0	0	0	0	0	0	0	0	0	0	0	0	0	0	0	0	0	0	0	0	1
217	ENSMFAG00000011839	ENSMFAG00000011839				0	1	NA	NA	NA	NA	NA	NA	NA	NA	NA	NA	NA	NA	NA	NA	NA	NA	NA	NA	NA	NA	NA
218	ENSMFAG00000012332	RF00019	ENSG00000200829	AC023137.1		1	0	NA	NA	NA	NA	NA	NA	NA	NA	NA	NA	NA	NA	NA	NA	NA	NA	NA	NA	NA	NA	NA
219	ENSMFAG00000012357	SCN7A	ENSG00000136546	SCN7A	6332	0	1	1	0	0	0	0	0	1	0	1	0	0	0	0	0	0	0	0	0	0	0	1
220	ENSMFAG00000012407	ENSMFAG00000012407	ENSG00000196787	H2AC11	8969	1	0	0	0	0	0	0	0	0	0	0	0	0	0	0	0	0	0	0	0	0	0	1
221	ENSMFAG00000013072	CTXN1	ENSG00000178531	CTXN1	404217	0	1	0	0	0	0	0	0	0	0	0	0	0	0	0	0	0	0	0	0	0	0	1
222	ENSMFAG00000013431	CYP7B1	ENSG00000172817	CYP7B1	9420	1	0	0	0	0	0	0	0	0	0	0	0	0	0	0	0	0	0	0	0	0	0	1
223	ENSMFAG00000014166	ENSMFAG00000014166				0	1	NA	NA	NA	NA	NA	NA	NA	NA	NA	NA	NA	NA	NA	NA	NA	NA	NA	NA	NA	NA	NA
224	ENSMFAG00000014621	RF01965	ENSG00000275231	AC007351.4		0	1	NA	NA	NA	NA	NA	NA	NA	NA	NA	NA	NA	NA	NA	NA	NA	NA	NA	NA	NA	NA	NA
225	ENSMFAG00000014795	RF01966				0	1	NA	NA	NA	NA	NA	NA	NA	NA	NA	NA	NA	NA	NA	NA	NA	NA	NA	NA	NA	NA	NA
226	ENSMFAG00000014904	FFAR1	ENSG00000126266	FFAR1	2864	1	0	0	0	0	0	0	0	1	1	0	0	0	0	0	0	0	0	0	0	0	0	1
227	ENSMFAG00000015112	RPRML	ENSG00000179673	RPRML	388394	0	1	0	0	0	0	0	0	0	0	0	0	0	0	0	0	0	0	0	0	0	0	1
228	ENSMFAG00000015187	RF01967				0	1	NA	NA	NA	NA	NA	NA	NA	NA	NA	NA	NA	NA	NA	NA	NA	NA	NA	NA	NA	NA	NA
229	ENSMFAG00000015230	HTR1A	ENSG00000178394	HTR1A	3350	0	1	1	0	0	0	1	0	0	1	1	0	0	0	1	1	0	0	0	0	0	0	1
230	ENSMFAG00000015355	AIG1	ENSG00000146416	AIG1	51390	1	0	0	0	0	0	0	0	0	0	0	0	0	0	0	0	0	0	0	0	0	0	1
231	ENSMFAG00000015799	PEAK3	ENSG00000188305	PEAK3	374872	0	1	0	0	0	0	0	0	0	0	0	0	0	0	0	1	0	0	0	0	0	0	1
232	ENSMFAG00000016075	USP3	ENSG00000140455	USP3	9960	1	0	0	0	0	0	0	0	0	0	0	0	0	0	0	0	0	0	0	0	0	0	1
233	ENSMFAG00000016453	ENSMFAG00000016453				0	1	NA	NA	NA	NA	NA	NA	NA	NA	NA	NA	NA	NA	NA	NA	NA	NA	NA	NA	NA	NA	NA
234	ENSMFAG00000016945	KLHL25	ENSG00000183655	KLHL25	64410	0	1	0	0	0	0	0	0	0	0	0	0	0	0	0	0	0	0	0	0	0	0	1
235	ENSMFAG00000017291	ZNF322	ENSG00000181315	ZNF322	79692	1	0	0	0	0	0	0	0	0	0	0	0	0	0	0	0	0	0	0	0	0	0	1
236	ENSMFAG00000017458	SSTR4	ENSG00000132671	SSTR4	6754	0	1	0	0	0	0	0	0	0	1	0	0	0	0	1	0	0	0	0	0	0	0	1
237	ENSMFAG00000017685	CDK5R2	ENSG00000171450	CDK5R2	8941	0	1	0	1	0	0	0	0	0	1	0	0	1	0	0	0	0	0	0	0	0	0	1
238	ENSMFAG00000018189	MIR219A2	ENSG00000284185	MIR219A2	407003	1	0	0	0	0	0	0	0	0	0	0	0	0	0	0	0	0	0	0	0	0	0	1
239	ENSMFAG00000018615	RF01969				0	1	NA	NA	NA	NA	NA	NA	NA	NA	NA	NA	NA	NA	NA	NA	NA	NA	NA	NA	NA	NA	NA
240	ENSMFAG00000018750	RF01964				0	1	NA	NA	NA	NA	NA	NA	NA	NA	NA	NA	NA	NA	NA	NA	NA	NA	NA	NA	NA	NA	NA
241	ENSMFAG00000018790	TMEM125	ENSG00000179178	TMEM125	128218	1	0	0	0	0	0	0	0	0	0	0	0	0	0	0	0	0	0	0	0	0	0	1
242	ENSMFAG00000019220	ALG5	ENSG00000120697	ALG5	29880	1	0	0	0	0	0	0	0	0	0	0	0	0	0	0	0	0	0	0	0	0	0	1
243	ENSMFAG00000021112	ENSMFAG00000021112				0	1	NA	NA	NA	NA	NA	NA	NA	NA	NA	NA	NA	NA	NA	NA	NA	NA	NA	NA	NA	NA	NA
244	ENSMFAG00000021184	HNRNPF	ENSG00000169813	HNRNPF	3185	1	0	0	0	0	0	0	0	0	0	0	0	0	0	0	0	0	0	0	0	0	0	1
245	ENSMFAG00000021979	RTP1	ENSG00000175077	RTP1	132112	0	1	0	0	0	0	0	0	0	0	0	0	0	0	0	0	0	0	0	0	0	0	1
246	ENSMFAG00000022450	SMIM10L2B	ENSG00000196972	SMIM10L2B	644596	0	1	0	0	0	0	0	0	0	0	0	0	0	0	0	0	0	0	0	0	0	0	1
247	ENSMFAG00000022782	TMBIM1	ENSG00000135926	TMBIM1	64114	1	0	0	0	0	0	0	0	0	0	0	0	0	0	0	0	0	1	0	0	0	0	1
248	ENSMFAG00000023144	KIF26B	ENSG00000162849	KIF26B	55083	0	1	0	0	0	0	0	0	0	0	0	0	0	1	0	0	0	0	0	0	0	0	1
249	ENSMFAG00000023380	RAB9A	ENSG00000123595	RAB9A	9367	1	0	0	0	0	0	0	0	0	1	0	0	0	0	0	0	0	0	0	0	0	0	1
250	ENSMFAG00000023471	CPT1B	ENSG00000205560	CPT1B	1375	1	0	0	0	0	0	0	0	0	0	0	0	0	0	0	0	0	0	0	0	1	0	1
251	ENSMFAG00000023923	ENSMFAG00000023923				0	1	NA	NA	NA	NA	NA	NA	NA	NA	NA	NA	NA	NA	NA	NA	NA	NA	NA	NA	NA	NA	NA
252	ENSMFAG00000023934	TTC39C	ENSG00000168234	TTC39C	125488	1	0	0	0	0	0	0	0	0	0	0	0	0	0	0	0	0	0	0	0	0	0	1
253	ENSMFAG00000025111	NXPE3	ENSG00000144815	NXPE3	91775	1	0	0	0	0	0	0	0	0	0	0	0	0	0	0	0	0	0	0	0	0	0	1
254	ENSMFAG00000025612	NEUROD6	ENSG00000164600	NEUROD6	63974	0	1	0	0	0	0	0	0	0	0	0	0	1	0	0	0	0	0	0	0	0	0	1
255	ENSMFAG00000025645	CHRNA6	ENSG00000147434	CHRNA6	8973	0	1	1	0	0	0	0	0	0	0	0	0	0	0	1	0	0	0	0	0	0	0	1
256	ENSMFAG00000025747	MAL	ENSG00000172005	MAL	4118	1	0	0	1	0	0	0	0	0	0	0	0	0	0	0	0	0	0	0	0	0	0	1
257	ENSMFAG00000025968	FIGNL2	ENSG00000261308	FIGNL2	401720	0	1	0	0	0	0	0	0	0	0	0	0	0	0	0	1	0	0	0	0	0	0	1
258	ENSMFAG00000026134	FA2H	ENSG00000103089	FA2H	79152	1	0	0	1	0	0	0	0	0	0	0	0	0	0	0	0	0	1	1	0	0	1	1
259	ENSMFAG00000026331	MUTYH	ENSG00000132781	MUTYH	4595	1	0	0	0	0	0	0	0	0	0	0	0	0	0	0	0	0	0	0	0	0	0	1
260	ENSMFAG00000026367	ENSMFAG00000026367				1	0	NA	NA	NA	NA	NA	NA	NA	NA	NA	NA	NA	NA	NA	NA	NA	NA	NA	NA	NA	NA	NA
261	ENSMFAG00000026468	ZBTB5	ENSG00000168795	ZBTB5	9925	1	0	0	0	0	0	0	0	0	0	0	0	0	0	0	0	0	0	0	0	0	0	1
262	ENSMFAG00000026553	LAMP2	ENSG00000005893	LAMP2	3920	1	0	0	0	0	0	0	0	0	0	0	0	0	0	0	0	0	1	0	0	0	0	1
263	ENSMFAG00000026776	SH3RF1	ENSG00000154447	SH3RF1	57630	0	1	0	0	0	0	0	0	0	0	0	0	0	0	0	0	1	0	0	0	0	0	1
264	ENSMFAG00000027007	MEA1	ENSG00000124733	MEA1	4201	0	1	0	0	0	0	0	0	0	0	0	0	0	0	0	0	0	0	0	0	0	0	1
265	ENSMFAG00000027132	PAIP2B	ENSG00000124374	PAIP2B	400961	1	0	0	0	0	0	0	0	0	0	0	0	0	0	0	0	0	0	0	0	0	0	1
266	ENSMFAG00000027150	ENSMFAG00000027150				1	0	NA	NA	NA	NA	NA	NA	NA	NA	NA	NA	NA	NA	NA	NA	NA	NA	NA	NA	NA	NA	NA
267	ENSMFAG00000027151	CA2	ENSG00000104267	CA2	760	1	0	0	0	0	0	0	0	0	0	0	0	0	0	0	0	0	1	0	0	1	0	1
268	ENSMFAG00000027493	NOG	ENSG00000183691	NOG	9241	0	1	1	1	1	1	0	0	0	0	0	0	0	1	0	0	0	0	0	0	0	0	1
269	ENSMFAG00000027809	ENSMFAG00000027809				0	1	NA	NA	NA	NA	NA	NA	NA	NA	NA	NA	NA	NA	NA	NA	NA	NA	NA	NA	NA	NA	NA
270	ENSMFAG00000027875	ASPRV1	ENSG00000244617	ASPRV1	151516	1	0	0	0	0	0	0	0	0	0	0	0	0	0	0	0	0	0	0	0	0	0	1
271	ENSMFAG00000028065	TMEM95	ENSG00000182896	TMEM95	339168	1	0	0	0	0	0	0	0	0	0	0	0	0	0	0	0	0	0	0	0	0	0	1
272	ENSMFAG00000028460	ADGRB2	ENSG00000121753	ADGRB2	576	0	1	0	0	0	0	0	0	0	0	0	1	0	0	0	0	0	0	1	0	0	0	1
273	ENSMFAG00000028497	AACS	ENSG00000081760	AACS	65985	0	1	0	0	0	0	0	0	0	1	0	0	0	0	0	0	0	0	0	0	0	0	1
274	ENSMFAG00000028501	TGM6	ENSG00000166948	TGM6	343641	0	1	0	0	0	0	0	0	0	0	0	0	0	0	0	0	0	0	0	0	0	0	1
275	ENSMFAG00000028800	SH3GLB2	ENSG00000148341	SH3GLB2	56904	0	1	0	0	0	0	0	0	0	0	0	0	0	0	0	0	0	0	0	0	0	0	1
276	ENSMFAG00000029353	DUSP13	ENSG00000079393	DUSP13	51207	0	1	0	0	0	0	0	0	0	0	0	0	0	0	0	0	0	0	0	0	0	0	1
277	ENSMFAG00000029387	PRDX1	ENSG00000117450	PRDX1	5052	1	0	0	0	0	0	0	0	0	0	0	0	0	0	0	0	0	1	0	0	0	0	1
278	ENSMFAG00000029472	NEUROD2	ENSG00000171532	NEUROD2	4761	0	1	1	0	1	0	1	0	0	0	0	1	0	0	0	0	0	0	0	0	0	0	1
279	ENSMFAG00000029744	SPRN	ENSG00000203772	SPRN	503542	0	1	0	0	0	0	0	0	0	0	0	0	0	0	0	0	0	0	0	0	0	0	1
280	ENSMFAG00000029831	TMEM235	ENSG00000204278	TMEM235	283999	1	0	0	0	0	0	0	0	0	0	0	0	0	0	0	0	0	0	0	0	0	0	1
281	ENSMFAG00000029976	TNKS	ENSG00000173273	TNKS	8658	1	0	0	0	0	0	0	0	0	0	0	0	0	0	0	0	0	1	0	0	0	0	1
282	ENSMFAG00000029978	NIPAL4	ENSG00000172548	NIPAL4	348938	1	0	0	0	0	0	0	0	0	0	0	0	0	0	0	0	0	0	0	0	0	0	1
283	ENSMFAG00000030074	ENSMFAG00000030074				0	1	NA	NA	NA	NA	NA	NA	NA	NA	NA	NA	NA	NA	NA	NA	NA	NA	NA	NA	NA	NA	NA
284	ENSMFAG00000030089	RGS9BP	ENSG00000186326	RGS9BP	388531	1	0	0	0	0	0	0	0	0	0	0	0	0	0	0	0	0	0	0	0	0	0	1
285	ENSMFAG00000030156	P2RY2	ENSG00000175591	P2RY2	5029	1	0	0	0	0	0	0	0	0	1	1	0	0	0	0	0	0	0	0	0	0	0	1
286	ENSMFAG00000030166	BASP1	ENSG00000176788	BASP1	10409	0	1	0	0	0	0	0	0	0	0	0	0	0	1	0	0	0	0	0	0	0	0	1
287	ENSMFAG00000030169	ENSMFAG00000030169	ENSG00000184185	KCNJ12	3768	0	1	0	0	0	0	0	0	1	0	1	0	0	0	0	0	0	0	0	0	0	0	1
			ENSG00000260458	KCNJ18	100134444	0	1	0	0	0	0	0	0	1	0	1	0	0	0	0	0	0	0	0	0	0	0	1
288	ENSMFAG00000030224	ENSMFAG00000030224				1	0	NA	NA	NA	NA	NA	NA	NA	NA	NA	NA	NA	NA	NA	NA	NA	NA	NA	NA	NA	NA	NA
289	ENSMFAG00000030248	RASGRP1	ENSG00000172575	RASGRP1	10125	0	1	0	0	0	0	0	0	0	0	0	0	0	0	0	0	1	0	0	0	0	0	1
290	ENSMFAG00000030275	CMTM5	ENSG00000166091	CMTM5	116173	1	0	0	0	0	0	0	0	0	0	0	0	0	0	0	0	0	0	0	0	0	0	1
291	ENSMFAG00000030287	SMIM10	ENSG00000184785	SMIM10	644538	0	1	0	0	0	0	0	0	0	0	0	0	0	0	0	0	0	0	0	0	0	0	1
292	ENSMFAG00000030329	ANKRD27	ENSG00000105186	ANKRD27	84079	1	0	0	0	1	0	0	0	0	0	0	0	0	0	0	0	0	0	0	0	0	0	1
293	ENSMFAG00000030336	HRH1	ENSG00000196639	HRH1	3269	0	1	1	0	0	1	1	0	0	0	1	1	0	0	1	1	0	0	0	0	0	0	1
294	ENSMFAG00000030344	ENSMFAG00000030344				0	1	NA	NA	NA	NA	NA	NA	NA	NA	NA	NA	NA	NA	NA	NA	NA	NA	NA	NA	NA	NA	NA
295	ENSMFAG00000030355	GAL3ST1	ENSG00000128242	GAL3ST1	9514	1	0	0	1	0	0	0	0	0	0	0	0	0	0	0	0	0	0	0	0	0	1	1
296	ENSMFAG00000030375	HBP1	ENSG00000105856	HBP1	26959	1	0	0	0	0	0	0	0	0	0	0	0	0	0	0	0	0	0	0	0	0	0	1
297	ENSMFAG00000030405	ENSMFAG00000030405				0	1	NA	NA	NA	NA	NA	NA	NA	NA	NA	NA	NA	NA	NA	NA	NA	NA	NA	NA	NA	NA	NA
298	ENSMFAG00000030414	XPO4	ENSG00000132953	XPO4	64328	1	0	0	0	0	0	0	0	0	0	0	0	0	0	0	0	0	0	0	0	0	0	1
299	ENSMFAG00000030436	REEP3	ENSG00000165476	REEP3	221035	1	0	0	0	0	0	0	0	0	0	0	0	0	0	0	0	0	0	0	0	0	0	1
300	ENSMFAG00000030440	TAOK2	ENSG00000149930	TAOK2	9344	0	1	0	0	1	1	0	0	0	0	0	0	0	1	0	1	1	0	0	0	0	0	1
301	ENSMFAG00000030473	AP1S1	ENSG00000106367	AP1S1	1174	0	1	0	0	0	0	0	0	0	0	0	0	0	0	0	0	0	0	0	0	0	0	1
302	ENSMFAG00000030533	ENSMFAG00000030533				0	1	NA	NA	NA	NA	NA	NA	NA	NA	NA	NA	NA	NA	NA	NA	NA	NA	NA	NA	NA	NA	NA
303	ENSMFAG00000030543	HPSE	ENSG00000173083	HPSE	10855	1	0	0	0	0	0	0	0	0	0	0	0	0	0	0	0	0	0	0	0	0	0	1
304	ENSMFAG00000030547	PSRC1	ENSG00000134222	PSRC1	84722	0	1	0	0	1	0	0	0	0	0	0	0	0	1	0	1	0	0	0	0	0	0	1
305	ENSMFAG00000030574	PIK3R4	ENSG00000196455	PIK3R4	30849	1	0	0	0	0	0	0	0	0	0	0	0	0	0	0	0	0	0	0	0	0	0	1
306	ENSMFAG00000030581	DNM1	ENSG00000106976	DNM1	1759	0	1	0	0	1	0	0	0	0	1	0	0	0	0	0	1	0	0	0	0	0	0	1
307	ENSMFAG00000030614	ZKSCAN1	ENSG00000106261	ZKSCAN1	7586	1	0	0	0	0	0	0	0	0	0	0	0	0	0	0	0	0	0	0	0	0	0	1
308	ENSMFAG00000030653	L1CAM	ENSG00000198910	L1CAM	3897	0	1	0	0	1	1	0	0	0	0	0	0	0	1	0	1	0	0	0	0	0	0	1
309	ENSMFAG00000030682	RTP5	ENSG00000188011	RTP5	285093	0	1	0	0	0	0	0	0	0	0	0	0	0	0	0	0	0	0	0	0	0	0	1
310	ENSMFAG00000030706	RF00213	ENSG00000274091	SNORD1C	677850	1	0	0	0	0	0	0	0	0	0	0	0	0	0	0	0	0	0	0	0	0	0	1
311	ENSMFAG00000030784	LIPE	ENSG00000079435	LIPE	3991	1	0	0	0	0	0	0	0	0	0	0	0	0	0	0	0	0	0	0	0	0	0	1
312	ENSMFAG00000030805	CORO1A	ENSG00000102879	CORO1A	11151	0	1	0	0	1	1	0	1	1	1	0	0	0	0	0	1	0	0	0	0	0	0	1
313	ENSMFAG00000030806	BRD4	ENSG00000141867	BRD4	23476	0	1	0	0	0	0	0	0	0	0	0	0	0	0	0	0	0	0	0	0	0	0	1
314	ENSMFAG00000030811	ZNF24	ENSG00000172466	ZNF24	7572	1	0	0	1	0	0	0	0	0	0	0	0	0	0	0	0	0	0	0	0	0	0	1
315	ENSMFAG00000030817	KCNT2	ENSG00000162687	KCNT2	343450	0	1	0	0	0	0	0	0	1	0	1	0	0	0	0	0	0	0	0	0	0	0	1
316	ENSMFAG00000030822	MUSK	ENSG00000030304	MUSK	4593	1	0	0	0	0	0	0	0	0	0	0	0	0	1	0	0	0	0	0	0	0	0	1
317	ENSMFAG00000030866	HTR1E	ENSG00000168830	HTR1E	3354	0	1	1	0	0	0	0	0	0	0	0	0	0	0	1	0	0	0	0	0	0	0	1
318	ENSMFAG00000030899	GTF3C3	ENSG00000119041	GTF3C3	9330	1	0	0	0	0	0	0	0	0	0	0	0	0	0	0	0	0	0	0	0	0	0	1
319	ENSMFAG00000030914	GRIN1	ENSG00000176884	GRIN1	2902	0	1	1	0	0	0	1	0	1	0	1	1	0	0	1	0	0	0	0	1	0	0	1
320	ENSMFAG00000030923	VXN	ENSG00000169085	VXN	254778	0	1	0	0	0	0	0	0	0	0	0	0	0	0	0	0	0	0	0	0	0	0	1
321	ENSMFAG00000030933	ENSMFAG00000030933	ENSG00000189190	ZNF600	162966	1	0	0	0	0	0	0	0	0	0	0	0	0	0	0	0	0	0	0	0	0	0	1
			ENSG00000213020	ZNF611	81856	1	0	0	0	0	0	0	0	0	0	0	0	0	0	0	0	0	0	0	0	0	0	1
322	ENSMFAG00000030948	CUBN	ENSG00000107611	CUBN	8029	0	1	0	0	0	0	0	0	0	0	0	0	0	0	0	0	0	0	0	0	0	0	1
323	ENSMFAG00000030958	ENSMFAG00000030958				1	0	NA	NA	NA	NA	NA	NA	NA	NA	NA	NA	NA	NA	NA	NA	NA	NA	NA	NA	NA	NA	NA
324	ENSMFAG00000030971	SOX10	ENSG00000100146	SOX10	6663	1	0	0	1	1	0	0	0	0	0	0	0	0	1	0	0	0	0	1	0	0	0	1
325	ENSMFAG00000030978	TRPV2	ENSG00000187688	TRPV2	51393	0	1	0	0	1	1	0	0	1	0	0	0	0	1	0	1	0	0	0	0	0	0	1
326	ENSMFAG00000030979	MSANTD1	ENSG00000188981	MSANTD1	345222	0	1	0	0	0	0	0	0	0	0	0	0	0	0	0	0	0	0	0	0	0	0	1
327	ENSMFAG00000030989	TJAP1	ENSG00000137221	TJAP1	93643	1	0	0	0	0	0	0	0	0	0	0	0	0	0	0	0	0	0	0	0	0	0	1
328	ENSMFAG00000031001	BSCL2	ENSG00000168000	BSCL2	26580	0	1	0	0	0	0	0	0	0	0	0	0	0	0	0	0	0	0	0	0	0	0	1
329	ENSMFAG00000031020	SCAF1	ENSG00000126461	SCAF1	58506	0	1	0	0	0	0	0	0	0	0	0	0	0	0	0	0	0	0	0	0	0	0	1
330	ENSMFAG00000031045	DNAJA4	ENSG00000140403	DNAJA4	55466	0	1	0	0	0	0	0	0	0	0	0	0	0	0	0	0	0	0	0	0	0	0	1
331	ENSMFAG00000031048	SHANK1	ENSG00000161681	SHANK1	50944	0	1	1	0	1	1	1	0	1	0	1	0	0	1	0	1	0	0	0	1	0	0	1
332	ENSMFAG00000031071	TRHR	ENSG00000174417	TRHR	7201	0	1	0	0	0	0	0	0	0	0	0	0	0	0	1	0	0	0	0	0	0	0	1
333	ENSMFAG00000031095	ENSMFAG00000031095				1	0	NA	NA	NA	NA	NA	NA	NA	NA	NA	NA	NA	NA	NA	NA	NA	NA	NA	NA	NA	NA	NA
334	ENSMFAG00000031115	TCF12	ENSG00000140262	TCF12	6938	1	0	0	0	0	0	0	0	0	0	0	0	0	0	0	0	0	0	0	0	0	0	1
335	ENSMFAG00000031150	BAHD1	ENSG00000140320	BAHD1	22893	0	1	0	0	0	0	0	0	0	0	0	0	0	0	0	0	0	0	0	0	0	0	1
336	ENSMFAG00000031164	WASHC5	ENSG00000164961	WASHC5	9897	1	0	0	0	0	0	0	0	0	0	0	0	0	0	0	0	0	0	0	0	0	0	1
337	ENSMFAG00000031172	BATF	ENSG00000156127	BATF	10538	0	1	0	0	0	0	0	0	0	0	0	0	0	0	0	0	0	0	0	0	0	0	1
338	ENSMFAG00000031190	POU1F1	ENSG00000064835	POU1F1	5449	1	0	0	0	0	0	0	0	0	0	0	0	0	0	0	0	0	0	0	0	0	0	1
339	ENSMFAG00000031215	ZFR2	ENSG00000105278	ZFR2	23217	0	1	0	0	0	0	0	0	0	0	0	0	0	0	0	0	0	0	0	0	0	0	1
340	ENSMFAG00000031217	DOC2A	ENSG00000149927	DOC2A	8448	0	1	1	0	0	0	0	0	0	1	0	0	0	0	0	0	0	0	0	0	0	0	1
341	ENSMFAG00000031235	ATOH8	ENSG00000168874	ATOH8	84913	1	0	0	0	0	0	0	0	0	0	0	0	0	0	0	0	0	0	0	0	0	0	1
342	ENSMFAG00000031255	TRAF1	ENSG00000056558	TRAF1	7185	1	0	0	0	0	0	0	0	0	0	0	0	0	0	0	0	1	0	0	0	0	0	1
343	ENSMFAG00000031273	ABCD4	ENSG00000119688	ABCD4	5826	1	0	0	0	0	0	0	0	0	0	0	0	0	0	0	0	0	0	0	0	1	0	1
344	ENSMFAG00000031280	SIDT1	ENSG00000072858	SIDT1	54847	0	1	0	0	0	0	0	0	0	0	0	0	0	0	0	0	0	0	0	0	0	0	1
345	ENSMFAG00000031298	SEMA6B	ENSG00000167680	SEMA6B	10501	0	1	0	0	1	1	0	0	0	0	0	0	0	1	0	1	0	0	0	0	0	0	1
346	ENSMFAG00000031315	PLD3	ENSG00000105223	PLD3	23646	0	1	0	0	0	0	0	0	0	0	0	0	0	0	0	0	0	0	0	0	0	0	1
347	ENSMFAG00000031318	GCLC	ENSG00000001084	GCLC	2729	1	0	0	0	0	0	0	0	0	0	1	0	0	0	0	0	0	0	0	0	0	0	1
348	ENSMFAG00000031323	PTPRD	ENSG00000153707	PTPRD	5789	1	0	0	0	1	0	0	0	0	0	0	0	0	0	0	0	0	0	0	0	0	0	1
349	ENSMFAG00000031345	MMP17	ENSG00000198598	MMP17	4326	0	1	0	0	0	0	0	0	0	0	0	0	0	0	0	0	0	0	0	0	0	0	1
350	ENSMFAG00000031346	STARD5	ENSG00000172345	STARD5	80765	1	0	0	0	0	0	0	0	0	0	0	0	0	0	0	0	0	0	0	0	1	0	1
351	ENSMFAG00000031347	SYT17	ENSG00000103528	SYT17	51760	0	1	0	0	0	1	0	0	0	1	0	0	0	1	0	0	0	0	0	0	0	0	1
352	ENSMFAG00000031358	NRXN3	ENSG00000021645	NRXN3	9369	0	1	0	0	0	1	1	0	0	0	0	0	0	0	0	0	0	0	0	0	0	0	1
353	ENSMFAG00000031365	RTN1	ENSG00000139970	RTN1	6252	0	1	0	0	0	0	0	0	0	0	0	0	0	0	0	0	0	0	0	0	0	0	1
354	ENSMFAG00000031414	HEATR5A	ENSG00000129493	HEATR5A	25938	1	0	0	0	0	0	0	0	0	0	0	0	0	0	0	0	0	0	0	0	0	0	1
355	ENSMFAG00000031460	PTX4	ENSG00000251692	PTX4	390667	0	1	0	0	0	0	0	0	0	0	0	0	0	0	0	0	0	0	0	0	0	0	1
356	ENSMFAG00000031475	VSTM2L	ENSG00000132821	VSTM2L	128434	0	1	0	0	0	1	0	1	0	0	0	0	0	0	0	0	0	0	0	0	0	0	1
357	ENSMFAG00000031486	FAM110C	ENSG00000184731	FAM110C	642273	0	1	0	0	0	0	0	0	0	0	0	0	0	0	0	0	0	0	0	0	0	0	1
358	ENSMFAG00000031556	COL4A5	ENSG00000188153	COL4A5	1287	1	0	0	0	0	0	0	0	0	0	0	0	0	0	0	0	0	0	0	0	0	0	1
359	ENSMFAG00000031558	INCENP	ENSG00000149503	INCENP	3619	0	1	0	0	0	0	0	0	0	0	0	0	0	0	0	0	0	0	0	0	0	0	1
360	ENSMFAG00000031618	GRIN2D	ENSG00000105464	GRIN2D	2906	0	1	1	0	0	0	1	0	1	0	1	1	0	0	1	0	0	0	0	1	0	0	1
361	ENSMFAG00000031622	MSRB3	ENSG00000174099	MSRB3	253827	1	0	0	0	0	0	0	0	0	0	0	0	0	0	0	0	0	0	0	0	0	0	1
362	ENSMFAG00000031626	CYB5R2	ENSG00000166394	CYB5R2	51700	1	0	0	0	0	0	0	0	0	0	0	0	0	0	0	0	0	0	0	0	1	0	1
363	ENSMFAG00000031637	SPRED3	ENSG00000188766	SPRED3	399473	0	1	0	0	0	0	0	0	0	0	0	0	0	0	0	0	0	0	0	0	0	0	1
364	ENSMFAG00000031651	LARP1	ENSG00000155506	LARP1	23367	0	1	0	0	0	0	0	0	0	0	0	0	0	0	0	0	0	0	0	0	0	0	1
365	ENSMFAG00000031673	GALNT6	ENSG00000139629	GALNT6	11226	1	0	0	0	0	0	0	0	0	0	0	0	0	0	0	0	0	0	0	0	0	0	1
366	ENSMFAG00000031678	ITGA2	ENSG00000164171	ITGA2	3673	1	0	0	0	0	0	0	0	0	0	0	0	0	0	0	0	0	0	0	0	0	0	1
367	ENSMFAG00000031687	SDCBP2	ENSG00000125775	SDCBP2	27111	0	1	0	0	0	0	0	0	0	0	0	0	0	0	0	0	0	0	0	0	0	0	1
368	ENSMFAG00000031728	PIP5KL1	ENSG00000167103	PIP5KL1	138429	0	1	1	0	0	0	0	0	0	0	0	0	0	0	0	0	0	0	0	0	0	0	1
369	ENSMFAG00000031779	TF	ENSG00000091513	TF	7018	1	0	0	0	0	0	0	0	1	0	0	0	0	0	0	0	1	1	0	0	0	0	1
370	ENSMFAG00000031797	DIP2B	ENSG00000066084	DIP2B	57609	1	0	0	0	1	0	0	0	0	0	0	0	0	1	0	0	0	0	0	0	0	0	1
371	ENSMFAG00000031803	RASSF4	ENSG00000107551	RASSF4	83937	1	0	0	0	0	0	0	0	0	0	0	0	0	0	0	0	0	0	0	0	0	0	1
372	ENSMFAG00000031826	LMTK3	ENSG00000142235	LMTK3	114783	0	1	0	0	0	0	0	0	0	0	0	0	0	0	0	0	0	0	0	0	0	0	1
373	ENSMFAG00000031845	NOL4	ENSG00000101746	NOL4	8715	0	1	0	0	0	0	0	0	0	0	0	0	0	0	0	0	0	0	0	0	0	0	1
374	ENSMFAG00000031879	PRRG1	ENSG00000130962	PRRG1	5638	1	0	0	0	0	0	0	0	0	0	0	0	0	0	0	0	0	0	0	0	0	0	1
375	ENSMFAG00000031898	IZUMO3	ENSG00000205442	IZUMO3	100129669	0	1	0	0	0	0	0	0	0	0	0	0	0	0	0	0	0	0	0	0	0	0	1
376	ENSMFAG00000031909	SPRED1	ENSG00000166068	SPRED1	161742	0	1	0	0	0	0	0	0	0	0	0	0	0	0	0	0	0	0	0	0	0	0	1
377	ENSMFAG00000031919	CNTN4	ENSG00000144619	CNTN4	152330	0	1	1	0	0	1	0	1	0	0	0	0	0	0	0	0	0	0	0	0	0	0	1
378	ENSMFAG00000032000	GPC1	ENSG00000063660	GPC1	2817	0	1	0	1	0	1	0	0	0	0	0	0	0	0	0	0	0	0	1	0	0	0	1
379	ENSMFAG00000032045	PHF24	ENSG00000122733	PHF24	23349	0	1	1	0	0	0	0	0	0	0	0	0	0	0	0	0	0	0	0	0	0	0	1
380	ENSMFAG00000032061	GUCY1A1	ENSG00000164116	GUCY1A1	2982	0	1	1	0	0	0	0	0	0	0	1	1	0	0	0	1	0	0	0	1	0	0	1
381	ENSMFAG00000032064	SNAI3	ENSG00000185669	SNAI3	333929	1	0	0	0	0	0	0	0	0	0	0	0	0	0	0	0	0	0	0	0	0	0	1
382	ENSMFAG00000032067	PPP1R37	ENSG00000104866	PPP1R37	284352	0	1	0	0	0	0	0	0	0	0	0	0	0	0	0	0	0	0	0	0	0	0	1
383	ENSMFAG00000032079	HMBS	ENSG00000256269	HMBS	3145	1	0	0	0	0	0	0	0	0	0	0	0	0	0	0	0	0	0	0	0	0	0	1
384	ENSMFAG00000032128	TSPOAP1	ENSG00000005379	TSPOAP1	9256	0	1	1	0	0	0	0	0	1	1	0	0	0	0	0	0	0	0	0	0	0	0	1
385	ENSMFAG00000032138	RBBP8	ENSG00000101773	RBBP8	5932	1	0	0	0	0	0	0	0	0	0	0	0	0	0	0	0	0	0	0	0	0	0	1
386	ENSMFAG00000032149	RAB6B	ENSG00000154917	RAB6B	51560	0	1	0	0	0	0	0	0	0	0	0	0	0	0	0	0	0	0	0	0	0	0	1
387	ENSMFAG00000032152	PPEF1	ENSG00000086717	PPEF1	5475	0	1	0	0	0	0	0	0	0	0	0	0	0	0	0	0	0	0	0	0	0	0	1
388	ENSMFAG00000032164	MN1	ENSG00000169184	MN1	4330	0	1	0	0	0	0	0	0	0	0	0	0	0	0	0	0	0	0	0	0	0	0	1
389	ENSMFAG00000032171	ADGRB1	ENSG00000181790	ADGRB1	575	0	1	1	0	1	1	0	1	0	0	0	0	0	0	0	0	0	0	1	0	0	0	1
390	ENSMFAG00000032206	DLG4	ENSG00000132535	DLG4	1742	0	1	1	0	1	1	1	0	1	1	1	0	0	0	0	0	0	0	0	1	0	0	1
391	ENSMFAG00000032211	DGKZ	ENSG00000149091	DGKZ	8525	0	1	1	0	0	0	0	0	0	0	0	0	0	0	0	0	0	0	0	0	0	0	1
392	ENSMFAG00000032214	ENSMFAG00000032214	ENSG00000092330	TINF2	26277	1	0	0	0	0	0	0	0	0	0	0	0	0	0	0	0	0	1	0	0	0	0	1
393	ENSMFAG00000032215	HTR6	ENSG00000158748	HTR6	3362	0	1	1	0	0	0	0	0	0	0	0	0	1	0	1	0	0	0	0	0	0	0	1
394	ENSMFAG00000032367	DBNL	ENSG00000136279	DBNL	28988	0	1	0	0	1	1	0	0	0	0	0	0	0	1	0	1	1	0	0	0	0	0	1
395	ENSMFAG00000032375	C16orf58	ENSG00000140688	C16orf58	64755	0	1	0	0	0	0	0	0	0	0	0	0	0	0	0	0	0	0	0	0	0	0	1
396	ENSMFAG00000032443	ANO3	ENSG00000134343	ANO3	63982	0	1	0	0	0	0	0	0	0	0	0	0	0	0	0	0	0	0	0	0	0	0	1
397	ENSMFAG00000032460	GLYR1	ENSG00000140632	GLYR1	84656	0	1	0	0	0	0	0	0	0	0	0	0	0	0	0	0	0	0	0	0	0	0	1
398	ENSMFAG00000032475	CDKN2D	ENSG00000129355	CDKN2D	1032	0	1	0	0	0	0	0	0	0	0	0	0	0	1	0	0	0	0	0	0	0	0	1
399	ENSMFAG00000032478	AZIN2	ENSG00000142920	AZIN2	113451	0	1	0	0	0	0	0	0	1	0	0	0	0	0	0	0	0	0	0	0	0	0	1
400	ENSMFAG00000032486	SGK2	ENSG00000101049	SGK2	10110	1	0	0	0	0	0	0	0	0	0	0	0	0	1	0	0	0	0	0	0	0	0	1
401	ENSMFAG00000032487	BCL11B	ENSG00000127152	BCL11B	64919	0	1	0	0	0	1	0	0	0	0	0	0	1	0	0	0	0	0	0	0	0	0	1
402	ENSMFAG00000032494	MIR1915HG				0	1	NA	NA	NA	NA	NA	NA	NA	NA	NA	NA	NA	NA	NA	NA	NA	NA	NA	NA	NA	NA	NA
403	ENSMFAG00000032545	PLLP	ENSG00000102934	PLLP	51090	1	0	0	1	0	0	0	0	0	0	0	0	0	0	0	0	0	0	0	0	0	0	1
404	ENSMFAG00000032555	FKBP9	ENSG00000122642	FKBP9	11328	0	1	0	0	0	0	0	0	0	0	0	0	0	0	0	0	0	0	0	0	0	0	1
405	ENSMFAG00000032565	TNFSF13B	ENSG00000102524	TNFSF13B	10673	0	1	0	0	0	0	0	0	0	0	0	0	0	0	0	0	0	0	0	0	0	0	1
406	ENSMFAG00000032592	CNNM4	ENSG00000158158	CNNM4	26504	0	1	0	0	0	0	0	0	1	0	0	0	0	0	0	0	0	0	0	0	0	0	1
407	ENSMFAG00000032618	ZNF32	ENSG00000169740	ZNF32	7580	1	0	0	0	0	0	0	0	0	0	0	0	0	0	0	0	0	0	0	0	0	0	1
408	ENSMFAG00000032651	GOLGA7	ENSG00000147533	GOLGA7	51125	1	0	0	0	0	0	0	0	0	0	0	0	0	0	0	0	0	0	0	0	0	0	1
409	ENSMFAG00000032745	GLI1	ENSG00000111087	GLI1	2735	0	1	0	0	0	0	0	0	0	0	0	0	0	1	0	0	0	0	0	0	0	0	1
410	ENSMFAG00000032757	BCORL1	ENSG00000085185	BCORL1	63035	0	1	0	0	0	0	0	0	0	0	0	0	0	0	0	0	0	0	0	0	0	0	1
411	ENSMFAG00000032759	DYRK2	ENSG00000127334	DYRK2	8445	0	1	0	0	0	0	0	0	0	0	0	1	0	0	0	0	0	0	0	0	0	0	1
412	ENSMFAG00000032764	CMAS	ENSG00000111726	CMAS	55907	0	1	0	0	0	0	0	0	0	0	0	0	0	0	0	0	0	0	0	0	0	0	1
413	ENSMFAG00000032768	RIC1	ENSG00000107036	RIC1	57589	1	0	0	0	0	0	0	0	0	1	0	0	0	0	0	0	0	0	0	0	0	0	1
414	ENSMFAG00000032789	PDXP	ENSG00000241360	PDXP	57026	0	1	0	0	0	0	0	0	0	0	0	0	0	0	0	1	0	0	0	0	0	0	1
415	ENSMFAG00000032814	DHTKD1	ENSG00000181192	DHTKD1	55526	1	0	0	0	0	0	0	0	0	0	0	0	0	0	0	0	0	0	0	0	0	0	1
416	ENSMFAG00000032876	C12orf29	ENSG00000133641	C12orf29	91298	1	0	0	0	0	0	0	0	0	0	0	0	0	0	0	0	0	0	0	0	0	0	1
417	ENSMFAG00000032893	HMGN3	ENSG00000118418	HMGN3	9324	1	0	0	0	0	0	0	0	0	1	0	0	0	0	0	0	0	0	0	0	0	0	1
418	ENSMFAG00000032906	C2orf68	ENSG00000168887	C2orf68	388969	1	0	0	0	0	0	0	0	0	0	0	0	0	0	0	0	0	0	0	0	0	0	1
419	ENSMFAG00000032919	ZNF571	ENSG00000180479	ZNF571	51276	0	1	0	0	0	0	0	0	0	0	0	0	0	0	0	0	0	0	0	0	0	0	1
420	ENSMFAG00000033009	C9orf129	ENSG00000204352	C9orf129		0	1	NA	NA	NA	NA	NA	NA	NA	NA	NA	NA	NA	NA	NA	NA	NA	NA	NA	NA	NA	NA	NA
421	ENSMFAG00000033021	MYO1D	ENSG00000176658	MYO1D	4642	1	0	0	0	0	0	0	0	0	0	0	0	0	0	0	0	0	0	0	0	0	0	1
422	ENSMFAG00000033092	PALM	ENSG00000099864	PALM	5064	0	1	0	0	1	0	0	0	0	0	0	0	0	0	0	0	0	0	0	0	0	0	1
423	ENSMFAG00000033116	KCTD20	ENSG00000112078	KCTD20	222658	1	0	0	0	0	0	0	0	0	0	0	0	0	0	0	0	0	0	0	0	0	0	1
424	ENSMFAG00000033138	AJM1	ENSG00000232434	AJM1	389813	0	1	0	0	1	0	0	0	0	0	0	0	0	0	0	0	0	0	0	0	0	0	1
425	ENSMFAG00000033155	ST3GAL2	ENSG00000157350	ST3GAL2	6483	0	1	0	0	0	0	0	0	0	0	0	0	0	0	0	0	0	0	0	0	0	1	1
426	ENSMFAG00000033202	AP3D1	ENSG00000065000	AP3D1	8943	0	1	0	0	0	0	0	0	1	1	0	0	0	0	0	0	0	0	0	0	0	0	1
427	ENSMFAG00000033219	CACNG6	ENSG00000130433	CACNG6	59285	0	1	0	0	0	0	0	0	1	0	1	0	0	0	0	0	0	0	0	0	0	0	1
428	ENSMFAG00000033228	PTH1R	ENSG00000160801	PTH1R	5745	1	0	0	0	0	0	0	0	1	0	0	0	0	0	0	0	0	1	0	0	0	0	1
429	ENSMFAG00000033253	LACTB2	ENSG00000147592	LACTB2	51110	1	0	0	0	0	0	0	0	0	0	0	0	0	0	0	0	0	0	0	0	0	0	1
430	ENSMFAG00000033293	PDE1B	ENSG00000123360	PDE1B	5153	0	1	0	0	0	0	1	0	0	1	0	0	0	0	1	0	0	0	0	0	0	0	1
431	ENSMFAG00000033330	ESYT2	ENSG00000117868	ESYT2	57488	0	1	0	0	0	0	0	0	0	0	0	0	0	0	0	0	0	0	0	0	0	1	1
432	ENSMFAG00000033335	PIGG	ENSG00000174227	PIGG	54872	0	1	0	0	0	0	0	0	0	0	0	0	0	0	0	0	0	0	0	0	0	1	1
433	ENSMFAG00000033407	GJA3	ENSG00000121743	GJA3	2700	0	1	0	0	0	0	0	0	0	0	0	0	0	0	0	0	0	0	0	0	0	0	1
434	ENSMFAG00000033459	ENSMFAG00000033459				0	1	NA	NA	NA	NA	NA	NA	NA	NA	NA	NA	NA	NA	NA	NA	NA	NA	NA	NA	NA	NA	NA
435	ENSMFAG00000033539	BTD	ENSG00000169814	BTD	686	1	0	0	0	0	0	0	0	0	0	0	0	0	0	0	0	0	0	0	0	0	0	1
436	ENSMFAG00000033621	SYNPO	ENSG00000171992	SYNPO	11346	0	1	0	0	1	0	0	0	0	0	0	0	0	0	0	1	0	0	0	0	0	0	1
437	ENSMFAG00000033625	DOCK3	ENSG00000088538	DOCK3	1795	0	1	0	0	0	0	0	0	0	0	0	0	0	0	0	0	0	0	0	0	0	0	1
438	ENSMFAG00000033646	BCAS1	ENSG00000064787	BCAS1	8537	1	0	0	1	0	0	0	0	0	0	0	0	0	0	0	0	0	0	0	0	0	0	1
439	ENSMFAG00000033659	PIK3C2A	ENSG00000011405	PIK3C2A	5286	1	0	0	0	0	0	0	0	0	0	1	0	0	0	0	0	0	0	0	0	0	0	1
440	ENSMFAG00000033696	ENSMFAG00000033696	ENSG00000185800	DMWD	1762	0	1	0	0	0	0	0	0	0	0	0	0	0	0	0	0	0	0	0	0	0	0	1
441	ENSMFAG00000033712	SVOP	ENSG00000166111	SVOP	55530	0	1	0	0	0	0	0	0	0	0	0	0	0	0	0	0	0	0	0	0	0	0	1
442	ENSMFAG00000033716	ACSL1	ENSG00000151726	ACSL1	2180	1	0	0	0	0	0	0	0	0	0	0	0	0	0	0	0	0	1	0	0	1	0	1
443	ENSMFAG00000033724	GAN	ENSG00000261609	GAN	8139	1	0	0	0	0	0	0	0	0	0	0	0	0	0	0	0	0	0	0	0	0	0	1
444	ENSMFAG00000033861	JPT2	ENSG00000206053	JPT2	90861	1	0	0	0	0	0	0	0	0	0	0	0	0	0	0	0	0	0	0	0	0	0	1
445	ENSMFAG00000033873	SLC4A9	ENSG00000113073	SLC4A9	83697	1	0	0	0	0	0	0	0	0	0	0	0	0	0	0	0	0	0	0	0	1	0	1
446	ENSMFAG00000033874	LEPROT	ENSG00000213625	LEPROT	54741	1	0	0	0	0	0	0	0	0	0	0	0	0	0	0	0	0	0	0	0	0	0	1
447	ENSMFAG00000033875	SLC22A5	ENSG00000197375	SLC22A5	6584	1	0	0	0	0	0	0	0	0	0	0	0	0	0	0	0	0	1	0	0	1	0	1
448	ENSMFAG00000033880	CNKSR3	ENSG00000153721	CNKSR3	154043	1	0	0	0	0	0	0	0	0	0	0	0	0	0	0	0	0	0	0	0	0	0	1
449	ENSMFAG00000033900	KLHL20	ENSG00000076321	KLHL20	27252	1	0	0	0	0	0	0	0	0	0	0	0	0	0	0	0	0	0	0	0	0	0	1
450	ENSMFAG00000033925	EIF2D	ENSG00000143486	EIF2D	1939	1	0	0	0	0	0	0	0	0	0	0	0	0	0	0	0	0	0	0	0	0	0	1
451	ENSMFAG00000033947	ENSMFAG00000033947				1	0	NA	NA	NA	NA	NA	NA	NA	NA	NA	NA	NA	NA	NA	NA	NA	NA	NA	NA	NA	NA	NA
452	ENSMFAG00000033956	DENND6B	ENSG00000205593	DENND6B	414918	0	1	0	0	0	0	0	0	0	0	0	0	0	0	0	0	0	0	0	0	0	0	1
453	ENSMFAG00000033976	LMCD1	ENSG00000071282	LMCD1	29995	1	0	0	0	0	0	0	0	0	0	0	0	0	0	0	0	0	0	0	0	0	0	1
454	ENSMFAG00000033992	CDK9	ENSG00000136807	CDK9	1025	0	1	0	0	0	0	0	0	0	0	1	0	0	0	0	0	0	0	0	0	0	0	1
455	ENSMFAG00000033993	CHD5	ENSG00000116254	CHD5	26038	0	1	0	0	0	0	0	0	0	0	0	0	1	0	0	0	0	0	0	0	0	0	1
456	ENSMFAG00000034043	EFNB2	ENSG00000125266	EFNB2	1948	0	1	0	0	1	1	0	0	0	0	0	0	0	0	0	0	0	0	0	0	0	0	1
457	ENSMFAG00000034060	LSS	ENSG00000160285	LSS	4047	0	1	0	0	0	0	0	0	0	0	0	0	0	0	0	0	0	0	0	0	0	0	1
458	ENSMFAG00000034083	NUDT14	ENSG00000183828	NUDT14	256281	0	1	0	0	0	0	0	0	0	0	0	0	0	0	0	0	0	0	0	0	0	0	1
459	ENSMFAG00000034097	CCDC50	ENSG00000152492	CCDC50	152137	1	0	0	0	0	0	0	0	0	0	0	0	0	0	0	0	0	0	0	0	0	0	1
460	ENSMFAG00000034115	CD38	ENSG00000004468	CD38	952	1	0	0	0	0	0	0	0	1	1	1	0	0	1	0	0	0	1	0	0	0	0	1
461	ENSMFAG00000034196	PKLR	ENSG00000143627	PKLR	5313	0	1	0	0	0	0	0	0	0	0	0	0	0	0	0	0	0	0	0	0	0	0	1
462	ENSMFAG00000034218	RGS11	ENSG00000076344	RGS11	8786	0	1	0	0	0	0	0	0	0	0	0	0	0	0	0	0	0	0	0	0	0	0	1
463	ENSMFAG00000034246	HPCA	ENSG00000121905	HPCA	3208	0	1	0	0	0	0	0	0	1	1	0	1	0	0	0	0	0	0	0	0	0	0	1
464	ENSMFAG00000034267	CRYAB	ENSG00000109846	CRYAB	1410	1	0	0	0	0	0	0	0	0	0	0	0	0	1	0	0	0	0	0	0	0	0	1
465	ENSMFAG00000034276	TSPYL2	ENSG00000184205	TSPYL2	64061	0	1	0	0	0	0	0	0	0	0	0	0	0	1	0	0	0	0	0	0	0	0	1
466	ENSMFAG00000034341	IQCG	ENSG00000114473	IQCG	84223	1	0	0	0	0	0	0	0	0	0	0	0	0	0	0	0	0	0	0	0	0	0	1
467	ENSMFAG00000034344	FBXO8	ENSG00000164117	FBXO8	26269	1	0	0	0	0	0	0	0	0	0	0	0	0	0	0	0	0	0	0	0	0	0	1
468	ENSMFAG00000034366	JAK3	ENSG00000105639	JAK3	3718	0	1	0	0	0	0	0	0	0	0	0	0	0	0	0	0	0	0	0	0	0	0	1
469	ENSMFAG00000034385	SLC2A10	ENSG00000197496	SLC2A10	81031	1	0	0	0	0	0	0	0	0	0	0	0	0	0	0	0	0	0	0	0	1	0	1
470	ENSMFAG00000034461	LPAR1	ENSG00000198121	LPAR1	1902	1	0	0	1	0	0	0	0	1	0	0	0	0	0	0	0	0	0	0	0	0	0	1
471	ENSMFAG00000034483	SMIM5	ENSG00000204323	SMIM5	643008	1	0	0	0	0	0	0	0	0	0	0	0	0	0	0	0	0	0	0	0	0	0	1
472	ENSMFAG00000034485	CD9	ENSG00000010278	CD9	928	1	0	0	1	0	0	0	0	0	0	0	0	0	1	0	0	0	0	0	0	0	0	1
473	ENSMFAG00000034487	TPM3	ENSG00000143549	TPM3	7170	0	1	0	0	0	0	0	0	0	0	0	0	0	0	0	1	0	0	0	0	0	0	1
474	ENSMFAG00000034490	ENSMFAG00000034490	ENSG00000105085	MED26	9441	0	1	0	0	0	0	0	0	0	0	0	0	0	0	0	0	0	0	0	0	0	0	1
			ENSG00000141979	AC008764.1		0	1	NA	NA	NA	NA	NA	NA	NA	NA	NA	NA	NA	NA	NA	NA	NA	NA	NA	NA	NA	NA	NA
475	ENSMFAG00000034526	CACNA1H	ENSG00000196557	CACNA1H	8912	0	1	1	0	0	0	0	0	1	1	1	0	0	0	1	0	0	0	0	1	0	0	1
476	ENSMFAG00000034566	ACTR3B	ENSG00000133627	ACTR3B	57180	0	1	0	0	0	0	0	0	0	0	0	0	0	0	0	0	0	0	0	0	0	0	1
477	ENSMFAG00000034582	AGAP3	ENSG00000133612	AGAP3	116988	0	1	0	0	0	0	0	0	0	0	0	0	0	0	0	0	0	0	0	0	0	0	1
478	ENSMFAG00000034594	KRT84	ENSG00000161849	KRT84	3890	0	1	0	0	0	0	0	0	0	0	0	0	0	0	0	0	0	0	0	0	0	0	1
479	ENSMFAG00000034607	KCNN2	ENSG00000080709	KCNN2	3781	0	1	1	0	0	0	0	0	1	0	1	0	0	0	0	1	0	0	0	0	0	0	1
480	ENSMFAG00000034609	SYNGR1	ENSG00000100321	SYNGR1	9145	0	1	1	0	0	0	0	0	0	0	0	0	0	0	0	0	0	0	0	0	0	0	1
481	ENSMFAG00000034612	ITGB1	ENSG00000150093	ITGB1	3688	1	0	1	0	0	0	0	0	0	0	0	0	0	0	0	0	0	1	0	0	1	0	1
482	ENSMFAG00000034637	ENSMFAG00000034637	ENSG00000002587	HS3ST1	9957	1	0	0	0	0	0	0	0	0	0	0	0	0	0	0	0	0	0	0	0	0	0	1
483	ENSMFAG00000034644	WNT1	ENSG00000125084	WNT1	7471	0	1	0	0	1	0	0	0	0	0	0	0	1	0	0	0	0	0	0	0	0	0	1
484	ENSMFAG00000034687	FRYL	ENSG00000075539	FRYL	285527	1	0	0	0	0	0	0	0	0	0	0	0	0	0	0	0	0	0	0	0	0	0	1
485	ENSMFAG00000034877	NEUROD1	ENSG00000162992	NEUROD1	4760	0	1	0	0	0	0	0	0	0	1	1	1	1	0	0	0	0	0	0	0	0	0	1
486	ENSMFAG00000034992	ENSMFAG00000034992				0	1	NA	NA	NA	NA	NA	NA	NA	NA	NA	NA	NA	NA	NA	NA	NA	NA	NA	NA	NA	NA	NA
487	ENSMFAG00000035344	BCAR1	ENSG00000050820	BCAR1	9564	0	1	0	0	0	1	0	0	0	0	0	0	0	1	0	1	0	0	0	0	0	0	1
488	ENSMFAG00000035347	ABCG1	ENSG00000160179	ABCG1	9619	1	0	0	0	0	0	0	0	0	1	0	0	0	0	0	0	0	0	0	0	0	0	1
489	ENSMFAG00000035361	ADIPOR2	ENSG00000006831	ADIPOR2	79602	1	0	0	0	0	0	0	0	0	0	0	0	0	1	0	0	0	1	0	0	1	0	1
490	ENSMFAG00000035398	STUM	ENSG00000203685	STUM	375057	0	1	0	0	0	0	0	0	0	0	0	0	0	0	0	0	0	0	0	0	0	0	1
491	ENSMFAG00000035416	DDX59	ENSG00000118197	DDX59	83479	1	0	0	0	0	0	0	0	0	0	0	0	0	0	0	0	0	0	0	0	0	0	1
492	ENSMFAG00000035417	PIP4K2B	ENSG00000276293	PIP4K2B	8396	0	1	0	0	1	0	0	0	0	0	0	0	0	0	0	0	0	0	0	0	0	0	1
493	ENSMFAG00000035456	EIF3E	ENSG00000104408	EIF3E	3646	1	0	0	0	0	0	0	0	0	0	0	0	0	0	0	0	0	0	0	0	0	0	1
494	ENSMFAG00000035483	ZNF333	ENSG00000160961	ZNF333	84449	1	0	0	0	0	0	0	0	0	0	0	0	0	0	0	0	0	0	0	0	0	0	1
495	ENSMFAG00000035525	ING5	ENSG00000168395	ING5	84289	0	1	0	0	0	0	0	0	0	0	0	0	0	1	0	0	0	0	0	0	0	0	1
496	ENSMFAG00000035539	ENSMFAG00000035539	ENSG00000204851	PNMA8B	57469	0	1	0	0	0	0	0	0	0	0	0	0	0	0	0	0	0	0	0	0	0	0	1
497	ENSMFAG00000035540	ENSMFAG00000035540				1	0	NA	NA	NA	NA	NA	NA	NA	NA	NA	NA	NA	NA	NA	NA	NA	NA	NA	NA	NA	NA	NA
498	ENSMFAG00000035564	SFRP1	ENSG00000104332	SFRP1	6422	1	0	0	0	0	0	0	0	0	1	0	0	0	1	0	0	1	1	0	0	0	0	1
499	ENSMFAG00000035588	ADAM11	ENSG00000073670	ADAM11	4185	0	1	0	0	0	0	0	0	0	0	0	0	0	0	0	0	0	0	0	0	0	0	1
500	ENSMFAG00000035599	IQANK1	ENSG00000203499	IQANK1	642574	0	1	0	0	0	0	0	0	0	0	0	0	0	0	0	1	0	0	0	0	0	0	1
501	ENSMFAG00000035672	ENSMFAG00000035672				1	0	NA	NA	NA	NA	NA	NA	NA	NA	NA	NA	NA	NA	NA	NA	NA	NA	NA	NA	NA	NA	NA
502	ENSMFAG00000035705	ENSMFAG00000035705				1	0	NA	NA	NA	NA	NA	NA	NA	NA	NA	NA	NA	NA	NA	NA	NA	NA	NA	NA	NA	NA	NA
503	ENSMFAG00000035714	UGT8	ENSG00000174607	UGT8	7368	1	0	0	1	0	0	0	0	0	0	0	0	0	0	0	0	0	0	1	0	0	1	1
504	ENSMFAG00000035753	SAMD4B	ENSG00000179134	SAMD4B	55095	0	1	0	0	0	0	0	0	0	0	0	0	0	0	0	0	0	0	0	0	0	0	1
505	ENSMFAG00000035768	PDE3A	ENSG00000172572	PDE3A	5139	1	0	0	0	0	0	0	0	0	0	1	0	0	0	0	0	0	0	0	0	0	0	1
506	ENSMFAG00000035777	AGFG2	ENSG00000106351	AGFG2	3268	0	1	0	0	0	0	0	0	0	0	0	0	0	0	0	0	0	0	0	0	0	0	1
507	ENSMFAG00000035789	PLEKHG3	ENSG00000126822	PLEKHG3	26030	1	0	0	0	0	0	0	0	0	0	0	0	0	0	0	0	0	0	0	0	0	0	1
508	ENSMFAG00000035810	PRR36	ENSG00000183248	PRR36	80164	0	1	0	0	0	0	0	0	0	0	0	0	0	0	0	0	0	0	0	0	0	0	1
509	ENSMFAG00000035813	EFR3B	ENSG00000084710	EFR3B	22979	0	1	0	0	0	0	0	0	0	0	0	0	0	0	0	0	0	0	0	0	0	0	1
510	ENSMFAG00000035834	ENSMFAG00000035834	ENSG00000175110	MRPS22	56945	1	0	0	0	0	0	0	0	0	0	0	0	0	0	0	0	0	0	0	0	0	0	1
511	ENSMFAG00000035898	ENSMFAG00000035898				0	1	NA	NA	NA	NA	NA	NA	NA	NA	NA	NA	NA	NA	NA	NA	NA	NA	NA	NA	NA	NA	NA
512	ENSMFAG00000035903	KCNH8	ENSG00000183960	KCNH8	131096	1	0	0	0	0	0	0	0	0	0	0	0	0	0	0	0	0	0	0	0	0	0	1
513	ENSMFAG00000035907	CRIP2	ENSG00000182809	CRIP2	1397	0	1	0	0	0	0	0	0	0	0	0	0	0	0	0	0	0	0	0	0	0	0	1
514	ENSMFAG00000035936	LIPA	ENSG00000107798	LIPA	3988	1	0	0	0	0	0	0	0	0	0	0	0	0	0	0	0	0	1	0	0	0	0	1
515	ENSMFAG00000035965	NPPA	ENSG00000175206	NPPA	4878	0	1	1	0	0	0	0	0	1	0	1	1	0	0	0	1	1	0	0	0	0	0	1
516	ENSMFAG00000035980	KAT2B	ENSG00000114166	KAT2B	8850	1	0	0	0	0	0	0	0	0	0	0	0	0	0	0	0	0	0	0	0	0	0	1
517	ENSMFAG00000036003	TMEM144	ENSG00000164124	TMEM144	55314	1	0	0	0	0	0	0	0	0	0	0	0	0	0	0	0	0	0	0	0	1	0	1
518	ENSMFAG00000036074	AP5M1	ENSG00000053770	AP5M1	55745	1	0	0	0	0	0	0	0	0	0	0	0	0	0	0	0	0	0	0	0	0	0	1
519	ENSMFAG00000036080	RFFL	ENSG00000092871	RFFL	117584	1	0	0	0	0	0	0	0	0	0	0	0	0	0	0	0	0	0	0	0	0	0	1
520	ENSMFAG00000036081	GSTZ1	ENSG00000100577	GSTZ1	2954	1	0	0	0	0	0	0	0	0	0	0	0	0	0	0	0	0	0	0	0	0	0	1
521	ENSMFAG00000036090	CYB5R4	ENSG00000065615	CYB5R4	51167	1	0	0	0	0	0	0	0	0	0	0	0	0	0	0	0	0	0	0	0	1	0	1
522	ENSMFAG00000036102	CYP27A1	ENSG00000135929	CYP27A1	1593	1	0	0	0	0	0	0	0	0	0	0	0	0	0	0	0	0	0	0	0	0	0	1
523	ENSMFAG00000036104	P3H2	ENSG00000090530	P3H2	55214	1	0	0	0	0	0	0	0	0	0	0	0	0	0	0	0	0	0	0	0	0	0	1
524	ENSMFAG00000036113	ENSMFAG00000036113	ENSG00000162337	LRP5	4041	1	0	0	0	0	0	0	0	0	1	1	0	0	0	0	0	0	1	0	0	0	0	1
525	ENSMFAG00000036133	FSTL1	ENSG00000163430	FSTL1	11167	1	0	0	0	0	0	0	0	0	0	0	0	0	0	0	0	0	0	0	0	0	0	1
526	ENSMFAG00000036156	CALM3	ENSG00000160014	CALM3	808	0	1	1	0	0	0	0	0	1	1	1	1	0	0	1	0	0	0	0	1	0	0	1
527	ENSMFAG00000036168	DAAM2	ENSG00000146122	DAAM2	23500	1	0	0	1	1	0	0	0	0	0	0	0	0	0	0	0	0	0	0	0	0	0	1
528	ENSMFAG00000036236	AMIGO2	ENSG00000139211	AMIGO2	347902	0	1	0	0	1	0	0	0	0	0	0	0	0	0	0	0	0	0	0	0	0	0	1
529	ENSMFAG00000036272	ENSMFAG00000036272				1	0	NA	NA	NA	NA	NA	NA	NA	NA	NA	NA	NA	NA	NA	NA	NA	NA	NA	NA	NA	NA	NA
530	ENSMFAG00000036381	PACSIN1	ENSG00000124507	PACSIN1	29993	0	1	0	0	0	1	0	0	0	1	0	0	0	0	0	1	0	0	0	0	0	0	1
531	ENSMFAG00000036387	RASL10A	ENSG00000100276	RASL10A	10633	0	1	0	0	0	0	0	0	0	0	0	0	0	0	0	0	0	0	0	0	0	0	1
532	ENSMFAG00000036390	STX1A	ENSG00000106089	STX1A	6804	0	1	1	0	0	0	0	0	0	1	1	0	0	0	0	0	0	0	0	0	0	0	1
533	ENSMFAG00000036408	VWA8	ENSG00000102763	VWA8	23078	1	0	0	0	0	0	0	0	0	0	0	0	0	0	0	0	0	0	0	0	0	0	1
534	ENSMFAG00000036413	LYSMD4	ENSG00000183060	LYSMD4	145748	1	0	0	0	0	0	0	0	0	0	0	0	0	0	0	0	0	0	0	0	0	0	1
535	ENSMFAG00000036444	HAPLN2	ENSG00000132702	HAPLN2	60484	1	0	0	0	0	0	0	0	0	0	0	0	0	0	0	0	0	0	1	0	0	0	1
536	ENSMFAG00000036457	ST3GAL1	ENSG00000008513	ST3GAL1	6482	0	1	0	0	0	0	0	0	0	0	0	0	0	0	0	0	0	0	0	0	0	1	1
537	ENSMFAG00000036507	ARHGAP20	ENSG00000137727	ARHGAP20	57569	0	1	0	0	0	0	0	0	0	0	0	0	0	0	0	0	0	0	0	0	0	0	1
538	ENSMFAG00000036525	CCNE2	ENSG00000175305	CCNE2	9134	1	0	0	0	0	0	0	0	0	0	0	0	0	0	0	0	0	1	0	0	0	0	1
539	ENSMFAG00000036532	PHF8	ENSG00000172943	PHF8	23133	1	0	0	0	0	0	0	0	0	0	0	0	0	0	0	0	0	0	0	0	0	0	1
540	ENSMFAG00000036621	IGSF8	ENSG00000162729	IGSF8	93185	0	1	0	0	0	0	0	0	0	0	0	0	0	0	0	0	0	0	0	0	0	0	1
541	ENSMFAG00000036633	PLP1	ENSG00000123560	PLP1	5354	1	0	0	1	0	0	0	0	0	0	0	0	0	0	0	0	0	0	0	0	0	0	1
542	ENSMFAG00000036669	CTNNA3	ENSG00000183230	CTNNA3	29119	1	0	0	0	0	0	0	0	0	0	1	0	0	0	0	0	0	0	0	0	0	0	1
543	ENSMFAG00000036724	ENSMFAG00000036724				0	1	NA	NA	NA	NA	NA	NA	NA	NA	NA	NA	NA	NA	NA	NA	NA	NA	NA	NA	NA	NA	NA
544	ENSMFAG00000036757	C2orf40	ENSG00000119147	ECRG4	84417	1	0	0	0	0	0	0	0	0	0	0	0	0	0	0	0	0	0	0	0	0	0	1
545	ENSMFAG00000036762	ANKRD13A	ENSG00000076513	ANKRD13A	88455	1	0	0	0	0	0	0	0	0	0	0	0	0	0	0	0	0	0	0	0	0	0	1
546	ENSMFAG00000036766	PRR12	ENSG00000126464	PRR12	57479	0	1	0	0	0	0	0	0	0	0	0	0	0	0	0	0	0	0	0	0	0	0	1
547	ENSMFAG00000036805	SYN1	ENSG00000008056	SYN1	6853	0	1	1	0	1	0	0	0	0	1	0	0	0	0	0	0	0	0	0	0	0	0	1
548	ENSMFAG00000036809	TRAF4	ENSG00000076604	TRAF4	9618	1	0	0	0	0	0	0	0	0	0	0	0	0	0	0	0	1	0	0	0	0	0	1
549	ENSMFAG00000036845	PCNA	ENSG00000132646	PCNA	5111	1	0	0	0	0	0	0	0	0	0	0	0	0	0	0	0	0	1	0	0	0	0	1
550	ENSMFAG00000036847	ARF3	ENSG00000134287	ARF3	377	0	1	0	0	0	0	0	0	0	0	0	0	0	0	0	0	0	0	0	0	0	0	1
			ENSG00000272822	AC073610.2		0	1	NA	NA	NA	NA	NA	NA	NA	NA	NA	NA	NA	NA	NA	NA	NA	NA	NA	NA	NA	NA	NA
551	ENSMFAG00000036850	GSTK1	ENSG00000197448	GSTK1	373156	1	0	0	0	0	0	0	0	0	0	0	0	0	0	0	0	0	0	0	0	0	0	1
552	ENSMFAG00000036853	RNF215	ENSG00000099999	RNF215	200312	0	1	0	0	0	0	0	0	0	0	0	0	0	0	0	0	0	0	0	0	0	0	1
553	ENSMFAG00000036898	CARM1	ENSG00000142453	CARM1	10498	0	1	0	0	0	0	0	0	0	0	0	0	0	0	0	0	0	0	0	0	0	0	1
554	ENSMFAG00000036907	PTPRF	ENSG00000142949	PTPRF	5792	0	1	0	0	1	1	0	0	0	0	0	0	0	0	0	0	0	0	0	0	0	0	1
555	ENSMFAG00000036908	PEX2	ENSG00000164751	PEX2	5828	1	0	0	0	0	0	0	0	0	0	0	0	0	0	0	0	0	0	0	0	1	0	1
556	ENSMFAG00000036952	NACC1	ENSG00000160877	NACC1	112939	0	1	0	0	0	0	0	0	0	0	0	0	0	0	0	0	0	0	0	0	0	0	1
557	ENSMFAG00000036972	FAM107B	ENSG00000065809	FAM107B	83641	1	0	0	0	0	0	0	0	0	0	0	0	0	0	0	0	0	0	0	0	0	0	1
558	ENSMFAG00000036983	SPPL2A	ENSG00000138600	SPPL2A	84888	1	0	0	0	0	0	0	0	0	0	0	0	0	0	0	0	0	0	0	0	0	0	1
559	ENSMFAG00000036984	LRRC4B	ENSG00000131409	LRRC4B	94030	0	1	0	0	1	0	0	0	0	0	0	0	0	0	0	0	0	0	0	0	0	0	1
560	ENSMFAG00000037012	DCUN1D3	ENSG00000188215	DCUN1D3	123879	0	1	0	0	0	0	0	0	0	0	0	0	0	1	0	0	0	0	0	0	0	0	1
561	ENSMFAG00000037016	ROBO1	ENSG00000169855	ROBO1	6091	0	1	0	0	1	1	0	1	0	0	0	0	1	0	0	0	0	0	0	0	0	0	1
562	ENSMFAG00000037062	PFKL	ENSG00000141959	PFKL	5211	0	1	0	0	0	0	0	0	0	1	0	0	0	0	0	0	0	0	0	0	0	0	1
563	ENSMFAG00000037096	KRT37	ENSG00000108417	KRT37	8688	0	1	0	0	0	0	0	0	0	0	0	0	0	0	0	0	0	0	0	0	0	0	1
564	ENSMFAG00000037120	PLEKHH2	ENSG00000152527	PLEKHH2	130271	1	0	0	0	0	0	0	0	0	0	0	0	0	0	0	0	0	0	0	0	0	0	1
565	ENSMFAG00000037127	WWOX	ENSG00000186153	WWOX	51741	1	0	0	0	0	0	0	0	0	0	0	0	0	0	0	0	0	0	0	0	0	0	1
566	ENSMFAG00000037136	SOAT1	ENSG00000057252	SOAT1	6646	1	0	0	0	0	0	0	0	0	0	0	0	0	0	0	0	0	0	0	0	0	0	1
567	ENSMFAG00000037191	MAP2	ENSG00000078018	MAP2	4133	0	1	0	0	1	1	0	0	0	0	0	0	1	1	0	1	0	0	0	0	0	0	1
568	ENSMFAG00000037244	MOG	ENSG00000204655	MOG	4340	1	0	0	0	0	0	0	0	0	0	0	0	0	0	0	0	0	0	0	0	0	0	1
569	ENSMFAG00000037287	EFS	ENSG00000100842	EFS	10278	1	0	0	0	0	0	0	0	0	0	0	0	0	0	0	0	0	0	0	0	0	0	1
570	ENSMFAG00000037310	SGK1	ENSG00000118515	SGK1	6446	1	0	0	0	0	0	0	0	0	1	1	0	0	1	0	0	0	0	0	0	0	0	1
571	ENSMFAG00000037329	ZMAT2	ENSG00000146007	ZMAT2	153527	0	1	0	0	0	0	0	0	0	0	0	0	0	0	0	0	0	0	0	0	0	0	1
572	ENSMFAG00000037368	PLXNA1	ENSG00000114554	PLXNA1	5361	0	1	0	0	1	1	0	0	0	0	0	0	0	1	0	0	0	0	0	0	0	0	1
573	ENSMFAG00000037527	SLC8A2	ENSG00000118160	SLC8A2	6543	0	1	1	0	1	0	1	0	1	0	1	1	0	0	1	0	0	0	0	0	0	0	1
574	ENSMFAG00000037531	TNPO2	ENSG00000105576	TNPO2	30000	0	1	0	0	0	0	0	0	0	0	0	0	0	0	0	0	0	0	0	0	0	0	1
575	ENSMFAG00000037552	SH3YL1	ENSG00000035115	SH3YL1	26751	0	1	0	0	0	0	0	0	0	0	0	0	0	0	0	0	0	0	0	0	0	0	1
576	ENSMFAG00000037572	NEK9	ENSG00000119638	NEK9	91754	1	0	0	0	0	0	0	0	0	0	0	0	0	0	0	0	0	0	0	0	0	0	1
577	ENSMFAG00000037615	FAM207A	ENSG00000160256	FAM207A	85395	0	1	0	0	0	0	0	0	0	0	0	0	0	0	0	0	0	0	0	0	0	0	1
578	ENSMFAG00000037687	ENSMFAG00000037687				0	1	NA	NA	NA	NA	NA	NA	NA	NA	NA	NA	NA	NA	NA	NA	NA	NA	NA	NA	NA	NA	NA
579	ENSMFAG00000037708	LZIC	ENSG00000162441	LZIC	84328	1	0	0	0	0	0	0	0	0	0	0	0	0	0	0	0	0	0	0	0	0	0	1
580	ENSMFAG00000037713	MTA3	ENSG00000057935	MTA3	57504	0	1	0	0	0	0	0	0	0	0	0	0	0	0	0	0	0	0	0	0	0	0	1
581	ENSMFAG00000037733	NUP205	ENSG00000155561	NUP205	23165	1	0	0	0	0	0	0	0	0	0	0	0	0	0	0	0	0	0	0	0	0	0	1
582	ENSMFAG00000037734	SYS1	ENSG00000204070	SYS1	90196	1	0	0	0	0	0	0	0	0	0	0	0	0	0	0	0	0	0	0	0	0	0	1
583	ENSMFAG00000037746	MAPKAPK5	ENSG00000089022	MAPKAPK5	8550	1	0	0	0	0	0	0	0	0	0	0	0	0	0	0	0	0	1	0	0	0	0	1
584	ENSMFAG00000037763	NBL1	ENSG00000158747	NBL1	4681	0	1	0	0	0	1	0	0	0	0	0	0	0	0	0	0	0	0	0	0	0	0	1
585	ENSMFAG00000037782	DOCK10	ENSG00000135905	DOCK10	55619	1	0	0	0	0	0	0	0	0	0	0	0	0	0	0	0	0	0	0	0	0	0	1
586	ENSMFAG00000037792	SIPA1L3	ENSG00000105738	SIPA1L3	23094	0	1	0	0	0	1	0	0	0	0	0	0	0	0	0	0	0	0	0	0	0	0	1
587	ENSMFAG00000037814	ADCY7	ENSG00000121281	ADCY7	113	0	1	0	0	0	0	0	0	0	0	0	0	0	0	1	0	0	0	0	1	0	0	1
588	ENSMFAG00000037883	ADD2	ENSG00000075340	ADD2	119	0	1	0	0	1	0	0	0	0	0	0	0	0	0	0	1	0	0	0	0	0	0	1
589	ENSMFAG00000037896	SLC25A13	ENSG00000004864	SLC25A13	10165	1	0	0	0	0	0	0	0	0	0	0	0	0	0	0	0	0	0	0	0	1	0	1
590	ENSMFAG00000037976	GPR88	ENSG00000181656	GPR88	54112	0	1	1	0	0	0	1	0	0	0	1	0	0	0	0	0	0	0	0	0	0	0	1
591	ENSMFAG00000037986	SLC35B2	ENSG00000157593	SLC35B2	347734	1	0	0	0	0	0	0	0	0	0	0	0	0	0	0	0	0	0	0	0	1	0	1
592	ENSMFAG00000037990	TRPM3	ENSG00000083067	TRPM3	80036	1	0	0	0	0	0	0	0	0	0	0	0	0	0	0	0	0	0	0	0	0	0	1
593	ENSMFAG00000037993	JAG2	ENSG00000184916	JAG2	3714	0	1	0	0	0	0	0	0	0	0	0	0	0	0	0	0	0	0	0	0	0	0	1
594	ENSMFAG00000037994	IQSEC2	ENSG00000124313	IQSEC2	23096	0	1	1	0	0	0	0	0	0	0	0	0	0	0	0	1	0	0	0	0	0	0	1
595	ENSMFAG00000038002	ENSMFAG00000038002	ENSG00000083454	P2RX5	5026	0	1	1	0	0	0	0	0	1	0	0	1	0	0	1	0	0	0	0	0	0	0	1
			ENSG00000257950	P2RXS-TAX1BP3	100533970	0	1	0	0	0	0	0	0	0	0	0	0	0	0	0	0	0	0	0	0	0	0	1
596	ENSMFAG00000038009	ABO	ENSG00000175164	ABO	28	0	1	0	0	0	0	0	0	0	0	0	0	0	0	0	0	0	0	0	0	0	0	1
597	ENSMFAG00000038013	IL27RA	ENSG00000104998	IL27RA	9466	0	1	0	0	0	0	0	0	0	0	0	0	0	0	0	0	0	0	0	0	0	0	1
598	ENSMFAG00000038030	TMTC2	ENSG00000179104	TMTC2	160335	1	0	0	0	0	0	0	0	0	0	0	0	0	0	0	0	0	0	0	0	0	0	1
599	ENSMFAG00000038059	JPH4	ENSG00000092051	JPH4	84502	0	1	1	0	0	0	0	0	1	0	0	0	0	0	0	0	0	0	0	0	0	0	1
600	ENSMFAG00000038065	ANGPTL2	ENSG00000136859	ANGPTL2	23452	1	0	0	0	0	0	0	0	0	0	0	0	0	0	0	0	0	0	0	0	0	0	1
601	ENSMFAG00000038110	ENSMFAG00000038110	ENSG00000170379	TCAF2	285966	1	0	0	0	0	0	0	0	0	0	0	0	0	0	0	0	0	0	0	0	1	0	1
602	ENSMFAG00000038117	SEPTIN5	ENSG00000184702	SEPTIN5	5413	0	1	1	0	0	0	1	0	0	1	0	0	0	0	0	0	0	0	0	0	0	0	1
			ENSG00000284874	AC000093.1	100526833	0	1	0	0	0	0	0	0	0	0	0	0	0	0	0	0	0	0	0	0	0	0	1
603	ENSMFAG00000038147	ENSMFAG00000038147	ENSG00000115758	ODC1	4953	1	0	0	0	0	0	0	0	0	0	0	0	0	0	0	0	0	0	0	0	0	0	1
604	ENSMFAG00000038150	PPP1R7	ENSG00000115685	PPP1R7	5510	0	1	0	0	0	0	0	0	0	0	0	0	0	0	0	0	0	0	0	0	0	0	1
605	ENSMFAG00000038154	RAPGEF1	ENSG00000107263	RAPGEF1	2889	0	1	0	0	1	0	0	0	0	1	0	0	0	0	0	0	1	0	0	0	0	0	1
606	ENSMFAG00000038158	SPP1	ENSG00000118785	SPP1	6696	1	0	0	0	1	0	0	0	0	1	0	0	0	1	0	0	0	1	0	0	0	0	1
607	ENSMFAG00000038207	FREM3	ENSG00000183090	FREM3	166752	0	1	0	0	0	0	0	0	0	0	0	0	0	0	0	0	0	0	0	0	0	0	1
608	ENSMFAG00000038266	PLEKHH1	ENSG00000054690	PLEKHH1	57475	1	0	0	0	0	0	0	0	0	0	0	0	0	0	0	0	0	0	0	0	0	0	1
609	ENSMFAG00000038268	NHLRC2	ENSG00000196865	NHLRC2	374354	1	0	0	0	0	0	0	0	0	0	0	0	0	0	0	0	0	0	0	0	0	0	1
610	ENSMFAG00000038282	ST6GALNAC3	ENSG00000184005	ST6GALNAC3	256435	1	0	0	0	0	0	0	0	0	0	0	0	0	0	0	0	0	0	0	0	0	1	1
611	ENSMFAG00000038285	LRRC43	ENSG00000158113	LRRC43	254050	1	0	0	0	0	0	0	0	0	0	0	0	0	0	0	0	0	0	0	0	0	0	1
612	ENSMFAG00000038312	DENR	ENSG00000139726	DENR	8562	0	1	0	0	0	0	0	0	0	0	0	0	0	0	0	0	0	0	0	0	0	0	1
613	ENSMFAG00000038350	ERN2	ENSG00000134398	ERN2	10595	0	1	0	0	0	0	0	0	0	0	0	0	0	0	0	0	1	0	0	0	0	0	1
614	ENSMFAG00000038378	VPS37D	ENSG00000176428	VPS37D	155382	0	1	0	0	0	0	0	0	0	0	0	0	0	0	0	0	0	0	0	0	0	0	1
615	ENSMFAG00000038392	EGR3	ENSG00000179388	EGR3	1960	0	1	1	0	0	1	0	0	0	0	0	0	0	0	0	0	0	0	1	0	0	0	1
616	ENSMFAG00000038396	CNTN2	ENSG00000184144	CNTN2	6900	1	0	0	0	0	0	0	0	0	0	0	0	0	0	0	0	0	0	0	0	0	0	1
617	ENSMFAG00000038411	AASS	ENSG00000008311	AASS	10157	1	0	0	0	0	0	0	0	0	0	0	0	0	0	0	0	0	0	0	0	0	0	1
618	ENSMFAG00000038431	SEPTIN4	ENSG00000108387	SEPTIN4	5414	1	0	0	0	0	0	0	0	0	1	0	0	0	0	0	0	0	0	0	0	0	0	1
619	ENSMFAG00000038442	DLGAP3	ENSG00000116544	DLGAP3	58512	0	1	1	0	1	0	0	0	0	0	1	0	0	0	0	0	0	0	0	0	0	0	1
620	ENSMFAG00000038449	ADAMTS8	ENSG00000134917	ADAMTS8	11095	0	1	0	0	0	0	0	0	0	0	0	0	0	0	0	0	0	0	0	0	0	0	1
621	ENSMFAG00000038464	ENSMFAG00000038464				1	0	NA	NA	NA	NA	NA	NA	NA	NA	NA	NA	NA	NA	NA	NA	NA	NA	NA	NA	NA	NA	NA
622	ENSMFAG00000038469	SMARCD2	ENSG00000108604	SMARCD2	6603	1	0	0	0	0	0	0	0	0	0	0	0	0	0	0	0	0	0	0	0	0	0	1
623	ENSMFAG00000038478	MITF	ENSG00000187098	MITF	4286	1	0	0	0	0	0	0	0	0	0	0	0	0	0	0	0	0	1	0	0	0	0	1
624	ENSMFAG00000038496	AGRN	ENSG00000188157	AGRN	375790	0	1	1	0	1	0	0	0	0	0	0	0	0	1	0	0	0	0	0	0	0	0	1
625	ENSMFAG00000038520	KIF13B	ENSG00000197892	KIF13B	23303	1	0	0	0	0	0	0	0	0	0	0	0	0	0	0	0	0	0	0	0	0	0	1
626	ENSMFAG00000038546	DUSP6	ENSG00000139318	DUSP6	1848	0	1	0	0	0	0	0	0	0	0	0	0	0	1	0	0	0	0	0	0	0	0	1
627	ENSMFAG00000038549	ARHGDIG	ENSG00000242173	ARHGDIG	398	0	1	0	0	0	0	0	0	0	0	0	0	0	0	0	0	0	0	0	0	0	0	1
628	ENSMFAG00000038555	JAM3	ENSG00000166086	JAM3	83700	1	0	0	1	0	0	0	0	0	0	0	0	0	0	0	0	0	1	0	0	0	0	1
629	ENSMFAG00000038559	SARDH	ENSG00000123453	SARDH	1757	0	1	0	0	0	0	0	0	0	0	0	0	0	0	0	0	0	0	0	0	0	0	1
630	ENSMFAG00000038574	YWHAG	ENSG00000170027	YWHAG	7532	0	1	1	0	0	0	0	0	0	0	0	0	0	0	0	0	0	0	0	0	0	0	1
631	ENSMFAG00000038576	VAX2	ENSG00000116035	VAX2	25806	1	0	0	0	0	0	0	0	0	0	0	0	0	0	0	0	0	0	0	0	0	0	1
632	ENSMFAG00000038577	MTMR14	ENSG00000163719	MTMR14	64419	1	0	0	0	0	0	0	0	0	0	0	0	0	0	0	0	0	0	0	0	0	0	1
633	ENSMFAG00000038584	MTMR10	ENSG00000166912	MTMR10	54893	1	0	0	0	0	0	0	0	0	0	0	0	0	0	0	0	0	0	0	0	0	0	1
634	ENSMFAG00000038604	CERS2	ENSG00000143418	CERS2	29956	1	0	0	1	1	0	0	0	0	0	0	0	0	0	0	0	0	0	0	0	0	1	1
635	ENSMFAG00000038642	WDR13	ENSG00000101940	WDR13	64743	0	1	0	0	0	0	0	0	0	0	0	0	0	0	0	0	0	0	0	0	0	0	1
636	ENSMFAG00000038644	RTN4RL2	ENSG00000186907	RTN4RL2	349667	0	1	0	0	0	1	0	0	0	0	0	0	0	0	0	0	0	0	0	0	0	0	1
637	ENSMFAG00000038649	ENSMFAG00000038649	ENSG00000092758	COL9A3	1299	0	1	0	0	0	0	0	0	0	0	0	0	0	0	0	0	0	0	0	0	0	0	1
638	ENSMFAG00000038654	CCDC163	ENSG00000280670	CCDC163	126661	1	0	0	0	0	0	0	0	0	0	0	0	0	0	0	0	0	0	0	0	0	0	1
639	ENSMFAG00000038681	VPS26B	ENSG00000151502	VPS26B	112936	0	1	0	0	0	0	0	0	0	0	0	0	0	0	0	0	0	0	0	0	0	0	1
640	ENSMFAG00000038698	ENSMFAG00000038698				0	1	NA	NA	NA	NA	NA	NA	NA	NA	NA	NA	NA	NA	NA	NA	NA	NA	NA	NA	NA	NA	NA
641	ENSMFAG00000038734	ENSMFAG00000038734	ENSG00000139865	TTC6	319089	0	1	0	0	0	0	0	0	0	0	0	0	0	0	0	0	0	0	0	0	0	0	1
642	ENSMFAG00000038754	PLIN3	ENSG00000105355	PLIN3	10226	1	0	0	0	0	0	0	0	0	0	0	0	0	0	0	0	0	0	0	0	0	0	1
643	ENSMFAG00000038757	SLC37A3	ENSG00000157800	SLC37A3	84255	0	1	0	0	0	0	0	0	0	0	0	0	0	0	0	0	0	0	0	0	0	0	1
644	ENSMFAG00000038768	ZNF487	ENSG00000243660	ZNF487	642819	1	0	0	0	0	0	0	0	0	0	0	0	0	0	0	0	0	0	0	0	0	0	1
645	ENSMFAG00000038789	CLIC4	ENSG00000169504	CLIC4	25932	1	0	0	0	0	0	0	0	0	0	0	0	0	1	0	0	0	0	0	0	1	0	1
646	ENSMFAG00000038796	SEC24D	ENSG00000150961	SEC24D	9871	0	1	0	0	0	0	0	0	0	0	0	0	0	0	0	0	0	0	0	0	0	0	1
647	ENSMFAG00000038797	USP43	ENSG00000154914	USP43	124739	0	1	0	0	0	0	0	0	0	0	0	0	0	0	0	0	0	0	0	0	0	0	1
648	ENSMFAG00000038838	PLCL1	ENSG00000115896	PLCL1	5334	1	0	0	0	0	0	0	0	0	0	0	0	0	0	0	0	0	1	0	0	0	0	1
649	ENSMFAG00000038855	SLC12A4	ENSG00000124067	SLC12A4	6560	1	0	0	0	0	0	0	0	0	0	0	0	0	0	0	0	0	0	0	0	1	0	1
650	ENSMFAG00000038894	TTYH2	ENSG00000141540	TTYH2	94015	1	0	0	0	0	0	0	0	0	0	0	0	0	0	0	0	0	0	0	0	1	0	1
651	ENSMFAG00000039008	RUNDC3A	ENSG00000108309	RUNDC3A	10900	0	1	0	0	0	0	0	0	0	0	0	1	0	0	0	0	0	0	0	0	0	0	1
652	ENSMFAG00000039026	COA1	ENSG00000106603	COA1	55744	0	1	0	0	0	0	0	0	0	0	0	0	0	0	0	0	0	0	0	0	0	0	1
653	ENSMFAG00000039042	KANSL2	ENSG00000139620	KANSL2	54934	1	0	0	0	0	0	0	0	0	0	0	0	0	0	0	0	0	0	0	0	0	0	1
654	ENSMFAG00000039075	GRM1	ENSG00000152822	GRM1	2911	0	1	1	0	0	0	1	0	1	0	1	0	0	0	1	0	0	0	0	1	0	0	1
655	ENSMFAG00000039090	PTAR1	ENSG00000188647	PTAR1	375743	1	0	0	0	0	0	0	0	0	0	0	0	0	0	0	0	0	0	0	0	0	0	1
656	ENSMFAG00000039094	STK26	ENSG00000134602	STK26	51765	1	0	0	0	0	0	0	0	0	0	0	0	0	0	0	0	0	0	0	0	0	0	1
657	ENSMFAG00000039102	PDE6B	ENSG00000133256	PDE6B	5158	0	1	0	0	0	0	0	0	0	0	0	0	0	0	0	0	0	0	0	0	0	0	1
658	ENSMFAG00000039103	ENSMFAG00000039103	ENSG00000183317	EPHA10	284656	0	1	0	0	0	1	0	0	0	0	0	0	0	0	0	0	0	0	0	0	0	0	1
659	ENSMFAG00000039131	CD55	ENSG00000196352	CD55	1604	1	0	0	0	0	0	0	0	1	0	0	0	0	0	0	0	0	0	0	0	0	0	1
660	ENSMFAG00000039143	BCL2L11	ENSG00000153094	BCL2L11	10018	1	0	0	0	0	0	0	0	0	0	0	0	0	1	0	0	0	0	0	0	0	0	1
661	ENSMFAG00000039177	ADAM17	ENSG00000151694	ADAM17	6868	1	0	1	0	0	0	0	0	0	0	0	0	0	1	0	0	0	1	0	0	0	0	1
662	ENSMFAG00000039184	SCARB2	ENSG00000138760	SCARB2	950	1	0	0	0	0	0	0	0	0	0	0	0	0	0	0	0	0	0	0	0	0	0	1
663	ENSMFAG00000039202	PNCK	ENSG00000130822	PNCK	139728	0	1	0	0	0	0	0	0	0	0	0	0	0	0	0	0	0	0	0	0	0	0	1
664	ENSMFAG00000039246	NME6	ENSG00000172113	NME6	10201	1	0	0	0	0	0	0	0	0	0	0	0	0	1	0	0	0	0	0	0	0	0	1
665	ENSMFAG00000039255	CTTNBP2	ENSG00000077063	CTTNBP2	83992	1	0	0	0	0	0	0	0	0	0	0	0	0	0	0	0	0	0	0	0	0	0	1
666	ENSMFAG00000039268	CPNE5	ENSG00000124772	CPNE5	57699	0	1	0	0	0	1	0	0	0	0	0	0	0	1	0	0	0	0	0	0	0	0	1
667	ENSMFAG00000039290	ZNRF1	ENSG00000186187	ZNRF1	84937	0	1	0	0	0	0	0	0	0	0	0	0	0	0	0	0	0	0	0	0	0	0	1
668	ENSMFAG00000039306	ENSMFAG00000039306	ENSG00000100167	SEPTIN3	55964	0	1	0	0	0	0	0	0	0	0	0	0	0	0	0	0	0	0	0	0	0	0	1
669	ENSMFAG00000039316	MYH10	ENSG00000133026	MYH10	4628	0	1	0	0	1	0	0	0	0	1	0	0	0	0	0	1	0	0	0	0	0	0	1
670	ENSMFAG00000039324	DDA1	ENSG00000130311	DDA1	79016	0	1	0	0	0	0	0	0	0	0	0	0	0	0	0	0	0	0	0	0	0	0	1
671	ENSMFAG00000039347	OTUD5	ENSG00000068308	OTUD5	55593	0	1	0	0	0	0	0	0	0	0	0	0	0	0	0	0	0	0	0	0	0	0	1
672	ENSMFAG00000039357	TYMS	ENSG00000176890	TYMS	7298	1	0	0	0	0	0	0	0	0	0	0	0	0	1	0	0	0	0	0	0	0	0	1
673	ENSMFAG00000039378	PYGM	ENSG00000068976	PYGM	5837	1	0	0	0	0	0	0	0	0	0	0	0	0	0	0	0	0	0	0	0	0	0	1
674	ENSMFAG00000039379	CTPS1	ENSG00000171793	CTPS1	1503	0	1	0	0	0	0	0	0	0	0	0	0	0	0	0	0	0	0	0	0	0	0	1
675	ENSMFAG00000039426	ISM2	ENSG00000100593	ISM2	145501	1	0	0	0	0	0	0	0	0	0	0	0	0	0	0	0	0	0	0	0	0	0	1
676	ENSMFAG00000039452	MYRF	ENSG00000124920	MYRF	745	1	0	0	1	1	0	0	0	0	0	0	0	0	0	0	0	0	0	1	0	0	0	1
677	ENSMFAG00000039462	CCNF	ENSG00000162063	CCNF	899	0	1	0	0	0	0	0	0	0	0	0	0	0	0	0	1	0	0	0	0	0	0	1
678	ENSMFAG00000039483	MAP1S	ENSG00000130479	MAP1S	55201	0	1	0	0	0	1	0	0	0	0	0	0	0	0	0	1	0	0	0	0	0	0	1
679	ENSMFAG00000039503	SLC25A23	ENSG00000125648	SLC25A23	79085	0	1	0	0	0	0	0	0	1	0	0	0	0	0	0	0	0	0	0	0	0	0	1
680	ENSMFAG00000039537	ENSMFAG00000039537				0	1	NA	NA	NA	NA	NA	NA	NA	NA	NA	NA	NA	NA	NA	NA	NA	NA	NA	NA	NA	NA	NA
681	ENSMFAG00000039580	NYAP1	ENSG00000166924	NYAP1	222950	0	1	0	0	0	1	0	0	0	0	0	0	0	0	0	0	0	0	0	0	0	0	1
682	ENSMFAG00000039583	NPTX2	ENSG00000106236	NPTX2	4885	0	1	1	0	0	0	1	0	0	0	1	0	0	0	0	0	0	0	0	0	0	0	1
683	ENSMFAG00000039592	ST3GAL4	ENSG00000110080	ST3GAL4	6484	1	0	0	0	0	0	0	0	0	0	0	0	0	0	0	0	0	0	0	0	0	1	1
684	ENSMFAG00000039601	WWC1	ENSG00000113645	WWC1	23286	0	1	0	0	0	0	0	0	0	0	0	0	0	1	0	0	0	0	0	0	0	0	1
685	ENSMFAG00000039604	ACTC1	ENSG00000159251	ACTC1	70	0	1	0	0	0	1	0	0	0	0	1	0	0	0	0	1	0	0	0	0	0	0	1
686	ENSMFAG00000039614	ENSMFAG00000039614	ENSG00000196839	ADA	100	0	1	0	0	0	0	1	0	0	1	1	1	0	0	0	0	0	0	0	0	0	0	1
687	ENSMFAG00000039619	MADD	ENSG00000110514	MADD	8567	0	1	0	0	0	0	0	0	0	0	0	0	0	0	0	0	0	0	0	0	0	0	1
688	ENSMFAG00000039623	NPC1	ENSG00000141458	NPC1	4864	1	0	0	0	0	0	0	0	0	0	0	0	0	0	0	0	0	0	0	0	0	0	1
689	ENSMFAG00000039644	MINDY1	ENSG00000143409	MINDY1	55793	1	0	0	0	0	0	0	0	0	0	0	0	0	0	0	0	0	0	0	0	0	0	1
690	ENSMFAG00000039673	ALDH6A1	ENSG00000119711	ALDH6A1	4329	1	0	0	0	0	0	0	0	0	0	0	0	0	0	0	0	0	0	0	0	0	0	1
691	ENSMFAG00000039710	MKLN1	ENSG00000128585	MKLN1	4289	1	0	0	0	0	0	0	0	0	0	0	0	0	0	0	0	0	0	0	0	0	0	1
692	ENSMFAG00000039714	MAN1A1	ENSG00000111885	MAN1A1	4121	0	1	0	0	0	0	0	0	0	0	0	0	0	0	0	0	0	0	0	0	0	0	1
693	ENSMFAG00000039721	ZNF557	ENSG00000130544	ZNF557	79230	1	0	0	0	0	0	0	0	0	0	0	0	0	0	0	0	0	0	0	0	0	0	1
694	ENSMFAG00000039731	QDPR	ENSG00000151552	QDPR	5860	1	0	0	0	0	0	0	0	0	0	0	0	0	0	0	0	0	0	0	0	0	0	1
695	ENSMFAG00000039840	SLC6A7	ENSG00000011083	SLC6A7	6534	0	1	0	0	0	0	0	0	1	1	0	0	0	0	0	0	0	0	0	0	0	0	1
696	ENSMFAG00000039847	ATP6V0A2	ENSG00000185344	ATP6V0A2	23545	1	0	0	0	0	0	0	0	1	0	0	0	0	0	0	0	0	0	0	0	0	0	1
697	ENSMFAG00000039868	PITPNM3	ENSG00000091622	PITPNM3	83394	0	1	0	0	0	0	0	0	0	0	0	0	0	0	0	0	0	0	0	0	0	0	1
698	ENSMFAG00000039875	EDIL3	ENSG00000164176	EDIL3	10085	1	0	0	0	0	0	0	0	0	0	0	0	0	0	0	0	0	0	0	0	0	0	1
699	ENSMFAG00000039905	URB2	ENSG00000135763	URB2	9816	1	0	0	0	0	0	0	0	0	0	0	0	0	0	0	0	0	0	0	0	0	0	1
700	ENSMFAG00000039935	PALM3	ENSG00000187867	PALM3	342979	0	1	0	0	0	0	0	0	0	0	0	0	0	0	0	0	0	0	0	0	0	0	1
701	ENSMFAG00000039992	MFAP3L	ENSG00000198948	MFAP3L	9848	1	0	0	0	0	0	0	0	0	0	0	0	0	0	0	0	0	0	0	0	0	0	1
702	ENSMFAG00000040017	TRAF6	ENSG00000175104	TRAF6	7189	1	0	0	0	0	0	0	0	0	0	0	0	0	0	0	0	1	1	0	0	0	0	1
703	ENSMFAG00000040025	TAGLN2	ENSG00000158710	TAGLN2	8407	1	0	0	0	0	0	0	0	0	0	0	0	0	0	0	0	0	0	0	0	0	0	1
704	ENSMFAG00000040032	AP3B1	ENSG00000132842	AP3B1	8546	1	0	0	0	0	0	0	0	1	0	0	0	0	0	0	0	0	0	0	0	0	0	1
705	ENSMFAG00000040093	PHACTR4	ENSG00000204138	PHACTR4	65979	1	0	0	0	0	0	0	0	0	0	0	0	0	0	0	0	0	0	0	0	0	0	1
706	ENSMFAG00000040109	FRMD4B	ENSG00000114541	FRMD4B	23150	1	0	0	0	0	0	0	0	0	0	0	0	0	0	0	0	0	0	0	0	0	0	1
707	ENSMFAG00000040121	PIP4K2C	ENSG00000166908	PIP4K2C	79837	0	1	0	0	1	0	0	0	0	0	0	0	0	0	0	0	0	0	0	0	0	0	1
708	ENSMFAG00000040128	CLDN11	ENSG00000013297	CLDN11	5010	1	0	0	1	0	0	0	0	0	0	0	0	0	0	0	0	0	0	0	0	0	0	1
709	ENSMFAG00000040164	CNR1	ENSG00000118432	CNR1	1268	0	1	1	0	0	1	1	1	1	1	1	0	0	0	1	0	0	0	0	0	0	0	1
710	ENSMFAG00000040171	ERBB3	ENSG00000065361	ERBB3	2065	1	0	0	1	0	0	0	0	0	1	0	0	0	0	0	0	0	0	1	0	0	0	1
711	ENSMFAG00000040188	PPP1R14A	ENSG00000167641	PPP1R14A	94274	1	0	0	0	0	0	0	0	0	0	0	0	0	0	0	0	0	0	0	0	0	0	1
712	ENSMFAG00000040195	TFEB	ENSG00000112561	TFEB	7942	1	0	0	0	0	0	0	0	0	0	0	0	0	0	0	0	0	0	0	0	0	0	1
713	ENSMFAG00000040198	SYNE3	ENSG00000176438	SYNE3	161176	1	0	0	0	0	0	0	0	0	0	0	0	0	0	0	0	0	0	0	0	0	0	1
714	ENSMFAG00000040208	PRRG3	ENSG00000130032	PRRG3	79057	0	1	0	0	0	0	0	0	0	0	0	0	0	0	0	0	0	0	0	0	0	0	1
715	ENSMFAG00000040214	CBARP	ENSG00000099625	CBARP	255057	0	1	0	0	0	0	0	0	1	1	0	0	0	0	0	0	0	0	0	0	0	0	1
716	ENSMFAG00000040224	ANKIB1	ENSG00000001629	ANKIB1	54467	1	0	0	0	0	0	0	0	0	0	0	0	0	0	0	0	0	0	0	0	0	0	1
717	ENSMFAG00000040259	SPTLC2	ENSG00000100596	SPTLC2	9517	1	0	0	0	0	0	0	0	0	0	0	0	0	0	0	0	0	0	0	0	0	1	1
718	ENSMFAG00000040268	ENSMFAG00000040268				1	0	NA	NA	NA	NA	NA	NA	NA	NA	NA	NA	NA	NA	NA	NA	NA	NA	NA	NA	NA	NA	NA
719	ENSMFAG00000040273	SNX1	ENSG00000028528	SNX1	6642	1	0	0	0	0	0	0	0	0	0	0	0	0	0	0	0	0	0	0	0	0	0	1
720	ENSMFAG00000040277	LASP1	ENSG00000002834	LASP1	3927	0	1	0	0	0	0	0	0	0	0	0	0	0	0	0	0	0	0	0	0	0	0	1
721	ENSMFAG00000040290	DEPTOR	ENSG00000155792	DEPTOR	64798	1	0	0	0	0	0	0	0	0	0	0	0	0	0	0	0	0	0	0	0	0	0	1
722	ENSMFAG00000040311	TMEM130	ENSG00000166448	TMEM130	222865	0	1	0	0	0	0	0	0	0	0	0	0	0	0	0	0	0	0	0	0	0	0	1
723	ENSMFAG00000040378	HHIP	ENSG00000164161	HHIP	64399	1	0	0	0	0	0	0	0	0	0	0	0	0	0	0	0	0	0	0	0	0	0	1
724	ENSMFAG00000040521	ELOVL5	ENSG00000012660	ELOVL5	60481	1	0	0	0	0	0	0	0	0	0	0	0	0	0	0	0	0	0	0	0	0	1	1
725	ENSMFAG00000040533	ENSMFAG00000040533	ENSG00000160223	ICOSLG	23308	0	1	0	0	0	0	0	0	0	0	0	0	0	0	0	0	0	0	0	0	0	0	1
			ENSG00000277117	FP565260.3	102723996	0	1	0	0	0	0	0	0	0	0	0	0	0	0	0	0	0	0	0	0	0	0	1
726	ENSMFAG00000040536	TNFAIP2	ENSG00000185215	TNFAIP2	7127	0	1	0	0	0	0	0	0	0	0	0	0	0	0	0	0	0	0	0	0	0	0	1
727	ENSMFAG00000040584	TNKS1BP1	ENSG00000149115	TNKS1BP1	85456	0	1	0	0	0	0	0	0	0	0	0	0	0	0	0	0	0	0	0	0	0	0	1
728	ENSMFAG00000040590	CYP4V2	ENSG00000145476	CYP4V2	285440	1	0	0	0	0	0	0	0	0	0	0	0	0	0	0	0	0	0	0	0	0	0	1
729	ENSMFAG00000040598	PNPLA1	ENSG00000180316	PNPLA1	285848	0	1	0	0	0	0	0	0	0	0	0	0	0	0	0	0	0	0	0	0	0	1	1
730	ENSMFAG00000040625	MAST3	ENSG00000099308	MAST3	23031	0	1	0	0	0	0	0	0	0	0	0	0	0	0	0	0	0	0	0	0	0	0	1
731	ENSMFAG00000040673	FAM92B	ENSG00000153789	FAM92B	339145	0	1	0	0	0	0	0	0	0	0	0	0	0	0	0	0	0	0	0	0	0	0	1
732	ENSMFAG00000040716	TSSK6	ENSG00000178093	TSSK6	83983	1	0	0	0	0	0	0	0	0	0	0	0	0	0	0	0	0	0	0	0	0	0	1
733	ENSMFAG00000040731	HELQ	ENSG00000163312	HELQ	113510	1	0	0	0	0	0	0	0	0	0	0	0	0	0	0	0	0	0	0	0	0	0	1
734	ENSMFAG00000040736	GPSM1	ENSG00000160360	GPSM1	26086	0	1	0	0	0	0	0	0	0	0	0	0	0	0	0	0	0	0	0	1	0	0	1
735	ENSMFAG00000040761	ARHGEF37	ENSG00000183111	ARHGEF37	389337	1	0	0	0	0	0	0	0	0	0	0	0	0	0	0	0	0	0	0	0	0	0	1
736	ENSMFAG00000040762	FADS3	ENSG00000221968	FADS3	3995	0	1	0	0	0	0	0	0	0	0	0	0	0	0	0	0	0	0	0	0	0	0	1
737	ENSMFAG00000040783	RRM2	ENSG00000171848	RRM2	6241	1	0	0	0	0	0	0	0	0	0	0	0	0	0	0	0	0	0	0	0	0	0	1
738	ENSMFAG00000040804	CHL1	ENSG00000134121	CHL1	10752	0	1	0	0	0	1	0	0	0	0	0	0	0	0	0	0	0	0	0	0	0	0	1
739	ENSMFAG00000040808	OLIG2	ENSG00000205927	OLIG2	10215	1	0	0	1	1	0	0	0	0	0	0	0	0	0	0	0	0	0	0	0	0	0	1
740	ENSMFAG00000040833	NPSR1	ENSG00000187258	NPSR1	387129	0	1	0	0	0	0	0	0	1	0	0	0	0	0	0	0	0	0	0	0	0	0	1
741	ENSMFAG00000040977	CA14	ENSG00000118298	CA14	23632	1	0	0	0	0	0	0	0	0	0	0	0	0	0	0	0	0	0	0	0	1	0	1
742	ENSMFAG00000041003	GAP43	ENSG00000172020	GAP43	2596	0	1	0	1	1	1	0	1	0	0	0	0	0	1	0	0	0	0	0	0	0	0	1
743	ENSMFAG00000041061	PLEKHB1	ENSG00000021300	PLEKHB1	58473	1	0	0	0	0	0	0	0	0	0	0	0	0	0	0	0	0	0	0	0	0	0	1
744	ENSMFAG00000041110	EFNA1	ENSG00000169242	EFNA1	1942	1	0	0	0	0	0	0	0	0	0	0	0	0	0	0	0	0	0	0	0	0	0	1
745	ENSMFAG00000041121	MOBP	ENSG00000168314	MOBP	4336	1	0	0	1	0	0	0	0	0	0	0	0	0	0	0	0	0	0	0	0	0	0	1
746	ENSMFAG00000041182	HPN	ENSG00000105707	HPN	3249	1	0	0	0	0	0	0	0	0	0	0	0	0	1	0	0	0	0	0	0	0	0	1
747	ENSMFAG00000041192	ARHGAP35	ENSG00000160007	ARHGAP35	2909	0	1	0	0	1	1	0	1	0	0	1	0	1	0	0	1	0	0	0	0	0	0	1
748	ENSMFAG00000041203	ABCB7	ENSG00000131269	ABCB7	22	1	0	0	0	0	0	0	0	1	0	0	0	0	0	0	0	0	0	0	0	0	0	1
749	ENSMFAG00000041241	UBTF	ENSG00000108312	UBTF	7343	0	1	0	0	0	0	0	0	0	0	0	0	0	0	0	0	0	0	0	0	0	0	1
750	ENSMFAG00000041328	SHC3	ENSG00000148082	SHC3	53358	0	1	0	0	0	1	0	0	0	0	0	0	0	0	0	0	0	0	0	0	0	0	1
751	ENSMFAG00000041347	FOXN2	ENSG00000170802	FOXN2	3344	1	0	0	0	0	0	0	0	0	0	0	0	0	0	0	0	0	0	0	0	0	0	1
752	ENSMFAG00000041353	ENSMFAG00000041353				0	1	NA	NA	NA	NA	NA	NA	NA	NA	NA	NA	NA	NA	NA	NA	NA	NA	NA	NA	NA	NA	NA
753	ENSMFAG00000041363	ATP2C2	ENSG00000064270	ATP2C2	9914	0	1	0	0	0	0	0	0	1	0	0	0	0	0	0	0	0	0	0	0	0	0	1
754	ENSMFAG00000041392	SEMA6A	ENSG00000092421	SEMA6A	57556	1	0	0	0	1	0	0	0	0	0	0	0	0	1	0	0	0	0	0	0	0	0	1
755	ENSMFAG00000041403	GRASP	ENSG00000161835	GRASP	160622	0	1	0	0	0	0	0	0	0	1	0	0	0	0	0	0	0	0	0	0	0	0	1
756	ENSMFAG00000041410	SHISAL1	ENSG00000138944	SHISAL1	85352	0	1	0	0	0	0	0	0	0	0	0	0	0	0	0	0	0	0	0	0	0	0	1
757	ENSMFAG00000041421	ZNF555	ENSG00000186300	ZNF555	148254	1	0	0	0	0	0	0	0	0	0	0	0	0	0	0	0	0	0	0	0	0	0	1
758	ENSMFAG00000041433	SSBP4	ENSG00000130511	SSBP4	170463	0	1	0	0	0	0	0	0	0	0	0	0	0	0	0	0	0	0	0	0	0	0	1
759	ENSMFAG00000041435	KCNK1	ENSG00000135750	KCNK1	3775	0	1	1	0	0	0	0	0	1	0	1	0	0	0	0	0	0	0	0	0	0	0	1
760	ENSMFAG00000041475	SMIM1	ENSG00000235169	SMIM1	388588	0	1	0	0	0	0	0	0	0	0	0	0	0	0	0	0	0	0	0	0	0	0	1
761	ENSMFAG00000041482	DBH	ENSG00000123454	DBH	1621	0	1	1	0	0	0	1	0	0	1	1	0	0	0	0	1	0	0	0	0	0	0	1
762	ENSMFAG00000041494	PPP1R9B	ENSG00000108819	PPP1R9B	84687	0	1	1	0	0	0	1	0	0	0	0	1	1	1	0	1	0	0	0	0	0	0	1
763	ENSMFAG00000041506	YDJC	ENSG00000161179	YDJC	150223	0	1	0	0	0	0	0	0	0	0	0	0	0	0	0	0	0	0	0	0	0	0	1
764	ENSMFAG00000041514	PAX2	ENSG00000075891	PAX2	5076	0	1	0	1	0	1	0	0	0	0	0	0	0	0	0	1	0	0	0	0	0	0	1
765	ENSMFAG00000041526	DHX40	ENSG00000108406	DHX40	79665	1	0	0	0	0	0	0	0	0	0	0	0	0	0	0	0	0	0	0	0	0	0	1
766	ENSMFAG00000041563	CLDND1	ENSG00000080822	CLDND1	56650	1	0	0	0	0	0	0	0	0	0	0	0	0	0	0	0	0	0	0	0	0	0	1
767	ENSMFAG00000041572	DTX4	ENSG00000110042	DTX4	23220	0	1	0	0	0	0	0	0	0	0	0	0	0	0	0	0	0	0	0	0	0	0	1
768	ENSMFAG00000041605	PPP4R1	ENSG00000154845	PPP4R1	9989	1	0	0	0	0	0	0	0	0	0	0	0	0	0	0	0	0	0	0	0	0	0	1
769	ENSMFAG00000041636	SAMD4A	ENSG00000020577	SAMD4A	23034	0	1	0	0	0	0	0	0	0	0	0	0	0	0	0	0	0	0	0	0	0	0	1
770	ENSMFAG00000041637	FBXL18	ENSG00000155034	FBXL18	80028	0	1	0	0	0	0	0	0	0	0	0	0	0	0	0	0	0	0	0	0	0	0	1
771	ENSMFAG00000041700	ACTN2	ENSG00000077522	ACTN2	88	0	1	1	0	1	1	0	0	1	1	1	0	0	0	0	1	0	0	0	0	0	0	1
772	ENSMFAG00000041730	RASD1	ENSG00000108551	RASD1	51655	0	1	0	0	0	0	0	0	0	0	0	1	0	0	0	0	0	0	0	1	0	0	1
773	ENSMFAG00000041734	ITCH	ENSG00000078747	ITCH	83737	1	0	0	0	0	0	0	0	0	0	0	0	0	1	0	0	1	0	0	0	0	0	1
774	ENSMFAG00000041787	ENSMFAG00000041787				0	1	NA	NA	NA	NA	NA	NA	NA	NA	NA	NA	NA	NA	NA	NA	NA	NA	NA	NA	NA	NA	NA
775	ENSMFAG00000041822	B3GLCT	ENSG00000187676	B3GLCT	145173	1	0	0	0	0	0	0	0	0	0	0	0	0	0	0	0	0	0	0	0	0	0	1
776	ENSMFAG00000041825	CHD7	ENSG00000171316	CHD7	55636	1	0	0	0	1	0	0	0	1	1	1	0	0	1	0	0	0	1	0	0	0	0	1
777	ENSMFAG00000041837	C10orf90	ENSG00000154493	C10orf90	118611	1	0	0	0	0	0	0	0	0	0	0	0	0	0	0	0	0	0	0	0	0	0	1
778	ENSMFAG00000041884	ST6GALNAC5	ENSG00000117069	ST6GALNAC5	81849	0	1	0	0	0	0	0	0	0	0	0	0	0	0	0	0	0	0	0	0	0	1	1
779	ENSMFAG00000041890	TBC1D24	ENSG00000162065	TBC1D24	57465	0	1	0	0	0	0	0	0	0	0	0	0	0	0	0	0	0	0	0	0	0	0	1
780	ENSMFAG00000041945	DPP4	ENSG00000197635	DPP4	1803	1	0	0	0	0	0	0	0	0	1	0	0	0	0	0	0	0	0	0	0	0	0	1
781	ENSMFAG00000041988	MBP	ENSG00000197971	MBP	4155	1	0	0	1	0	0	0	0	0	0	0	0	0	0	0	0	0	1	0	0	0	0	1
782	ENSMFAG00000041999	KCNJ5	ENSG00000120457	KCNJ5	3762	0	1	1	0	0	0	0	0	1	0	1	0	0	0	0	1	0	0	0	1	0	0	1
783	ENSMFAG00000042006	ELOVL1	ENSG00000066322	ELOVL1	64834	1	0	0	0	0	0	0	0	0	0	0	0	0	0	0	0	0	1	0	0	0	1	1
784	ENSMFAG00000042021	FKBP1A				0	1	NA	NA	NA	NA	NA	NA	NA	NA	NA	NA	NA	NA	NA	NA	NA	NA	NA	NA	NA	NA	NA
785	ENSMFAG00000042025	MTCH1	ENSG00000137409	MTCH1	23787	0	1	0	0	0	0	0	0	0	0	0	0	0	0	0	0	0	0	0	0	0	0	1
786	ENSMFAG00000042033	TCP11L2	ENSG00000166046	TCP11L2	255394	1	0	0	0	0	0	0	0	0	0	0	0	0	0	0	0	0	0	0	0	0	0	1
787	ENSMFAG00000042034	AMFR	ENSG00000159461	AMFR	267	0	1	0	0	0	0	1	0	0	0	0	0	0	0	0	0	0	0	0	0	0	0	1
788	ENSMFAG00000042049	LAPTM4B	ENSG00000104341	LAPTM4B	55353	1	0	0	0	0	0	0	0	0	0	0	0	0	0	0	0	0	0	0	0	0	0	1
789	ENSMFAG00000042061	TMEM139	ENSG00000178826	TMEM139	135932	1	0	0	0	0	0	0	0	0	0	0	0	0	0	0	0	0	0	0	0	0	0	1
790	ENSMFAG00000042066	SEPTIN11	ENSG00000138758	SEPTIN11	55752	0	1	0	0	1	0	0	0	0	0	0	0	0	0	0	0	0	0	0	0	0	0	1
791	ENSMFAG00000042078	DOK1	ENSG00000115325	DOK1	1796	1	0	0	0	0	0	0	0	0	0	0	0	0	0	0	0	0	0	0	0	0	0	1
792	ENSMFAG00000042082	PID1	ENSG00000153823	PID1	55022	0	1	1	0	0	1	0	0	1	0	0	0	0	0	0	0	0	0	0	0	0	0	1
793	ENSMFAG00000042091	RTN4RL1	ENSG00000185924	RTN4RL1	146760	0	1	0	0	0	1	0	0	0	0	0	0	1	0	0	0	0	0	0	0	0	0	1
794	ENSMFAG00000042104	ENSMFAG00000042104				1	0	NA	NA	NA	NA	NA	NA	NA	NA	NA	NA	NA	NA	NA	NA	NA	NA	NA	NA	NA	NA	NA
795	ENSMFAG00000042106	GABBR2	ENSG00000136928	GABBR2	9568	0	1	1	0	0	0	0	0	0	0	0	0	0	0	1	0	0	0	0	0	0	0	1
796	ENSMFAG00000042129	SHROOM4	ENSG00000158352	SHROOM4	57477	1	0	0	0	0	0	0	0	0	0	0	0	0	0	0	0	0	0	0	0	0	0	1
797	ENSMFAG00000042131	SUV39H1	ENSG00000101945	SUV39H1	6839	0	1	0	0	0	0	0	0	0	0	0	0	0	0	0	0	0	0	0	0	0	0	1
798	ENSMFAG00000042148	DGKB	ENSG00000136267	DGKB	1607	0	1	1	0	1	0	0	0	0	0	0	0	0	0	0	0	0	0	0	0	0	0	1
799	ENSMFAG00000042158	CDH4	ENSG00000179242	CDH4	1002	0	1	0	0	1	1	0	0	0	0	0	0	0	1	0	1	0	0	0	0	0	0	1
800	ENSMFAG00000042174	TP53RK	ENSG00000172315	TP53RK	112858	1	0	0	0	0	0	0	0	0	0	0	0	0	0	0	0	0	0	0	0	0	0	1
801	ENSMFAG00000042176	FFAR4	ENSG00000186188	FFAR4	338557	0	1	0	0	0	0	0	0	1	1	0	1	0	0	0	0	0	0	0	0	0	0	1
802	ENSMFAG00000042179	SIRPA	ENSG00000101307	SIRPB1	10326	0	1	0	0	0	0	0	0	0	1	0	0	0	0	0	0	0	0	0	0	0	0	1
			ENSG00000198053	SIRPA	140885	0	1	0	0	0	0	0	0	0	1	0	0	0	0	0	0	1	0	0	0	0	0	1
803	ENSMFAG00000042205	JPH3	ENSG00000154118	JPH3	57338	0	1	1	0	0	0	1	0	1	0	0	0	0	0	0	0	0	0	0	0	0	0	1
804	ENSMFAG00000042263	VSTM2B	ENSG00000187135	VSTM2B	342865	0	1	0	0	0	0	0	0	0	0	0	0	0	0	0	0	0	0	0	0	0	0	1
805	ENSMFAG00000042280	SLC38A9	ENSG00000177058	SLC38A9	153129	1	0	0	0	0	0	0	0	0	0	0	0	0	0	0	0	0	0	0	0	1	0	1
806	ENSMFAG00000042297	CRB2	ENSG00000148204	CRB2	286204	0	1	0	0	0	0	0	0	0	0	0	0	0	0	0	0	0	0	0	0	0	0	1
807	ENSMFAG00000042298	ENSMFAG00000042298				0	1	NA	NA	NA	NA	NA	NA	NA	NA	NA	NA	NA	NA	NA	NA	NA	NA	NA	NA	NA	NA	NA
808	ENSMFAG00000042304	DPF1	ENSG00000011332	DPF1	8193	0	1	0	0	0	0	0	0	0	0	0	0	0	0	0	0	0	0	0	0	0	0	1
809	ENSMFAG00000042307	MYO1G	ENSG00000136286	MYO1G	64005	0	1	0	0	0	0	0	0	0	0	0	0	0	0	0	1	0	0	0	0	0	0	1
810	ENSMFAG00000042320	PPP1R26	ENSG00000196422	PPP1R26	9858	0	1	0	0	0	0	0	0	0	0	0	0	0	0	0	0	0	0	0	0	0	0	1
811	ENSMFAG00000042332	HAUS4	ENSG00000092036	HAUS4	54930	1	0	0	0	0	0	0	0	0	0	0	0	0	0	0	0	0	0	0	0	0	0	1
			ENSG00000259132	AL132780.3		1	0	NA	NA	NA	NA	NA	NA	NA	NA	NA	NA	NA	NA	NA	NA	NA	NA	NA	NA	NA	NA	NA
812	ENSMFAG00000042354	RASSF2	ENSG00000101265	RASSF2	9770	1	0	0	0	0	0	0	0	0	0	0	0	0	0	0	0	1	1	0	0	0	0	1
813	ENSMFAG00000042357	ANXA1	ENSG00000135046	ANXA1	301	1	0	0	1	0	0	0	0	0	1	0	0	0	1	0	0	0	0	0	0	1	0	1
814	ENSMFAG00000042363	VWA3B	ENSG00000168658	VWA3B	200403	0	1	0	0	0	0	0	0	0	0	0	0	0	0	0	0	0	0	0	0	0	0	1
815	ENSMFAG00000042398	KCNG3	ENSG00000171126	KCNG3	170850	0	1	0	0	0	0	0	0	1	0	1	0	0	0	0	0	0	0	0	0	0	0	1
816	ENSMFAG00000042406	ASPHD1	ENSG00000174939	ASPHD1	253982	0	1	0	0	0	0	0	0	0	0	0	0	0	0	0	0	0	0	0	0	0	0	1
817	ENSMFAG00000042444	ENSMFAG00000042444	ENSG00000214013	GANC	2595	1	0	0	0	0	0	0	0	0	0	0	0	0	0	0	0	0	0	0	0	0	0	1
818	ENSMFAG00000042458	FAM163B	ENSG00000196990	FAM163B	642968	0	1	0	0	0	0	0	0	0	0	0	0	0	0	0	0	0	0	0	0	0	0	1
819	ENSMFAG00000042536	DTNBP1	ENSG00000047579	DTNBP1	84062	0	1	1	0	0	1	0	0	0	1	0	0	0	0	0	1	0	0	0	0	0	0	1
820	ENSMFAG00000042546	RBP4	ENSG00000138207	RBP4	5950	0	1	0	0	0	0	0	0	0	1	0	0	0	1	0	0	0	0	0	0	0	0	1
821	ENSMFAG00000042553	PRKCG	ENSG00000126583	PRKCG	5582	0	1	1	0	0	0	1	0	0	1	0	0	0	0	1	0	0	0	0	1	0	0	1
822	ENSMFAG00000042590	KCNQ2	ENSG00000075043	KCNQ2	3785	0	1	1	0	0	0	0	0	1	0	1	0	0	0	0	0	0	0	0	0	0	0	1
823	ENSMFAG00000042597	WFDC1	ENSG00000103175	WFDC1	58189	0	1	0	0	0	0	0	0	0	0	0	0	0	1	0	0	0	0	0	0	0	0	1
824	ENSMFAG00000042613	ENSMFAG00000042613	ENSG00000244607	CCDC13	152206	1	0	0	0	0	0	0	0	0	0	0	0	0	0	0	0	0	0	0	0	0	0	1
			ENSG00000280571	AC006059.2		1	0	NA	NA	NA	NA	NA	NA	NA	NA	NA	NA	NA	NA	NA	NA	NA	NA	NA	NA	NA	NA	NA
825	ENSMFAG00000042642	KCNK10	ENSG00000100433	KCNK10	54207	1	0	0	0	0	0	0	0	0	0	0	0	0	0	0	0	0	0	0	0	0	0	1
826	ENSMFAG00000042647	NUDT3	ENSG00000272325	NUDT3	11165	0	1	0	0	0	0	0	0	0	0	0	0	0	0	0	0	0	0	0	0	0	0	1
827	ENSMFAG00000042672	SLC22A15	ENSG00000163393	SLC22A15	55356	1	0	0	0	0	0	0	0	0	0	0	0	0	0	0	0	0	0	0	0	0	0	1
828	ENSMFAG00000042680	ZBTB46	ENSG00000130584	ZBTB46	140685	0	1	0	0	0	0	0	0	0	0	0	0	0	0	0	0	0	0	0	0	0	0	1
829	ENSMFAG00000042757	PTCD3	ENSG00000132300	PTCD3	55037	1	0	0	0	0	0	0	0	0	0	0	0	0	0	0	0	0	0	0	0	0	0	1
830	ENSMFAG00000042797	CLCA1	ENSG00000016490	CLCA1	1179	1	0	0	0	0	0	0	0	0	0	0	0	0	0	0	0	0	0	0	0	1	0	1
831	ENSMFAG00000042801	CLMN	ENSG00000165959	CLMN	79789	1	0	0	0	0	0	0	0	0	0	0	0	0	0	0	0	0	0	0	0	0	0	1
832	ENSMFAG00000042816	TESK2	ENSG00000070759	TESK2	10420	1	0	0	0	0	0	0	0	0	0	0	0	0	0	0	0	0	0	0	0	0	0	1
833	ENSMFAG00000042818	IRAK1	ENSG00000184216	IRAK1	3654	0	1	0	0	0	0	0	0	0	0	0	0	0	0	0	0	1	0	0	0	0	0	1
834	ENSMFAG00000042822	ENSMFAG00000042822	ENSG00000221843	C2orf16	84226	1	0	0	0	0	0	0	0	0	0	0	0	0	0	0	0	0	0	0	0	0	0	1
835	ENSMFAG00000042863	RNF112	ENSG00000128482	RNF112	7732	0	1	0	1	1	0	0	0	0	0	0	0	0	0	0	0	0	0	0	0	0	0	1
836	ENSMFAG00000042864	ZNF536	ENSG00000198597	ZNF536	9745	1	0	0	0	0	0	0	0	0	0	0	0	0	0	0	0	0	0	0	0	0	0	1
837	ENSMFAG00000042883	PELP1	ENSG00000141456	PELP1	27043	0	1	0	0	0	0	0	0	0	0	0	0	0	0	0	0	0	0	0	0	0	0	1
838	ENSMFAG00000042885	TXK	ENSG00000074966	TXK	7294	0	1	0	0	0	0	0	0	0	0	0	0	0	1	0	0	0	0	0	0	0	0	1
839	ENSMFAG00000042911	FBXO41	ENSG00000163013	FBXO41	150726	0	1	0	0	0	0	0	0	0	0	0	0	0	0	0	0	0	0	0	0	0	0	1
840	ENSMFAG00000042928	SERPINA1	ENSG00000197249	SERPINA1	5265	1	0	0	0	0	0	0	0	0	0	0	0	0	0	0	0	0	0	0	0	0	0	1
841	ENSMFAG00000042933	KSR2	ENSG00000171435	KSR2	283455	0	1	0	0	0	0	0	0	0	0	0	1	0	0	0	0	0	0	0	0	0	0	1
842	ENSMFAG00000042972	FAM136A	ENSG00000035141	FAM136A	84908	0	1	0	0	0	0	0	0	0	0	0	0	0	0	0	0	0	0	0	0	0	0	1
843	ENSMFAG00000042983	CELF4	ENSG00000101489	CELF4	56853	0	1	1	0	0	0	0	0	0	0	1	0	0	0	0	0	0	0	0	0	0	0	1
844	ENSMFAG00000042992	CHRNA1	ENSG00000138435	CHRNA1	1134	1	0	0	0	0	0	0	0	0	0	0	0	0	1	0	0	0	1	0	0	0	0	1
845	ENSMFAG00000043003	RFWD3	ENSG00000168411	RFWD3	55159	1	0	0	0	0	0	0	0	0	0	0	0	0	0	0	0	0	0	0	0	0	0	1
846	ENSMFAG00000043056	CRIM1	ENSG00000150938	CRIM1	51232	0	1	0	0	0	0	0	0	0	0	0	0	0	0	0	0	0	0	0	0	0	0	1
847	ENSMFAG00000043073	STK17A	ENSG00000164543	STK17A	9263	0	1	0	0	0	0	0	0	0	0	0	0	0	0	0	0	0	0	0	0	0	0	1
848	ENSMFAG00000043088	BAIAP2	ENSG00000175866	BAIAP2	10458	0	1	0	0	1	1	0	0	0	0	0	0	0	0	0	1	0	0	0	0	0	0	1
849	ENSMFAG00000043092	MTUS1	ENSG00000129422	MTUS1	57509	1	0	0	0	0	0	0	0	0	0	0	0	0	0	0	0	0	0	0	0	0	0	1
850	ENSMFAG00000043099	IPP	ENSG00000197429	IPP	3652	1	0	0	0	0	0	0	0	0	0	0	0	0	0	0	0	0	0	0	0	0	0	1
851	ENSMFAG00000043108	ENSMFAG00000043108				1	0	NA	NA	NA	NA	NA	NA	NA	NA	NA	NA	NA	NA	NA	NA	NA	NA	NA	NA	NA	NA	NA
852	ENSMFAG00000043114	OPALIN	ENSG00000197430	OPALIN	93377	1	0	0	1	0	0	0	0	0	0	0	0	0	0	0	0	0	0	0	0	0	0	1
853	ENSMFAG00000043125	SRF	ENSG00000112658	SRF	6722	0	1	1	0	1	1	1	0	0	0	1	0	1	1	0	1	0	0	0	0	0	0	1
854	ENSMFAG00000043168	HSPA2	ENSG00000126803	HSPA2	3306	1	0	0	0	0	0	0	0	0	0	0	0	0	0	0	0	0	0	0	0	0	0	1
855	ENSMFAG00000043205	NMT1	ENSG00000136448	NMT1	4836	0	1	0	0	0	0	0	0	0	0	0	0	0	0	0	0	0	0	0	0	0	0	1
856	ENSMFAG00000043259	RTTN	ENSG00000176225	RTTN	25914	1	0	0	0	0	0	0	0	0	0	0	0	0	0	0	0	0	0	0	0	0	0	1
857	ENSMFAG00000043312	ENSMFAG00000043312				1	0	NA	NA	NA	NA	NA	NA	NA	NA	NA	NA	NA	NA	NA	NA	NA	NA	NA	NA	NA	NA	NA
858	ENSMFAG00000043339	PRLH	ENSG00000071677	PRLH	51052	1	0	0	0	0	0	0	0	0	0	0	0	0	1	0	0	0	1	0	0	0	0	1
859	ENSMFAG00000043395	ROBO3	ENSG00000154134	ROBO3	64221	0	1	0	0	0	1	0	1	0	0	0	0	0	0	0	0	0	0	0	0	0	0	1
860	ENSMFAG00000043404	FAM219A	ENSG00000164970	FAM219A	203259	0	1	0	0	0	0	0	0	0	0	0	0	0	0	0	0	0	0	0	0	0	0	1
861	ENSMFAG00000043449	CCDC175	ENSG00000151838	CCDC175	729665	1	0	0	0	0	0	0	0	0	0	0	0	0	0	0	0	0	0	0	0	0	0	1
862	ENSMFAG00000043460	PIGT	ENSG00000124155	PIGT	51604	1	0	0	0	0	0	0	0	0	0	0	0	0	0	0	0	0	0	0	0	0	1	1
863	ENSMFAG00000043462	GPR26	ENSG00000154478	GPR26	2849	0	1	0	0	0	0	0	0	0	0	0	0	0	0	0	0	0	0	0	0	0	0	1
864	ENSMFAG00000043464	DCHS1	ENSG00000166341	DCHS1	8642	1	0	0	0	0	0	0	0	0	0	0	0	0	0	0	0	0	0	0	0	0	0	1
865	ENSMFAG00000043470	SYT7	ENSG00000011347	SYT7	9066	0	1	1	0	0	0	0	0	0	1	0	0	0	0	0	0	0	0	0	0	0	0	1
866	ENSMFAG00000043490	POC1B	ENSG00000139323	POC1B	282809	1	0	0	0	0	0	0	0	0	0	0	0	0	0	0	0	0	1	0	0	0	0	1
867	ENSMFAG00000043512	OSBPL9	ENSG00000117859	OSBPL9	114883	1	0	0	0	0	0	0	0	0	0	0	0	0	0	0	0	0	0	0	0	0	0	1
868	ENSMFAG00000043547	CD27	ENSG00000139193	CD27	939	0	1	0	0	0	0	0	0	0	0	0	0	0	0	0	0	1	0	0	0	0	0	1
869	ENSMFAG00000043567	C11orf95	ENSG00000188070	C11orf95	65998	0	1	0	0	0	0	0	0	0	0	0	0	0	0	0	0	0	0	0	0	0	0	1
870	ENSMFAG00000043573	GRID2	ENSG00000152208	GRID2	2895	0	1	1	0	1	0	0	0	0	0	0	0	1	0	1	0	0	0	0	1	0	0	1
871	ENSMFAG00000043608	RHOBTB3	ENSG00000164292	RHOBTB3	22836	1	0	0	0	0	0	0	0	0	0	0	0	0	0	0	0	0	0	0	0	0	0	1
872	ENSMFAG00000043620	PDE8A	ENSG00000073417	PDE8A	5151	1	0	0	0	0	0	0	0	0	0	0	0	0	0	0	0	0	0	0	0	0	0	1
873	ENSMFAG00000043630	ZNF793	ENSG00000188227	ZNF793	390927	0	1	0	0	0	0	0	0	0	0	0	0	0	0	0	0	0	0	0	0	0	0	1
874	ENSMFAG00000043716	AVPR2	ENSG00000126895	AVPR2	554	0	1	0	0	0	0	0	0	0	0	1	0	0	0	1	1	0	0	0	0	0	0	1
875	ENSMFAG00000043747	HBEGF	ENSG00000113070	HBEGF	1839	1	0	1	0	0	0	0	0	0	0	1	0	0	1	0	0	0	0	0	0	0	0	1
876	ENSMFAG00000043754	CMTM4	ENSG00000183723	CMTM4	146223	0	1	0	0	0	0	0	0	0	0	0	0	0	0	0	0	0	0	0	0	0	0	1
877	ENSMFAG00000043768	DRC1	ENSG00000157856	DRC1	92749	0	1	0	0	0	0	0	0	0	0	0	0	0	0	0	0	0	0	0	0	0	0	1
878	ENSMFAG00000043795	NFATC3	ENSG00000072736	NFATC3	4775	1	0	0	0	0	0	0	0	0	0	0	0	0	0	0	0	0	0	0	0	0	0	1
879	ENSMFAG00000043796	GOLM1	ENSG00000135052	GOLM1	51280	0	1	0	0	0	0	0	0	0	0	0	0	0	0	0	0	0	0	0	0	0	0	1
880	ENSMFAG00000043807	TP73	ENSG00000078900	TP73	7161	0	1	0	1	1	0	0	0	0	0	0	0	0	1	0	0	0	0	0	0	0	0	1
881	ENSMFAG00000043847	ANKRD33	ENSG00000167612	ANKRD33	341405	0	1	0	0	0	0	0	0	0	0	0	0	0	0	0	0	0	0	0	0	0	0	1
882	ENSMFAG00000043879	BAG2	ENSG00000112208	BAG2	9532	0	1	0	0	0	0	0	0	0	0	0	0	0	0	0	0	0	0	0	0	0	0	1
883	ENSMFAG00000043912	EHBP1L1	ENSG00000173442	EHBP1L1	254102	0	1	0	0	0	0	0	0	0	0	0	0	0	0	0	1	0	0	0	0	0	0	1
884	ENSMFAG00000043929	NUDT10	ENSG00000122824	NUDT10	170685	0	1	0	0	0	0	0	0	0	0	0	0	0	0	0	0	0	0	0	0	0	0	1
885	ENSMFAG00000043969	CC2D1A	ENSG00000132024	CC2D1A	54862	0	1	0	0	0	0	0	0	0	0	0	0	0	0	0	0	0	0	0	0	0	0	1
886	ENSMFAG00000043988	MCM7	ENSG00000166508	MCM7	4176	1	0	0	0	0	0	0	0	0	0	0	0	0	0	0	0	0	0	0	0	0	0	1
887	ENSMFAG00000043993	KIF17	ENSG00000117245	KIF17	57576	0	1	0	0	0	0	0	0	0	0	0	0	0	0	0	0	0	0	0	0	0	0	1
888	ENSMFAG00000044023	TMED8	ENSG00000100580	TMED8	283578	0	1	0	0	0	0	0	0	0	0	0	0	0	0	0	0	0	0	0	0	0	0	1
889	ENSMFAG00000044046	CREM	ENSG00000095794	CREM	1390	0	1	0	0	0	0	0	0	0	0	0	0	0	0	0	0	0	0	0	0	0	0	1
890	ENSMFAG00000044066	CDC42BPB	ENSG00000198752	CDC42BPB	9578	0	1	0	0	0	0	0	0	0	0	0	0	0	0	0	1	0	0	0	0	0	0	1
891	ENSMFAG00000044069	ENSMFAG00000044069	ENSG00000112531	QKI	9444	1	0	0	1	0	0	0	0	0	0	0	0	0	0	0	0	0	0	0	0	0	0	1
892	ENSMFAG00000044081	ANKRD63	ENSG00000230778	ANKRD63	100131244	0	1	0	0	0	0	0	0	0	0	0	0	0	0	0	0	0	0	0	0	0	0	1
893	ENSMFAG00000044089	EEPD1	ENSG00000122547	EEPD1	80820	1	0	0	0	0	0	0	0	0	0	0	0	0	0	0	0	0	0	0	0	0	0	1
894	ENSMFAG00000044093	ZDHHC13	ENSG00000177054	ZDHHC13	54503	1	0	0	0	0	0	0	0	0	0	0	0	0	0	0	0	0	0	0	0	0	0	1
895	ENSMFAG00000044096	CLIP3	ENSG00000105270	CLIP3	25999	0	1	0	0	0	0	0	0	1	1	0	0	0	0	0	1	0	0	0	0	0	0	1
896	ENSMFAG00000044106	PHKA2	ENSG00000044446	PHKA2	5256	1	0	0	0	0	0	0	0	0	0	0	0	0	0	0	0	0	0	0	0	0	0	1
897	ENSMFAG00000044119	CLIP4	ENSG00000115295	CLIP4	79745	1	0	0	0	0	0	0	0	0	0	0	0	0	0	0	0	0	0	0	0	0	0	1
898	ENSMFAG00000044152	SLC49A3	ENSG00000169026	SLC49A3	84179	0	1	0	0	0	0	0	0	0	0	0	0	0	0	0	0	0	0	0	0	0	0	1
899	ENSMFAG00000044241	MED29	ENSG00000063322	MED29	55588	0	1	0	0	0	0	0	0	0	0	0	0	0	0	0	0	0	0	0	0	0	0	1
900	ENSMFAG00000044282	TCF15	ENSG00000125878	TCF15	6939	0	1	0	0	0	0	1	0	0	0	0	0	0	0	0	0	0	0	0	0	0	0	1
901	ENSMFAG00000044289	NAV3	ENSG00000067798	NAV3	89795	0	1	0	0	1	0	0	0	0	0	0	0	0	0	0	1	0	0	0	0	0	0	1
902	ENSMFAG00000044299	SLC44A1	ENSG00000070214	SLC44A1	23446	1	0	0	0	0	0	0	0	0	0	0	0	0	0	0	0	0	0	0	0	0	0	1
903	ENSMFAG00000044300	NDRG1	ENSG00000104419	NDRG1	10397	1	0	0	1	0	0	0	0	0	0	0	0	0	0	0	0	0	0	1	0	0	0	1
904	ENSMFAG00000044337	PLPP2	ENSG00000141934	PLPP2	8612	1	0	0	0	0	0	0	0	0	0	0	0	0	0	0	0	0	0	0	0	0	1	1
905	ENSMFAG00000044342	LHX6	ENSG00000106852	LHX6	26468	0	1	0	0	0	0	0	0	0	0	0	0	1	0	0	0	0	0	0	0	0	0	1
906	ENSMFAG00000044344	ZNF232	ENSG00000167840	ZNF232	7775	1	0	0	0	0	0	0	0	0	0	0	0	0	0	0	0	0	0	0	0	0	0	1
907	ENSMFAG00000044357	VPS8	ENSG00000156931	VPS8	23355	1	0	0	0	0	0	0	0	0	0	0	0	0	0	0	0	0	0	0	0	0	0	1
908	ENSMFAG00000044389	CYP2E1	ENSG00000130649	CYP2E1	1571	0	1	0	0	0	0	0	0	0	0	0	0	0	0	0	0	0	0	0	0	0	0	1
909	ENSMFAG00000044399	SLC25A35	ENSG00000125434	SLC25A35	399512	1	0	0	0	0	0	0	0	0	0	0	0	0	0	0	0	0	0	0	0	0	0	1
910	ENSMFAG00000044411	DRAM2	ENSG00000156171	DRAM2	128338	1	0	0	0	0	0	0	0	0	0	0	0	0	0	0	0	0	1	0	0	0	0	1
911	ENSMFAG00000044454	LY6E				0	1	NA	NA	NA	NA	NA	NA	NA	NA	NA	NA	NA	NA	NA	NA	NA	NA	NA	NA	NA	NA	NA
912	ENSMFAG00000044501	BCR	ENSG00000186716	BCR	613	0	1	1	0	1	0	0	0	0	0	0	0	0	0	0	0	0	0	0	0	0	0	1
913	ENSMFAG00000044571	RIPK4	ENSG00000183421	RIPK4	54101	1	0	0	0	0	0	0	0	0	0	0	0	0	0	0	0	0	0	0	0	0	0	1
914	ENSMFAG00000044581	TMEM132A	ENSG00000006118	TMEM132A	54972	0	1	0	0	0	0	0	0	0	0	0	0	0	0	0	0	0	0	0	0	0	0	1
915	ENSMFAG00000044603	HSPBP1	ENSG00000133265	HSPBP1	23640	0	1	0	0	0	0	0	0	0	0	0	0	0	0	0	0	0	0	0	0	0	0	1
916	ENSMFAG00000044609	RXRA	ENSG00000186350	RXRA	6256	0	1	0	0	0	0	0	0	0	0	0	0	0	0	0	0	0	0	0	0	0	0	1
917	ENSMFAG00000044622	FOLH1	ENSG00000086205	FOLH1	2346	1	0	0	0	0	0	0	0	0	0	0	0	0	0	0	0	0	0	0	0	0	0	1
918	ENSMFAG00000044689	HS6ST1	ENSG00000136720	HS6ST1	9394	0	1	0	0	0	0	0	0	0	0	0	0	0	0	0	0	0	0	0	0	0	0	1
919	ENSMFAG00000044702	SOCS7	ENSG00000274211	SOCS7	30837	0	1	0	0	0	0	0	0	0	0	0	0	0	1	0	0	0	0	0	0	0	0	1
920	ENSMFAG00000044728	PMP2	ENSG00000147588	PMP2	5375	1	0	0	0	0	0	0	0	0	0	0	0	0	0	0	0	0	0	0	0	0	0	1
921	ENSMFAG00000044752	ENSMFAG00000044752				1	0	NA	NA	NA	NA	NA	NA	NA	NA	NA	NA	NA	NA	NA	NA	NA	NA	NA	NA	NA	NA	NA
922	ENSMFAG00000044809	WNT7A	ENSG00000154764	WNT7A	7476	0	1	1	0	1	1	0	0	0	1	1	0	1	1	0	1	1	0	0	0	0	0	1
923	ENSMFAG00000044843	SLC4A5	ENSG00000188687	SLC4A5	57835	1	0	0	0	0	0	0	0	0	0	1	0	0	0	0	0	0	0	0	0	1	0	1
924	ENSMFAG00000044849	BUB3	ENSG00000154473	BUB3	9184	1	0	0	0	0	0	0	0	0	0	0	0	0	0	0	0	0	0	0	0	0	0	1
925	ENSMFAG00000044895	BEGAIN	ENSG00000183092	BEGAIN	57596	0	1	1	0	0	0	0	0	0	0	1	0	0	0	0	0	0	0	0	0	0	0	1
926	ENSMFAG00000044904	TMEM200C	ENSG00000206432	TMEM200C	645369	0	1	0	0	0	0	0	0	0	0	0	0	0	0	0	0	0	0	0	0	0	0	1
927	ENSMFAG00000044960	PDE2A	ENSG00000186642	PDE2A	5138	0	1	0	0	0	0	0	0	0	0	1	1	0	0	0	0	0	0	0	0	0	0	1
928	ENSMFAG00000044973	HSD11B1L	ENSG00000167733	HSD11B1L	374875	0	1	0	0	0	0	0	0	0	0	0	0	0	0	0	0	0	0	0	0	0	0	1
929	ENSMFAG00000044982	RPS6KA1	ENSG00000117676	RPS6KA1	6195	1	0	0	0	0	0	0	0	0	0	0	0	0	1	0	0	0	0	0	0	0	0	1
930	ENSMFAG00000044989	SEPTIN10	ENSG00000186522	SEPTIN10	151011	1	0	0	0	0	0	0	0	0	0	0	0	0	0	0	0	0	0	0	0	0	0	1
931	ENSMFAG00000045033	SLIT1	ENSG00000187122	SLIT1	6585	0	1	0	0	1	1	0	0	0	0	0	0	1	1	0	0	0	0	0	0	0	0	1
932	ENSMFAG00000045048	RAB15	ENSG00000139998	RAB15	376267	0	1	0	0	0	0	0	0	0	1	0	0	0	0	0	0	0	0	0	0	0	0	1
933	ENSMFAG00000045049	ALOX15	ENSG00000161905	ALOX15	246	0	1	0	0	1	0	0	0	0	1	0	0	0	0	0	1	0	0	0	0	0	0	1
934	ENSMFAG00000045077	ADRA1B	ENSG00000170214	ADRA1B	147	0	1	0	0	0	0	0	0	1	0	1	0	0	0	1	1	0	0	0	0	0	0	1
935	ENSMFAG00000045110	KCNH3	ENSG00000135519	KCNH3	23416	0	1	1	0	0	0	0	0	1	0	1	0	0	0	0	0	0	0	0	0	0	0	1
936	ENSMFAG00000045125	WDYHV1	ENSG00000156795	WDYHV1	55093	1	0	0	0	0	0	0	0	0	0	0	0	0	0	0	0	0	0	0	0	0	0	1
937	ENSMFAG00000045129	RCBTB1	ENSG00000136144	RCBTB1	55213	1	0	0	0	0	0	0	0	0	0	0	0	0	0	0	0	0	0	0	0	0	0	1
938	ENSMFAG00000045155	ABHD3	ENSG00000158201	ABHD3	171586	1	0	0	0	0	0	0	0	0	0	0	0	0	0	0	0	0	0	0	0	0	0	1
939	ENSMFAG00000045225	SRPX2	ENSG00000102359	SRPX2	27286	0	1	0	0	1	0	1	0	0	0	0	0	0	0	0	0	0	0	0	0	0	0	1
940	ENSMFAG00000045265	ZSWIM9	ENSG00000185453	ZSWIM9	374920	0	1	0	0	0	0	0	0	0	0	0	0	0	0	0	0	0	0	0	0	0	0	1
941	ENSMFAG00000045267	SP1	ENSG00000185591	SP1	6667	1	0	0	0	0	0	0	0	0	0	0	0	0	0	0	0	0	0	0	0	0	0	1
942	ENSMFAG00000045281	RASGRP3	ENSG00000152689	RASGRP3	25780	1	0	0	0	0	0	0	0	0	0	0	0	0	0	0	0	0	0	0	0	0	0	1
943	ENSMFAG00000045288	CEP85	ENSG00000130695	CEP85	64793	1	0	0	0	0	0	0	0	0	0	0	0	0	0	0	0	0	0	0	0	0	0	1
944	ENSMFAG00000045320	INTS1	ENSG00000164880	INTS1	26173	0	1	0	0	0	0	0	0	0	0	0	0	0	0	0	0	0	0	0	0	0	0	1
945	ENSMFAG00000045366	TYR	ENSG00000077498	TYR	7299	0	1	0	0	0	0	0	0	0	0	0	0	0	0	0	0	0	0	0	0	0	0	1
946	ENSMFAG00000045375	CRTC1	ENSG00000105662	CRTC1	23373	0	1	1	0	0	0	1	0	0	0	0	0	0	0	0	0	0	0	0	0	0	0	1
947	ENSMFAG00000045432	BVES	ENSG00000112276	BVES	11149	1	0	0	0	0	0	0	0	0	0	1	0	0	0	0	0	0	0	0	0	0	0	1
948	ENSMFAG00000045464	RTKN	ENSG00000114993	RTKN	6242	1	0	0	0	0	0	0	0	0	0	0	0	0	0	0	0	0	0	0	0	0	0	1
949	ENSMFAG00000045477	TMEM59L	ENSG00000105696	TMEM59L	25789	0	1	0	0	0	0	0	0	0	0	0	0	0	0	0	0	0	0	0	0	0	0	1
950	ENSMFAG00000045528	GNB1L	ENSG00000185838	GNB1L	54584	0	1	0	0	0	0	0	0	0	0	0	0	0	0	0	0	0	0	0	0	0	0	1
951	ENSMFAG00000045545	C3orf38	ENSG00000179021	C3orf38	285237	1	0	0	0	0	0	0	0	0	0	0	0	0	0	0	0	0	0	0	0	0	0	1
952	ENSMFAG00000045552	AMZ1	ENSG00000174945	AMZ1	155185	0	1	0	0	0	0	0	0	0	0	0	0	0	0	0	0	0	0	0	0	0	0	1
953	ENSMFAG00000045566	NKX6-2	ENSG00000148826	NKX6-2	84504	1	0	0	1	1	0	0	0	0	0	0	0	0	0	0	0	0	0	0	0	0	0	1
954	ENSMFAG00000045618	ANLN	ENSG00000011426	ANLN	54443	1	0	0	0	0	0	0	0	0	0	0	0	0	0	0	0	0	0	0	0	0	0	1
955	ENSMFAG00000045638	TMC7	ENSG00000170537	TMC7	79905	1	0	0	0	0	0	0	0	0	0	0	0	0	0	0	0	0	0	0	0	0	0	1
956	ENSMFAG00000045679	PMP22	ENSG00000109099	PMP22	5376	1	0	0	1	0	0	0	0	0	0	0	0	0	0	0	0	0	0	1	0	0	0	1
957	ENSMFAG00000045716	DHRS11	ENSG00000278535	DHRS11	79154	0	1	0	0	0	0	0	0	0	0	0	0	0	0	0	0	0	0	0	0	0	0	1
958	ENSMFAG00000045726	ZFPM2	ENSG00000169946	ZFPM2	23414	1	0	0	0	0	0	0	0	0	0	0	0	0	1	0	0	0	0	0	0	0	0	1
959	ENSMFAG00000045738	TBC1D25	ENSG00000068354	TBC1D25	4943	0	1	0	0	0	0	0	0	0	0	0	0	0	0	0	0	0	0	0	0	0	0	1
960	ENSMFAG00000045740	NUDT5	ENSG00000165609	NUDT5	11164	1	0	0	0	0	0	0	0	0	0	0	0	0	0	0	0	0	0	0	0	0	0	1
961	ENSMFAG00000045759	CASS4	ENSG00000087589	CASS4	57091	0	1	0	0	0	1	0	0	0	0	0	0	0	0	0	1	0	0	0	0	0	0	1
962	ENSMFAG00000045762	WDR76	ENSG00000092470	WDR76	79968	1	0	0	0	0	0	0	0	0	0	0	0	0	0	0	0	0	0	0	0	0	0	1
963	ENSMFAG00000045774	ENSMFAG00000045774	ENSG00000277972	CISD3	284106	0	1	0	0	0	0	0	0	0	0	0	0	0	0	0	0	0	0	0	0	0	0	1
964	ENSMFAG00000045790	MAFK	ENSG00000198517	MAFK	7975	0	1	0	0	0	0	0	0	0	0	0	0	0	0	0	0	0	0	0	0	0	0	1
965	ENSMFAG00000045853	ANXA5	ENSG00000164111	ANXA5	308	1	0	0	0	0	0	0	0	0	0	0	0	0	0	0	0	0	0	0	0	0	0	1
966	ENSMFAG00000045877	ENSMFAG00000045877	ENSG00000004455	AK2	204	1	0	0	0	0	0	0	0	0	0	0	0	0	0	0	0	0	0	0	0	0	0	1
967	ENSMFAG00000045888	GRM2	ENSG00000164082	GRM2	2912	0	1	1	0	0	0	0	0	0	0	0	0	0	0	1	0	0	0	0	1	0	0	1
968	ENSMFAG00000045911	TRIM59	ENSG00000213186	TRIM59	286827	1	0	0	0	0	0	0	0	0	0	0	0	0	0	0	0	0	0	0	0	0	0	1
			ENSG00000248710	AC079594.2	100174949	1	0	0	0	0	0	0	0	0	0	0	0	0	0	0	0	0	0	0	0	0	0	1
969	ENSMFAG00000045944	ERMN	ENSG00000136541	ERMN	57471	1	0	0	0	0	0	0	0	0	0	0	0	0	0	0	0	0	0	0	0	0	0	1
970	ENSMFAG00000045957	BHMT2	ENSG00000132840	BHMT2	23743	0	1	0	0	0	0	0	0	0	0	0	0	0	0	0	0	0	0	0	0	0	0	1
971	ENSMFAG00000045990	ASIC4	ENSG00000072182	ASIC4	55515	0	1	0	0	0	0	1	0	1	0	0	0	0	0	0	0	0	0	0	0	0	0	1
972	ENSMFAG00000045996	NECTIN1	ENSG00000110400	NECTIN1	5818	0	1	0	0	1	1	0	0	0	0	0	0	0	0	0	0	0	0	0	0	0	0	1
973	ENSMFAG00000046087	GMIP	ENSG00000089639	GMIP	51291	0	1	0	0	0	0	0	0	0	0	0	0	0	0	0	0	0	0	0	0	0	0	1
974	ENSMFAG00000046118	PIGA	ENSG00000165195	PIGA	5277	1	0	0	0	0	0	0	0	0	0	0	0	0	0	0	0	0	0	0	0	0	1	1
975	ENSMFAG00000046148	FBXL4	ENSG00000112234	FBXL4	26235	1	0	0	0	0	0	0	0	0	0	0	0	0	0	0	0	0	0	0	0	0	0	1
976	ENSMFAG00000046161	AKNA	ENSG00000106948	AKNA	80709	1	0	0	0	0	0	0	0	0	0	0	0	0	0	0	0	0	0	0	0	0	0	1
977	ENSMFAG00000046181	TRIM8	ENSG00000171206	TRIM8	81603	0	1	0	0	0	0	0	0	0	0	0	0	0	0	0	0	0	0	0	0	0	0	1
978	ENSMFAG00000046214	SEMA6D	ENSG00000137872	SEMA6D	80031	1	0	0	0	1	0	0	0	0	0	0	0	0	1	0	0	0	0	0	0	0	0	1
979	ENSMFAG00000046219	KCNK17	ENSG00000124780	KCNK17	89822	1	0	0	0	0	0	0	0	0	0	0	0	0	0	0	0	0	0	0	0	0	0	1
980	ENSMFAG00000046287	ACP6	ENSG00000162836	ACP6	51205	1	0	0	0	0	0	0	0	0	0	0	0	0	0	0	0	0	0	0	0	0	0	1
981	ENSMFAG00000046305	KIAA1549	ENSG00000122778	KIAA1549	57670	0	1	0	0	0	0	0	0	0	0	0	0	0	0	0	0	0	0	0	0	0	0	1
982	ENSMFAG00000046310	EPN1	ENSG00000063245	EPN1	29924	0	1	0	0	0	0	0	0	0	0	0	0	0	0	0	0	0	0	0	0	0	0	1
983	ENSMFAG00000046322	PCDH10	ENSG00000138650	PCDH10	57575	0	1	0	0	0	0	0	0	0	0	0	0	0	0	0	0	0	0	0	0	0	0	1
984	ENSMFAG00000046340	MGST2	ENSG00000085871	MGST2	4258	1	0	0	0	0	0	0	0	0	0	0	0	0	0	0	0	0	0	0	0	0	1	1
985	ENSMFAG00000046396	PGGT1B	ENSG00000164219	PGGT1B	5229	1	0	0	0	0	0	0	0	0	0	0	0	0	0	0	0	0	0	0	0	0	0	1
986	ENSMFAG00000046398	MNT	ENSG00000070444	MNT	4335	0	1	0	0	0	0	0	0	0	0	0	0	0	0	0	0	0	0	0	0	0	0	1
987	ENSMFAG00000046401	ABCA8	ENSG00000141338	ABCA8	10351	1	0	0	0	0	0	0	0	0	0	0	0	0	0	0	0	0	0	0	0	0	1	1
988	ENSMFAG00000046469	ENSMFAG00000046469				1	0	NA	NA	NA	NA	NA	NA	NA	NA	NA	NA	NA	NA	NA	NA	NA	NA	NA	NA	NA	NA	NA
989	ENSMFAG00000046518	ENSMFAG00000046518				0	1	NA	NA	NA	NA	NA	NA	NA	NA	NA	NA	NA	NA	NA	NA	NA	NA	NA	NA	NA	NA	NA
990	ENSMFAG00000046541	ENSMFAG00000046541				1	0	NA	NA	NA	NA	NA	NA	NA	NA	NA	NA	NA	NA	NA	NA	NA	NA	NA	NA	NA	NA	NA
991	ENSMFAG00000046546	ENSMFAG00000046546				0	1	NA	NA	NA	NA	NA	NA	NA	NA	NA	NA	NA	NA	NA	NA	NA	NA	NA	NA	NA	NA	NA
992	ENSMFAG00000046574	ENSMFAG00000046574				0	1	NA	NA	NA	NA	NA	NA	NA	NA	NA	NA	NA	NA	NA	NA	NA	NA	NA	NA	NA	NA	NA
993	ENSMFAG00000046579	ENSMFAG00000046579				0	1	NA	NA	NA	NA	NA	NA	NA	NA	NA	NA	NA	NA	NA	NA	NA	NA	NA	NA	NA	NA	NA
994	ENSMFAG00000046626	ENSMFAG00000046626				1	0	NA	NA	NA	NA	NA	NA	NA	NA	NA	NA	NA	NA	NA	NA	NA	NA	NA	NA	NA	NA	NA
995	ENSMFAG00000046645	ENSMFAG00000046645				1	0	NA	NA	NA	NA	NA	NA	NA	NA	NA	NA	NA	NA	NA	NA	NA	NA	NA	NA	NA	NA	NA
996	ENSMFAG00000046675	ENSMFAG00000046675				0	1	NA	NA	NA	NA	NA	NA	NA	NA	NA	NA	NA	NA	NA	NA	NA	NA	NA	NA	NA	NA	NA
997	ENSMFAG00000046678	ENSMFAG00000046678				0	1	NA	NA	NA	NA	NA	NA	NA	NA	NA	NA	NA	NA	NA	NA	NA	NA	NA	NA	NA	NA	NA
998	ENSMFAG00000046790	ENSMFAG00000046790				0	1	NA	NA	NA	NA	NA	NA	NA	NA	NA	NA	NA	NA	NA	NA	NA	NA	NA	NA	NA	NA	NA
999	ENSMFAG00000046807	ENSMFAG00000046807				0	1	NA	NA	NA	NA	NA	NA	NA	NA	NA	NA	NA	NA	NA	NA	NA	NA	NA	NA	NA	NA	NA
1000	ENSMFAG00000046850	ENSMFAG00000046850				0	1	NA	NA	NA	NA	NA	NA	NA	NA	NA	NA	NA	NA	NA	NA	NA	NA	NA	NA	NA	NA	NA
1001	ENSMFAG00000047035	ENSMFAG00000047035				0	1	NA	NA	NA	NA	NA	NA	NA	NA	NA	NA	NA	NA	NA	NA	NA	NA	NA	NA	NA	NA	NA
1002	ENSMFAG00000047041	ENSMFAG00000047041				0	1	NA	NA	NA	NA	NA	NA	NA	NA	NA	NA	NA	NA	NA	NA	NA	NA	NA	NA	NA	NA	NA
1003	ENSMFAG00000047060	ENSMFAG00000047060				0	1	NA	NA	NA	NA	NA	NA	NA	NA	NA	NA	NA	NA	NA	NA	NA	NA	NA	NA	NA	NA	NA
1004	ENSMFAG00000047098	ENSMFAG00000047098				0	1	NA	NA	NA	NA	NA	NA	NA	NA	NA	NA	NA	NA	NA	NA	NA	NA	NA	NA	NA	NA	NA
1005	ENSMFAG00000047144	ENSMFAG00000047144				1	0	NA	NA	NA	NA	NA	NA	NA	NA	NA	NA	NA	NA	NA	NA	NA	NA	NA	NA	NA	NA	NA
