# Supplementary material for: Brain-wide and cell-specific transcriptomic insights into MRI-derived cortical morphology in macaque monkeys
Source: Nat Commun. 2023 Mar 17;14:1499. doi: 10.1038/s41467-023-37246-w (PMC10023667; doi:10.1038/s41467-023-37246-w)
Supplement: Supplementary file 3 — Supplementary Data 1-15 [file 41467_2023_37246_MOESM3_ESM.zip › SupplementaryData/Supplementary Data 15 Overlap of CT-related genes and 4 gene panels.xlsx]

## Sheet: Gene panel definition
Gene Panel	GO Terms in Gene Panels
Spine	dendritic spine GO:0043197 – CC
	dendritic spine development GO:0060996 – BP
	dendritic spine organization GO:0097061 – BP
	dendritic spine maintenance GO:0097062 – BP
	dendritic spine membrane GO:0032591 – CC
Dendrite	dendritic tree GO:0097447 – CC
	dendrite development GO:0016358 – BP
	dendritic transport GO:0098935 - BP
	dendrite membrane GO:0032590 – CC
	dendrite extension GO:0097484 – BP
Myelin	myelination GO:0042552 - BP
	myelin sheath GO:0043209 – CC
	[myelin basic protein]-arginine N-methyltransferase activity GO:0016277 – MF
Neuron projection	neuron projection GO:0043005 – CC
	neuron projection branch point GO:0061845 – CC
	neuron projection extension GO:1990138 – BP
	neuron projection regeneration GO:0031102 – BP
	neuron projection arborization GO:0140058 – BP
	neuron projection morphogenesis GO:0048812 – BP
	neuron projection membrane GO:0032589 – CC
	neuron projection terminus GO:0044306 – CC
	neuron projection maintenance GO:1990535 – BP
	neuron projection cytoplasm GO:0120111 – CC
	neuron projection guidance GO:0097485 – BP
	neuron projection development GO:0031175 – BP
	neuron projection fasciculation GO:0106030 – BP
	neuron projection organization GO:0106027 – BP
	neuron projection retraction GO:0106028 – BP
CC: Cellular Component; BP: Biological Process; MF: Molecular Function.

## Sheet: Individual gene
	age2	age3	age4	age5	age6	age7	age8	aggregate	Gene name	Mean loading	Spine	Myelin	Dendrite	Neuron projection	NegativeView	PositiveView	Hub
ENSMFAG00000039202_PNCK	7.72708	8.03038	9.65653	8.31416	8.86894	9.18242	11.2271	8.82047	PNCK	9.00094	0	0	0	0	0	2	1
ENSMFAG00000002708_DOK4	7.69152	7.73497	9.42678	8.37993	8.88516	9.63838	10.3678	8.39246	DOK4	8.87494	0	0	0	1	0	2	0
ENSMFAG00000040311_TMEM130	6.42913	7.22266	9.44843	7.98619	8.82241	9.57866	12.4491	7.89112	TMEM130	8.84808	0	0	0	0	0	2	1
ENSMFAG00000030653_L1CAM	6.43332	7.32106	9.19516	7.74459	8.52792	9.28529	12.2771	7.80518	L1CAM	8.68349	0	0	1	1	0	2	1
ENSMFAG00000035907_CRIP2	6.96834	7.33014	9.51733	7.64588	8.4373	8.74447	11.6474	7.94537	CRIP2	8.61298	0	0	0	0	0	2	1
ENSMFAG00000044973_HSD11B1L	7.65182	7.83772	8.9386	8.35866	8.69164	9.05045	9.75627	8.35678	HSD11B1L	8.61217	0	0	0	0	0	2	0
ENSMFAG00000006791_CHCHD6	7.6274	7.60166	8.98262	8.23993	8.56867	9.331	9.34782	7.75855	CHCHD6	8.52844	0	0	0	0	0	2	0
ENSMFAG00000038013_IL27RA	7.62536	7.43942	8.73549	8.0976	8.37638	9.11269	9.06664	7.95282	IL27RA	8.35051	0	0	0	0	0	2	0
ENSMFAG00000030805_CORO1A	6.48821	6.9296	9.08085	7.59691	8.41647	8.65324	10.7618	7.61773	CORO1A	8.27531	0	0	0	1	0	2	0
ENSMFAG00000002494_CEP170B	8.06348	7.87849	8.61188	7.84906	7.96298	8.70274	8.69143	7.94846	CEP170B	8.25144	0	0	0	0	0	2	1
ENSMFAG00000003076_SLC1A6	6.69003	7.26373	8.71848	7.52105	8.05378	8.94579	10.1423	7.49458	SLC1A6	8.19074	0	0	0	0	0	2	0
ENSMFAG00000045552_AMZ1	6.55835	7.18233	8.57434	7.66738	8.31021	8.70372	10.1992	7.59158	AMZ1	8.17079	0	0	0	0	0	2	1
ENSMFAG00000035398_STUM	6.66442	7.15984	8.45724	7.35931	8.00671	8.27065	10.262	7.76675	STUM	8.02574	0	0	0	0	0	2	1
ENSMFAG00000031217_DOC2A	6.96953	7.27281	8.51704	7.19154	7.656	8.14791	10.2655	7.23646	DOC2A	8.00291	0	0	0	1	0	2	1
ENSMFAG00000044895_BEGAIN	7.2211	7.23855	7.97215	7.90102	8.2271	8.25907	8.73427	7.96865	BEGAIN	7.93618	0	0	0	0	0	2	0
ENSMFAG00000031298_SEMA6B	7.78411	7.62601	8.2248	7.5164	7.63451	8.40905	8.34253	7.70017	SEMA6B	7.93391	0	0	0	1	0	2	0
ENSMFAG00000000465_AGAP2	6.54032	6.87838	8.28411	7.67576	8.25001	8.38232	9.30253	7.5424	AGAP2	7.90192	0	0	0	0	0	2	0
ENSMFAG00000031347_SYT17	6.44651	6.91472	8.16213	7.05051	7.53176	7.96647	9.55189	7.33811	SYT17	7.66057	0	0	1	1	0	2	1
ENSMFAG00000043088_BAIAP2	6.71348	7.08269	7.97971	7.69266	8.04271	7.71448	8.27964	7.87338	BAIAP2	7.64362	1	0	1	1	0	2	0
ENSMFAG00000000466_PRKCD	5.95411	6.49541	8.3194	7.2112	7.71563	8.23534	9.48946	7.07949	PRKCD	7.63151	0	0	0	0	0	2	0
ENSMFAG00000042590_KCNQ2	7.72733	7.34328	7.82678	7.15013	7.23764	7.8188	7.84937	7.37067	KCNQ2	7.56476	0	0	0	1	0	2	0
ENSMFAG00000037062_PFKL	6.98498	6.86576	7.81166	7.28397	7.58834	7.78349	8.39258	7.15928	PFKL	7.53011	0	0	0	0	0	2	0
ENSMFAG00000042546_RBP4	5.99998	6.39622	7.9924	7.2388	7.96416	7.74294	9.27224	7.68326	RBP4	7.51525	0	0	0	0	0	2	0
ENSMFAG00000043929_NUDT10	6.292	6.75538	7.83196	6.79297	7.39626	7.65921	9.82807	7.34318	NUDT10	7.50798	0	0	0	0	0	2	1
ENSMFAG00000002756_CYP46A1	6.08906	6.11379	7.72508	7.5847	8.29352	7.72488	8.8741	7.3589	CYP46A1	7.48645	0	0	1	1	0	2	0
ENSMFAG00000033459_LOC107126380	5.7699	6.26493	8.10529	6.8681	7.48172	7.74607	9.91847	6.88638	LOC107126380	7.45064	0	0	0	0	0	2	0
ENSMFAG00000042304_DPF1	7.00258	7.06489	7.77451	6.80783	6.95672	7.81618	8.53655	6.77418	DPF1	7.42275	0	0	0	0	0	2	0
ENSMFAG00000000803_SP5	6.8667	6.88504	7.69278	6.76134	7.13686	7.55058	8.77026	7.2	SP5	7.38051	0	0	0	0	0	2	0
ENSMFAG00000044081_ANKRD63	5.9977	6.41407	7.8219	6.95818	7.68064	7.38392	9.30186	7.06539	ANKRD63	7.36547	0	0	0	0	0	2	0
ENSMFAG00000025968_FIGNL2	6.92361	6.79186	7.62615	6.84691	7.30818	7.6155	8.42338	6.92372	FIGNL2	7.36223	0	0	0	0	0	2	0
ENSMFAG00000042263_VSTM2B	6.64598	6.95226	7.6136	6.85979	7.16237	7.77715	7.85441	6.83902	VSTM2B	7.26651	0	0	0	0	0	2	0
ENSMFAG00000037713_MTA3	5.65626	6.27715	7.49765	6.54701	7.26305	7.65902	9.92879	7.00974	MTA3	7.26128	0	0	0	0	0	2	0
ENSMFAG00000034526_CACNA1H	6.76044	6.76945	7.88876	6.6229	6.95186	7.50812	7.91311	6.59182	CACNA1H	7.20209	0	0	0	1	0	2	0
ENSMFAG00000031651_LARP1	5.55358	6.20057	7.66614	6.81013	7.35338	7.78923	8.87946	6.52319	LARP1	7.17893	0	0	0	0	0	2	0
ENSMFAG00000044581_TMEM132A	6.13853	6.70558	7.43054	6.71671	7.08513	7.45599	8.67812	6.84216	TMEM132A	7.17294	0	0	0	0	0	2	0
ENSMFAG00000002426_EXOC3L4	6.8871	6.68476	7.49186	6.93963	7.0688	7.35685	7.76468	6.83704	EXOC3L4	7.17052	0	0	0	0	0	2	0
ENSMFAG00000043993_KIF17	7.03202	6.67156	7.16223	6.83615	7.03085	7.62417	7.77213	6.85928	KIF17	7.1613	0	0	1	1	0	2	0
ENSMFAG00000044241_MED29	5.77384	6.16583	7.5313	6.82588	7.26357	7.90163	8.66043	6.81929	MED29	7.16035	0	0	0	0	0	2	0
ENSMFAG00000036907_PTPRF	5.76711	6.00962	7.3025	6.88797	7.60805	7.5442	8.67762	7.15486	PTPRF	7.11387	0	0	0	1	0	2	0
ENSMFAG00000042082_PID1	6.48707	6.53975	7.68607	6.87743	7.14408	6.96228	7.97141	6.90239	PID1	7.09544	0	0	0	0	0	2	0
ENSMFAG00000043754_CMTM4	7.1974	6.59992	7.37193	6.68322	6.8854	7.27973	7.57968	6.97651	CMTM4	7.08533	0	0	0	0	0	2	0
ENSMFAG00000001634_ATP9A	5.82369	6.15672	7.36958	6.4559	6.88191	8.02137	8.67871	6.15148	ATP9A	7.05541	0	0	0	0	0	2	0
ENSMFAG00000032206_DLG4	6.63641	6.45289	7.06545	7.00485	7.18529	7.43432	7.5555	6.79328	DLG4	7.04781	1	0	1	1	0	2	0
ENSMFAG00000042553_PRKCG	5.7591	6.05804	7.68685	6.64659	7.17331	7.50801	8.44218	6.59827	PRKCG	7.03916	0	0	1	1	0	2	0
ENSMFAG00000034582_AGAP3	6.0668	5.96533	7.13946	6.73926	7.1311	7.38628	8.35217	6.40491	AGAP3	6.96863	0	0	0	0	0	2	0
ENSMFAG00000017458_SSTR4	6.31591	6.1228	7.4441	6.58212	6.99488	7.17102	8.02294	6.7945	SSTR4	6.95054	0	0	0	1	0	2	0
ENSMFAG00000040164_CNR1	6.94439	6.65072	7.35889	6.47295	6.69596	7.32532	7.18768	6.74369	CNR1	6.94799	0	0	0	1	0	2	0
ENSMFAG00000037531_TNPO2	6.00402	6.39177	7.0186	6.37478	6.73359	7.44421	8.56326	6.25352	TNPO2	6.93289	0	0	0	0	0	2	0
ENSMFAG00000040762_FADS3	5.99038	6.39028	7.30487	6.25885	6.74606	7.01888	8.70908	6.55905	FADS3	6.91691	0	0	0	0	0	2	0
ENSMFAG00000030169_KCNJ12	6.14925	6.40876	7.20935	6.51968	6.83239	7.31181	7.65067	6.70265	KCNJ12	6.86884	0	0	0	0	0	2	0
ENSMFAG00000037763_NBL1	6.20342	6.34412	7.21277	6.45402	6.57726	7.33173	7.84123	6.3205	NBL1	6.85208	0	0	0	1	0	2	0
ENSMFAG00000031045_DNAJA4	6.63508	6.40999	7.28315	6.38823	6.63993	6.67641	7.87956	6.91097	DNAJA4	6.84462	0	0	0	0	0	2	0
ENSMFAG00000040208_PRRG3	5.58352	6.22988	7.02465	6.32061	6.82664	7.16624	8.75213	6.4161	PRRG3	6.84338	0	0	0	0	0	2	0
ENSMFAG00000040673_FAM92B	6.43684	6.32313	7.16545	6.37858	6.71052	7.06351	7.65353	6.5442	FAM92B	6.81879	0	0	0	0	0	2	0
ENSMFAG00000034196_PKLR	5.89279	6.11495	7.27057	6.10404	6.69379	7.01072	8.63585	6.60204	PKLR	6.81753	0	0	0	0	0	2	0
ENSMFAG00000036236_AMIGO2	6.6264	6.29706	7.11679	6.40642	6.57269	6.84395	7.85136	6.55172	AMIGO2	6.81638	0	0	0	0	0	2	0
ENSMFAG00000030682_RTP5	6.09339	6.19757	6.94241	6.3741	6.7223	7.29438	7.67839	6.45359	RTP5	6.7575	0	0	0	0	0	2	0
ENSMFAG00000044960_PDE2A	5.71473	6.06926	7.02561	6.61423	7.07073	6.94947	7.82899	6.22423	PDE2A	6.75329	0	0	0	0	0	2	0
ENSMFAG00000042536_DTNBP1	5.77617	6.06461	6.9878	6.68295	7.09069	6.82803	7.73527	6.60146	DTNBP1	6.73793	1	0	1	1	0	2	0
ENSMFAG00000045033_SLIT1	5.91902	6.22046	6.94415	6.39001	6.68151	6.91149	7.95218	6.24536	SLIT1	6.71697	0	0	0	1	0	2	0
ENSMFAG00000039306_SEPTIN3	6.09855	6.26259	7.22105	6.24393	6.56684	6.70207	7.81442	6.30211	SEPTIN3	6.70135	0	0	0	1	0	2	0
ENSMFAG00000003384_MAPT	5.609	6.12533	7.00211	6.64723	6.93433	6.89146	7.69789	6.48973	MAPT	6.70105	0	0	0	0	0	2	0
ENSMFAG00000035344_BCAR1	5.53214	6.14601	7.00432	6.51788	6.9115	6.61622	7.99444	6.42881	BCAR1	6.67464	0	0	0	1	0	2	0
ENSMFAG00000031687_SDCBP2	5.89101	6.01348	7.26254	6.1978	6.89701	6.61112	7.81655	6.25239	SDCBP2	6.66993	0	0	0	0	0	2	0
ENSMFAG00000039075_GRM1	5.85006	5.92565	6.79385	6.56334	7.03044	6.57353	7.8619	6.73628	GRM1	6.65697	0	0	1	1	0	2	0
ENSMFAG00000042158_CDH4	5.77371	6.08849	7.09282	6.5234	6.8817	6.68359	7.54842	6.50158	CDH4	6.65602	0	0	0	1	0	2	0
ENSMFAG00000034043_EFNB2	6.42703	5.97942	6.8911	6.41085	6.6646	6.79936	7.38555	6.68529	EFNB2	6.65113	0	0	0	1	0	2	0
ENSMFAG00000031475_VSTM2L	6.54654	6.36579	6.67071	6.34099	6.48589	6.69487	7.31638	6.35657	VSTM2L	6.6316	0	0	0	1	0	2	0
ENSMFAG00000037994_IQSEC2	6.42601	6.40603	6.76478	6.56977	6.64437	6.60362	6.81288	6.61625	IQSEC2	6.60392	0	0	0	0	0	2	0
ENSMFAG00000001442_MAFG	5.82831	6.0518	6.84326	6.36147	6.64903	7.00854	7.25861	6.33421	MAFG	6.57157	0	0	0	0	0	2	0
ENSMFAG00000028460_ADGRB2	6.38312	6.5898	6.78689	6.31852	6.39028	6.66369	6.75541	6.39589	ADGRB2	6.55539	0	0	0	0	0	2	0
ENSMFAG00000034644_WNT1	5.39934	5.53518	6.76094	6.29163	6.85683	6.62751	8.30394	6.35597	WNT1	6.53934	0	0	0	1	0	2	0
ENSMFAG00000038642_WDR13	6.12257	6.10514	6.61324	6.57717	6.60303	6.77766	6.9483	6.69878	WDR13	6.5353	0	0	0	0	0	2	0
ENSMFAG00000038378_VPS37D	5.47127	5.84239	6.92233	6.2286	6.59139	6.76964	7.87767	6.12861	VPS37D	6.52904	0	0	0	0	0	2	0
ENSMFAG00000030405_ENSMFAG00000030405	6.02568	6.00702	6.94282	6.08987	6.37017	6.82808	7.30499	6.34226	ENSMFAG00000030405	6.5098	0	0	0	0	0	2	0
ENSMFAG00000039462_CCNF	5.93535	5.99714	6.62345	6.49464	6.63308	6.78209	6.99878	6.49111	CCNF	6.49493	0	0	0	0	0	2	0
ENSMFAG00000023923_ENSMFAG00000023923	5.96628	6.0391	6.5829	6.45126	6.69933	6.61419	7.04054	6.6271	ENSMFAG00000023923	6.4848	0	0	0	0	0	2	0
ENSMFAG00000043567_C11orf95	5.79979	5.88507	6.9098	6.00149	6.48062	6.62606	7.61146	6.07985	C11orf95	6.47347	0	0	0	0	0	2	0
ENSMFAG00000003657_GP1BB	5.60374	6.13399	6.80418	6.3369	6.64414	6.48545	7.3038	6.25927	GP1BB	6.47317	0	0	0	0	0	2	0
ENSMFAG00000038644_RTN4RL2	5.52354	6.02307	6.79941	6.05284	6.3933	6.90211	7.44411	5.81219	RTN4RL2	6.44834	0	0	1	1	0	2	0
ENSMFAG00000038449_ADAMTS8	5.68919	5.90072	6.81339	5.88893	6.24861	6.67228	7.90414	5.97735	ADAMTS8	6.44532	0	0	0	0	0	2	0
ENSMFAG00000034487_TPM3	5.92289	5.77935	6.84567	6.03638	6.38344	6.53144	7.60291	5.86861	TPM3	6.44315	0	0	0	0	0	2	0
ENSMFAG00000036847_ARF3	5.11791	5.39738	6.85342	5.88856	6.5038	6.87275	8.45866	5.73437	ARF3	6.44178	0	0	0	0	0	2	0
ENSMFAG00000034566_ACTR3B	5.46006	5.6757	6.77798	6.2751	6.62254	6.69447	7.5111	6.21373	ACTR3B	6.43099	0	0	0	0	0	2	0
ENSMFAG00000039583_NPTX2	5.56796	5.9337	6.64387	6.31065	6.63132	6.79709	7.10967	5.9318	NPTX2	6.42775	0	0	0	0	0	2	0
ENSMFAG00000001257_TMEM54	5.56502	5.70549	6.68797	5.97775	6.23925	6.92389	7.85039	5.65426	TMEM54	6.42139	0	0	0	0	0	2	0
ENSMFAG00000038059_JPH4	6.05891	6.04482	6.66262	6.33702	6.53732	6.36364	6.84565	6.40874	JPH4	6.40714	0	0	1	1	0	2	0
ENSMFAG00000043912_EHBP1L1	5.53282	5.5606	7.03625	6.06491	6.5899	6.60803	7.40537	5.99936	EHBP1L1	6.3997	0	0	0	0	0	2	0
ENSMFAG00000007623_KCNA3	6.21846	5.97546	6.44466	6.00893	6.36158	6.30998	7.33418	6.22683	KCNA3	6.37903	0	0	0	1	0	2	0
ENSMFAG00000031048_SHANK1	5.57707	5.86926	6.42935	6.50432	6.77103	6.51149	6.96545	6.31811	SHANK1	6.37542	1	0	1	1	0	2	0
ENSMFAG00000001770_PSD3	6.41886	6.14197	6.64273	6.09698	6.22448	6.24636	6.62164	6.5224	PSD3	6.34186	0	0	0	0	0	2	0
ENSMFAG00000014166_LOC102118953	5.19105	5.48047	6.50003	5.86755	6.23413	6.96663	7.94156	5.95102	LOC102118953	6.31163	0	0	0	0	0	2	0
ENSMFAG00000041003_GAP43	5.77433	5.70582	6.66587	5.86341	6.13623	6.71282	7.24902	5.75171	GAP43	6.30107	0	0	1	1	0	2	0
ENSMFAG00000042021_FKBP1A	5.18341	5.65386	6.67647	5.81403	6.2616	6.43653	8.02601	5.71336	FKBP1A	6.29313	0	0	0	0	0	2	0
ENSMFAG00000036898_CARM1	5.85796	5.85732	6.74359	6.10936	6.34596	6.37489	6.74655	6.24355	CARM1	6.2908	0	0	1	1	0	2	0
ENSMFAG00000039714_MAN1A1	5.3814	5.7781	6.60764	6.21821	6.49323	6.27599	7.26261	6.54488	MAN1A1	6.28817	0	0	0	0	0	2	0
ENSMFAG00000040736_GPSM1	5.91974	5.81417	6.38612	6.03125	6.18389	6.68617	6.9863	6.16597	GPSM1	6.28681	0	0	0	0	0	2	0
ENSMFAG00000013072_CTXN1	5.81593	5.84873	6.41963	6.04639	6.20751	6.49233	7.16379	5.70608	CTXN1	6.2849	0	0	0	0	0	2	0
ENSMFAG00000037368_PLXNA1	6.2581	5.91849	6.59631	5.79303	5.94333	6.42264	7.01836	5.80762	PLXNA1	6.27861	0	0	0	1	0	2	0
ENSMFAG00000031315_PLD3	5.45734	5.66349	6.49543	6.12829	6.47235	6.61235	7.04621	5.8372	PLD3	6.26792	0	0	0	0	0	2	0
ENSMFAG00000039840_SLC6A7	5.8966	5.96227	6.74762	5.68615	5.90058	6.46981	7.11115	5.59501	SLC6A7	6.25345	0	0	0	0	0	2	0
ENSMFAG00000039290_ZNRF1	5.16176	5.49733	6.7087	6.03384	6.40791	6.63325	7.28825	5.87732	ZNRF1	6.24729	0	0	0	0	0	2	0
ENSMFAG00000032000_GPC1	6.03413	6.17161	6.69184	5.78506	5.97829	6.45771	6.59454	5.89825	GPC1	6.24474	0	1	0	1	0	1	0
ENSMFAG00000040625_MAST3	5.47134	5.79942	6.31696	6.40693	6.62018	6.25939	6.77268	6.15784	MAST3	6.23527	0	0	0	0	0	2	0
ENSMFAG00000045774_CISD3	5.86972	5.82611	6.23072	6.13501	6.26165	6.46322	6.85246	5.81327	CISD3	6.23413	0	0	0	0	0	1	0
ENSMFAG00000035417_PIP4K2B	5.97279	5.96042	6.16989	5.69823	5.8722	6.51173	7.29186	5.64415	PIP4K2B	6.21102	0	0	0	0	0	2	0
ENSMFAG00000042025_MTCH1	5.05547	5.32679	6.39003	5.72215	6.05227	6.56	8.12972	5.52803	MTCH1	6.17663	0	0	0	0	0	2	0
ENSMFAG00000023144_KIF26B	5.78867	5.75756	6.43822	6.06971	6.32019	6.37536	6.3814	6.17113	KIF26B	6.16159	0	0	0	0	0	2	0
ENSMFAG00000030473_AP1S1	5.71493	5.38005	6.30084	6.11928	6.32972	6.36576	6.89985	5.63201	AP1S1	6.15863	0	0	0	0	0	2	0
ENSMFAG00000042131_SUV39H1	5.65604	5.54488	6.23112	5.8417	6.08933	6.53781	7.17579	5.57082	SUV39H1	6.15381	0	0	0	0	0	2	0
ENSMFAG00000032478_AZIN2	5.60801	5.6062	6.42306	6.01992	6.20947	6.3676	6.8319	5.94951	AZIN2	6.15231	0	0	1	1	0	2	0
ENSMFAG00000001140_NEURL1	6.02931	5.67889	6.3429	6.00544	6.16957	6.2928	6.46492	5.85717	NEURL1	6.14055	1	0	1	1	0	2	0
ENSMFAG00000041410_SHISAL1	5.52584	5.75762	6.53746	5.70627	6.22656	5.83723	7.2933	6.29937	SHISAL1	6.12633	0	0	0	0	0	2	0
ENSMFAG00000000583_EXOC7	5.54412	5.59429	6.22828	5.6567	5.9166	6.50054	7.35141	5.50956	EXOC7	6.11313	0	0	0	1	0	2	0
ENSMFAG00000034083_NUDT14	5.07471	5.40022	6.44845	5.76437	6.10477	6.49447	7.49088	5.52374	NUDT14	6.11112	0	0	0	0	0	2	0
ENSMFAG00000043796_GOLM1	5.74254	5.58569	6.19013	5.90482	6.17899	6.3333	6.80631	6.34618	GOLM1	6.10597	0	0	0	0	0	2	0
ENSMFAG00000035599_IQANK1	5.23467	5.40124	6.29178	6.17122	6.44215	6.47995	6.70651	5.87854	IQANK1	6.10393	0	0	0	0	0	2	0
ENSMFAG00000002881_KIF3C	5.98837	5.61936	6.21355	5.88845	6.07143	6.24096	6.5107	5.75435	KIF3C	6.07612	0	0	0	0	0	2	0
ENSMFAG00000036390_STX1A	5.66856	5.60818	6.44817	5.98261	6.34215	5.7546	6.58974	6.02905	STX1A	6.05629	0	0	0	1	0	2	0
ENSMFAG00000032555_FKBP9	5.70731	5.69356	6.01039	5.67986	5.84507	6.42328	7.00879	5.90325	FKBP9	6.05261	0	0	0	0	0	2	0
ENSMFAG00000005894_KISS1R	5.56741	5.42295	6.66179	5.78543	6.04802	6.00126	6.80628	5.85896	KISS1R	6.04188	0	0	0	0	0	2	0
ENSMFAG00000002989_SYT5	5.13521	5.57451	6.36464	5.76845	6.03619	6.10076	7.30741	5.58814	SYT5	6.04102	0	0	0	1	0	2	0
ENSMFAG00000002228_C1QL1	5.56333	5.68111	6.19728	5.9214	6.12853	6.3512	6.43604	5.76789	C1QL1	6.03984	0	0	0	1	0	1	0
ENSMFAG00000015230_HTR1A	5.47378	5.59451	6.26952	5.62493	5.86115	6.37558	6.81235	5.72697	HTR1A	6.00169	0	0	1	1	0	2	0
ENSMFAG00000031486_FAM110C	6.21732	5.76609	6.3247	5.65981	5.70969	6.12701	6.15518	5.92256	FAM110C	5.99426	0	0	0	0	0	2	0
ENSMFAG00000043969_CC2D1A	5.77915	5.50465	6.00376	5.93503	6.10034	6.03101	6.43382	5.907	CC2D1A	5.96968	0	0	0	0	0	2	0
ENSMFAG00000010460_LZTS1	6.25497	5.84863	6.21689	5.47912	5.51516	6.22763	6.24466	5.56847	LZTS1	5.96958	1	0	1	1	0	2	0
ENSMFAG00000000282_PSD	5.93105	5.43812	6.05769	5.89543	6.03285	5.95613	6.44002	5.64199	PSD	5.96447	1	0	1	1	0	1	0
ENSMFAG00000039102_PDE6B	5.46718	5.61324	6.1763	5.79306	5.9736	6.09518	6.57768	5.81767	PDE6B	5.95661	0	0	0	1	0	1	0
ENSMFAG00000036381_PACSIN1	5.93678	5.6379	6.01349	5.89154	5.87436	6.06132	6.1263	5.77018	PACSIN1	5.93453	0	0	1	1	0	2	0
ENSMFAG00000037687_ENSMFAG00000037687	5.89785	5.62598	6.1338	5.69332	5.8037	5.91248	6.37432	6.04854	ENSMFAG00000037687	5.92021	0	0	0	0	0	2	0
ENSMFAG00000031365_RTN1	5.22809	5.27171	6.06634	5.6561	5.87175	6.28787	6.92106	5.44027	RTN1	5.90042	0	0	0	0	0	1	0
ENSMFAG00000003246_NPDC1	5.85412	5.71355	6.13969	5.63345	5.72043	6.06362	6.16189	5.49226	NPDC1	5.89811	0	0	0	0	0	2	0
ENSMFAG00000031728_PIP5KL1	5.62941	5.56957	6.49424	5.36627	5.6254	6.12061	6.39034	5.44313	PIP5KL1	5.88512	0	0	0	0	0	2	0
ENSMFAG00000041884_ST6GALNAC5	5.44971	5.0526	6.0319	5.98456	6.30772	5.91358	6.35605	6.11401	ST6GALNAC5	5.87088	0	0	0	0	0	2	0
ENSMFAG00000033092_PALM	5.74626	5.3525	5.98695	5.7784	5.81085	5.95548	6.44356	5.73429	PALM	5.86771	1	0	1	1	0	2	0
ENSMFAG00000040277_LASP1	5.40413	5.56874	6.02161	5.51009	5.73906	6.11022	6.7066	5.4864	LASP1	5.86578	0	0	0	0	0	2	0
ENSMFAG00000000154_SGSM2	5.65934	5.31715	5.88968	5.45475	5.67945	6.17211	6.82873	5.40629	SGSM2	5.85732	0	0	0	0	0	2	0
ENSMFAG00000032759_DYRK2	4.88654	5.13876	5.79453	5.68643	6.08624	6.44929	6.87838	5.48184	DYRK2	5.84574	0	0	0	0	0	1	0
ENSMFAG00000034992_ENSMFAG00000034992	6.0842	5.45026	6.26669	5.41237	5.60576	5.90008	6.04209	5.89716	ENSMFAG00000034992	5.82306	0	0	0	0	0	2	0
ENSMFAG00000042176_FFAR4	5.55744	5.4285	6.08483	5.59216	5.82613	5.89543	6.31425	6.21174	FFAR4	5.81411	0	0	0	0	0	2	0
ENSMFAG00000044046_CREM	5.53653	5.32728	6.07783	5.53528	5.7576	6.01191	6.43565	5.84356	CREM	5.81172	0	0	0	0	0	2	0
ENSMFAG00000009198_TTYH3	5.54437	5.81785	5.95296	5.72972	5.84713	5.67938	6.06315	5.78884	TTYH3	5.80494	0	0	0	0	0	2	0
ENSMFAG00000033696_DMWD	5.18973	5.31361	6.11789	5.76604	5.99939	5.63961	6.15214	5.81053	DMWD	5.73977	0	0	1	1	0	2	0
ENSMFAG00000032764_CMAS	4.61055	4.82431	5.9074	5.71503	6.00455	6.33366	6.71638	5.61334	CMAS	5.73027	0	0	0	0	0	1	0
ENSMFAG00000030287_SMIM10	5.08597	5.295	5.77227	5.65333	5.84171	6.25652	6.19083	5.45665	SMIM10	5.72795	0	0	0	0	0	1	0
ENSMFAG00000003240_FKBP1B	5.34067	5.42579	6.08354	5.35825	5.58149	5.96051	6.27534	5.17513	FKBP1B	5.71794	0	0	0	1	0	2	0
ENSMFAG00000042179_SIRPA	5.56952	5.56114	5.76031	5.52764	5.67262	5.67659	6.25658	5.33095	SIRPA	5.71777	0	0	0	0	0	2	0
ENSMFAG00000031637_SPRED3	5.49587	5.36987	6.20949	5.58461	5.77426	5.60915	5.93995	5.69099	SPRED3	5.71189	0	0	0	0	0	2	0
ENSMFAG00000001080_ARHGEF9	5.31482	5.29704	6.01772	5.52267	5.75903	5.9273	6.06809	5.46639	ARHGEF9	5.70095	0	0	0	0	0	1	0
ENSMFAG00000035539_PNMA8B	5.32296	5.24732	5.86903	5.36553	5.52711	5.55303	6.59861	5.40387	PNMA8B	5.64051	0	0	0	0	0	1	0
ENSMFAG00000030923_VXN	5.69587	5.46021	6.00218	5.29529	5.36771	5.67306	5.97102	5.30342	VXN	5.63791	0	0	0	0	0	2	0
ENSMFAG00000003280_FBXL16	5.56832	5.33185	5.66798	5.58497	5.66287	5.60437	5.95517	5.54766	FBXL16	5.62507	0	0	0	0	0	2	0
ENSMFAG00000042398_KCNG3	5.5495	5.1838	5.67108	5.41828	5.82406	5.78484	5.89239	5.88241	KCNG3	5.6177	0	0	0	0	0	2	0
ENSMFAG00000041700_ACTN2	5.5519	5.23855	6.0254	5.21846	5.38365	5.72538	6.1622	5.22466	ACTN2	5.61508	1	0	1	1	0	2	0
ENSMFAG00000028800_SH3GLB2	5.46896	5.18532	5.65144	5.48935	5.55843	5.77271	5.96644	5.23621	SH3GLB2	5.58466	0	0	0	0	0	1	0
ENSMFAG00000041403_GRASP	5.46858	5.45585	5.67428	5.50794	5.56049	5.59267	5.72754	5.32182	GRASP	5.56962	0	0	0	0	0	1	0
ENSMFAG00000038117_SEPT5	5.76214	5.43087	5.5191	5.4785	5.43349	5.56132	5.77996	5.5161	SEPT5	5.56648	0	0	0	0	0	1	0
ENSMFAG00000032061_GUCY1A1	4.91895	5.13677	5.57241	5.51338	5.73637	5.66162	6.36579	5.60796	GUCY1A1	5.5579	0	0	0	0	0	2	0
ENSMFAG00000032475_CDKN2D	5.25684	5.12017	5.77174	5.52674	5.57276	5.66619	5.97439	5.56528	CDKN2D	5.55555	0	0	0	0	0	1	0
ENSMFAG00000001076_DNAH5	5.44336	5.22455	5.77843	5.26872	5.48113	5.486	6.20621	5.4721	DNAH5	5.55549	0	0	0	0	0	2	0
ENSMFAG00000003816_GABRA3	5.00673	5.16122	5.83861	5.18419	5.44338	5.72267	6.40428	5.53275	GABRA3	5.5373	0	0	1	1	0	2	0
ENSMFAG00000032164_MN1	5.57613	5.39128	5.70076	5.16896	5.20295	5.82591	5.85433	5.32489	MN1	5.53148	0	0	0	0	0	2	0
ENSMFAG00000002820_FAM184B	5.60431	5.29944	5.85085	5.19638	5.40003	5.68067	5.67701	5.3691	FAM184B	5.52981	0	0	0	0	0	1	0
ENSMFAG00000004617_AHDC1	5.27498	5.36038	5.64157	5.43468	5.54995	5.45719	5.95096	5.46307	AHDC1	5.52425	0	0	0	0	0	2	0
ENSMFAG00000001426_RAPGEFL1	5.18025	5.56801	5.77276	5.22057	5.3839	5.58576	5.91545	5.22166	RAPGEFL1	5.5181	0	0	0	0	0	2	0
ENSMFAG00000003675_SNX32	4.54758	4.92378	5.56207	5.40171	5.87067	5.64021	6.62345	5.37124	SNX32	5.50992	0	0	0	0	0	2	0
ENSMFAG00000001518_PIANP	5.24937	5.31739	5.99551	5.22939	5.40912	5.51454	5.81354	5.14842	PIANP	5.50412	0	0	0	0	0	1	0
ENSMFAG00000033712_SVOP	5.59911	5.33341	5.59514	5.1985	5.19941	5.58413	6.0068	5.15751	SVOP	5.50236	0	0	0	0	0	1	0
ENSMFAG00000043847_ANKRD33	5.17964	4.92079	5.73508	5.50444	5.6497	5.62861	5.7958	5.53101	ANKRD33	5.48772	0	0	0	0	0	2	0
ENSMFAG00000034276_TSPYL2	5.26321	5.23239	5.51977	5.38946	5.71143	5.30731	5.838	5.60655	TSPYL2	5.46594	0	0	0	0	0	1	0
ENSMFAG00000042983_CELF4	4.90881	4.90369	5.50084	5.42731	5.71049	5.5339	6.26766	5.64266	CELF4	5.46467	0	0	0	0	0	2	0
ENSMFAG00000009032_QPCTL	4.53961	4.79936	5.60139	5.27653	5.61045	5.6665	6.75307	5.11874	QPCTL	5.46384	0	0	0	0	0	2	0
ENSMFAG00000042307_MYO1G	4.67204	5.07415	5.55964	5.38411	5.6104	5.43071	6.43658	5.64247	MYO1G	5.45252	0	0	0	0	0	2	0
ENSMFAG00000022450_SMIM10L2B	5.73789	5.31375	5.602	5.07376	5.15927	5.55427	5.68872	5.06958	SMIM10L2B	5.44709	0	0	0	0	0	1	0
ENSMFAG00000042911_FBXO41	5.27868	5.23895	5.62761	5.25366	5.34383	5.48035	5.84701	5.17841	FBXO41	5.43858	0	0	0	0	0	2	0
ENSMFAG00000025612_NEUROD6	5.39965	5.09187	6.01762	4.92847	5.07594	5.49965	5.98709	4.88551	NEUROD6	5.42861	0	0	0	0	0	2	0
ENSMFAG00000030344_LOC102119359	4.93088	4.99491	5.56303	5.11071	5.33339	5.70535	6.34787	4.83257	LOC102119359	5.42659	0	0	0	0	0	2	0
ENSMFAG00000040533_ICOSLG	5.15097	5.11714	5.69772	5.37924	5.55855	5.43117	5.64316	5.18157	ICOSLG	5.42542	0	0	0	0	0	1	0
ENSMFAG00000040804_CHL1	5.50379	4.99388	5.47428	5.14011	5.33754	5.3035	6.09794	5.94336	CHL1	5.40729	0	0	0	1	0	2	0
ENSMFAG00000045888_GRM2	5.62033	5.44951	5.68272	4.92992	4.95668	5.50311	5.69036	4.96104	GRM2	5.40466	0	0	1	1	0	1	0
ENSMFAG00000038734_TTC6	5.16403	4.924	5.68003	5.09709	5.36243	5.53099	6.04967	5.63166	TTC6	5.40118	0	0	0	0	0	2	0
ENSMFAG00000045996_NECTIN1	4.96477	4.96492	5.65065	5.21857	5.41245	5.3603	5.95355	5.31864	NECTIN1	5.36074	0	0	1	1	0	2	0
ENSMFAG00000045477_TMEM59L	4.74248	4.98794	5.57014	5.13081	5.31645	5.54995	6.18497	4.96368	TMEM59L	5.35468	0	0	0	0	0	2	0
ENSMFAG00000038009_ABO	5.49152	5.02477	5.6799	5.02405	5.11164	5.37725	5.70004	5.07526	ABO	5.34417	0	0	0	0	0	1	0
ENSMFAG00000039537_LOC101866867	5.00649	4.87481	5.47867	5.15021	5.45266	5.45056	5.9487	5.27873	LOC101866867	5.33744	0	0	0	0	0	1	0
ENSMFAG00000040536_TNFAIP2	4.89333	4.67382	5.3401	5.35093	5.58845	5.6044	5.89529	5.16882	TNFAIP2	5.33519	0	0	0	0	0	1	0
ENSMFAG00000030866_HTR1E	5.02512	4.80732	5.49735	5.19569	5.45867	5.52165	5.69745	5.30268	HTR1E	5.31475	0	0	1	1	0	2	0
ENSMFAG00000038207_FREM3	5.46193	4.87813	5.41778	5.13725	5.25185	5.2268	5.7073	5.33406	FREM3	5.29729	0	0	0	0	0	2	0
ENSMFAG00000044282_TCF15	5.32563	5.06788	5.47553	4.96024	5.1703	5.52822	5.54454	5.09914	TCF15	5.29605	0	0	0	0	0	1	0
ENSMFAG00000032789_PDXP	4.91688	4.78284	5.4172	5.2944	5.39746	5.29415	5.96134	5.24854	PDXP	5.29489	0	0	0	0	0	2	0
ENSMFAG00000002160_SPINDOC	4.70255	4.76539	5.30165	5.18038	5.39215	5.467	6.14429	4.99777	SPINDOC	5.27906	0	0	0	0	0	1	0
ENSMFAG00000039619_MADD	4.79019	4.92243	5.30535	5.25117	5.41346	5.41637	5.68536	4.91052	MADD	5.2549	0	0	0	0	0	2	0
ENSMFAG00000021979_RTP1	5.31573	4.95797	5.53015	4.81072	4.90783	5.45776	5.73614	4.7957	RTP1	5.24519	0	0	0	0	0	2	0
ENSMFAG00000001244_PCGF3	4.98868	4.78213	5.27286	5.12749	5.26328	5.47809	5.64107	5.17275	PCGF3	5.22194	0	0	0	0	0	2	0
ENSMFAG00000039580_NYAP1	5.06609	4.90459	5.30581	5.16678	5.22456	5.25722	5.59315	5.22847	NYAP1	5.21689	0	0	0	1	0	2	0
ENSMFAG00000041475_SMIM1	4.87635	4.72493	5.52707	5.01783	5.21064	5.30872	5.78996	4.99147	SMIM1	5.20793	0	0	0	0	0	2	0
ENSMFAG00000033138_AJM1	5.34499	5.13088	5.37486	4.94087	4.9482	5.21734	5.47445	4.93905	AJM1	5.20451	0	0	0	0	0	2	0
ENSMFAG00000044023_TMED8	5.07379	4.95397	5.29263	4.97457	5.15862	5.31294	5.66159	4.83407	TMED8	5.20402	0	0	0	0	0	1	0
ENSMFAG00000043768_DRC1	4.88107	4.84054	5.45703	4.8144	5.09902	5.08625	6.24972	4.92276	DRC1	5.204	0	0	0	0	0	2	0
ENSMFAG00000043879_BAG2	4.58753	4.70266	5.34079	5.15136	5.42486	5.36154	5.85036	5.41908	BAG2	5.20273	0	0	1	1	0	2	0
ENSMFAG00000033993_CHD5	5.27048	4.90813	5.35942	4.91293	4.96541	5.327	5.60633	4.95037	CHD5	5.19282	0	0	0	0	0	1	0
ENSMFAG00000041506_YDJC	5.14333	4.90142	5.29498	5.08975	5.16229	5.13366	5.57804	5.06697	YDJC	5.18621	0	0	0	0	0	2	0
ENSMFAG00000031618_GRIN2D	4.95405	5.1162	5.32065	5.16512	5.22975	5.14762	5.35206	5.33415	GRIN2D	5.18363	0	0	0	0	0	1	0
ENSMFAG00000034060_LSS	4.33839	4.70488	5.42782	4.85708	5.13419	5.45453	6.27752	4.72516	LSS	5.17063	0	0	0	0	0	2	0
ENSMFAG00000044289_NAV3	4.78073	4.81912	5.26189	5.0349	5.25598	5.08715	5.94656	5.40023	NAV3	5.16948	0	0	0	0	0	2	0
ENSMFAG00000037527_SLC8A2	4.78785	5.01313	5.27267	5.07445	5.23672	5.01408	5.65611	5.11525	SLC8A2	5.15072	1	0	1	1	0	2	0
ENSMFAG00000042972_FAM136A	4.61464	4.56819	5.30015	4.9269	5.0832	5.41487	5.97228	4.8024	FAM136A	5.12575	0	0	0	0	0	1	0
ENSMFAG00000030547_PSRC1	4.69554	4.70843	5.23201	5.13866	5.29718	5.2223	5.53097	5.05077	PSRC1	5.11787	0	0	0	0	0	2	0
ENSMFAG00000003274_MRTFB	4.8431	4.62837	5.15594	5.2343	5.46084	4.83706	5.63705	5.773	MRTFB	5.11381	0	0	0	0	0	2	0
ENSMFAG00000002392_SHISA2	5.03292	4.83291	5.14028	4.93122	5.14191	5.19004	5.487	4.86939	SHISA2	5.10804	0	0	0	0	0	1	0
ENSMFAG00000030817_KCNT2	5.36113	4.77429	5.386	4.84665	4.96246	5.00722	5.40173	5.23506	KCNT2	5.10564	0	0	0	0	0	2	0
ENSMFAG00000041363_ATP2C2	4.74489	4.77448	5.25802	5.00892	5.1814	5.14957	5.59013	5.00439	ATP2C2	5.10106	0	0	0	0	0	1	0
ENSMFAG00000039268_CPNE5	4.29952	4.93482	5.13862	4.7542	4.96363	5.23155	6.34688	4.69188	CPNE5	5.0956	0	0	1	1	0	2	0
ENSMFAG00000033407_GJA3	4.60022	4.58892	5.18372	5.23294	5.50407	4.7933	5.63949	5.50993	GJA3	5.07752	0	0	0	0	0	2	0
ENSMFAG00000002072_PCDH8	5.1652	4.94135	5.12885	4.9872	5.14075	5.09881	5.00448	5.27589	PCDH8	5.06666	0	0	1	1	0	1	0
ENSMFAG00000029744_SPRN	5.05269	4.88872	5.18711	4.86143	4.85513	5.22307	5.30284	4.79209	SPRN	5.053	0	0	0	0	0	1	0
ENSMFAG00000030978_TRPV2	4.78858	4.78772	5.33659	4.61077	4.93277	4.83853	6.00746	4.63662	TRPV2	5.0432	0	0	0	1	0	2	0
ENSMFAG00000037016_ROBO1	4.86494	4.53897	5.25741	4.77702	5.03439	5.0738	5.68441	5.0085	ROBO1	5.03299	0	0	0	1	0	2	0
ENSMFAG00000032128_TSPOAP1	4.67211	4.67841	5.0916	5.0709	5.2245	4.9649	5.46614	5.01642	TSPOAP1	5.02408	0	0	0	1	0	2	0
ENSMFAG00000042363_VWA3B	4.50113	4.77948	5.39148	4.70965	4.9672	5.23567	5.56966	4.65792	VWA3B	5.02204	0	0	0	0	0	2	0
ENSMFAG00000036853_RNF215	4.86948	4.8038	5.15277	4.93383	4.96191	4.99613	5.42582	5.09098	RNF215	5.02053	0	0	0	0	0	2	0
ENSMFAG00000006394_ELFN1	5.04351	4.94957	5.07658	4.80616	4.90719	5.08816	5.24423	4.78986	ELFN1	5.01649	0	0	1	1	0	1	0
ENSMFAG00000041353_ENSMFAG00000041353	4.64339	4.4827	5.17673	4.8926	5.16187	5.01515	5.7334	5.0438	ENSMFAG00000041353	5.01512	0	0	0	0	0	2	0
ENSMFAG00000044454_LY6E	4.6576	4.3879	5.07782	5.0358	5.22998	5.09733	5.53151	4.61911	LY6E	5.00256	0	0	0	0	0	1	0
ENSMFAG00000000328_SLC30A3	4.65608	4.77359	5.10094	4.7948	4.92362	5.18774	5.49134	4.60311	SLC30A3	4.98973	0	0	0	1	0	1	0
ENSMFAG00000047041_ENSMFAG00000047041	4.39768	4.29537	4.87492	5.02545	5.41716	5.14521	5.70955	5.10473	ENSMFAG00000047041	4.98076	0	0	0	0	0	2	0
ENSMFAG00000031845_NOL4	4.65855	4.54208	5.01178	4.91842	5.11683	4.7771	5.62629	5.48703	NOL4	4.95015	0	0	0	0	0	1	0
ENSMFAG00000032211_DGKZ	4.73667	4.73231	5.04064	4.82063	4.86516	5.00493	5.45024	4.6849	DGKZ	4.95008	0	0	0	0	0	1	0
ENSMFAG00000001850_USP20	4.30327	4.63732	5.0175	4.78056	4.89447	5.06282	5.93555	4.66864	USP20	4.94735	0	0	0	0	0	1	0
ENSMFAG00000044501_BCR	4.65122	4.4585	4.90643	5.044	5.2873	5.00082	5.17664	4.87236	BCR	4.93213	1	0	1	1	0	1	0
ENSMFAG00000000918_ZNF71	4.59031	4.65045	5.08967	4.82664	4.96882	4.99604	5.36828	4.95408	ZNF71	4.92717	0	0	0	0	0	1	0
ENSMFAG00000033621_SYNPO	4.82204	4.68938	4.98321	4.9227	4.98961	4.93503	5.10633	4.82294	SYNPO	4.92119	1	0	1	1	0	2	0
ENSMFAG00000041433_SSBP4	4.74148	4.48269	5.09383	4.91833	5.09312	4.80208	5.1946	4.75217	SSBP4	4.90373	0	0	0	0	0	1	0
ENSMFAG00000010454_LRRN2	4.63878	4.7581	5.18974	4.57653	4.75129	4.94025	5.4523	4.51734	LRRN2	4.901	0	0	0	0	0	2	0
ENSMFAG00000031909_SPRED1	4.46253	4.44608	4.87475	4.98574	5.13444	4.94255	5.37128	4.92964	SPRED1	4.8882	0	0	0	0	0	1	0
ENSMFAG00000004536_GPR68	4.19154	4.43031	4.87507	5.03956	5.25578	5.04249	5.3595	4.8326	GPR68	4.88489	0	0	0	0	0	1	0
ENSMFAG00000038312_DENR	4.63431	4.49233	4.89888	4.61222	4.80267	4.968	5.70023	4.88493	DENR	4.87266	0	0	0	0	0	1	0
ENSMFAG00000035813_EFR3B	4.99097	4.77351	4.90083	4.79041	4.82768	4.94535	4.81201	4.81749	EFR3B	4.86296	0	0	0	0	0	1	0
ENSMFAG00000007668_ASIC2	4.38892	4.56172	5.03397	4.59646	4.81938	4.98163	5.60099	4.54903	ASIC2	4.85472	1	0	1	1	0	1	0
ENSMFAG00000003892_C2orf80	4.94598	4.50025	4.97315	4.70976	4.90475	4.56769	5.36329	5.68548	C2orf80	4.85212	0	0	0	0	0	2	0
ENSMFAG00000044603_HSPBP1	4.85595	4.61387	4.86671	4.68167	4.67506	4.96775	5.26345	4.60991	HSPBP1	4.84635	0	0	0	0	0	2	0
ENSMFAG00000032171_ADGRB1	4.89871	4.90872	4.92343	4.78128	4.79199	4.67217	4.91529	4.86645	ADGRB1	4.84166	1	0	1	1	0	2	0
ENSMFAG00000001510_B4GALNT3	4.31158	4.45508	5.10885	4.56034	4.85509	4.98251	5.51839	4.51443	B4GALNT3	4.82741	0	0	0	0	0	2	0
ENSMFAG00000043205_NMT1	4.86249	4.784	4.87708	4.49117	4.48319	4.89248	5.25808	4.52566	NMT1	4.80693	0	0	0	0	0	1	0
ENSMFAG00000041192_ARHGAP35	4.7944	4.43563	4.87068	4.7229	4.81424	4.86948	5.11928	4.89135	ARHGAP35	4.8038	0	0	0	1	0	2	0
ENSMFAG00000029472_NEUROD2	4.62146	4.65987	4.91325	4.54212	4.60903	4.95351	5.309	4.61155	NEUROD2	4.80118	0	0	0	0	0	1	0
ENSMFAG00000039601_WWC1	4.51794	4.44559	4.82829	4.72704	4.87387	4.94487	5.25138	4.83823	WWC1	4.79842	0	0	0	0	0	2	0
ENSMFAG00000030979_MSANTD1	4.26348	4.33877	4.95066	4.90843	5.19188	4.73957	5.15581	4.76627	MSANTD1	4.79266	0	0	0	0	0	2	0
ENSMFAG00000038350_ERN2	4.53865	4.35369	4.93558	4.79037	4.94557	4.60123	5.3568	4.96761	ERN2	4.78884	0	0	0	0	0	1	0
ENSMFAG00000035525_ING5	4.55399	4.65444	4.97484	4.52659	4.61501	4.90357	5.18995	4.54713	ING5	4.77406	0	0	0	0	0	1	0
ENSMFAG00000000513_JPH1	4.71245	4.44778	5.03955	4.45938	4.5849	4.83172	5.31144	4.47146	JPH1	4.7696	0	0	0	0	0	2	0
ENSMFAG00000046305_KIAA1549	4.6198	4.54047	4.94744	4.69481	4.97584	4.52797	5.01002	5.10416	KIAA1549	4.75948	0	0	0	1	0	1	0
ENSMFAG00000000875_FHL3	4.68303	4.51941	5.10332	4.3657	4.57778	4.74148	5.27292	4.68019	FHL3	4.75195	0	0	0	0	0	1	0
ENSMFAG00000003486_ZNF512B	4.49177	4.45562	4.66588	4.83946	4.93358	4.66874	5.16167	4.708	ZNF512B	4.74525	0	0	0	0	0	1	0
ENSMFAG00000017685_CDK5R2	4.75195	4.68424	4.81671	4.54326	4.53272	4.81962	5.03019	4.56181	CDK5R2	4.73981	0	0	0	1	0	1	0
ENSMFAG00000036805_SYN1	4.38615	4.54902	4.9872	4.47924	4.60403	4.68613	5.48014	4.49583	SYN1	4.73884	0	0	1	1	0	1	0
ENSMFAG00000032592_CNNM4	4.1593	4.46895	4.77044	4.59798	4.8312	4.56001	5.72609	4.61449	CNNM4	4.73057	0	0	1	1	0	2	0
ENSMFAG00000033992_CDK9	4.53337	4.46129	4.62875	4.68471	4.78255	4.6575	5.30066	4.63242	CDK9	4.72126	0	0	0	0	0	1	0
ENSMFAG00000046579_ENSMFAG00000046579	4.50226	4.41389	4.7781	4.41949	4.57603	4.91739	5.42526	4.2778	ENSMFAG00000046579	4.71892	0	0	0	0	0	1	0
ENSMFAG00000031898_IZUMO3	4.79949	4.46183	4.92955	4.35729	4.44139	4.80054	5.23673	4.45425	IZUMO3	4.71812	0	0	0	0	0	1	0
ENSMFAG00000032149_RAB6B	4.26214	4.24718	4.90371	4.64787	4.77959	4.95856	5.15417	4.30051	RAB6B	4.7076	0	0	0	0	0	1	0
ENSMFAG00000032215_HTR6	4.76923	4.50447	5.0122	4.32285	4.4499	4.89248	4.98874	4.26008	HTR6	4.70569	0	0	1	1	0	1	0
ENSMFAG00000042091_RTN4RL1	4.68074	4.6036	4.68293	4.63823	4.69221	4.69648	4.88137	4.6042	RTN4RL1	4.69651	0	0	0	1	0	2	0
ENSMFAG00000031001_BSCL2	4.53515	4.39806	4.67468	4.62687	4.72036	4.80555	5.08807	4.38919	BSCL2	4.69268	0	0	0	0	0	1	0
ENSMFAG00000037993_JAG2	4.70284	4.57733	4.85657	4.53354	4.58675	4.69325	4.83392	4.72258	JAG2	4.68346	0	0	0	0	0	1	0
ENSMFAG00000046574_ENSMFAG00000046574	4.03846	4.30002	4.89836	4.58539	4.84205	4.83921	5.2604	4.60812	ENSMFAG00000046574	4.68055	0	0	0	0	0	2	0
ENSMFAG00000001576_NEXMIF	4.17348	4.164	4.53313	4.70332	4.93087	4.83646	5.33709	5.00152	NEXMIF	4.66833	0	0	0	0	0	1	0
ENSMFAG00000046518_ENSMFAG00000046518	4.68446	4.29762	4.89978	4.55185	4.74754	4.46748	4.94008	4.76296	ENSMFAG00000046518	4.65554	0	0	0	0	0	1	0
ENSMFAG00000042066_SEPT11	4.57494	4.31397	4.66959	4.60452	4.81152	4.41615	5.18048	5.28719	SEPT11	4.65302	1	0	1	1	0	1	0
ENSMFAG00000035810_PRR36	4.58422	4.481	4.84099	4.56635	4.66498	4.37671	4.93795	4.52004	PRR36	4.63603	0	0	0	0	0	1	0
ENSMFAG00000032045_PHF24	4.56209	4.38993	4.66563	4.56881	4.621	4.72351	4.8907	4.37671	PHF24	4.63167	0	0	0	0	0	1	0
ENSMFAG00000003432_CA11	4.53682	4.30612	4.62411	4.71207	4.70267	4.73228	4.79473	4.44999	CA11	4.62983	0	0	0	0	0	1	0
ENSMFAG00000027007_MEA1	4.46666	4.14945	4.63245	4.54305	4.68685	4.69596	5.21037	4.26577	MEA1	4.6264	0	0	0	0	0	1	0
ENSMFAG00000044809_WNT7A	4.21414	4.22164	4.71735	4.30121	4.47874	4.90243	5.49574	4.17993	WNT7A	4.61875	1	0	1	1	0	2	0
ENSMFAG00000031280_SIDT1	4.10974	4.149	4.65829	4.4537	4.74137	4.63963	5.53258	4.4186	SIDT1	4.61204	0	0	0	0	0	2	0
ENSMFAG00000002979_CBX6	4.86329	4.48626	4.66854	4.44145	4.37294	4.62692	4.72486	4.53761	CBX6	4.59775	0	0	0	0	0	1	0
ENSMFAG00000039324_DDA1	4.09914	3.98888	4.72031	4.63212	4.95694	4.57046	5.20208	4.31049	DDA1	4.59571	0	0	0	0	0	1	0
ENSMFAG00000039868_PITPNM3	4.34687	4.206	4.80901	4.50567	4.80464	4.41421	5.07651	4.5609	PITPNM3	4.5947	0	0	0	0	0	2	0
ENSMFAG00000046807_ENSMFAG00000046807	4.42308	4.15964	4.69335	4.46321	4.6626	4.4709	5.21765	4.52032	ENSMFAG00000046807	4.58434	0	0	0	0	0	2	0
ENSMFAG00000045790_MAFK	4.291	4.14956	4.67316	4.27019	4.39195	4.8805	5.33181	4.26718	MAFK	4.56974	0	0	0	0	0	1	0
ENSMFAG00000044096_CLIP3	4.29447	4.42209	4.73573	4.44987	4.54117	4.47789	5.04702	4.28587	CLIP3	4.56689	0	0	0	0	0	1	0
ENSMFAG00000039347_OTUD5	4.30958	4.37788	4.61976	4.45268	4.56774	4.4641	5.04727	4.56982	OTUD5	4.54843	0	0	0	0	0	1	0
ENSMFAG00000037329_ZMAT2	4.17897	4.00036	4.58711	4.44473	4.62327	4.75559	5.16518	4.22543	ZMAT2	4.53646	0	0	0	0	0	1	0
ENSMFAG00000012357_SCN7A	4.41449	4.40539	4.75547	4.26509	4.3211	4.47607	5.08178	4.67162	SCN7A	4.53134	0	0	0	1	0	2	0
ENSMFAG00000001810_CDH10	4.33808	4.2842	4.70214	4.34412	4.50935	4.21059	5.32518	5.07613	CDH10	4.53052	0	0	0	0	0	2	0
ENSMFAG00000001386_TSPYL4	4.51995	4.3198	4.58618	4.44393	4.42772	4.38869	4.99625	4.5386	TSPYL4	4.52607	0	0	0	0	0	1	0
ENSMFAG00000001335_LRFN1	4.49141	4.51166	4.67382	4.38801	4.41151	4.50847	4.68604	4.38917	LRFN1	4.52442	0	0	0	0	0	2	0
ENSMFAG00000044389_CYP2E1	4.74608	4.50791	4.78995	4.33038	4.34705	4.18198	4.75914	4.4571	CYP2E1	4.52321	0	0	0	0	0	1	0
ENSMFAG00000032494_MIR1915HG	4.58157	4.3651	4.5676	4.37455	4.40539	4.61812	4.65905	4.28754	MIR1915HG	4.5102	0	0	0	0	0	1	0
ENSMFAG00000044066_CDC42BPB	4.40447	4.25226	4.45434	4.41844	4.53068	4.68612	4.81866	4.41247	CDC42BPB	4.50928	0	0	0	0	0	1	0
ENSMFAG00000038574_YWHAG	4.40866	4.26982	4.68381	4.22777	4.3042	4.6584	4.96529	4.10166	YWHAG	4.50256	0	0	0	0	0	1	0
ENSMFAG00000038002_P2RX5	4.41861	4.29445	4.61439	4.41651	4.47756	4.57883	4.66757	4.41199	P2RX5	4.49542	0	0	0	0	0	1	0
ENSMFAG00000042298_LOC102139329	4.30182	4.17567	4.42961	4.43158	4.6387	4.39706	5.09243	4.75248	LOC102139329	4.49527	0	0	0	0	0	1	0
ENSMFAG00000002722_COL11A1	4.56696	4.14166	4.59912	4.39288	4.52212	4.6163	4.62052	4.63477	COL11A1	4.49422	0	0	0	0	0	1	0
ENSMFAG00000030248_RASGRP1	4.29554	4.19213	4.77518	4.18019	4.35379	4.57404	5.03788	4.20735	RASGRP1	4.48696	0	0	0	0	0	2	0
ENSMFAG00000032757_BCORL1	3.96285	4.18244	4.96419	4.26736	4.46068	4.49835	5.03099	4.15782	BCORL1	4.48098	0	0	0	0	0	1	0
ENSMFAG00000034877_NEUROD1	4.76004	4.20655	4.67333	4.23734	4.29204	4.4465	4.7311	4.48187	NEUROD1	4.47813	0	0	0	0	0	1	0
ENSMFAG00000039008_RUNDC3A	4.64688	4.21993	4.49027	4.4752	4.52467	4.46995	4.49111	4.30043	RUNDC3A	4.474	0	0	0	0	0	1	0
ENSMFAG00000045048_RAB15	4.2629	4.16917	4.48535	4.38222	4.42262	4.6342	4.78611	4.26506	RAB15	4.44894	0	0	0	0	0	1	0
ENSMFAG00000034246_HPCA	4.53384	4.4238	4.78893	4.0176	4.08407	4.35486	4.92848	4.09658	HPCA	4.44737	1	0	1	1	0	1	0
ENSMFAG00000045957_BHMT2	4.30209	4.09717	4.74437	4.21428	4.40991	4.58089	4.77702	4.30344	BHMT2	4.44653	0	0	0	0	0	1	0
ENSMFAG00000002123_ANKRD13B	3.93596	4.24883	4.54425	4.55346	4.65	4.37807	4.7864	4.35467	ANKRD13B	4.44242	0	0	0	0	0	1	0
ENSMFAG00000000498_REXO1	4.71574	4.31197	4.43044	4.36693	4.33181	4.50955	4.42011	4.35498	REXO1	4.44093	0	0	0	0	0	1	0
ENSMFAG00000002990_LAMB3	4.50087	4.14871	4.56881	4.25514	4.45786	4.60006	4.50375	4.45304	LAMB3	4.4336	0	0	0	0	0	1	0
ENSMFAG00000030166_BASP1	4.55436	4.2721	4.53025	4.1317	4.16523	4.50662	4.87139	4.05287	BASP1	4.43309	0	0	0	1	0	1	0
ENSMFAG00000041890_TBC1D24	4.57965	4.43231	4.49547	4.13746	4.12568	4.36356	4.82738	4.27162	TBC1D24	4.42308	0	0	1	1	0	2	0
ENSMFAG00000016453_ENSMFAG00000016453	4.3655	4.24166	4.50845	4.24214	4.28224	4.62852	4.6045	4.07006	ENSMFAG00000016453	4.41043	0	0	0	0	0	1	0
ENSMFAG00000040833_NPSR1	4.76434	4.33112	4.7584	4.12308	4.22033	4.35968	4.29867	4.26052	NPSR1	4.40795	0	0	0	0	0	1	0
ENSMFAG00000042863_RNF112	4.21205	4.2219	4.40362	4.20305	4.23775	4.51875	4.84243	4.21223	RNF112	4.37708	0	0	0	1	0	1	0
ENSMFAG00000043056_CRIM1	4.01185	4.12088	4.56101	4.05199	4.26217	4.54678	5.02769	4.19427	CRIM1	4.36891	0	0	0	0	0	2	0
ENSMFAG00000036766_PRR12	4.14042	4.2134	4.453	4.39178	4.45409	4.25727	4.65832	4.23541	PRR12	4.3669	0	0	0	1	0	1	0
ENSMFAG00000003378_GALNTL6	4.63225	4.31036	4.53343	4.09032	4.10394	4.31471	4.55603	4.39068	GALNTL6	4.36301	0	0	0	0	0	2	0
ENSMFAG00000041482_DBH	4.26843	4.3059	4.46768	4.22294	4.37646	4.37424	4.51401	4.13214	DBH	4.36138	0	0	0	0	0	1	0
ENSMFAG00000008661_THRB	4.62533	4.11261	4.4421	4.32947	4.48087	4.1252	4.41368	4.80922	THRB	4.36132	0	0	0	0	0	2	0
ENSMFAG00000047060_ENSMFAG00000047060	3.98221	3.99109	4.54684	4.29238	4.45011	4.5304	4.72831	4.08933	ENSMFAG00000047060	4.36019	0	0	0	0	0	1	0
ENSMFAG00000032367_DBNL	4.3247	3.9692	4.46416	4.30173	4.42176	4.15875	4.79752	4.25073	DBNL	4.34826	1	0	1	1	0	1	0
ENSMFAG00000033009_C9orf129	3.76112	3.79624	4.38554	4.52188	4.79223	4.14144	5.00466	4.48419	C9orf129	4.3433	0	0	0	0	0	1	0
ENSMFAG00000031826_LMTK3	4.47479	4.46298	4.4117	4.19955	4.17715	4.25537	4.41608	4.29593	LMTK3	4.34252	0	0	1	1	0	2	0
ENSMFAG00000041514_PAX2	4.1342	3.97081	4.18034	4.6057	4.82424	4.14403	4.52493	4.60663	PAX2	4.34061	0	0	0	1	0	0	0
ENSMFAG00000033330_ESYT2	4.38962	4.26889	4.53381	4.18673	4.26884	4.42828	4.2289	4.34364	ESYT2	4.32929	0	0	0	0	0	1	0
ENSMFAG00000038442_DLGAP3	4.23855	4.01928	4.35262	4.33373	4.42073	4.32257	4.56374	4.32122	DLGAP3	4.3216	0	0	0	0	0	1	0
ENSMFAG00000004076_ENSMFAG00000004076	4.2068	4.00397	4.39081	4.17904	4.33687	4.52474	4.5702	4.14319	ENSMFAG00000004076	4.31606	0	0	0	0	0	1	0
ENSMFAG00000002297_WASF1	3.93975	3.97787	4.55402	4.28161	4.39935	4.44699	4.60335	4.14207	WASF1	4.31471	0	0	1	1	0	1	0
ENSMFAG00000038698_DTNB	4.28538	4.10227	4.4272	4.29371	4.28963	4.31253	4.45189	4.28599	DTNB	4.30895	0	0	0	0	0	1	0
ENSMFAG00000001969_GNG13	4.41462	4.16917	4.56593	4.06435	4.13999	4.18331	4.61129	4.11394	GNG13	4.30695	0	0	1	1	0	1	0
ENSMFAG00000035965_NPPA	4.0576	4.18135	4.60951	4.2039	4.42663	3.98136	4.63246	4.63418	NPPA	4.29897	0	0	0	1	0	2	0
ENSMFAG00000037814_ADCY7	4.03972	4.03933	4.33107	4.26028	4.37781	4.33045	4.70165	4.14578	ADCY7	4.29719	0	0	0	0	0	1	0
ENSMFAG00000041999_KCNJ5	3.97508	4.03577	4.45982	4.2432	4.43255	4.20391	4.67411	4.13824	KCNJ5	4.28921	0	0	0	0	0	1	0
ENSMFAG00000043807_TP73	4.15874	4.11367	4.58617	3.93196	4.12872	4.33689	4.72467	3.90243	TP73	4.28297	0	0	0	0	0	1	0
ENSMFAG00000045990_ASIC4	4.24897	3.98706	4.36932	4.37781	4.47063	4.16487	4.32124	4.7173	ASIC4	4.27713	0	0	0	0	0	1	0
ENSMFAG00000029353_DUSP13	3.91866	3.82719	4.30609	4.30805	4.40853	4.55866	4.55501	4.0417	DUSP13	4.26889	0	0	0	0	0	1	0
ENSMFAG00000030806_BRD4	4.09785	4.09635	4.53101	4.25075	4.30067	4.07486	4.50885	4.12866	BRD4	4.26576	0	0	0	0	0	1	0
ENSMFAG00000035588_ADAM11	4.08272	4.07205	4.4739	3.96568	4.05792	4.39345	4.68421	3.90003	ADAM11	4.24713	0	0	0	0	0	1	0
ENSMFAG00000003628_E2F3	4.28186	4.16052	4.42322	4.08713	4.10668	4.26413	4.37559	4.26653	E2F3	4.24273	0	0	0	0	0	1	0
ENSMFAG00000044702_SOCS7	4.2742	4.26023	4.32517	4.10598	4.11425	4.10789	4.45404	4.25938	SOCS7	4.23454	0	0	0	0	0	1	0
ENSMFAG00000044152_SLC49A3	3.81053	3.74524	4.43908	4.2712	4.49298	4.20377	4.64283	4.18764	SLC49A3	4.22937	0	0	0	0	0	1	0
ENSMFAG00000000544_FOXG1	4.39957	4.03482	4.4262	3.96689	4.01822	4.30656	4.37414	3.94874	FOXG1	4.21806	0	0	0	1	0	1	0
ENSMFAG00000037552_SH3YL1	3.8504	3.88795	4.22704	4.18398	4.44948	4.13204	4.74762	4.22864	SH3YL1	4.21122	0	0	0	0	0	1	0
ENSMFAG00000036387_RASL10A	4.07031	4.12768	4.3724	4.22789	4.24351	4.07555	4.35729	4.23578	RASL10A	4.21066	0	0	0	0	0	1	0
ENSMFAG00000027493_NOG	4.07596	4.01781	4.26869	4.04135	4.07667	4.36484	4.52529	3.9542	NOG	4.1958	0	0	0	1	0	1	0
ENSMFAG00000032460_GLYR1	3.78623	3.78299	4.14572	4.37283	4.45409	4.27292	4.55066	4.25349	GLYR1	4.19506	0	0	0	0	0	1	0
ENSMFAG00000008705_ZNF541	4.06528	4.03032	4.40772	4.12713	4.21366	4.22309	4.288	4.13764	ZNF541	4.1936	0	0	0	0	0	1	0
ENSMFAG00000046398_MNT	4.22976	4.08035	4.28881	4.09434	4.11275	4.15369	4.39309	3.96218	MNT	4.19326	0	0	0	0	0	1	0
ENSMFAG00000042597_WFDC1	4.26733	3.90374	4.35219	3.91971	4.00234	4.29167	4.61529	3.97906	WFDC1	4.19318	0	0	0	0	0	1	0
ENSMFAG00000042458_FAM163B	3.90286	3.93403	4.3002	3.99322	4.22794	4.10971	4.84577	3.8923	FAM163B	4.18767	0	0	0	0	0	1	0
ENSMFAG00000044904_TMEM200C	4.41994	4.11359	4.30272	4.0039	4.03932	4.07532	4.35611	4.21281	TMEM200C	4.18727	0	0	0	0	0	1	0
ENSMFAG00000038681_VPS26B	3.93933	3.93509	4.13846	4.12388	4.24961	4.18192	4.70513	3.83586	VPS26B	4.18192	0	0	0	0	0	1	0
ENSMFAG00000032443_ANO3	4.26736	4.03283	4.45662	3.95988	4.01651	4.23376	4.30362	3.95821	ANO3	4.18151	0	0	0	0	0	1	0
ENSMFAG00000009495_ADAMTS15	4.29916	4.01572	4.19332	4.07674	4.23915	4.05888	4.26787	4.43262	ADAMTS15	4.16441	0	0	0	0	0	1	0
ENSMFAG00000045375_CRTC1	4.14425	4.00108	4.29148	4.10088	4.12658	4.11962	4.32799	3.977	CRTC1	4.15884	0	0	1	1	0	1	0
ENSMFAG00000003719_PTK2B	4.31025	4.20645	4.22119	3.9514	4.00744	4.08187	4.32375	3.94822	PTK2B	4.15748	1	0	1	1	0	1	0
ENSMFAG00000046850_ENSMFAG00000046850	4.06573	4.05823	4.18782	4.03141	4.10859	4.31009	4.30243	4.05201	ENSMFAG00000046850	4.15204	0	0	0	0	0	1	0
ENSMFAG00000043404_FAM219A	3.98471	3.9133	4.19947	4.06982	4.10308	4.24587	4.49424	3.88703	FAM219A	4.14436	0	0	0	0	0	1	0
ENSMFAG00000047035_ENSMFAG00000047035	4.05846	3.7441	4.19698	3.9826	4.14443	4.28655	4.56131	4.02776	ENSMFAG00000047035	4.13921	0	0	0	0	0	1	0
ENSMFAG00000032565_TNFSF13B	4.28357	3.91096	4.25425	4.00472	4.05216	3.9937	4.37453	4.26754	TNFSF13B	4.12484	0	0	0	0	0	1	0
ENSMFAG00000000118_FAM234B	4.03136	3.7435	4.13179	4.07363	4.24587	4.24094	4.39046	3.82338	FAM234B	4.12251	0	0	0	0	0	1	0
ENSMFAG00000031215_ZFR2	3.75163	3.90041	4.17469	4.21785	4.47894	4.08828	4.2342	4.14203	ZFR2	4.12086	0	0	0	0	0	1	0
ENSMFAG00000045366_TYR	4.19541	3.88832	4.27151	3.82931	3.89281	4.0319	4.69314	4.09916	TYR	4.11463	0	0	0	0	0	1	0
ENSMFAG00000042647_NUDT3	4.21455	3.86551	4.20655	3.86618	3.88868	4.15359	4.55467	3.95276	NUDT3	4.10711	0	0	0	0	0	1	0
ENSMFAG00000042205_JPH3	4.19013	3.93666	4.09999	4.01181	3.99461	4.08515	4.34831	4.13171	JPH3	4.09524	0	0	0	0	0	1	0
ENSMFAG00000038496_AGRN	4.04556	4.05611	4.16304	4.09546	4.13114	3.96898	4.20114	4.09406	AGRN	4.09449	0	0	0	1	0	1	0
ENSMFAG00000037012_DCUN1D3	3.94367	3.93402	4.1303	3.93223	4.02841	4.11886	4.51032	4.12472	DCUN1D3	4.0854	0	0	0	0	0	1	0
ENSMFAG00000003224_KCNJ4	4.24239	3.95473	4.09765	4.01077	4.14006	4.05453	4.04024	4.0338	KCNJ4	4.0772	0	0	0	0	0	1	0
ENSMFAG00000042034_AMFR	4.20604	4.04994	3.99505	3.89359	3.92713	4.22552	4.23873	3.88791	AMFR	4.07657	0	0	1	1	0	1	0
ENSMFAG00000003369_DTX1	3.88133	3.94236	4.09205	3.89457	3.92066	4.22351	4.5582	3.85135	DTX1	4.07324	0	0	0	0	0	1	0
ENSMFAG00000014795_RF01966	3.92977	3.7161	4.23002	3.80451	3.99699	4.1662	4.63849	3.73282	RF01966	4.06887	0	0	0	0	0	2	0
ENSMFAG00000000942_TAPBP	4.0168	3.63236	4.06611	4.08221	4.26418	4.09637	4.30413	3.77422	TAPBP	4.06602	0	0	0	0	0	1	0
ENSMFAG00000033202_AP3D1	3.88983	3.81584	4.00788	4.09847	4.15252	4.0659	4.36427	3.93411	AP3D1	4.05639	0	0	0	1	0	1	0
ENSMFAG00000005540_ARX	4.23275	4.04154	4.16945	3.83331	3.81061	4.08881	4.20646	3.80963	ARX	4.0547	0	0	0	1	0	1	0
ENSMFAG00000043573_GRID2	3.99397	3.81442	4.36353	3.74009	3.8736	4.09635	4.47	3.93815	GRID2	4.05028	1	0	1	1	0	2	0
ENSMFAG00000039379_CTPS1	3.81188	3.59537	4.13181	3.99024	4.15561	4.2603	4.31728	3.69248	CTPS1	4.0375	0	0	0	0	0	1	0
ENSMFAG00000043073_STK17A	3.89052	3.69792	4.09333	3.98252	4.07084	4.17591	4.34761	3.95758	STK17A	4.03695	0	0	0	0	0	1	0
ENSMFAG00000034607_KCNN2	4.15068	3.84156	4.47463	3.72514	3.8649	4.11376	4.05694	3.85754	KCNN2	4.03252	1	0	1	1	0	1	0
ENSMFAG00000002180_ADGRL1	4.16331	4.18203	4.10384	3.82007	3.78885	4.02686	4.08708	3.88936	ADGRL1	4.02458	0	0	0	1	0	1	0
ENSMFAG00000032152_PPEF1	4.21721	3.86306	4.32904	3.75884	3.92142	3.68332	4.3429	4.30012	PPEF1	4.01654	0	0	0	0	0	1	0
ENSMFAG00000043630_ZNF793	3.79139	3.591	4.01286	4.06147	4.19697	4.02395	4.36548	4.17438	ZNF793	4.00616	0	0	0	0	0	1	0
ENSMFAG00000033293_PDE1B	4.35188	4.16048	4.03042	3.90131	3.85445	3.93238	3.79359	3.89965	PDE1B	4.0035	0	0	0	0	0	1	0
ENSMFAG00000021112_ENSMFAG00000021112	4.06241	3.89141	4.03205	3.88367	3.87399	4.05872	4.17092	3.85017	ENSMFAG00000021112	3.99617	0	0	0	0	0	1	0
ENSMFAG00000038154_RAPGEF1	4.23452	3.93228	4.16058	3.69588	3.72843	3.9147	4.29896	3.71661	RAPGEF1	3.99505	0	0	0	1	0	1	0
ENSMFAG00000044609_RXRA	4.03654	3.93344	4.06677	3.9143	3.97788	3.94296	4.04309	4.0257	RXRA	3.98785	0	0	0	0	0	1	0
ENSMFAG00000046675_ENSMFAG00000046675	4.07566	3.63961	4.09192	3.77703	3.85714	4.02054	4.43499	3.90707	ENSMFAG00000046675	3.98527	0	0	0	0	0	1	0
ENSMFAG00000041241_UBTF	3.76803	3.78576	3.92437	3.98036	4.05678	3.99188	4.37699	3.89525	UBTF	3.98345	0	0	0	0	0	1	0
ENSMFAG00000041730_RASD1	4.34298	4.01591	4.24731	3.55567	3.5832	3.983	4.15326	3.64357	RASD1	3.98305	0	0	0	0	0	2	0
ENSMFAG00000038757_SLC37A3	3.74768	3.83419	4.16453	3.68655	3.81493	4.17509	4.43399	3.63202	SLC37A3	3.97957	0	0	0	0	0	1	0
ENSMFAG00000042297_CRB2	4.22326	3.8715	4.15919	3.64997	3.70822	3.97494	4.24884	3.68518	CRB2	3.97656	0	0	0	0	0	2	0
ENSMFAG00000046546_ENSMFAG00000046546	3.82408	3.69024	3.92254	3.9552	4.12108	3.99588	4.23977	3.90119	ENSMFAG00000046546	3.96411	0	0	0	0	0	1	0
ENSMFAG00000030440_TAOK2	3.83649	3.76926	3.99331	3.92454	4.02777	3.88888	4.28125	4.00288	TAOK2	3.96021	0	0	1	1	0	1	0
ENSMFAG00000045528_GNB1L	3.8047	3.71948	4.11128	3.7957	3.89965	4.07166	4.26766	3.72658	GNB1L	3.95288	0	0	0	0	0	1	0
ENSMFAG00000035753_SAMD4B	4.12586	3.87259	4.08678	3.68621	3.70521	3.91761	4.20506	3.66711	SAMD4B	3.94276	0	0	0	0	0	1	0
ENSMFAG00000001073_ADGRG2	3.74417	3.5053	3.77826	4.1163	4.31817	3.96299	4.10031	4.0893	ADGRG2	3.93222	0	0	0	0	0	0	0
ENSMFAG00000043125_SRF	3.72719	3.83372	4.11259	3.97552	4.09454	3.61711	4.11177	3.95307	SRF	3.92463	0	0	0	1	0	1	0
ENSMFAG00000043716_AVPR2	3.70584	3.69265	3.89706	3.86364	3.99566	3.87237	4.41343	3.74945	AVPR2	3.92009	0	0	0	0	0	1	0
ENSMFAG00000038549_ARHGDIG	3.94104	3.67298	3.9159	3.77785	3.8156	3.995	4.28386	3.61611	ARHGDIG	3.9146	0	0	0	0	0	1	0
ENSMFAG00000037883_ADD2	3.57702	3.60372	3.88892	4.05574	4.11191	3.97212	4.19197	3.7972	ADD2	3.91448	0	0	0	0	0	1	0
ENSMFAG00000037976_GPR88	3.60153	3.65901	3.98621	3.88153	4.11221	3.77309	4.36513	4.46467	GPR88	3.91124	0	0	0	0	0	2	0
ENSMFAG00000030074_ENSMFAG00000030074	3.63253	3.813	4.02591	3.70716	3.75583	4.07382	4.36733	3.66247	ENSMFAG00000030074	3.9108	0	0	0	0	0	1	0
ENSMFAG00000034366_JAK3	4.12554	3.96741	4.03853	3.56573	3.52824	3.88885	4.20486	3.78221	JAK3	3.90274	0	0	0	0	0	1	0
ENSMFAG00000042883_PELP1	4.05324	3.86857	4.02868	3.7531	3.74894	3.8148	4.00052	3.7066	PELP1	3.89541	0	0	0	0	0	1	0
ENSMFAG00000028501_TGM6	3.76016	3.70884	4.13679	3.75585	3.87539	3.92745	4.05779	3.6826	TGM6	3.8889	0	0	0	0	0	1	0
ENSMFAG00000039316_MYH10	3.78	3.61946	3.88083	3.7941	3.92125	4.02294	4.19206	3.8394	MYH10	3.88723	0	0	0	0	0	1	0
ENSMFAG00000039103_EPHA10	3.90325	3.75992	3.8888	3.92995	3.98001	3.93099	3.81406	3.86628	EPHA10	3.88671	0	0	0	1	0	1	0
ENSMFAG00000036156_CALM3	3.81208	3.67356	3.96523	3.78921	3.84245	3.84488	4.2387	3.58772	CALM3	3.88087	0	1	0	1	0	1	0
ENSMFAG00000031071_TRHR	3.77727	3.52853	3.98954	3.66311	3.76558	3.98087	4.45831	3.9329	TRHR	3.88046	0	0	0	0	0	2	0
ENSMFAG00000003078_ACTN1	3.6503	3.48861	3.85731	4.01323	4.12356	3.86281	4.16359	3.91175	ACTN1	3.87992	0	0	0	0	0	1	0
ENSMFAG00000034609_SYNGR1	4.01535	3.81062	3.97645	3.56019	3.57025	3.92889	4.29603	3.59281	SYNGR1	3.87968	0	0	0	0	0	1	0
ENSMFAG00000040584_TNKS1BP1	4.13671	3.88233	3.91926	3.85888	3.8883	3.697	3.73586	4.00137	TNKS1BP1	3.87405	0	0	0	0	0	1	0
ENSMFAG00000031558_INCENP	3.73078	3.64467	3.94125	3.65855	3.74816	3.89806	4.44291	3.48415	INCENP	3.86634	0	0	0	0	0	1	0
ENSMFAG00000032919_ZNF571	3.94522	3.55961	3.97669	3.76466	3.86082	3.79884	4.12975	4.05442	ZNF571	3.86223	0	0	0	0	0	1	0
ENSMFAG00000030533_ENSMFAG00000030533	3.88546	3.78693	4.00782	3.70483	3.80899	3.71691	4.01746	3.972	ENSMFAG00000030533	3.84691	0	0	0	0	0	1	0
ENSMFAG00000042933_KSR2	3.69604	3.61187	4.03459	3.80676	3.87256	3.74788	4.14781	3.71268	KSR2	3.84536	0	0	0	0	0	1	0
ENSMFAG00000039935_PALM3	3.8635	3.73787	4.11681	3.53774	3.67525	3.89026	4.0903	3.52423	PALM3	3.84453	0	0	0	0	0	1	0
ENSMFAG00000041636_SAMD4A	3.67989	3.44771	3.84665	3.86231	3.95934	3.77922	4.32999	3.94227	SAMD4A	3.84359	0	0	1	1	0	1	0
ENSMFAG00000033625_DOCK3	3.72707	3.70309	3.91359	3.86597	3.97525	3.70848	3.99635	3.97892	DOCK3	3.8414	0	0	0	0	0	1	0
ENSMFAG00000045049_ALOX15	3.94016	3.67564	3.89378	3.81175	3.84224	3.81891	3.72631	3.69175	ALOX15	3.81554	0	0	0	0	0	1	0
ENSMFAG00000042680_ZBTB46	4.03038	3.66617	3.96336	3.43	3.45095	3.95905	4.20672	3.53651	ZBTB46	3.81523	0	0	0	0	0	1	0
ENSMFAG00000037191_MAP2	3.49078	3.33962	3.73202	3.85688	3.97361	3.96937	4.24405	3.91357	MAP2	3.80091	0	0	1	1	0	1	0
ENSMFAG00000031020_SCAF1	3.84176	3.86529	3.81771	3.7368	3.6859	3.73289	3.92291	3.76493	SCAF1	3.80047	0	0	0	0	0	2	0
ENSMFAG00000039483_MAP1S	4.00855	3.8758	3.91115	3.5929	3.55752	3.73488	3.88363	3.49247	MAP1S	3.79492	0	0	1	1	0	1	0
ENSMFAG00000038150_PPP1R7	3.88516	3.62329	3.86877	3.62029	3.61937	3.79403	4.14999	3.58281	PPP1R7	3.79441	0	0	0	0	0	1	0
ENSMFAG00000031345_MMP17	4.16895	3.91779	3.85975	3.4438	3.41438	3.79063	3.83016	3.54002	MMP17	3.77507	0	0	0	0	0	1	0
ENSMFAG00000000254_UBXN6	3.92869	3.66443	3.82453	3.56949	3.58754	3.65351	4.02147	3.53232	UBXN6	3.74995	0	0	0	0	0	1	0
ENSMFAG00000046310_EPN1	3.8522	3.66347	3.71261	3.70682	3.65855	3.69139	3.90301	3.57879	EPN1	3.74115	0	0	0	0	0	1	0
ENSMFAG00000042885_TXK	3.53647	3.33792	3.73182	3.90115	3.95292	3.8116	3.83408	3.7954	TXK	3.72942	0	0	0	0	0	1	0
ENSMFAG00000001389_PI4KA	3.82847	3.80366	3.84283	3.48857	3.51643	3.70747	3.87707	3.48223	PI4KA	3.7235	0	0	0	0	0	1	0
ENSMFAG00000038796_SEC24D	3.64954	3.59279	3.98793	3.57095	3.69123	3.48932	3.9492	3.74742	SEC24D	3.70442	0	0	0	0	0	1	0
ENSMFAG00000031150_BAHD1	3.51288	3.54611	3.6923	3.75865	3.80849	3.77015	3.78923	3.55591	BAHD1	3.69683	0	0	0	0	0	2	0
ENSMFAG00000002394_NPAS4	3.5416	3.47491	3.74777	3.49739	3.59969	3.85273	4.13301	3.48418	NPAS4	3.69244	0	0	0	0	0	1	0
ENSMFAG00000042320_PPP1R26	3.92585	3.61967	3.72157	3.49156	3.49978	3.64098	3.94159	3.67696	PPP1R26	3.69157	0	0	0	0	0	1	0
ENSMFAG00000002731_FBRS	3.52238	3.44777	3.845	3.69796	3.73719	3.74368	3.81433	3.53346	FBRS	3.6869	0	0	0	0	0	1	0
ENSMFAG00000015112_RPRML	3.36056	3.62313	3.7414	3.57877	3.61691	3.57119	4.27264	3.5644	RPRML	3.68066	0	0	0	0	0	1	0
ENSMFAG00000045265_ZSWIM9	3.64808	3.64139	3.78124	3.57009	3.56095	3.67661	3.86673	3.65965	ZSWIM9	3.67787	0	0	0	0	0	1	0
ENSMFAG00000046087_GMIP	3.88025	3.65693	3.69076	3.45772	3.41826	3.74538	3.86146	3.54343	GMIP	3.67296	0	0	0	0	0	1	0
ENSMFAG00000008703_LMO7	3.89988	3.38668	3.82148	3.50748	3.54893	3.62804	3.88946	3.82088	LMO7	3.66885	0	0	0	0	0	1	0
ENSMFAG00000015187_RF01967	3.76528	3.45671	3.79245	3.3473	3.45603	3.73519	4.11873	3.35585	RF01967	3.66738	0	0	0	0	0	2	0
ENSMFAG00000041494_PPP1R9B	3.85722	3.49579	3.61148	3.58212	3.58636	3.59573	3.90895	3.624	PPP1R9B	3.66252	1	0	1	1	0	1	0
ENSMFAG00000001665_DNAJC5	3.84803	3.62604	3.62294	3.5333	3.48177	3.65397	3.86639	3.56719	DNAJC5	3.66178	0	0	0	0	0	1	0
ENSMFAG00000018615_RF01969	3.68652	3.41191	3.76531	3.38548	3.46294	3.80627	4.10039	3.30179	RF01969	3.65983	0	0	0	0	0	2	0
ENSMFAG00000040214_CBARP	3.76318	3.78317	3.65348	3.51509	3.50672	3.6378	3.58141	3.51644	CBARP	3.63441	0	0	0	1	0	1	0
ENSMFAG00000036952_NACC1	3.42638	3.34764	3.60837	3.76122	3.80704	3.66479	3.75728	3.52963	NACC1	3.62467	0	0	0	0	0	1	0
ENSMFAG00000032375_C16orf58	3.46813	3.51927	3.56331	3.63109	3.66603	3.69674	3.82413	3.47724	C16orf58	3.6241	0	0	0	0	0	1	0
ENSMFAG00000044689_HS6ST1	3.96097	3.68075	3.65997	3.33002	3.35246	3.80737	3.56886	3.49099	HS6ST1	3.62291	0	0	0	0	0	1	0
ENSMFAG00000035898_ENSMFAG00000035898	3.80393	3.44783	3.93017	3.3557	3.47536	3.60727	3.73346	3.57596	ENSMFAG00000035898	3.62196	0	0	0	0	0	1	0
ENSMFAG00000046678_ENSMFAG00000046678	3.90967	3.43469	3.74892	3.47321	3.69355	3.40918	3.65543	4.12605	ENSMFAG00000046678	3.61781	0	0	0	0	0	1	0
ENSMFAG00000033219_CACNG6	3.8423	3.50284	3.80411	3.35075	3.41194	3.67793	3.71059	3.30766	CACNG6	3.61435	0	0	0	0	0	1	0
ENSMFAG00000040598_PNPLA1	3.48751	3.46447	3.63316	3.63441	3.7218	3.60295	3.74824	3.68663	PNPLA1	3.61322	0	0	0	0	0	1	0
ENSMFAG00000041787_LOC102121963	3.84833	3.56867	3.65247	3.56171	3.57865	3.59095	3.45901	3.56556	LOC102121963	3.60854	0	0	0	0	0	1	0
ENSMFAG00000034594_KRT84	3.75881	3.27426	3.85735	3.47345	3.62168	3.54913	3.66903	3.56321	KRT84	3.60053	0	0	0	0	0	1	0
ENSMFAG00000001220_ARRB2	3.44092	3.4958	3.68239	3.5673	3.56212	3.69725	3.72227	3.352	ARRB2	3.59544	1	0	1	1	0	1	0
ENSMFAG00000026776_SH3RF1	3.43124	3.35736	3.65649	3.73908	3.74855	3.5895	3.64144	3.71895	SH3RF1	3.59481	0	0	0	0	0	1	0
ENSMFAG00000010407_RF01963	3.6401	3.29186	3.73248	3.3421	3.47969	3.61424	4.03417	3.3257	RF01963	3.59066	0	0	0	0	0	2	0
ENSMFAG00000035777_AGFG2	3.23643	3.39739	3.54759	3.58348	3.60048	3.76988	3.99623	3.36511	AGFG2	3.59021	0	0	0	0	0	1	0
ENSMFAG00000030336_HRH1	4.04786	3.62072	3.90588	3.2826	3.37011	3.38104	3.52154	3.66183	HRH1	3.58996	0	0	1	1	0	1	0
ENSMFAG00000002479_APP	3.48309	3.46538	3.63837	3.41074	3.47382	3.62737	4.01453	3.3431	APP	3.58761	1	0	1	1	0	1	0
ENSMFAG00000033956_DENND6B	3.6671	3.70521	3.75563	3.45679	3.46547	3.53391	3.52861	3.44402	DENND6B	3.58753	0	0	0	0	0	1	0
ENSMFAG00000033335_PIGG	3.69522	3.49626	3.73295	3.3881	3.56554	3.68587	3.44248	3.52306	PIGG	3.57235	0	0	0	0	0	1	0
ENSMFAG00000000684_KCNH6	3.33554	3.36862	3.5762	3.5864	3.6805	3.5997	3.84702	3.40431	KCNH6	3.57057	0	0	0	0	0	1	0
ENSMFAG00000014621_RF01965	3.59013	3.34827	3.79316	3.32874	3.46448	3.5921	3.86287	3.32691	RF01965	3.56854	0	0	0	0	0	2	0
ENSMFAG00000037096_KRT37	3.46985	3.247	3.5922	3.44474	3.54289	3.6178	3.98621	3.45163	KRT37	3.55724	0	0	0	0	0	1	0
ENSMFAG00000000503_RASA3	3.25319	3.44129	3.6525	3.58042	3.62597	3.56788	3.76264	3.49448	RASA3	3.55484	0	0	0	0	0	1	0
ENSMFAG00000047098_ENSMFAG00000047098	3.67592	3.39718	3.71165	3.33025	3.40482	3.60665	3.71463	3.48609	ENSMFAG00000047098	3.54873	0	0	0	0	0	1	0
ENSMFAG00000042406_ASPHD1	3.653	3.50548	3.60651	3.50892	3.46913	3.46405	3.61606	3.63974	ASPHD1	3.54616	0	0	0	0	0	1	0
ENSMFAG00000043470_SYT7	3.60961	3.51251	3.66843	3.40505	3.3962	3.50578	3.68383	3.48381	SYT7	3.5402	0	0	0	1	0	1	0
ENSMFAG00000032067_PPP1R37	3.47867	3.37396	3.58115	3.4726	3.48697	3.61672	3.76756	3.40905	PPP1R37	3.53966	0	0	0	0	0	1	0
ENSMFAG00000041637_FBXL18	3.73569	3.54732	3.56113	3.41161	3.39864	3.46071	3.65241	3.39968	FBXL18	3.53821	0	0	0	0	0	1	0
ENSMFAG00000043395_ROBO3	3.63082	3.33839	3.59788	3.60739	3.68585	3.4145	3.46586	3.44271	ROBO3	3.53438	0	0	0	1	0	1	0
ENSMFAG00000032487_BCL11B	3.51829	3.26112	3.6362	3.36325	3.44492	3.60051	3.88382	3.48216	BCL11B	3.52973	0	0	0	1	0	1	0
ENSMFAG00000046790_ENSMFAG00000046790	3.42065	3.32823	3.56728	3.39655	3.46665	3.69697	3.82047	3.28723	ENSMFAG00000046790	3.52811	0	0	0	0	0	1	0
ENSMFAG00000046181_TRIM8	3.69113	3.44713	3.46107	3.46562	3.42483	3.52428	3.67609	3.44299	TRIM8	3.52716	0	0	0	0	0	1	0
ENSMFAG00000031358_NRXN3	3.3012	3.42538	3.64354	3.47929	3.57953	3.57016	3.68101	3.47725	NRXN3	3.52573	0	0	0	1	0	1	0
ENSMFAG00000036507_ARHGAP20	3.3445	3.23712	3.61482	3.57681	3.66855	3.49828	3.73707	3.91594	ARHGAP20	3.52531	0	0	0	0	0	1	0
ENSMFAG00000003948_AWAT2	3.14874	3.2347	3.32415	3.62154	3.72707	3.61482	3.97985	3.44059	AWAT2	3.52155	0	0	0	0	0	1	0
ENSMFAG00000042106_GABBR2	3.40006	3.4628	3.60963	3.50321	3.50296	3.5557	3.61365	3.39	GABBR2	3.52114	0	0	0	1	0	1	0
ENSMFAG00000036457_ST3GAL1	3.41878	3.12772	3.67197	3.3092	3.44233	3.60907	4.05736	3.28336	ST3GAL1	3.51949	0	0	0	0	0	1	0
ENSMFAG00000045738_TBC1D25	3.44929	3.40222	3.59334	3.38658	3.40823	3.54763	3.83666	3.34748	TBC1D25	3.51771	0	0	0	0	0	1	0
ENSMFAG00000045225_SRPX2	3.40637	3.40335	3.70604	3.30658	3.41871	3.49717	3.86745	3.3213	SRPX2	3.51509	0	0	0	0	0	1	0
ENSMFAG00000010630_RF01970	3.61868	3.32832	3.64137	3.21267	3.32497	3.52404	3.88266	3.1779	RF01970	3.50467	0	0	0	0	0	2	0
ENSMFAG00000040121_PIP4K2C	3.39435	3.35234	3.63945	3.31207	3.46891	3.59961	3.71382	3.15157	PIP4K2C	3.49722	0	0	0	0	0	1	0
ENSMFAG00000003839_UPK2	3.44109	3.13783	3.60716	3.39421	3.52591	3.39341	3.91694	3.49348	UPK2	3.48808	0	0	0	0	0	1	0
ENSMFAG00000043547_CD27	3.30854	3.30807	3.47693	3.58656	3.63663	3.29056	3.79924	3.78826	CD27	3.48665	0	0	0	0	0	1	0
ENSMFAG00000037615_FAM207A	3.37877	3.45776	3.50799	3.49748	3.51788	3.3522	3.63926	3.48452	FAM207A	3.47876	0	0	0	0	0	1	0
ENSMFAG00000046322_PCDH10	3.45644	3.21274	3.5315	3.27145	3.35956	3.55616	3.93699	3.34073	PCDH10	3.47498	0	0	0	0	0	1	0
ENSMFAG00000031460_PTX4	3.3831	3.2704	3.52213	3.19256	3.26264	3.45051	4.14818	3.37132	PTX4	3.46136	0	0	0	0	0	1	0
ENSMFAG00000031919_CNTN4	3.41376	3.20542	3.55695	3.23519	3.33579	3.56359	3.85761	3.43763	CNTN4	3.45262	0	0	0	1	0	1	0
ENSMFAG00000030914_GRIN1	3.46212	3.53721	3.52541	3.38561	3.35089	3.37331	3.51275	3.34223	GRIN1	3.44962	1	0	1	1	0	1	0
ENSMFAG00000043462_GPR26	3.58265	3.3222	3.58296	3.14201	3.1864	3.58911	3.72482	3.32434	GPR26	3.44716	0	0	0	0	0	1	0
ENSMFAG00000045077_ADRA1B	3.2932	3.14212	3.44986	3.23145	3.33416	3.59728	4.07336	3.20488	ADRA1B	3.44592	0	0	0	0	0	1	0
ENSMFAG00000001692_MAPK8IP2	3.3992	3.43369	3.42502	3.36645	3.27968	3.41155	3.74526	3.37875	MAPK8IP2	3.43726	0	0	1	1	0	1	0
ENSMFAG00000038559_SARDH	3.29961	3.22322	3.45722	3.33348	3.3879	3.61622	3.71581	3.13796	SARDH	3.43335	0	0	0	0	0	1	0
ENSMFAG00000001889_PPP1R14C	3.36404	3.2931	3.49563	3.36372	3.42027	3.43202	3.66146	3.23287	PPP1R14C	3.43289	0	0	0	0	0	1	0
ENSMFAG00000000642_PPM1F	3.47233	3.24249	3.48273	3.35736	3.39748	3.46134	3.58499	3.33919	PPM1F	3.42839	0	0	0	0	0	1	0
ENSMFAG00000002264_KCNK4	3.66021	3.41068	3.69873	3.1586	3.1606	3.42777	3.40928	3.23183	KCNK4	3.41798	0	0	0	0	0	1	0
ENSMFAG00000041572_DTX4	3.19802	3.23429	3.40342	3.41237	3.58782	3.37633	3.70841	3.22398	DTX4	3.41724	0	0	0	0	0	1	0
ENSMFAG00000018750_RF01964	3.51471	3.17419	3.51426	3.16809	3.31607	3.39913	3.80227	3.28869	RF01964	3.41267	0	0	0	0	0	2	0
ENSMFAG00000037792_SIPA1L3	3.64024	3.37537	3.61496	3.139	3.15853	3.42418	3.52467	3.22675	SIPA1L3	3.41099	0	0	0	0	0	1	0
ENSMFAG00000031172_BATF	3.30945	3.27706	3.45249	3.45313	3.53032	3.35317	3.46283	3.39569	BATF	3.40549	0	0	0	0	0	1	0
ENSMFAG00000003054_RASGRF2	3.46899	3.24357	3.43803	3.25812	3.3044	3.48157	3.52286	3.31212	RASGRF2	3.38822	0	0	0	0	0	1	0
ENSMFAG00000011839_ENSMFAG00000011839	3.33105	3.28862	3.45964	3.27017	3.31081	3.38213	3.60169	3.25604	ENSMFAG00000011839	3.37773	0	0	0	0	0	1	0
ENSMFAG00000015799_PEAK3	3.20664	3.11353	3.43485	3.34565	3.37672	3.53144	3.5703	3.13212	PEAK3	3.36845	0	0	0	0	0	1	0
ENSMFAG00000034218_RGS11	3.45577	3.23438	3.54457	3.14572	3.21223	3.40944	3.55109	3.13931	RGS11	3.36474	0	0	0	0	0	1	0
ENSMFAG00000025645_CHRNA6	3.40283	3.15112	3.4106	3.19322	3.21136	3.42803	3.64737	3.275	CHRNA6	3.34922	0	0	0	1	0	1	0
ENSMFAG00000039614_ENSMFAG00000039614	3.33175	3.01839	3.41782	3.50717	3.597	3.28343	3.28205	3.63571	ENSMFAG00000039614	3.34823	0	0	0	0	0	1	0
ENSMFAG00000044342_LHX6	3.24915	3.21736	3.44896	3.18273	3.25121	3.28072	3.79162	3.2011	LHX6	3.34597	0	0	0	0	0	1	0
ENSMFAG00000001094_KRT3	3.48023	3.20234	3.36582	3.21405	3.34315	3.36673	3.42247	3.35718	KRT3	3.34211	0	0	0	0	0	1	0
ENSMFAG00000039026_COA1	3.1618	3.06647	3.33537	3.20193	3.33079	3.41923	3.78846	3.25259	COA1	3.32915	0	0	0	0	0	1	0
ENSMFAG00000027809_ENSMFAG00000027809	3.23001	3.14951	3.42699	3.2364	3.29686	3.45032	3.47695	3.17103	ENSMFAG00000027809	3.32386	0	0	0	0	0	1	0
ENSMFAG00000042148_DGKB	3.77287	3.23285	3.66398	3.19945	3.25318	3.06713	3.04826	3.59326	DGKB	3.31967	0	0	0	0	0	1	0
ENSMFAG00000028497_AACS	3.37643	3.21739	3.4654	3.22991	3.32195	3.2641	3.35296	3.17134	AACS	3.31831	0	0	0	0	0	1	0
ENSMFAG00000045716_DHRS11	3.09067	3.06893	3.34976	3.20867	3.35625	3.57805	3.55893	3.00327	DHRS11	3.31589	0	0	0	0	0	1	0
ENSMFAG00000030948_CUBN	3.50195	3.22815	3.42031	3.11526	3.19058	3.37889	3.34658	3.24145	CUBN	3.31167	0	0	0	0	0	1	0
ENSMFAG00000045759_CASS4	3.24309	3.0515	3.37579	3.40057	3.52245	3.17214	3.41235	3.39361	CASS4	3.31113	0	0	0	0	0	1	0
ENSMFAG00000036621_IGSF8	3.08811	3.20649	3.30521	3.3826	3.38755	3.22246	3.51111	3.26038	IGSF8	3.3005	0	0	0	0	0	1	0
ENSMFAG00000039604_ACTC1	3.03923	3.04701	3.15997	3.28106	3.31979	3.48136	3.65947	3.21984	ACTC1	3.28398	0	0	0	0	0	1	0
ENSMFAG00000032745_GLI1	3.35288	3.11522	3.23894	3.08037	3.15542	3.36501	3.62331	3.22624	GLI1	3.27588	0	0	0	0	0	1	0
ENSMFAG00000042818_IRAK1	3.28224	3.12108	3.24879	3.13813	3.1876	3.49234	3.43307	3.07621	IRAK1	3.27189	0	0	0	0	0	1	0
ENSMFAG00000007806_CDK5R1	3.33402	3.21612	3.28161	3.1501	3.19206	3.28529	3.44041	3.15169	CDK5R1	3.27137	1	0	1	1	0	1	0
ENSMFAG00000004055_PLEKHG5	3.54115	3.35458	3.35039	3.09726	3.11059	3.21539	3.22498	3.25541	PLEKHG5	3.27062	0	0	0	1	0	1	0
ENSMFAG00000016945_KLHL25	3.2647	3.10203	3.27185	3.19343	3.25116	3.32752	3.43477	3.17056	KLHL25	3.26364	0	0	0	0	0	1	0
ENSMFAG00000036984_LRRC4B	3.26048	3.11958	3.24432	3.24325	3.24254	3.12529	3.34091	3.18711	LRRC4B	3.2252	0	0	0	1	0	1	0
ENSMFAG00000045110_KCNH3	3.15388	3.01325	3.22659	3.28503	3.30119	3.18725	3.34414	3.0705	KCNH3	3.2159	0	0	0	0	0	1	0
ENSMFAG00000041328_SHC3	3.65515	3.22075	3.27801	3.04108	3.04559	3.21266	3.0486	3.28106	SHC3	3.21455	0	0	0	1	0	1	0
ENSMFAG00000034490_SLC35E1	3.1624	3.09748	3.22688	3.20063	3.1977	3.2273	3.37539	3.05528	SLC35E1	3.21254	0	0	0	0	0	1	0
ENSMFAG00000041435_KCNK1	3.16535	3.05361	3.26898	3.04461	3.07666	3.27271	3.57822	3.03194	KCNK1	3.20859	0	0	1	1	0	1	0
ENSMFAG00000045320_INTS1	3.26183	3.27995	3.28275	3.16187	3.11082	3.09095	3.23392	3.18675	INTS1	3.20315	0	0	0	0	0	1	0
ENSMFAG00000038797_USP43	3.16348	3.03211	3.28118	3.06695	3.18825	3.1243	3.53322	3.11632	USP43	3.1985	0	0	0	0	0	1	0
ENSMFAG00000033155_ST3GAL2	3.38894	3.17319	3.16608	3.05539	3.03276	3.1927	3.24817	3.00372	ST3GAL2	3.17961	0	0	0	0	0	1	0
ENSMFAG00000038392_EGR3	3.19942	3.07404	3.24461	3.12128	3.13939	3.14745	3.30751	3.0538	EGR3	3.17624	0	0	0	0	0	1	0
ENSMFAG00000030581_DNM1	3.29474	3.22202	3.1732	3.06258	3.0514	3.15344	3.2455	2.94267	DNM1	3.17184	1	0	1	1	0	1	0
ENSMFAG00000039503_SLC25A23	3.38212	3.15703	3.2162	3.09361	3.07475	3.1434	3.07662	3.02468	SLC25A23	3.16339	0	0	0	0	0	1	0
ENSMFAG00000036724_ENSMFAG00000036724	3.31838	3.12077	3.19551	3.06699	3.10781	3.02061	3.27581	3.3222	ENSMFAG00000036724	3.15798	0	0	0	0	0	1	0
ENSMFAG00000038649_COL9A3	3.15557	3.12353	3.18631	3.00017	3.04339	3.13321	3.26656	3.1008	COL9A3	3.12982	0	0	0	0	0	1	0
ENSMFAG00000038546_DUSP6	3.22055	3.10246	3.12835	3.00446	3.0469	3.06143	3.08558	3.06048	DUSP6	3.09282	0	0	0	0	0	1	0
ENSMFAG00000041061_PLEKHB1	-3.10956	-3.01382	-3.09016	-3.05567	-3.15077	-3.09197	-3.04961	-3.12742	PLEKHB1	-3.08022	0	0	0	0	1	0	0
ENSMFAG00000035936_LIPA	-3.26468	-3.09407	-3.08972	-3.01898	-3.10694	-3.08048	-3.09146	-3.12694	LIPA	-3.10662	0	0	0	0	2	0	0
ENSMFAG00000030958_ENSMFAG00000030958	-3.00992	-3.10515	-3.01587	-3.06456	-3.03797	-3.16916	-3.35251	-3.19886	ENSMFAG00000030958	-3.10788	0	0	0	0	1	0	0
ENSMFAG00000046214_SEMA6D	-6.04235	-6.30018	-7.12656	-6.88706	-7.17033	-7.20715	-7.9619	-6.86893	SEMA6D	-6.9565	0	0	0	1	1	0	0
ENSMFAG00000033253_LACTB2	-3.1205	-3.12768	-3.15035	-3.13036	-3.20265	-3.07996	-3.19351	-3.03562	LACTB2	-3.14357	0	0	0	0	1	0	0
ENSMFAG00000043449_CCDC175	-3.0748	-3.08294	-3.16923	-3.15624	-3.17845	-3.22038	-3.14496	-2.98353	CCDC175	-3.14672	0	0	0	0	1	0	0
ENSMFAG00000044399_SLC25A35	-3.15011	-3.00953	-3.18997	-3.05035	-3.21548	-3.13831	-3.54623	-3.22951	SLC25A35	-3.18571	0	0	0	0	1	0	0
ENSMFAG00000040017_TRAF6	-3.33019	-3.18174	-3.2092	-3.08993	-3.10466	-3.20739	-3.21425	-3.08131	TRAF6	-3.19105	0	0	0	0	1	0	0
ENSMFAG00000042928_SERPINA1	-3.44487	-3.19239	-3.30552	-3.02843	-3.106	-3.09133	-3.19532	-3.17902	SERPINA1	-3.19484	0	0	0	0	1	0	0
ENSMFAG00000033976_LMCD1	-3.1937	-3.08164	-3.2673	-3.18844	-3.30294	-3.18093	-3.3095	-3.25668	LMCD1	-3.21778	0	0	0	0	1	0	0
ENSMFAG00000031323_PTPRD	-6.20406	-5.8856	-6.75835	-6.49646	-6.83389	-6.95492	-7.40279	-6.37905	PTPRD	-6.64801	0	0	1	1	1	0	0
ENSMFAG00000033539_BTD	-3.2222	-3.09135	-3.24971	-3.17949	-3.22201	-3.29385	-3.32965	-3.23607	BTD	-3.2269	0	0	0	0	1	0	0
ENSMFAG00000035456_EIF3E	-3.28972	-3.23336	-3.35133	-3.05464	-3.07551	-3.17088	-3.47365	-2.96438	EIF3E	-3.23558	0	0	0	0	1	0	0
ENSMFAG00000033716_ACSL1	-3.47833	-3.23391	-3.29611	-3.17337	-3.23878	-3.17788	-3.17782	-3.29069	ACSL1	-3.25374	0	0	0	0	1	0	0
ENSMFAG00000002420_CDC23	-3.05369	-3.00468	-3.2457	-3.27569	-3.36432	-3.42421	-3.51953	-3.25188	CDC23	-3.26969	0	0	0	0	1	0	0
ENSMFAG00000036757_C2orf40	-3.35697	-3.04862	-3.42193	-3.04516	-3.09735	-3.43777	-3.52133	-3.13442	C2orf40	-3.27559	0	0	0	0	0	0	0
ENSMFAG00000039184_SCARB2	-5.27999	-5.48179	-6.20259	-6.24983	-6.90102	-6.22602	-6.97124	-6.21906	SCARB2	-6.1875	0	0	0	1	1	0	0
ENSMFAG00000045545_C3orf38	-3.23191	-3.07816	-3.42009	-3.20167	-3.28191	-3.25174	-3.50117	-3.02899	C3orf38	-3.28095	0	0	0	0	1	0	0
ENSMFAG00000038282_ST6GALNAC3	-3.60403	-3.38748	-3.29445	-3.12825	-3.20803	-3.19977	-3.14927	-3.27055	ST6GALNAC3	-3.28161	0	0	0	0	1	0	0
ENSMFAG00000002207_PLS1	-5.41242	-5.65838	-6.39129	-5.68426	-5.92759	-5.85992	-6.99017	-5.93136	PLS1	-5.98915	0	0	0	1	1	0	0
ENSMFAG00000043168_HSPA2	-3.58753	-3.27883	-3.29588	-3.16283	-3.2478	-3.20487	-3.21039	-3.28663	HSPA2	-3.28402	0	0	0	0	1	0	0
ENSMFAG00000013431_CYP7B1	-3.48747	-3.27757	-3.29115	-3.23539	-3.31187	-3.2253	-3.20842	-3.25584	CYP7B1	-3.29103	0	0	0	0	1	0	0
ENSMFAG00000000702_SLC6A9	-3.19795	-3.11055	-3.29695	-3.2163	-3.35361	-3.38001	-3.49616	-3.17232	SLC6A9	-3.29308	0	0	0	0	2	0	0
ENSMFAG00000044752_ENSMFAG00000044752	-3.24146	-3.17023	-3.26389	-3.32143	-3.33168	-3.39721	-3.37787	-3.29395	ENSMFAG00000044752	-3.30054	0	0	0	0	1	0	0
ENSMFAG00000036809_TRAF4	-3.50929	-3.25077	-3.31488	-3.18301	-3.19119	-3.28658	-3.37451	-3.40176	TRAF4	-3.30146	0	0	0	0	1	0	0
ENSMFAG00000047144_ENSMFAG00000047144	-3.30144	-3.14397	-3.27839	-3.23955	-3.2876	-3.41515	-3.59384	-3.36823	ENSMFAG00000047144	-3.32285	0	0	0	0	1	0	0
ENSMFAG00000042061_TMEM139	-3.23508	-3.13722	-3.33169	-3.29513	-3.40093	-3.4469	-3.42323	-3.12257	TMEM139	-3.32431	0	0	0	0	1	0	0
ENSMFAG00000002286_SLC7A9	-3.24366	-3.15022	-3.36937	-3.3009	-3.41733	-3.43429	-3.55532	-3.28752	SLC7A9	-3.35301	0	0	0	0	1	0	0
ENSMFAG00000004105_NXT2	-3.55544	-3.44915	-3.37854	-3.27911	-3.2691	-3.31074	-3.24338	-3.28566	NXT2	-3.35507	0	0	0	0	1	0	0
ENSMFAG00000044622_FOLH1	-3.42469	-3.3333	-3.37172	-3.25889	-3.3191	-3.36962	-3.41563	-3.28838	FOLH1	-3.35613	0	0	0	0	2	0	0
ENSMFAG00000028065_TMEM95	-3.31317	-3.11145	-3.37816	-3.38576	-3.55511	-3.4321	-3.40095	-3.4773	TMEM95	-3.3681	0	0	0	0	2	0	0
ENSMFAG00000046645_ENSMFAG00000046645	-3.10472	-3.06811	-3.41577	-3.39265	-3.52944	-3.43842	-3.62772	-3.37836	ENSMFAG00000046645	-3.36812	0	0	0	0	0	0	0
ENSMFAG00000001093_HDAC1	-3.35963	-3.29243	-3.36117	-3.32575	-3.33702	-3.34195	-3.59958	-3.39732	HDAC1	-3.37393	0	0	0	0	1	0	0
ENSMFAG00000046396_PGGT1B	-3.40588	-3.25092	-3.33521	-3.22887	-3.2753	-3.46755	-3.68828	-3.10338	PGGT1B	-3.37886	0	0	0	0	1	0	0
ENSMFAG00000001669_RNF114	-3.4639	-3.33572	-3.41228	-3.35396	-3.41134	-3.35309	-3.45225	-3.41653	RNF114	-3.39751	0	0	0	0	1	0	0
ENSMFAG00000037734_SYS1	-3.51361	-3.17348	-3.52372	-3.25333	-3.30708	-3.49246	-3.52434	-3.48978	SYS1	-3.39829	0	0	0	0	1	0	0
ENSMFAG00000037287_EFS	-3.37795	-3.27007	-3.41931	-3.31376	-3.43223	-3.45311	-3.53521	-3.39446	EFS	-3.40024	0	0	0	0	2	0	0
ENSMFAG00000036983_SPPL2A	-3.2715	-3.19965	-3.39472	-3.37892	-3.43852	-3.38316	-3.73889	-3.2476	SPPL2A	-3.40077	0	0	0	0	1	0	0
ENSMFAG00000000581_GSTCD	-3.36993	-3.25854	-3.38453	-3.33239	-3.38599	-3.54299	-3.53838	-3.23698	GSTCD	-3.40182	0	0	0	0	1	0	0
ENSMFAG00000030706_RF00213	-3.31877	-3.19601	-3.57334	-3.41766	-3.44398	-3.50547	-3.42696	-3.43131	RF00213	-3.41174	0	0	0	0	1	0	0
ENSMFAG00000012407_H2AC11	-3.23209	-3.20519	-3.56304	-3.20079	-3.28108	-3.54954	-3.8721	-3.26061	H2AC11	-3.41483	0	0	0	0	1	0	0
ENSMFAG00000003493_JAK1	-3.14324	-3.09467	-3.40905	-3.34319	-3.54081	-3.3721	-4.02678	-3.33877	JAK1	-3.41855	0	0	0	0	1	0	0
ENSMFAG00000034341_IQCG	-3.4861	-3.23882	-3.43213	-3.28234	-3.42733	-3.59217	-3.48517	-3.28675	IQCG	-3.42058	0	0	0	0	1	0	0
ENSMFAG00000032486_SGK2	-3.31319	-3.23217	-3.44235	-3.32074	-3.49124	-3.50103	-3.67057	-3.35752	SGK2	-3.42447	0	0	0	0	2	0	0
ENSMFAG00000002658_SLC2A12	-3.44186	-3.31952	-3.41574	-3.3176	-3.32405	-3.50722	-3.68197	-3.22443	SLC2A12	-3.42971	0	0	0	0	1	0	0
ENSMFAG00000014904_FFAR1	-3.2076	-3.15792	-3.41003	-3.37379	-3.41422	-3.59572	-3.88031	-3.38665	FFAR1	-3.43423	0	0	0	0	1	0	0
ENSMFAG00000000424_NDE1	-3.47483	-3.36963	-3.47601	-3.36548	-3.49165	-3.41087	-3.48325	-3.50693	NDE1	-3.43882	0	0	0	0	2	0	0
ENSMFAG00000044728_PMP2	-3.70671	-3.54616	-3.53478	-3.26322	-3.29338	-3.25662	-3.47348	-3.44963	PMP2	-3.43919	0	1	0	0	1	0	0
ENSMFAG00000038147_ODC1	-3.29878	-3.18267	-3.55946	-3.4518	-3.53492	-3.45613	-3.61299	-3.50249	ODC1	-3.44239	0	0	0	0	1	0	0
ENSMFAG00000043312_ENSMFAG00000043312	-3.52411	-3.12461	-3.67179	-3.31522	-3.39004	-3.4016	-3.6849	-3.23865	ENSMFAG00000043312	-3.44461	0	0	0	0	1	0	0
ENSMFAG00000027151_CA2	-5.72159	-5.80563	-6.22332	-5.74428	-5.99881	-5.98096	-6.44632	-5.93821	CA2	-5.9887	0	0	0	1	1	0	0
ENSMFAG00000033880_CNKSR3	-3.59077	-3.44863	-3.56837	-3.29725	-3.43012	-3.41333	-3.42885	-3.54676	CNKSR3	-3.4539	0	0	0	0	1	0	0
ENSMFAG00000043795_NFATC3	-3.36071	-3.37185	-3.45684	-3.43083	-3.48375	-3.47096	-3.66011	-3.39763	NFATC3	-3.46215	0	0	0	0	1	0	0
ENSMFAG00000033861_JPT2	-3.49714	-3.33668	-3.4902	-3.42513	-3.55333	-3.43905	-3.53849	-3.44857	JPT2	-3.46858	0	0	0	0	2	0	0
ENSMFAG00000001468_ZSCAN32	-3.46435	-3.18189	-3.54072	-3.43978	-3.56037	-3.56262	-3.59107	-3.38261	ZSCAN32	-3.47726	0	0	0	0	1	0	0
ENSMFAG00000026331_MUTYH	-3.38278	-3.28862	-3.64838	-3.38594	-3.42733	-3.59518	-3.68301	-3.63371	MUTYH	-3.48732	0	0	0	0	1	0	0
ENSMFAG00000000690_MED14	-3.69443	-3.34045	-3.55602	-3.30788	-3.29381	-3.59344	-3.66836	-3.37094	MED14	-3.49348	0	0	0	0	1	0	0
ENSMFAG00000037136_SOAT1	-3.73834	-3.33884	-3.59372	-3.44264	-3.42759	-3.34138	-3.66376	-3.51563	SOAT1	-3.50661	0	0	0	0	1	0	0
ENSMFAG00000030971_SOX10	-3.54469	-3.37322	-3.50543	-3.4336	-3.5936	-3.49218	-3.61101	-3.59778	SOX10	-3.50767	0	1	0	0	2	0	0
ENSMFAG00000001391_CDCA7L	-3.47556	-3.32082	-3.621	-3.42698	-3.54107	-3.52807	-3.6972	-3.38674	CDCA7L	-3.51581	0	0	0	0	2	0	0
ENSMFAG00000003162_H6PD	-3.67583	-3.36415	-3.51541	-3.38212	-3.38097	-3.60075	-3.72549	-3.49062	H6PD	-3.52068	0	0	0	0	1	0	0
ENSMFAG00000001130_TEP1	-3.71313	-3.48119	-3.53926	-3.35392	-3.36089	-3.46137	-3.75032	-3.44675	TEP1	-3.52287	0	0	0	0	1	0	0
ENSMFAG00000000422_VWA1	-3.62396	-3.43281	-3.56615	-3.44861	-3.56482	-3.36764	-3.6665	-3.80217	VWA1	-3.52436	0	0	0	0	1	0	0
ENSMFAG00000043003_RFWD3	-3.76825	-3.47467	-3.75965	-3.24129	-3.26828	-3.68251	-3.48813	-3.35206	RFWD3	-3.52611	0	0	0	0	1	0	0
ENSMFAG00000002821_SLC4A2	-3.45771	-3.34157	-3.65003	-3.41946	-3.54648	-3.48584	-3.80573	-3.69177	SLC4A2	-3.52955	0	0	0	0	1	0	0
ENSMFAG00000040808_OLIG2	-3.70051	-3.62714	-3.57462	-3.41402	-3.51805	-3.41212	-3.50742	-3.72329	OLIG2	-3.53627	0	1	0	0	1	0	0
ENSMFAG00000034385_SLC2A10	-3.62673	-3.38815	-3.55301	-3.52119	-3.57525	-3.48869	-3.60427	-3.49805	SLC2A10	-3.53676	0	0	0	0	1	0	0
ENSMFAG00000001102_RDH12	-3.4968	-3.15561	-3.68375	-3.60454	-3.73995	-3.30805	-3.81905	-3.84494	RDH12	-3.54396	0	0	0	0	1	0	0
ENSMFAG00000003818_SLC11A2	-5.39274	-5.27119	-5.96179	-5.95661	-6.21265	-5.77134	-6.36986	-6.38021	SLC11A2	-5.84803	0	0	1	1	1	0	0
ENSMFAG00000046287_ACP6	-3.3532	-3.35833	-3.61805	-3.52303	-3.60858	-3.51637	-3.83578	-3.63407	ACP6	-3.54476	0	0	0	0	1	0	0
ENSMFAG00000000755_AC004922.1	-3.53724	-3.32402	-3.42696	-3.58177	-3.60353	-3.6873	-3.7199	-3.44564	AC004922.1	-3.55439	0	0	0	0	1	0	0
ENSMFAG00000030156_P2RY2	-3.25023	-3.05397	-3.6937	-3.55863	-3.69056	-3.67354	-3.96251	-3.32449	P2RY2	-3.55473	0	0	0	0	1	0	0
ENSMFAG00000036102_CYP27A1	-3.441	-3.33043	-3.60259	-3.48944	-3.68248	-3.5002	-3.84873	-3.57689	CYP27A1	-3.55641	0	0	0	0	1	0	0
ENSMFAG00000030355_GAL3ST1	-3.55278	-3.46267	-3.56974	-3.50723	-3.62138	-3.56483	-3.6232	-3.54846	GAL3ST1	-3.55741	0	1	0	0	2	0	0
ENSMFAG00000003951_ENSMFAG00000003951	-3.40618	-3.27913	-3.55936	-3.56295	-3.75868	-3.57347	-3.78999	-3.6423	ENSMFAG00000003951	-3.56139	0	0	0	0	2	0	0
ENSMFAG00000046219_KCNK17	-3.14148	-3.1594	-3.45076	-3.91118	-4.03901	-3.52819	-3.72044	-3.85334	KCNK17	-3.56435	0	0	0	0	0	0	0
ENSMFAG00000035347_ABCG1	-3.77533	-3.41653	-3.93679	-3.23271	-3.31186	-3.62431	-3.65831	-3.34545	ABCG1	-3.56512	0	0	0	0	1	0	0
ENSMFAG00000038411_AASS	-3.58304	-3.55332	-3.65834	-3.44605	-3.43559	-3.49981	-3.78499	-3.45004	AASS	-3.56588	0	0	0	0	1	0	0
ENSMFAG00000000805_ITPRID1	-3.53625	-3.41289	-3.49288	-3.64369	-3.76427	-3.52624	-3.61567	-3.6828	ITPRID1	-3.57027	0	0	0	0	1	0	0
ENSMFAG00000000064_MCMBP	-3.69699	-3.35599	-3.70315	-3.4416	-3.47788	-3.55247	-3.76514	-3.42595	MCMBP	-3.57046	0	0	0	0	1	0	0
ENSMFAG00000001376_SELENOS	-3.58765	-3.50869	-3.56846	-3.52664	-3.67838	-3.59203	-3.54493	-3.5941	SELENOS	-3.5724	0	0	0	0	1	0	0
ENSMFAG00000033874_LEPROT	-3.50498	-3.43308	-3.66215	-3.52948	-3.595	-3.59277	-3.75197	-3.34875	LEPROT	-3.58135	0	0	0	0	1	0	0
ENSMFAG00000031273_ABCD4	-3.22948	-3.23357	-3.59749	-3.63353	-3.7951	-3.72832	-3.87286	-3.53661	ABCD4	-3.58433	0	0	0	0	1	0	0
ENSMFAG00000039673_ALDH6A1	-3.74011	-3.75465	-3.59872	-3.50485	-3.5428	-3.59083	-3.44538	-3.62834	ALDH6A1	-3.59676	0	0	0	0	1	0	0
ENSMFAG00000039255_CTTNBP2	-4.93782	-4.87445	-5.95647	-5.66303	-6.23901	-5.89009	-6.76935	-5.37995	CTTNBP2	-5.76146	1	0	1	1	1	0	0
ENSMFAG00000001852_TMLHE	-3.69457	-3.51012	-3.60291	-3.56069	-3.55521	-3.54008	-3.80323	-3.56701	TMLHE	-3.60954	0	0	0	0	1	0	0
ENSMFAG00000042174_TP53RK	-3.92579	-3.43639	-3.74312	-3.37633	-3.58714	-3.71939	-3.57958	-3.51962	TP53RK	-3.62396	0	0	0	0	1	0	0
ENSMFAG00000007238_GLTP	-3.91349	-3.51243	-3.57727	-3.48388	-3.60475	-3.58773	-3.6928	-3.74916	GLTP	-3.62462	0	0	0	0	1	0	0
ENSMFAG00000022782_TMBIM1	-3.62631	-3.42117	-3.63552	-3.59174	-3.64618	-3.67504	-3.89905	-3.67614	TMBIM1	-3.64214	0	0	0	0	1	0	0
ENSMFAG00000030275_CMTM5	-3.61601	-3.46724	-3.63909	-3.59785	-3.7002	-3.70961	-3.79519	-3.68949	CMTM5	-3.64646	0	0	0	0	2	0	0
ENSMFAG00000038577_MTMR14	-3.55887	-3.23027	-3.73364	-3.65835	-3.77938	-3.57375	-4.0049	-3.95088	MTMR14	-3.64845	0	0	0	0	1	0	0
ENSMFAG00000042332_HAUS4	-3.38398	-3.49296	-3.77773	-3.72938	-3.76871	-3.62789	-3.83012	-3.59751	HAUS4	-3.65868	0	0	0	0	1	0	0
ENSMFAG00000019220_ALG5	-3.56935	-3.44827	-3.65206	-3.47579	-3.55116	-3.91632	-4.00472	-3.4302	ALG5	-3.65967	0	0	0	0	1	0	0
ENSMFAG00000039426_ISM2	-3.37895	-3.38806	-3.74208	-3.70422	-3.80421	-3.80203	-3.8641	-3.67882	ISM2	-3.66909	0	0	0	0	1	0	0
ENSMFAG00000002374_FBXO10	-3.73193	-3.4437	-3.86446	-3.4525	-3.56267	-3.79379	-3.87603	-3.39836	FBXO10	-3.67501	0	0	0	0	1	0	0
ENSMFAG00000017291_ZNF322	-3.68179	-3.48191	-3.73051	-3.4837	-3.57023	-3.7818	-4.00933	-3.39222	ZNF322	-3.67704	0	0	0	0	1	0	0
ENSMFAG00000031673_GALNT6	-3.38017	-3.51614	-3.80612	-3.56194	-3.66161	-3.92767	-3.88821	-3.28323	GALNT6	-3.67741	0	0	0	0	1	0	0
ENSMFAG00000046469_ENSMFAG00000046469	-3.73385	-3.60234	-3.66841	-3.61755	-3.71283	-3.58056	-3.83901	-3.73582	ENSMFAG00000046469	-3.67922	0	0	0	0	1	0	0
ENSMFAG00000033021_MYO1D	-5.1624	-5.10985	-5.69347	-5.37585	-5.56604	-5.76554	-6.05185	-5.64642	MYO1D	-5.53214	0	1	1	1	1	0	0
ENSMFAG00000042357_ANXA1	-3.21621	-3.45426	-3.69096	-3.62301	-3.73258	-3.87005	-4.22044	-3.49748	ANXA1	-3.68679	0	0	0	0	1	0	0
ENSMFAG00000045125_WDYHV1	-3.68443	-3.49069	-3.66574	-3.73892	-3.77564	-3.58286	-3.88815	-3.80673	WDYHV1	-3.68949	0	0	0	0	1	0	0
ENSMFAG00000032876_C12orf29	-3.40026	-3.42587	-3.80577	-3.5129	-3.69371	-3.77023	-4.2672	-3.42628	C12orf29	-3.69656	0	0	0	0	1	0	0
ENSMFAG00000040224_ANKIB1	-3.92743	-3.80801	-3.81786	-3.44219	-3.50919	-3.67777	-3.72382	-3.4975	ANKIB1	-3.7009	0	0	0	0	1	0	0
ENSMFAG00000030933_ZNF600	-3.69837	-3.59761	-3.66844	-3.57474	-3.56191	-3.82275	-4.04711	-3.5728	ZNF600	-3.71013	0	0	0	0	1	0	0
ENSMFAG00000041347_FOXN2	-4.01153	-3.86754	-3.75106	-3.44763	-3.49967	-3.62631	-3.79386	-3.46029	FOXN2	-3.71394	0	0	0	0	1	0	0
ENSMFAG00000015355_AIG1	-3.97481	-3.66622	-3.71767	-3.61617	-3.63379	-3.72464	-3.66986	-3.63134	AIG1	-3.71474	0	0	0	0	1	0	0
ENSMFAG00000043490_POC1B	-3.94627	-3.75203	-3.80561	-3.50984	-3.45027	-3.75939	-3.8027	-3.53651	POC1B	-3.71802	0	0	0	0	1	0	0
ENSMFAG00000004646_LRP12	-4.66457	-4.59544	-5.5653	-5.3107	-5.6223	-5.65542	-6.03252	-4.92838	LRP12	-5.34946	0	0	0	1	1	0	0
ENSMFAG00000007347_SRA1	-3.39565	-3.54276	-3.7952	-3.75491	-3.85648	-3.52192	-4.28185	-3.81487	SRA1	-3.73554	0	0	0	0	1	0	0
ENSMFAG00000035361_ADIPOR2	-3.97631	-3.81535	-3.76	-3.60817	-3.67919	-3.64493	-3.72092	-3.79634	ADIPOR2	-3.74355	0	0	0	0	1	0	0
ENSMFAG00000001017_ABHD17B	-4.37483	-4.67185	-5.27366	-5.38501	-5.79367	-5.47446	-6.21347	-5.31474	ABHD17B	-5.31242	1	0	1	1	2	0	0
ENSMFAG00000001408_ELP2	-3.85312	-3.47477	-3.79696	-3.66236	-3.66332	-3.81252	-4.03218	-3.61239	ELP2	-3.75646	0	0	0	0	1	0	0
ENSMFAG00000029831_TMEM235	-3.51105	-3.42361	-3.7547	-3.73289	-3.92848	-3.89376	-4.05412	-3.7251	TMEM235	-3.75695	0	0	0	0	2	0	0
ENSMFAG00000033875_SLC22A5	-3.62911	-3.44927	-3.64999	-3.75929	-3.7885	-3.97855	-4.05171	-3.67971	SLC22A5	-3.75806	0	0	0	0	1	0	0
ENSMFAG00000033947_ENSMFAG00000033947	-3.59902	-3.53798	-3.79913	-3.68475	-3.90156	-3.87384	-3.9172	-3.73799	ENSMFAG00000033947	-3.75907	0	0	0	0	2	0	0
ENSMFAG00000007641_PHLDB1	-3.63652	-3.54302	-3.87294	-3.63671	-3.80779	-3.80557	-4.03274	-3.78248	PHLDB1	-3.76218	0	0	0	0	2	0	0
ENSMFAG00000012332_RF00019	-3.29942	-3.43607	-3.79453	-3.78253	-3.84259	-4.03374	-4.16297	-3.65509	RF00019	-3.76455	0	0	0	0	1	0	0
ENSMFAG00000000411_TMEM38B	-4.00204	-3.77058	-3.76658	-3.63156	-3.66712	-3.66939	-3.87885	-3.643	TMEM38B	-3.76944	0	0	0	0	1	0	0
ENSMFAG00000037896_SLC25A13	-3.76852	-3.60782	-3.79188	-3.7162	-3.84669	-3.83098	-3.8805	-3.6319	SLC25A13	-3.77751	0	0	0	0	2	0	0
ENSMFAG00000002241_C21orf91	-4.00202	-3.72942	-3.86292	-3.60089	-3.70457	-3.82792	-3.79889	-3.50069	C21orf91	-3.78952	0	0	0	0	1	0	0
ENSMFAG00000038158_SPP1	-4.64063	-4.67988	-5.30132	-5.13963	-5.5931	-5.2507	-6.19598	-5.19283	SPP1	-5.25732	0	0	0	1	2	0	0
ENSMFAG00000002696_ZNF577	-3.65779	-3.55011	-4.02095	-3.65895	-3.83477	-3.92044	-3.91317	-3.6967	ZNF577	-3.79374	0	0	0	0	1	0	0
ENSMFAG00000031235_ATOH8	-3.7213	-3.52221	-3.90983	-3.67837	-3.74112	-3.8768	-4.11295	-3.66038	ATOH8	-3.79465	0	0	0	0	1	0	0
ENSMFAG00000032893_HMGN3	-3.85171	-3.62821	-3.79808	-3.72762	-3.7263	-3.68015	-4.16365	-3.92215	HMGN3	-3.79653	0	0	0	0	1	0	0
ENSMFAG00000000710_NUP37	-3.901	-3.86781	-3.79922	-3.6491	-3.64151	-3.88246	-3.87681	-3.7125	NUP37	-3.80256	0	0	0	0	1	0	0
ENSMFAG00000034461_LPAR1	-5.12793	-5.06417	-5.25841	-5.12683	-5.2485	-5.33659	-5.46759	-5.14914	LPAR1	-5.23286	0	0	0	1	2	0	0
ENSMFAG00000044571_RIPK4	-3.70562	-3.51385	-3.84837	-3.78887	-3.87658	-3.79763	-4.20655	-3.64449	RIPK4	-3.81964	0	0	0	0	1	0	0
ENSMFAG00000043099_IPP	-3.45189	-3.46696	-3.72621	-3.99721	-4.10237	-4.16421	-3.85455	-3.67589	IPP	-3.82334	0	0	0	0	1	0	0
ENSMFAG00000032906_C2orf68	-3.88475	-3.64995	-3.85139	-3.76391	-3.78903	-3.8675	-3.97889	-3.80748	C2orf68	-3.82649	0	0	0	0	1	0	0
ENSMFAG00000031556_COL4A5	-3.84188	-3.64146	-3.89594	-3.69949	-3.81875	-3.89148	-4.0161	-3.70441	COL4A5	-3.8293	0	0	0	0	2	0	0
ENSMFAG00000039131_CD55	-3.8979	-3.80447	-3.77257	-3.77858	-3.7582	-3.83825	-3.95647	-3.80295	CD55	-3.82949	0	0	0	0	1	0	0
ENSMFAG00000003845_AOPEP	-3.39728	-3.3145	-3.90263	-3.78491	-3.97219	-4.18699	-4.25676	-3.81607	AOPEP	-3.83075	0	0	0	0	1	0	0
ENSMFAG00000038894_TTYH2	-3.7932	-3.63919	-3.83547	-3.78145	-3.92737	-3.86571	-4.00807	-3.93633	TTYH2	-3.83578	0	0	0	0	2	0	0
ENSMFAG00000037986_SLC35B2	-3.59173	-3.42965	-3.76028	-3.9851	-4.17331	-3.78642	-4.14081	-4.19222	SLC35B2	-3.83818	0	0	0	0	1	0	0
ENSMFAG00000029387_PRDX1	-3.75204	-3.69874	-3.82998	-3.84124	-3.95002	-3.83042	-3.98439	-3.85023	PRDX1	-3.84098	0	0	0	0	2	0	0
ENSMFAG00000042354_RASSF2	-3.82569	-3.72335	-3.84249	-3.78611	-4.01448	-3.75796	-4.05592	-3.85684	RASSF2	-3.858	0	0	0	0	2	0	0
ENSMFAG00000038464_RNASEH2B	-3.82616	-3.83264	-4.02467	-3.63869	-3.70486	-3.92996	-4.08097	-3.61982	RNASEH2B	-3.86256	0	0	0	0	1	0	0
ENSMFAG00000036081_GSTZ1	-4.09398	-3.88806	-4.02386	-3.68045	-3.68915	-3.92489	-3.87095	-3.90463	GSTZ1	-3.88162	0	0	0	0	1	0	0
ENSMFAG00000035768_PDE3A	-3.83055	-3.80019	-4.07393	-3.78028	-3.78675	-3.85979	-4.05966	-3.68461	PDE3A	-3.88445	0	0	0	0	1	0	0
ENSMFAG00000045432_BVES	-4.09107	-3.90954	-3.90835	-3.61201	-3.60093	-3.99633	-4.08309	-3.74665	BVES	-3.8859	0	0	0	0	1	0	0
ENSMFAG00000029976_TNKS	-4.30024	-3.86836	-3.90585	-3.68196	-3.68148	-3.88713	-3.90135	-3.80432	TNKS	-3.88948	0	0	0	0	1	0	0
ENSMFAG00000041563_CLDND1	-3.75147	-3.67339	-3.86891	-3.89181	-4.06182	-3.93383	-4.05787	-3.85401	CLDND1	-3.8913	0	0	0	0	2	0	0
ENSMFAG00000027875_ASPRV1	-3.61508	-3.62132	-3.82616	-4.002	-4.11047	-4.00288	-4.10072	-3.94177	ASPRV1	-3.89695	0	0	0	0	1	0	0
ENSMFAG00000041421_ZNF555	-4.03173	-3.73671	-3.98285	-3.75975	-3.78787	-3.98487	-4.013	-3.75305	ZNF555	-3.89954	0	0	0	0	1	0	0
ENSMFAG00000034483_SMIM5	-3.68748	-3.58559	-3.95147	-3.85099	-4.05264	-3.92656	-4.2551	-3.86066	SMIM5	-3.9014	0	0	0	0	2	0	0
ENSMFAG00000003984_IFNGR1	-4.09548	-3.93413	-3.99261	-3.66587	-3.70195	-3.92519	-4.0143	-3.63281	IFNGR1	-3.90422	0	0	0	0	1	0	0
ENSMFAG00000046626_ENSMFAG00000046626	-3.85984	-3.74933	-3.98064	-3.80142	-3.88311	-4.03216	-4.04761	-3.89723	ENSMFAG00000046626	-3.90773	0	0	0	0	1	0	0
ENSMFAG00000040761_ARHGEF37	-3.94261	-3.80364	-3.91204	-3.72859	-3.85352	-3.89661	-4.22495	-3.70539	ARHGEF37	-3.90885	0	0	0	0	1	0	0
ENSMFAG00000018189_MIR219A2	-3.77301	-3.62314	-3.85658	-3.92757	-4.09431	-3.90397	-4.21621	-3.97845	MIR219A2	-3.91354	0	0	0	0	2	0	0
ENSMFAG00000000428_ZNF410	-3.97033	-3.71271	-3.9256	-3.8596	-3.87913	-4.034	-4.108	-3.92999	ZNF410	-3.92705	0	0	0	0	1	0	0
ENSMFAG00000045877_AK2	-3.95717	-3.74448	-4.02444	-3.7106	-3.71414	-4.13897	-4.24721	-3.8175	AK2	-3.93386	0	0	0	0	1	0	0
ENSMFAG00000003587_CHI3L1	-3.88066	-3.56093	-4.06517	-3.83197	-3.9984	-4.07041	-4.19139	-3.8899	CHI3L1	-3.9427	0	0	0	0	1	0	0
ENSMFAG00000045740_NUDT5	-3.57013	-3.77971	-4.12998	-3.82506	-4.10868	-3.98408	-4.23033	-3.99926	NUDT5	-3.94685	0	0	0	0	1	0	0
ENSMFAG00000046340_MGST2	-3.83314	-3.82264	-3.98566	-3.89461	-3.9606	-3.95133	-4.18717	-3.89764	MGST2	-3.94788	0	0	0	0	1	0	0
ENSMFAG00000040590_CYP4V2	-3.53844	-3.54087	-3.8694	-4.09093	-4.23662	-4.16236	-4.25456	-3.75401	CYP4V2	-3.95617	0	0	0	0	1	0	0
ENSMFAG00000026367_ZNF532	-3.96622	-4.03648	-4.09123	-3.69822	-3.75511	-4.05641	-4.09252	-3.87287	ZNF532	-3.9566	0	0	0	0	1	0	0
ENSMFAG00000000469_PRIMPOL	-3.68361	-3.63517	-4.03563	-3.94858	-4.03162	-4.2356	-4.13771	-3.69603	PRIMPOL	-3.95828	0	0	0	0	1	0	0
ENSMFAG00000034687_FRYL	-4.73076	-4.61843	-5.33139	-5.10542	-5.42689	-5.1742	-5.63733	-4.96646	FRYL	-5.14634	0	0	0	1	1	0	0
ENSMFAG00000041822_B3GLCT	-4.20274	-3.89431	-4.06454	-3.84282	-3.82314	-3.99853	-4.03827	-3.90449	B3GLCT	-3.98062	0	0	0	0	1	0	0
ENSMFAG00000036413_LYSMD4	-4.41627	-3.84289	-4.20911	-3.64185	-3.71152	-4.06636	-4.01194	-3.81007	LYSMD4	-3.9857	0	0	0	0	1	0	0
ENSMFAG00000031190_POU1F1	-3.81418	-3.73026	-4.05149	-4.0276	-4.12926	-4.06323	-4.10916	-4.14225	POU1F1	-3.98931	0	0	0	0	1	0	0
ENSMFAG00000031879_PRRG1	-4.15015	-3.98417	-3.9709	-3.85685	-3.94682	-4.02763	-4.03872	-3.99456	PRRG1	-3.99646	0	0	0	0	2	0	0
ENSMFAG00000038268_NHLRC2	-3.6388	-3.7865	-4.19849	-3.79626	-3.9176	-4.17771	-4.47404	-3.61329	NHLRC2	-3.99849	0	0	0	0	1	0	0
ENSMFAG00000046148_FBXL4	-4.11407	-3.82063	-4.10618	-3.76794	-3.78635	-4.0796	-4.32951	-3.73371	FBXL4	-4.00061	0	0	0	0	1	0	0
ENSMFAG00000001870_ZNF20	-3.9814	-3.93411	-4.04636	-4.00475	-4.04921	-4.01019	-4.03738	-3.87621	ZNF20	-4.00906	0	0	0	0	1	0	0
ENSMFAG00000039090_PTAR1	-4.08555	-3.87086	-4.15835	-3.75478	-3.7398	-3.98145	-4.50029	-3.69618	PTAR1	-4.01301	0	0	0	0	1	0	0
ENSMFAG00000007100_ZNF613	-3.88712	-3.8057	-3.97494	-3.97277	-4.02448	-4.14373	-4.30509	-3.80244	ZNF613	-4.01626	0	0	0	0	1	0	0
ENSMFAG00000037990_TRPM3	-4.10357	-3.89366	-4.43582	-3.76478	-3.81466	-3.96986	-4.14659	-3.99351	TRPM3	-4.01842	0	0	0	0	1	0	0
ENSMFAG00000038396_CNTN2	-4.42162	-4.45108	-5.1775	-5.02085	-5.49302	-5.26919	-6.13251	-5.1863	CNTN2	-5.13797	0	1	0	1	2	0	0
ENSMFAG00000043747_HBEGF	-3.90351	-3.68619	-4.04088	-4.12463	-4.35248	-4.02502	-4.11654	-4.15866	HBEGF	-4.03561	0	0	0	0	2	0	0
ENSMFAG00000038768_ZNF487	-3.91523	-4.0357	-4.19451	-3.77815	-3.79638	-4.18328	-4.371	-3.8126	ZNF487	-4.03918	0	0	0	0	1	0	0
ENSMFAG00000045464_RTKN	-3.9742	-3.86033	-4.05363	-3.96286	-4.08284	-4.13543	-4.28515	-4.13659	RTKN	-4.05063	0	0	0	0	2	0	0
ENSMFAG00000037746_MAPKAPK5	-3.86162	-3.78011	-4.36727	-3.91259	-4.04682	-4.23477	-4.15623	-3.7896	MAPKAPK5	-4.05135	0	0	0	0	1	0	0
ENSMFAG00000006033_RHOG	-4.00957	-3.88015	-4.04166	-3.98381	-4.16948	-4.04674	-4.26591	-4.10694	RHOG	-4.05676	0	0	0	0	2	0	0
ENSMFAG00000040025_TAGLN2	-3.92405	-3.85944	-4.427	-3.80565	-4.0339	-4.05638	-4.30751	-3.87887	TAGLN2	-4.05913	0	0	0	0	1	0	0
ENSMFAG00000001867_CAPN7	-3.94274	-3.67918	-4.04905	-4.13673	-4.22248	-4.13525	-4.2692	-3.8851	CAPN7	-4.06209	0	0	0	0	1	0	0
ENSMFAG00000039246_NME6	-4.0742	-3.86162	-4.36204	-3.88458	-4.04586	-4.01667	-4.25753	-4.1966	NME6	-4.07179	0	0	0	0	1	0	0
ENSMFAG00000042672_SLC22A15	-3.77832	-3.70601	-4.16155	-4.24163	-4.46047	-3.93016	-4.23682	-4.23163	SLC22A15	-4.07357	0	0	0	0	1	0	0
ENSMFAG00000040268_ENSMFAG00000040268	-4.27958	-3.94441	-4.05824	-3.87963	-3.87269	-4.18419	-4.31534	-3.85326	ENSMFAG00000040268	-4.0763	0	0	0	0	1	0	0
ENSMFAG00000029978_NIPAL4	-4.06146	-3.91168	-4.06862	-4.01074	-4.26079	-4.04314	-4.18077	-4.07687	NIPAL4	-4.07674	0	0	0	0	2	0	0
ENSMFAG00000042992_CHRNA1	-4.87242	-4.89792	-5.339	-4.75954	-4.99852	-5.08657	-5.97255	-4.89234	CHRNA1	-5.13236	0	0	0	1	1	0	0
ENSMFAG00000040188_PPP1R14A	-3.82503	-3.7775	-4.04874	-4.04549	-4.31047	-4.12935	-4.42406	-4.20016	PPP1R14A	-4.08009	0	0	0	0	2	0	0
ENSMFAG00000045155_ABHD3	-4.0174	-3.82869	-4.16672	-4.08084	-4.17903	-4.10855	-4.1962	-4.03435	ABHD3	-4.08249	0	0	0	0	1	0	0
ENSMFAG00000003547_RRP36	-3.75966	-3.83054	-4.0469	-4.09744	-4.26342	-3.87924	-4.73825	-4.32224	RRP36	-4.08792	0	0	0	0	1	0	0
ENSMFAG00000037572_NEK9	-3.67362	-3.66794	-4.13182	-4.14087	-4.2668	-4.37385	-4.51922	-3.8463	NEK9	-4.11059	0	0	0	0	1	0	0
ENSMFAG00000030224_ENSMFAG00000030224	-4.25433	-4.08223	-4.26994	-3.85363	-3.80799	-4.16862	-4.35387	-4.0806	ENSMFAG00000030224	-4.11294	0	0	0	0	1	0	0
ENSMFAG00000003438_CEP44	-3.68106	-3.70607	-4.14391	-4.07562	-4.27663	-4.42335	-4.48659	-3.80878	CEP44	-4.11332	0	0	0	0	1	0	0
ENSMFAG00000002654_BEND7	-4.15665	-3.94965	-4.2098	-3.87378	-3.87911	-4.14558	-4.59028	-3.97747	BEND7	-4.11498	0	0	0	0	1	0	0
ENSMFAG00000000142_TMCC3	-4.29004	-4.01503	-4.18066	-3.91681	-4.16019	-3.96575	-4.28581	-4.11324	TMCC3	-4.11633	0	0	0	0	2	0	0
ENSMFAG00000046118_PIGA	-4.00154	-3.93859	-4.08121	-4.16676	-4.2369	-4.17537	-4.25844	-4.03597	PIGA	-4.12269	0	0	0	0	1	0	0
ENSMFAG00000003427_ZDHHC9	-4.19874	-3.98288	-4.12963	-4.07126	-4.13491	-4.19213	-4.17535	-4.1572	ZDHHC9	-4.12641	0	0	0	0	2	0	0
ENSMFAG00000033925_EIF2D	-4.18257	-3.89168	-4.24312	-3.83098	-3.96605	-4.40493	-4.46503	-3.89537	EIF2D	-4.14062	0	0	0	0	1	0	0
ENSMFAG00000031115_TCF12	-4.4069	-4.12974	-4.16751	-3.89807	-3.88867	-4.13688	-4.35958	-3.94092	TCF12	-4.14105	0	0	0	0	1	0	0
ENSMFAG00000045638_TMC7	-3.88023	-3.83471	-4.12779	-4.13349	-4.29848	-4.26893	-4.45416	-4.13324	TMC7	-4.14254	0	0	0	0	2	0	0
ENSMFAG00000040171_ERBB3	-3.98201	-3.9032	-4.14389	-4.09384	-4.22527	-4.24919	-4.40362	-4.08307	ERBB3	-4.143	0	0	0	0	2	0	1
ENSMFAG00000044982_RPS6KA1	-4.05138	-3.92539	-4.16447	-4.10717	-4.31588	-4.06081	-4.46736	-4.38613	RPS6KA1	-4.15607	0	0	0	0	2	0	0
ENSMFAG00000044069_QKI	-4.34259	-4.27658	-4.2293	-4.00963	-4.1262	-4.01501	-4.1027	-4.04437	QKI	-4.15743	0	1	0	0	1	0	0
ENSMFAG00000040783_RRM2	-4.19095	-3.89302	-4.24753	-4.05521	-4.08472	-4.33613	-4.34703	-3.98675	RRM2	-4.16494	0	0	0	0	1	0	0
ENSMFAG00000044411_DRAM2	-4.39289	-4.12531	-4.21223	-3.92135	-3.85483	-4.23175	-4.42169	-4.04188	DRAM2	-4.16572	0	0	0	0	1	0	0
ENSMFAG00000039592_ST3GAL4	-4.22809	-4.13447	-4.27235	-3.97523	-4.14048	-4.23116	-4.1965	-4.27111	ST3GAL4	-4.16833	0	0	0	0	1	0	0
ENSMFAG00000000236_DOCK11	-3.74273	-3.95259	-4.24031	-3.99768	-4.07264	-4.19666	-5.00958	-3.93075	DOCK11	-4.17317	0	0	0	0	1	0	0
ENSMFAG00000030822_MUSK	-3.96899	-4.02047	-4.2179	-4.11815	-4.18401	-4.3989	-4.32235	-3.99616	MUSK	-4.17582	0	0	0	0	2	0	0
ENSMFAG00000044106_PHKA2	-4.10128	-3.92968	-4.30858	-4.08763	-4.10846	-4.2874	-4.40955	-4.13264	PHKA2	-4.17608	0	0	0	0	1	0	0
ENSMFAG00000000375_ADAMTS4	-3.84503	-3.75582	-4.23766	-4.18021	-4.49357	-4.26007	-4.69333	-4.28699	ADAMTS4	-4.20939	0	0	0	0	2	0	0
ENSMFAG00000000304_ASPA	-4.27564	-4.057	-4.26684	-4.07141	-4.27602	-4.23533	-4.29022	-4.12122	ASPA	-4.21035	0	1	0	0	2	0	0
ENSMFAG00000001996_CLCA2	-4.04401	-3.89735	-4.25663	-4.17656	-4.37317	-4.38029	-4.40387	-4.01811	CLCA2	-4.21884	0	0	0	0	2	0	0
ENSMFAG00000033900_KLHL20	-4.42999	-4.46884	-5.29168	-5.07202	-5.39689	-5.16015	-5.86055	-5.03829	KLHL20	-5.09716	0	0	1	1	1	0	0
ENSMFAG00000032618_ZNF32	-4.07484	-3.83435	-4.243	-4.23972	-4.45679	-4.1314	-4.57341	-4.43704	ZNF32	-4.22193	0	0	0	0	1	0	0
ENSMFAG00000035714_UGT8	-4.68149	-4.58307	-4.92491	-4.85096	-5.05774	-4.97921	-5.21053	-4.81194	UGT8	-4.89827	0	1	0	1	2	0	1
ENSMFAG00000003445_TRPM1	-4.53156	-4.47032	-5.22673	-4.76514	-4.97841	-4.84801	-5.43536	-4.88149	TRPM1	-4.89365	0	0	0	1	1	0	0
ENSMFAG00000030989_TJAP1	-3.83502	-3.80236	-4.2497	-4.18459	-4.46441	-4.37935	-4.65138	-4.23881	TJAP1	-4.22383	0	0	0	0	2	0	0
ENSMFAG00000035705_ENSMFAG00000035705	-3.9727	-3.86753	-4.27208	-4.19351	-4.42233	-4.3429	-4.57576	-4.13694	ENSMFAG00000035705	-4.23526	0	0	0	0	2	0	1
ENSMFAG00000038469_SMARCD2	-3.69016	-3.70855	-4.26578	-4.28075	-4.55817	-4.31935	-4.84983	-4.45171	SMARCD2	-4.23894	0	0	0	0	1	0	0
ENSMFAG00000023471_CPT1B	-3.52677	-3.50809	-4.29828	-4.46963	-4.81487	-4.43519	-4.70099	-4.0715	CPT1B	-4.25055	0	0	0	0	1	0	0
ENSMFAG00000043988_MCM7	-4.03668	-3.87666	-4.30691	-4.3228	-4.43009	-4.35485	-4.47811	-4.311	MCM7	-4.25801	0	0	0	0	1	0	0
ENSMFAG00000004332_MAS1	-4.35351	-3.94996	-4.31704	-4.23238	-4.27053	-4.27701	-4.43152	-4.20005	MAS1	-4.26171	0	0	0	0	1	0	0
ENSMFAG00000030811_ZNF24	-3.67068	-4.05536	-4.58641	-3.93436	-4.32234	-4.38685	-4.87854	-3.96335	ZNF24	-4.26208	0	1	0	0	1	0	0
ENSMFAG00000031779_TF	-4.09138	-3.97102	-4.30254	-4.18347	-4.5052	-4.15951	-4.68334	-4.3913	TF	-4.27092	0	0	0	0	2	0	0
ENSMFAG00000003950_CD22	-3.93913	-3.9213	-4.28117	-4.21629	-4.42734	-4.48096	-4.63051	-4.12125	CD22	-4.27096	0	0	0	0	2	0	0
ENSMFAG00000030089_RGS9BP	-3.91719	-4.00949	-4.51215	-4.2507	-4.42319	-4.36965	-4.42373	-4.08341	RGS9BP	-4.2723	0	0	0	0	1	0	0
ENSMFAG00000038754_PLIN3	-4.025	-3.89148	-4.2803	-4.2389	-4.49829	-4.29891	-4.69346	-4.3482	PLIN3	-4.27519	0	0	0	0	2	0	0
ENSMFAG00000039042_KANSL2	-4.2091	-4.06126	-4.40046	-4.13194	-4.22215	-4.2832	-4.63542	-4.07205	KANSL2	-4.27765	0	0	0	0	1	0	0
ENSMFAG00000041121_MOBP	-3.96273	-3.8517	-4.33736	-4.23061	-4.53515	-4.4276	-4.62219	-4.13277	MOBP	-4.28105	0	0	0	0	2	0	1
ENSMFAG00000031318_GCLC	-4.14555	-4.01356	-4.39905	-4.04825	-4.33384	-4.26776	-4.79142	-4.6986	GCLC	-4.28563	0	0	0	0	1	0	0
ENSMFAG00000036669_CTNNA3	-4.16427	-4.11777	-4.31578	-4.22621	-4.3679	-4.44604	-4.45454	-4.13689	CTNNA3	-4.29893	0	0	0	0	2	0	0
ENSMFAG00000045281_RASGRP3	-4.13662	-4.0353	-4.33033	-4.23404	-4.47268	-4.35004	-4.54264	-4.2364	RASGRP3	-4.30024	0	0	0	0	2	0	1
ENSMFAG00000041110_EFNA1	-4.99909	-4.70149	-4.99976	-4.68498	-4.7144	-5.02388	-5.08828	-4.68421	EFNA1	-4.88741	1	0	0	1	1	0	0
ENSMFAG00000046541_ENSMFAG00000046541	-4.26046	-4.22092	-4.5265	-4.1341	-4.24175	-4.33802	-4.38469	-4.07775	ENSMFAG00000046541	-4.30092	0	0	0	0	1	0	0
ENSMFAG00000045618_ANLN	-4.1376	-3.92038	-4.37286	-4.23844	-4.52735	-4.43297	-4.55979	-4.10881	ANLN	-4.31277	0	0	0	0	2	0	0
ENSMFAG00000031255_TRAF1	-4.04339	-4.18915	-4.52215	-4.14819	-4.2134	-4.53548	-4.59304	-4.01977	TRAF1	-4.32069	0	0	0	0	1	0	0
ENSMFAG00000035483_ZNF333	-3.77607	-3.7721	-4.26789	-4.42674	-4.69583	-4.57983	-4.73336	-4.31997	ZNF333	-4.32169	0	0	0	0	1	0	0
ENSMFAG00000032138_RBBP8	-4.23603	-4.09095	-4.53527	-4.11773	-4.22565	-4.32555	-4.77203	-4.10204	RBBP8	-4.32903	0	0	0	0	1	0	0
ENSMFAG00000035789_PLEKHG3	-4.02896	-3.97337	-4.36023	-4.2984	-4.50762	-4.4056	-4.73074	-4.39407	PLEKHG3	-4.32927	0	0	0	0	2	0	0
ENSMFAG00000045566_NKX6-2	-3.96347	-3.93151	-4.30751	-4.36189	-4.61651	-4.35476	-4.77492	-4.42162	NKX6-2	-4.33008	0	1	0	0	2	0	0
ENSMFAG00000040195_TFEB	-4.11536	-3.95707	-4.31571	-4.29406	-4.54756	-4.31813	-4.78888	-4.51589	TFEB	-4.33383	0	0	0	0	2	0	0
ENSMFAG00000043464_DCHS1	-4.18086	-3.98857	-4.4943	-4.23128	-4.42854	-4.22231	-4.80389	-4.48867	DCHS1	-4.33568	0	0	0	0	1	0	0
ENSMFAG00000002877_ZNF473	-4.27719	-4.20258	-4.39475	-4.15677	-4.2431	-4.36376	-4.73383	-4.23658	ZNF473	-4.33885	0	0	0	0	1	0	0
ENSMFAG00000008281_MED23	-4.33791	-4.13027	-4.26188	-4.32823	-4.31335	-4.31913	-4.69112	-4.27703	MED23	-4.34027	0	0	0	0	1	0	0
ENSMFAG00000036080_RFFL	-3.87372	-3.82368	-4.39448	-4.34117	-4.69573	-4.35482	-4.90718	-4.38117	RFFL	-4.34154	0	0	0	0	2	0	0
ENSMFAG00000039357_TYMS	-4.11806	-4.06659	-4.3029	-4.29441	-4.45779	-4.49674	-4.6765	-4.26831	TYMS	-4.34471	0	0	0	0	2	0	0
ENSMFAG00000040259_SPTLC2	-4.32111	-4.13321	-4.3975	-4.22483	-4.48079	-4.27437	-4.58346	-4.3602	SPTLC2	-4.34504	0	0	0	0	2	0	0
ENSMFAG00000032814_DHTKD1	-3.98097	-4.00795	-4.44886	-4.34224	-4.50036	-4.45425	-4.72991	-4.21429	DHTKD1	-4.35208	0	0	0	0	1	0	0
ENSMFAG00000045726_ZFPM2	-4.2982	-4.12822	-4.37302	-4.28392	-4.39691	-4.47818	-4.50677	-4.19829	ZFPM2	-4.35217	0	0	0	0	1	0	0
ENSMFAG00000003247_DTHD1	-4.02757	-4.12269	-4.41401	-4.38589	-4.42713	-4.57822	-4.53836	-4.07049	DTHD1	-4.35627	0	0	0	0	2	0	0
ENSMFAG00000040977_CA14	-4.18359	-4.10582	-4.37054	-4.2795	-4.45533	-4.42387	-4.67918	-4.22848	CA14	-4.35683	0	0	0	0	2	0	0
ENSMFAG00000036972_FAM107B	-4.06332	-3.95235	-4.40799	-4.25076	-4.56598	-4.52008	-4.80468	-4.18255	FAM107B	-4.36645	0	0	0	0	2	0	0
ENSMFAG00000043114_OPALIN	-3.97878	-3.95163	-4.36516	-4.38962	-4.61025	-4.53578	-4.74265	-4.33536	OPALIN	-4.36769	0	0	0	0	2	0	0
ENSMFAG00000044337_PLPP2	-4.19878	-4.04857	-4.37623	-4.31783	-4.53601	-4.32244	-4.79441	-4.46539	PLPP2	-4.37061	0	0	0	0	2	0	0
ENSMFAG00000045911_TRIM59	-4.29702	-4.02703	-4.42107	-4.36336	-4.69466	-4.4254	-4.37139	-4.25645	TRIM59	-4.37142	0	0	0	0	2	0	0
ENSMFAG00000043259_RTTN	-4.40359	-4.23668	-4.32663	-4.38901	-4.40851	-4.43854	-4.44824	-4.28492	RTTN	-4.37874	0	0	0	0	1	0	0
ENSMFAG00000027150_ENSMFAG00000027150	-4.55081	-4.40262	-4.58386	-4.14552	-4.11715	-4.45214	-4.43214	-4.11639	ENSMFAG00000027150	-4.38346	0	0	0	0	1	0	0
ENSMFAG00000044843_SLC4A5	-4.26763	-3.9459	-4.54516	-4.33818	-4.45588	-4.48159	-4.65542	-4.1377	SLC4A5	-4.38425	0	0	0	0	1	0	0
ENSMFAG00000025747_MAL	-4.16338	-4.04234	-4.37662	-4.36366	-4.57247	-4.48125	-4.69478	-4.41146	MAL	-4.38493	0	1	0	0	2	0	0
ENSMFAG00000001040_ENSMFAG00000001040	-4.03684	-4.08791	-4.36404	-4.41294	-4.62614	-4.47467	-4.6965	-4.32093	ENSMFAG00000001040	-4.38558	0	0	0	0	2	0	0
ENSMFAG00000045288_CEP85	-4.17187	-4.0656	-4.412	-4.29464	-4.49953	-4.53809	-4.74395	-4.3412	CEP85	-4.38938	0	0	0	0	2	0	0
ENSMFAG00000042129_SHROOM4	-3.97571	-3.95205	-4.47949	-4.32153	-4.68616	-4.43458	-4.89944	-4.39224	SHROOM4	-4.39271	0	0	0	0	2	0	0
ENSMFAG00000007358_PLEKHF1	-4.02022	-4.08263	-4.51129	-4.267	-4.40908	-4.63174	-4.83215	-4.21037	PLEKHF1	-4.39345	0	0	0	0	1	0	0
ENSMFAG00000041945_DPP4	-4.24552	-4.18715	-4.52705	-4.19412	-4.34052	-4.39564	-4.99938	-4.01915	DPP4	-4.41277	0	0	0	0	1	0	0
ENSMFAG00000038855_SLC12A4	-4.47309	-4.18298	-4.48204	-4.16056	-4.23419	-4.48098	-4.89307	-4.4366	SLC12A4	-4.41527	0	0	0	0	1	0	0
ENSMFAG00000001106_SH3TC2	-3.98369	-3.95633	-4.48316	-4.42817	-4.69822	-4.53053	-4.83077	-4.34652	SH3TC2	-4.41584	0	1	0	0	2	0	0
ENSMFAG00000032214_TINF2	-4.00082	-3.92247	-4.4246	-4.42871	-4.68802	-4.53009	-4.95978	-4.47276	TINF2	-4.42207	0	0	0	0	1	0	0
ENSMFAG00000002805_POLG2	-4.11975	-4.09899	-4.53309	-4.3928	-4.59252	-4.67222	-4.56484	-4.75508	POLG2	-4.42489	0	0	0	0	1	0	0
ENSMFAG00000002701_DLL1	-4.11997	-4.03503	-4.4112	-4.38587	-4.65275	-4.39788	-4.97411	-4.53209	DLL1	-4.42526	0	0	0	0	2	0	0
ENSMFAG00000039623_NPC1	-4.3072	-4.19156	-4.43679	-4.41643	-4.54328	-4.46007	-4.63889	-4.48337	NPC1	-4.42775	0	0	0	0	2	0	0
ENSMFAG00000042801_CLMN	-4.57045	-4.53154	-4.91792	-4.86862	-5.0418	-4.9261	-5.21071	-4.96116	CLMN	-4.86673	0	0	0	1	2	0	0
ENSMFAG00000033724_GAN	-4.0213	-4.08656	-4.59087	-4.34177	-4.60267	-4.4504	-4.96483	-4.42418	GAN	-4.43691	0	0	0	0	1	0	0
ENSMFAG00000030614_ZKSCAN1	-4.22279	-4.33123	-4.54372	-4.48161	-4.56278	-4.43715	-4.51369	-4.38159	ZKSCAN1	-4.44185	0	0	0	0	1	0	0
ENSMFAG00000026134_FA2H	-4.1232	-4.05365	-4.46231	-4.37942	-4.67405	-4.52933	-4.87341	-4.34905	FA2H	-4.44219	0	1	0	0	2	0	1
ENSMFAG00000040032_AP3B1	-4.83906	-4.56709	-4.78526	-4.48634	-4.65211	-4.80215	-4.78004	-4.41478	AP3B1	-4.70172	0	0	0	1	1	0	0
ENSMFAG00000032545_PLLP	-4.21654	-4.13439	-4.42387	-4.40029	-4.62823	-4.53281	-4.78409	-4.51942	PLLP	-4.44575	0	1	0	0	2	0	1
ENSMFAG00000042104_ENSMFAG00000042104	-4.13509	-4.01422	-4.4913	-4.34172	-4.70705	-4.44852	-4.99711	-4.417	ENSMFAG00000042104	-4.44786	0	0	0	0	2	0	0
ENSMFAG00000042444_GANC	-4.31775	-4.23348	-4.44641	-4.48698	-4.55824	-4.5254	-4.56792	-4.43288	GANC	-4.44803	0	0	0	0	1	0	0
ENSMFAG00000044089_EEPD1	-4.33458	-4.19291	-4.58017	-4.33006	-4.43776	-4.34488	-4.93918	-4.39743	EEPD1	-4.45136	0	0	0	0	1	0	0
ENSMFAG00000032064_SNAI3	-4.3101	-4.16392	-4.68451	-4.44007	-4.58003	-4.39352	-4.63347	-4.50534	SNAI3	-4.45795	0	0	0	0	1	0	0
ENSMFAG00000036845_PCNA	-4.48049	-4.14753	-4.73854	-4.17494	-4.37996	-4.65623	-4.66629	-4.43381	PCNA	-4.46343	0	0	0	0	1	0	0
ENSMFAG00000045944_ERMN	-4.33706	-4.22923	-4.72494	-4.60113	-4.90719	-4.8539	-5.00997	-4.47583	ERMN	-4.6662	0	1	0	1	2	0	0
ENSMFAG00000040378_HHIP	-4.01279	-3.95134	-4.4928	-4.44414	-4.8003	-4.58496	-4.99348	-4.46128	HHIP	-4.46854	0	0	0	0	2	0	0
ENSMFAG00000003086_ZCCHC24	-4.3668	-4.38214	-4.57657	-4.36203	-4.65371	-4.36814	-4.57393	-4.52142	ZCCHC24	-4.46905	0	0	0	0	2	0	0
ENSMFAG00000037244_MOG	-4.09918	-4.04854	-4.47858	-4.47159	-4.7165	-4.61565	-4.9013	-4.44666	MOG	-4.4759	0	0	0	0	2	0	1
ENSMFAG00000036633_PLP1	-4.37925	-4.26763	-4.66151	-4.5909	-4.82951	-4.77289	-4.99206	-4.54787	PLP1	-4.64197	0	1	0	1	2	0	1
ENSMFAG00000031164_WASHC5	-4.50441	-4.53837	-4.58542	-4.60399	-4.64422	-4.55893	-4.63096	-4.5859	WASHC5	-4.5809	0	0	0	1	1	0	0
ENSMFAG00000038285_LRRC43	-4.19915	-4.17821	-4.52421	-4.33811	-4.52431	-4.51751	-5.08466	-4.45583	LRRC43	-4.48088	0	0	0	0	1	0	0
ENSMFAG00000039452_MYRF	-4.07231	-4.01467	-4.52293	-4.44339	-4.75424	-4.57113	-5.01297	-4.46866	MYRF	-4.48452	0	1	0	0	2	0	1
ENSMFAG00000000059_GEMIN8	-4.60612	-4.22956	-4.5085	-4.36518	-4.52527	-4.58028	-4.62788	-4.54221	GEMIN8	-4.49183	0	0	0	0	1	0	0
ENSMFAG00000003853_ZNF132	-4.33521	-4.19525	-4.59903	-4.41559	-4.46499	-4.79394	-4.66515	-4.44075	ZNF132	-4.49559	0	0	0	0	1	0	0
ENSMFAG00000042006_ELOVL1	-4.08241	-4.03572	-4.55341	-4.41253	-4.71651	-4.64468	-5.02812	-4.42088	ELOVL1	-4.4962	0	0	0	0	2	0	0
ENSMFAG00000041988_MBP	-4.16746	-4.1152	-4.59389	-4.52377	-4.85022	-4.68526	-5.05733	-4.5089	MBP	-4.57045	0	1	0	1	2	0	1
ENSMFAG00000021184_HNRNPF	-4.73622	-4.34282	-4.60009	-4.28498	-4.36601	-4.71262	-4.64215	-4.27416	HNRNPF	-4.52641	0	0	0	0	1	0	0
ENSMFAG00000003552_EVI2A	-4.45618	-4.36616	-4.53963	-4.41927	-4.55717	-4.71318	-4.7079	-4.34519	EVI2A	-4.53707	0	0	0	0	2	0	0
ENSMFAG00000032768_RIC1	-4.58561	-4.31814	-4.5338	-4.39897	-4.35705	-4.48022	-5.08761	-4.5221	RIC1	-4.53734	0	0	0	0	1	0	0
ENSMFAG00000026553_LAMP2	-4.71937	-4.39078	-4.5816	-4.44326	-4.51812	-4.45218	-4.6758	-4.33222	LAMP2	-4.54016	0	0	0	0	1	0	0
ENSMFAG00000004849_SLC33A1	-4.60688	-4.34174	-4.74798	-4.2291	-4.26964	-4.54914	-5.03944	-4.25227	SLC33A1	-4.54056	0	0	0	0	1	0	0
ENSMFAG00000032079_HMBS	-4.18999	-4.11613	-4.67991	-4.60628	-4.84446	-4.40757	-4.95866	-4.91291	HMBS	-4.54329	0	0	0	0	1	0	0
ENSMFAG00000003778_KDM4C	-4.42396	-4.20061	-4.4988	-4.50089	-4.59232	-4.68586	-4.90397	-4.38403	KDM4C	-4.54377	0	0	0	0	1	0	0
ENSMFAG00000044344_ZNF232	-4.22762	-3.87847	-4.64697	-4.46024	-4.66851	-4.77712	-5.20035	-4.45813	ZNF232	-4.55133	0	0	0	0	1	0	0
ENSMFAG00000000693_TMEM98	-4.16999	-4.15842	-4.63888	-4.53218	-4.87423	-4.44929	-5.13821	-4.65872	TMEM98	-4.56588	0	1	0	0	2	0	0
ENSMFAG00000036908_PEX2	-4.57181	-4.28262	-4.59039	-4.46082	-4.57846	-4.73163	-4.76864	-4.43196	PEX2	-4.5692	0	0	0	0	1	0	0
ENSMFAG00000004023_KLK6	-4.05814	-3.99525	-4.53299	-4.48295	-4.87323	-4.55829	-5.16452	-4.49655	KLK6	-4.52362	0	1	0	1	2	0	0
ENSMFAG00000038555_JAM3	-4.12039	-4.16791	-4.54767	-4.35967	-4.61106	-4.65453	-4.89655	-4.3009	JAM3	-4.47968	0	1	0	1	2	0	0
ENSMFAG00000044989_SEPT10	-4.7886	-4.62107	-4.77839	-4.38406	-4.33166	-4.56604	-4.68616	-4.42793	SEPT10	-4.59371	0	0	0	0	1	0	0
ENSMFAG00000003541_RNF125	-4.59	-4.38739	-4.58036	-4.51743	-4.68381	-4.60637	-4.81494	-4.56951	RNF125	-4.59719	0	0	0	0	2	0	0
ENSMFAG00000044299_SLC44A1	-4.65222	-4.51387	-4.60244	-4.47887	-4.51468	-4.70524	-4.74731	-4.48113	SLC44A1	-4.60209	0	0	0	0	2	0	0
ENSMFAG00000038030_TMTC2	-4.69106	-4.6357	-4.63914	-4.45645	-4.4688	-4.71144	-4.62485	-4.4361	TMTC2	-4.60392	0	0	0	0	2	0	0
ENSMFAG00000041837_C10orf90	-4.5673	-4.40956	-4.59962	-4.47646	-4.55334	-4.68543	-4.94561	-4.51505	C10orf90	-4.60533	0	0	0	0	2	0	0
ENSMFAG00000033873_SLC4A9	-4.09521	-4.15704	-4.72242	-4.64438	-4.78985	-4.8393	-4.99488	-4.43072	SLC4A9	-4.60615	0	0	0	0	1	0	0
ENSMFAG00000031626_CYB5R2	-4.34742	-4.21627	-4.65638	-4.57665	-4.88854	-4.60431	-5.0024	-4.69595	CYB5R2	-4.61314	0	0	0	0	2	0	0
ENSMFAG00000030784_LIPE	-4.1311	-4.05133	-4.63017	-4.57945	-4.99213	-4.71113	-5.23727	-4.68355	LIPE	-4.61894	0	0	0	0	2	0	0
ENSMFAG00000042280_SLC38A9	-4.79254	-4.4285	-4.70822	-4.5265	-4.53203	-4.44542	-4.94337	-4.55733	SLC38A9	-4.62523	0	0	0	0	1	0	0
ENSMFAG00000036272_ENSMFAG00000036272	-4.37595	-4.34797	-4.65876	-4.58472	-4.77769	-4.77733	-4.89074	-4.49687	ENSMFAG00000036272	-4.63045	0	0	0	0	2	0	0
ENSMFAG00000038520_KIF13B	-4.20328	-4.13361	-4.57528	-4.33703	-4.59879	-4.58305	-4.91913	-4.36429	KIF13B	-4.4786	0	0	0	1	2	0	0
ENSMFAG00000000799_HFE	-4.29647	-4.28078	-4.82917	-4.41566	-4.59504	-4.6624	-5.45633	-4.39297	HFE	-4.64798	0	0	0	0	1	0	0
ENSMFAG00000010807_PHLPP1	-4.68743	-4.54061	-4.74413	-4.49436	-4.64079	-4.66392	-4.76683	-4.75717	PHLPP1	-4.6483	0	0	0	0	1	0	0
ENSMFAG00000038266_PLEKHH1	-4.12747	-4.10337	-4.75019	-4.57733	-4.9294	-4.79323	-5.32129	-4.57962	PLEKHH1	-4.65747	0	0	0	0	2	0	0
ENSMFAG00000031678_ITGA2	-4.24843	-4.1663	-4.48666	-4.43801	-4.58947	-4.62585	-4.70399	-4.32943	ITGA2	-4.46553	0	0	0	1	2	0	0
ENSMFAG00000003319_CYP2J2	-4.39159	-4.28033	-4.79339	-4.55458	-4.87151	-4.64214	-5.16043	-4.52276	CYP2J2	-4.67057	0	0	0	0	1	0	0
ENSMFAG00000034485_CD9	-4.56595	-4.4296	-4.7965	-4.60759	-4.65944	-4.79745	-4.87874	-4.61972	CD9	-4.67647	0	1	0	0	2	0	0
ENSMFAG00000042049_LAPTM4B	-4.2664	-4.18409	-4.68976	-4.71663	-5.01153	-4.72664	-5.2001	-4.93132	LAPTM4B	-4.68502	0	0	0	0	1	0	0
ENSMFAG00000031414_HEATR5A	-4.88998	-4.71758	-4.73737	-4.5021	-4.47681	-4.55823	-4.9156	-4.60646	HEATR5A	-4.68538	0	0	0	0	1	0	0
ENSMFAG00000002894_SLAIN1	-4.78612	-4.69198	-4.71353	-4.56213	-4.58522	-4.7941	-4.70422	-4.54969	SLAIN1	-4.69104	0	0	0	0	2	0	0
ENSMFAG00000043108_ENSMFAG00000043108	-4.67105	-4.52397	-4.68792	-4.61396	-4.7476	-4.72547	-4.87565	-4.58123	ENSMFAG00000043108	-4.69223	0	0	0	0	2	0	0
ENSMFAG00000030329_ANKRD27	-4.39631	-4.1935	-4.61998	-4.25091	-4.31048	-4.3996	-4.92737	-4.41953	ANKRD27	-4.44259	0	0	1	1	1	0	0
ENSMFAG00000039875_EDIL3	-4.87407	-4.66179	-4.82202	-4.47808	-4.62081	-4.80089	-4.74179	-4.68138	EDIL3	-4.71421	0	0	0	0	1	0	0
ENSMFAG00000018790_TMEM125	-4.19719	-4.20539	-4.6804	-4.69964	-5.06524	-4.80133	-5.3893	-4.79189	TMEM125	-4.71978	0	0	0	0	2	0	0
ENSMFAG00000002613_IFNLR1	-4.69582	-4.40527	-5.17605	-4.5078	-4.57262	-4.80321	-4.9142	-4.43697	IFNLR1	-4.725	0	0	0	0	1	0	0
ENSMFAG00000037708_LZIC	-4.64537	-4.74196	-4.87294	-4.66381	-4.79975	-4.74141	-4.62809	-4.65736	LZIC	-4.72762	0	0	0	0	1	0	0
ENSMFAG00000036444_HAPLN2	-4.58037	-4.44092	-4.72342	-4.68133	-4.85041	-4.69656	-5.12223	-4.78473	HAPLN2	-4.72789	0	0	0	0	2	0	0
ENSMFAG00000042797_CLCA1	-4.30103	-4.32673	-4.84969	-4.67154	-4.95389	-4.9935	-5.0254	-4.54917	CLCA1	-4.73168	0	0	0	0	2	0	0
ENSMFAG00000036104_P3H2	-4.26199	-4.18617	-4.87002	-4.77346	-4.9403	-4.9284	-5.18267	-4.63898	P3H2	-4.73471	0	0	0	0	1	0	0
ENSMFAG00000040198_SYNE3	-4.32052	-4.40524	-4.89839	-4.6687	-4.83055	-4.97299	-5.05016	-4.59196	SYNE3	-4.73522	0	0	0	0	2	0	0
ENSMFAG00000033646_BCAS1	-4.39403	-4.33451	-4.8657	-4.54732	-5.00354	-4.71354	-5.29691	-4.68489	BCAS1	-4.73651	0	1	0	0	2	0	0
ENSMFAG00000002827_ENPP2	-4.61708	-4.48484	-4.75892	-4.62796	-4.71784	-4.94808	-5.00523	-4.58913	ENPP2	-4.73714	0	0	0	0	2	0	0
ENSMFAG00000001618_PTPDC1	-4.88047	-4.77047	-4.70596	-4.57068	-4.56186	-4.8667	-4.80506	-4.52713	PTPDC1	-4.73731	0	0	0	0	1	0	0
ENSMFAG00000042864_ZNF536	-4.04591	-4.10994	-4.96087	-4.64465	-5.03805	-4.85384	-5.56706	-4.8245	ZNF536	-4.74576	0	0	0	0	2	0	0
ENSMFAG00000039378_PYGM	-4.36891	-4.51539	-4.87276	-4.64012	-4.90634	-4.66088	-5.29792	-5.09557	PYGM	-4.75176	0	0	0	0	1	0	0
ENSMFAG00000023380_RAB9A	-4.54855	-4.54987	-4.73597	-4.62346	-4.71247	-5.01945	-5.07505	-4.39848	RAB9A	-4.75212	0	0	0	0	1	0	0
ENSMFAG00000043460_PIGT	-4.6767	-4.40501	-4.80125	-4.57403	-4.78542	-4.88653	-5.19134	-4.67592	PIGT	-4.76004	0	0	0	0	1	0	0
ENSMFAG00000046161_AKNA	-4.89797	-4.59899	-5.01119	-4.42812	-4.53233	-4.82669	-5.15523	-4.67771	AKNA	-4.77865	0	0	0	0	1	0	0
ENSMFAG00000041526_DHX40	-4.36127	-4.47075	-4.94886	-4.70949	-4.88259	-4.81303	-5.298	-4.61091	DHX40	-4.78343	0	0	0	0	1	0	0
ENSMFAG00000035834_MRPS22	-4.66135	-4.53049	-4.79587	-4.9365	-5.01689	-4.62015	-4.98296	-4.67868	MRPS22	-4.79203	0	0	0	0	1	0	0
ENSMFAG00000040093_PHACTR4	-4.80469	-4.56004	-5.17819	-4.54891	-4.68351	-4.66993	-5.19243	-4.65458	PHACTR4	-4.80538	0	0	0	0	1	0	0
ENSMFAG00000001363_USP54	-4.36775	-4.22032	-4.9713	-4.77669	-5.10731	-4.80215	-5.41062	-4.6876	USP54	-4.80802	0	0	0	0	1	0	0
ENSMFAG00000042822_C2orf16	-4.19861	-4.36327	-4.79631	-4.82662	-5.03627	-4.99433	-5.44163	-4.55881	C2orf16	-4.80815	0	0	0	0	1	0	0
ENSMFAG00000039644_MINDY1	-4.28972	-4.22353	-4.89779	-4.7963	-5.18048	-4.87853	-5.41265	-4.72854	MINDY1	-4.81129	0	0	0	0	2	0	0
ENSMFAG00000001061_SLC31A2	-4.88359	-4.75227	-4.81776	-4.6819	-4.72618	-4.94452	-4.95568	-4.72173	SLC31A2	-4.82313	0	0	0	0	2	0	0
ENSMFAG00000037127_WWOX	-4.67459	-4.47828	-5.00248	-4.42295	-4.70268	-4.7387	-5.75432	-4.81431	WWOX	-4.82486	0	0	0	0	1	0	0
ENSMFAG00000000143_EIF4EBP2	-4.33044	-4.50958	-4.87001	-4.67639	-4.81332	-5.06753	-5.57344	-4.54598	EIF4EBP2	-4.83439	0	0	0	0	1	0	0
ENSMFAG00000035540_BTBD8	-4.0203	-4.24506	-4.79436	-4.81292	-5.06838	-5.43156	-5.49683	-4.48276	BTBD8	-4.83849	0	0	0	0	1	0	0
ENSMFAG00000033228_PTH1R	-4.71972	-4.49326	-5.03622	-4.70899	-4.85104	-4.72743	-5.36051	-4.97938	PTH1R	-4.84246	0	0	0	0	1	0	0
ENSMFAG00000036168_DAAM2	-4.82851	-4.70976	-5.04389	-4.65316	-4.77381	-4.91148	-4.99116	-4.79609	DAAM2	-4.84454	0	0	0	0	1	0	0
ENSMFAG00000036532_PHF8	-4.45448	-4.33196	-4.98025	-4.8197	-5.02024	-5.04101	-5.35741	-4.8537	PHF8	-4.85786	0	0	0	0	1	0	0
ENSMFAG00000035672_SF3B1	-4.97341	-4.75383	-4.8723	-4.65734	-4.62199	-4.91379	-5.26225	-4.95906	SF3B1	-4.86499	0	0	0	0	1	0	0
ENSMFAG00000001502_ADM	-4.08256	-4.17361	-4.60845	-4.402	-4.56078	-4.39968	-4.80895	-4.46403	ADM	-4.43372	0	0	0	1	1	0	0
ENSMFAG00000042816_TESK2	-4.75473	-4.56365	-4.8769	-4.80135	-4.97216	-5.01633	-5.08235	-5.05807	TESK2	-4.86678	0	0	0	0	1	0	0
ENSMFAG00000040716_TSSK6	-4.44895	-4.24306	-4.92008	-4.8329	-5.02829	-5.07549	-5.52971	-4.93728	TSSK6	-4.86835	0	0	0	0	1	0	0
ENSMFAG00000045762_WDR76	-4.6028	-4.46282	-4.92604	-4.95085	-5.00842	-5.13849	-5.1019	-4.85836	WDR76	-4.88447	0	0	0	0	1	0	0
ENSMFAG00000038789_CLIC4	-4.90845	-4.77368	-4.99465	-4.77147	-4.89324	-4.86702	-5.00093	-4.78711	CLIC4	-4.88706	0	0	0	0	2	0	0
ENSMFAG00000045679_PMP22	-4.27057	-4.20724	-4.35344	-4.23028	-4.29032	-4.32764	-4.42516	-4.2409	PMP22	-4.30067	0	1	0	1	1	0	0
ENSMFAG00000040128_CLDN11	-4.07838	-3.94579	-4.19783	-4.1741	-4.33623	-4.31651	-4.51793	-4.17872	CLDN11	-4.22382	0	0	0	1	2	0	0
ENSMFAG00000039731_QDPR	-3.87276	-3.79342	-4.23112	-4.2062	-4.55399	-4.12501	-4.77569	-4.4513	QDPR	-4.2226	0	0	0	1	2	0	0
ENSMFAG00000030899_GTF3C3	-4.90885	-4.61967	-4.8448	-4.83596	-4.85247	-5.03712	-5.37572	-4.8093	GTF3C3	-4.92494	0	0	0	0	1	0	0
ENSMFAG00000036113_LRP5	-4.59931	-4.62688	-5.34991	-4.69392	-4.90441	-5.03384	-5.32391	-4.70987	LRP5	-4.93317	0	0	0	0	1	0	0
ENSMFAG00000043620_PDE8A	-4.52494	-4.62745	-4.89976	-4.84701	-4.94575	-5.37373	-5.3196	-4.58493	PDE8A	-4.93403	0	0	0	0	1	0	0
ENSMFAG00000036090_CYB5R4	-4.8878	-4.82514	-5.05858	-4.69813	-4.73426	-4.93892	-5.40048	-4.66271	CYB5R4	-4.93476	0	0	0	0	1	0	0
ENSMFAG00000044357_VPS8	-4.54957	-4.32071	-5.06735	-5.21194	-5.32014	-4.89848	-5.17764	-4.98771	VPS8	-4.93512	0	0	0	0	1	0	0
ENSMFAG00000046401_ABCA8	-4.85759	-4.66407	-4.99809	-4.83511	-4.99291	-5.04508	-5.18578	-4.76163	ABCA8	-4.93981	0	0	0	0	2	0	0
ENSMFAG00000044119_CLIP4	-4.96306	-4.68125	-4.87097	-5.07524	-5.14955	-4.86202	-5.17591	-4.95648	CLIP4	-4.96829	0	0	0	0	1	0	0
ENSMFAG00000039721_ZNF557	-4.4733	-4.54461	-5.00132	-4.81086	-4.97091	-5.34486	-5.68247	-4.82149	ZNF557	-4.97547	0	0	0	0	1	0	0
ENSMFAG00000041605_PPP4R1	-4.549	-4.77371	-5.17194	-4.93665	-5.01014	-5.20506	-5.25044	-4.79481	PPP4R1	-4.98528	0	0	0	0	1	0	0
ENSMFAG00000033116_KCTD20	-4.55743	-4.56813	-4.98344	-5.16407	-5.50901	-4.80318	-5.53706	-5.28732	KCTD20	-5.01747	0	0	0	0	1	0	0
ENSMFAG00000000316_ST18	-4.66062	-4.66727	-5.07137	-4.94296	-5.1506	-5.27466	-5.41913	-4.80377	ST18	-5.02666	0	0	0	0	2	0	0
ENSMFAG00000036850_GSTK1	-4.71757	-4.68597	-5.04438	-5.07652	-5.28266	-5.01455	-5.3996	-5.20066	GSTK1	-5.03161	0	0	0	0	1	0	0
ENSMFAG00000038654_CCDC163	-4.32174	-4.66013	-5.09391	-4.95917	-5.28082	-5.18022	-5.81097	-5.01801	CCDC163	-5.04385	0	0	0	0	1	0	0
ENSMFAG00000035980_KAT2B	-4.83508	-4.94439	-5.45901	-4.75383	-4.97359	-4.9341	-5.46507	-4.90875	KAT2B	-5.05215	0	0	0	0	1	0	0
ENSMFAG00000002333_ZKSCAN8	-4.67869	-4.75292	-5.10534	-5.02539	-5.12803	-5.20251	-5.52825	-4.99172	ZKSCAN8	-5.06016	0	0	0	0	1	0	0
ENSMFAG00000041825_CHD7	-5.05702	-4.76883	-5.40502	-4.67899	-5.10286	-4.9696	-5.68864	-4.92211	CHD7	-5.09585	0	0	0	0	1	0	0
ENSMFAG00000001731_VAMP3	-4.34751	-4.2488	-4.31369	-4.06341	-4.06121	-4.21112	-4.2891	-4.04346	VAMP3	-4.21926	0	0	0	1	1	0	0
ENSMFAG00000044300_NDRG1	-4.45751	-4.46499	-5.08986	-5.15924	-5.54295	-5.27892	-5.80276	-4.99904	NDRG1	-5.11375	0	1	0	0	2	0	0
ENSMFAG00000034637_HS3ST1	-4.66932	-4.70806	-5.37806	-4.6888	-4.91267	-5.35079	-6.12548	-4.73299	HS3ST1	-5.11903	0	0	0	0	1	0	0
ENSMFAG00000030574_PIK3R4	-4.63591	-4.65968	-5.11709	-5.09948	-5.2917	-5.20902	-5.82216	-5.13966	PIK3R4	-5.11929	0	0	0	0	1	0	0
ENSMFAG00000033659_PIK3C2A	-4.87561	-4.86058	-5.3452	-4.84069	-5.00072	-5.05627	-5.85903	-4.78117	PIK3C2A	-5.11973	0	0	0	0	1	0	0
ENSMFAG00000001564_SENP1	-4.78522	-4.80059	-5.32254	-4.98349	-5.11411	-5.29541	-5.61628	-4.94583	SENP1	-5.13109	0	0	0	0	1	0	0
ENSMFAG00000034612_ITGB1	-4.03261	-3.77562	-4.22793	-4.00768	-4.23984	-3.90885	-4.34514	-4.01519	ITGB1	-4.07681	1	1	1	1	1	0	0
ENSMFAG00000027132_PAIP2B	-4.90165	-5.01038	-5.17237	-5.0621	-5.07527	-5.40438	-5.30236	-4.91651	PAIP2B	-5.13264	0	0	0	0	2	0	0
ENSMFAG00000038431_SEPT4	-4.39759	-4.4779	-5.20911	-5.08724	-5.5456	-5.22928	-5.99351	-5.26438	SEPT4	-5.13432	0	0	0	0	2	0	0
ENSMFAG00000000621_CNP	-3.6896	-3.62075	-4.01835	-3.99781	-4.28853	-4.09803	-4.44564	-4.06674	CNP	-4.02267	0	1	0	1	2	0	1
ENSMFAG00000042642_KCNK10	-5.05222	-4.95448	-5.27637	-5.11031	-5.119	-5.16234	-5.34581	-5.34059	KCNK10	-5.14579	0	0	0	0	1	0	0
ENSMFAG00000031797_DIP2B	-4.05387	-3.8761	-4.01955	-3.91649	-4.05576	-3.87118	-4.0688	-4.04306	DIP2B	-3.98025	0	0	1	1	2	0	0
ENSMFAG00000037120_PLEKHH2	-5.29117	-5.08537	-5.2922	-4.88986	-4.9546	-5.25943	-5.28019	-5.01522	PLEKHH2	-5.1504	0	0	0	0	1	0	0
ENSMFAG00000006848_RF01278	-4.56521	-4.71001	-5.29867	-5.17258	-5.40725	-5.43715	-5.47305	-4.94689	RF01278	-5.15199	0	0	0	0	1	0	0
ENSMFAG00000000427_ANKAR	-5.13906	-4.57275	-5.51829	-4.9889	-5.14617	-5.27037	-5.55022	-4.95748	ANKAR	-5.16939	0	0	0	0	1	0	0
ENSMFAG00000035416_DDX59	-5.19285	-4.83645	-5.23482	-5.14746	-5.17464	-5.32033	-5.35938	-5.18374	DDX59	-5.18085	0	0	0	0	1	0	0
ENSMFAG00000039094_STK26	-4.54179	-4.76491	-5.56226	-5.06757	-5.19271	-5.38602	-5.9875	-5.15596	STK26	-5.21468	0	0	0	0	1	0	0
ENSMFAG00000039905_URB2	-4.99296	-4.89421	-5.57951	-4.90954	-5.11845	-5.1574	-5.93933	-5.26213	URB2	-5.22734	0	0	0	0	1	0	0
ENSMFAG00000040290_DEPTOR	-5.18262	-4.89106	-5.65348	-4.73949	-4.9781	-5.38775	-5.77871	-4.82686	DEPTOR	-5.23017	0	0	0	0	1	0	0
ENSMFAG00000043339_PRLH	-5.11894	-5.01756	-5.51354	-4.96545	-5.05461	-5.19484	-5.76014	-4.97511	PRLH	-5.23215	0	0	0	0	1	0	0
ENSMFAG00000034115_CD38	-3.93691	-3.64151	-3.82767	-3.6956	-3.76228	-3.88712	-3.97343	-3.78805	CD38	-3.81779	0	0	0	1	1	0	0
ENSMFAG00000001732_DOCK5	-4.95806	-4.87485	-5.30348	-5.19555	-5.4002	-5.36881	-5.62932	-5.12223	DOCK5	-5.24718	0	0	0	0	2	0	0
ENSMFAG00000034344_FBXO8	-4.46965	-4.90526	-5.41396	-5.08403	-5.3355	-5.40934	-6.15001	-4.73935	FBXO8	-5.25254	0	0	0	0	1	0	0
ENSMFAG00000042078_DOK1	-3.79902	-3.45454	-3.92633	-3.79196	-3.85958	-3.7314	-3.99194	-4.02819	DOK1	-3.79354	0	0	0	1	1	0	0
ENSMFAG00000040109_FRMD4B	-5.00736	-4.83469	-5.4084	-5.00158	-5.43114	-5.30091	-5.874	-5.14155	FRMD4B	-5.26544	0	0	0	0	2	0	0
ENSMFAG00000039710_MKLN1	-4.55552	-4.55298	-5.29593	-5.19875	-5.46087	-5.54103	-6.33796	-4.91963	MKLN1	-5.27758	0	0	0	0	1	0	0
ENSMFAG00000039177_ADAM17	-4.91058	-4.81845	-5.25756	-5.23094	-5.41975	-5.57841	-5.86863	-5.02965	ADAM17	-5.29776	0	0	0	0	1	0	0
ENSMFAG00000003737_ABCA6	-4.66047	-4.63917	-5.25276	-5.44692	-5.64227	-5.63581	-5.83859	-5.00237	ABCA6	-5.30228	0	0	0	0	1	0	0
ENSMFAG00000005982_P2RY1	-3.43645	-3.63594	-3.84165	-3.71144	-3.87824	-3.65898	-4.07744	-3.98441	P2RY1	-3.74859	0	0	1	1	1	0	0
ENSMFAG00000038576_VAX2	-3.50327	-3.48488	-3.83934	-3.80364	-3.8855	-3.69714	-3.90164	-3.79214	VAX2	-3.73077	0	0	0	1	0	0	0
ENSMFAG00000002027_MAT2A	-5.27994	-4.98047	-5.46385	-5.23208	-5.2926	-5.5895	-5.61968	-5.25543	MAT2A	-5.35116	0	0	0	0	1	0	0
ENSMFAG00000043608_RHOBTB3	-5.04276	-4.96303	-5.54824	-5.1852	-5.58927	-5.41287	-5.73496	-5.35755	RHOBTB3	-5.35376	0	0	0	0	1	0	0
ENSMFAG00000023934_TTC39C	-4.93781	-4.82634	-5.58795	-5.31805	-5.51668	-5.38616	-5.96408	-5.20114	TTC39C	-5.36244	0	0	0	0	1	0	0
ENSMFAG00000036074_AP5M1	-5.09341	-5.08926	-5.50947	-5.47812	-5.50331	-5.23834	-6.07518	-5.55011	AP5M1	-5.42673	0	0	0	0	1	0	0
ENSMFAG00000032651_GOLGA7	-5.19937	-5.27684	-5.46673	-5.36902	-5.50696	-5.60221	-5.60636	-5.31755	GOLGA7	-5.4325	0	0	0	0	1	0	0
ENSMFAG00000042033_TCP11L2	-5.82371	-5.36355	-5.48954	-5.18812	-5.23432	-5.52752	-5.57529	-5.25387	TCP11L2	-5.45744	0	0	0	0	1	0	0
ENSMFAG00000039847_ATP6V0A2	-5.05722	-4.96018	-5.78013	-5.24704	-5.59965	-5.48941	-6.1558	-5.32818	ATP6V0A2	-5.46992	0	0	0	0	1	0	0
ENSMFAG00000011647_RF00108	-4.74871	-4.84122	-5.50619	-5.47463	-5.72855	-6.02589	-6.01004	-5.06503	RF00108	-5.47646	0	0	0	0	1	0	0
ENSMFAG00000009175_CDH19	-5.12235	-5.13823	-5.55776	-5.46037	-5.59354	-5.71225	-5.86873	-5.33548	CDH19	-5.49332	0	0	0	0	2	0	0
ENSMFAG00000035903_KCNH8	-5.70174	-5.32874	-5.72112	-5.28271	-5.3415	-5.57417	-5.56281	-5.37352	KCNH8	-5.50183	0	0	0	0	1	0	0
ENSMFAG00000034267_CRYAB	-3.54865	-3.50165	-3.64564	-3.64371	-3.77535	-3.8061	-3.86875	-3.72809	CRYAB	-3.68426	1	0	1	1	2	0	0
ENSMFAG00000037733_NUP205	-5.45113	-5.26254	-5.69797	-5.45699	-5.51267	-5.541	-5.84166	-5.88243	NUP205	-5.53771	0	0	0	0	1	0	0
ENSMFAG00000038584_MTMR10	-5.38881	-5.41775	-5.81668	-5.23599	-5.6091	-5.3587	-6.0045	-5.53299	MTMR10	-5.54736	0	0	0	0	1	0	0
ENSMFAG00000030436_REEP3	-5.0252	-4.85666	-5.70718	-5.49094	-5.93198	-5.83138	-6.18343	-5.51158	REEP3	-5.57525	0	0	0	0	1	0	0
ENSMFAG00000000598_DCLRE1C	-5.45463	-5.31699	-5.9058	-5.30629	-5.47504	-5.69078	-6.2608	-5.36905	DCLRE1C	-5.63005	0	0	0	0	1	0	0
ENSMFAG00000003418_PSME4	-5.76338	-5.34357	-5.51934	-5.56862	-5.55437	-5.81442	-6.18703	-5.59056	PSME4	-5.67868	0	0	0	0	1	0	0
ENSMFAG00000030414_XPO4	-5.35086	-5.02318	-5.79614	-5.83166	-5.89697	-5.86071	-6.18056	-5.61027	XPO4	-5.70573	0	0	0	0	1	0	0
ENSMFAG00000044093_ZDHHC13	-5.49754	-5.22637	-5.8643	-5.51001	-5.67203	-5.83515	-6.37296	-5.61831	ZDHHC13	-5.7112	0	0	0	0	1	0	0
ENSMFAG00000042613_CCDC13	-5.17117	-5.12261	-6.02263	-5.51711	-5.89183	-5.74561	-6.64822	-5.73597	CCDC13	-5.73131	0	0	0	0	1	0	0
ENSMFAG00000031803_RASSF4	-4.80247	-5.08701	-5.82672	-5.4874	-5.99365	-5.83811	-7.28947	-5.78689	RASSF4	-5.76069	0	0	0	0	1	0	0
ENSMFAG00000037782_DOCK10	-3.84954	-3.67545	-3.5851	-3.3578	-3.43516	-3.559	-3.72769	-3.48432	DOCK10	-3.59854	1	0	1	1	1	0	0
ENSMFAG00000039143_BCL2L11	-5.50927	-5.4645	-6.17383	-5.36836	-5.50854	-6.05313	-6.36459	-5.37486	BCL2L11	-5.77746	0	0	0	0	1	0	0
ENSMFAG00000036003_TMEM144	-5.38993	-5.49257	-5.79331	-5.89459	-5.97517	-6.04081	-6.0114	-5.60554	TMEM144	-5.79968	0	0	0	0	2	0	0
ENSMFAG00000030543_HPSE	-5.05776	-5.29466	-6.0709	-5.60471	-5.92701	-5.90037	-6.76718	-5.66913	HPSE	-5.80323	0	0	0	0	1	0	0
ENSMFAG00000002735_RNF13	-5.75931	-5.59364	-5.95521	-5.79113	-5.94338	-5.72289	-5.91737	-5.68581	RNF13	-5.81184	0	0	0	0	1	0	0
ENSMFAG00000037310_SGK1	-3.50697	-3.37369	-3.63656	-3.5259	-3.67113	-3.5287	-3.5683	-3.57837	SGK1	-3.54446	0	0	0	1	1	0	0
ENSMFAG00000025111_NXPE3	-5.10457	-5.30771	-5.97563	-5.98967	-6.4674	-5.71934	-6.58401	-6.33908	NXPE3	-5.87833	0	0	0	0	1	0	0
ENSMFAG00000003641_NEK4	-5.62471	-5.5363	-6.03925	-5.75757	-5.90939	-6.16692	-6.14387	-5.53701	NEK4	-5.88257	0	0	0	0	1	0	0
ENSMFAG00000034097_CCDC50	-5.82329	-5.47371	-6.2168	-5.58587	-5.8449	-6.13906	-6.23416	-5.38025	CCDC50	-5.90254	0	0	0	0	1	0	0
ENSMFAG00000036525_CCNE2	-5.56259	-5.37831	-6.07439	-5.85951	-6.01751	-6.31249	-6.24652	-5.58297	CCNE2	-5.92162	0	0	0	0	1	0	0
ENSMFAG00000026468_ZBTB5	-5.65286	-5.42301	-6.2268	-5.48321	-5.89588	-6.32076	-6.58096	-5.69761	ZBTB5	-5.9405	0	0	0	0	1	0	0
ENSMFAG00000031622_MSRB3	-5.10232	-5.5078	-6.12587	-5.80821	-6.04592	-6.09496	-6.99514	-5.77987	MSRB3	-5.95432	0	0	0	0	1	0	0
ENSMFAG00000044849_BUB3	-5.6205	-5.60706	-6.23644	-5.96532	-6.24068	-5.85613	-6.27154	-5.9848	BUB3	-5.97109	0	0	0	0	1	0	0
ENSMFAG00000043092_MTUS1	-5.65531	-5.75068	-6.12472	-5.74718	-6.01481	-6.10166	-6.40671	-5.75059	MTUS1	-5.97158	0	0	0	0	1	0	0
ENSMFAG00000031095_MAP4	-5.3509	-5.18338	-6.03174	-5.83193	-6.49801	-6.0368	-6.94935	-6.26612	MAP4	-5.98316	0	0	0	0	1	0	0
ENSMFAG00000041392_SEMA6A	-3.76067	-3.45928	-3.52619	-3.22624	-3.20781	-3.45895	-3.49405	-3.33106	SEMA6A	-3.4476	0	0	0	1	1	0	0
ENSMFAG00000002769_EFHD1	-3.2871	-3.09664	-3.27851	-3.22463	-3.36606	-3.33098	-3.39303	-3.29327	EFHD1	-3.28242	0	0	0	1	2	0	0
ENSMFAG00000030375_HBP1	-5.44866	-5.30744	-6.20653	-6.04922	-6.35499	-6.16139	-6.55997	-5.73598	HBP1	-6.0126	0	0	0	0	1	0	0
ENSMFAG00000038110_TCAF2	-5.50472	-5.56304	-6.31537	-5.58582	-5.85672	-6.07367	-7.20012	-5.83562	TCAF2	-6.01421	0	0	0	0	1	0	0
ENSMFAG00000041734_ITCH	-5.41871	-5.55531	-6.26639	-5.92861	-6.25465	-6.10482	-6.57775	-5.7905	ITCH	-6.01518	0	0	0	0	1	0	0
ENSMFAG00000003532_DHX15	-5.77847	-5.53023	-6.42922	-5.77459	-5.95022	-6.03454	-6.79115	-5.68788	DHX15	-6.0412	0	0	0	0	1	0	0
ENSMFAG00000000855_STK3	-5.65793	-5.68553	-6.20107	-5.88879	-6.03254	-6.12672	-6.7146	-6.00292	STK3	-6.04388	0	0	0	0	1	0	0
ENSMFAG00000040273_SNX1	-5.84774	-5.69085	-6.23438	-5.75921	-6.21416	-6.00059	-6.74714	-6.22942	SNX1	-6.07058	0	0	0	0	1	0	0
ENSMFAG00000045853_ANXA5	-5.2754	-5.45725	-6.18245	-6.10776	-6.48617	-6.4299	-7.06882	-5.9247	ANXA5	-6.14396	0	0	0	0	1	0	0
ENSMFAG00000036408_VWA8	-4.99736	-5.44244	-6.48619	-5.89665	-6.29679	-6.38481	-7.74687	-5.70252	VWA8	-6.17873	0	0	0	0	1	0	0
ENSMFAG00000038065_ANGPTL2	-5.39875	-5.74931	-6.1554	-5.59197	-5.92988	-6.65074	-7.813	-5.58053	ANGPTL2	-6.18415	0	0	0	0	1	0	0
ENSMFAG00000038604_CERS2	-3.41816	-3.24363	-3.27961	-3.15997	-3.19655	-3.27024	-3.37662	-3.20451	CERS2	-3.27782	0	0	0	1	1	0	0
ENSMFAG00000003350_ABCA10	-5.46369	-5.58282	-6.23826	-6.16255	-6.37207	-6.38875	-7.10642	-5.77448	ABCA10	-6.18779	0	0	0	0	1	0	0
ENSMFAG00000042757_PTCD3	-5.46877	-5.68628	-6.48789	-5.89904	-6.16507	-6.66363	-7.21587	-5.66264	PTCD3	-6.22665	0	0	0	0	1	0	0
ENSMFAG00000043512_OSBPL9	-5.65834	-5.38108	-6.48634	-6.19125	-6.75041	-6.5959	-7.24001	-5.95195	OSBPL9	-6.32905	0	0	0	0	1	0	0
ENSMFAG00000038838_PLCL1	-5.71509	-5.71295	-6.75571	-6.20835	-6.84831	-6.52851	-7.63954	-6.78596	PLCL1	-6.48692	0	0	0	0	1	0	0
ENSMFAG00000045267_SP1	-6.17777	-5.99829	-6.69926	-6.38455	-6.5046	-6.73507	-6.98387	-6.55516	SP1	-6.49763	0	0	0	0	1	0	0
ENSMFAG00000016075_USP3	-6.02819	-5.95816	-6.61656	-6.11928	-6.32048	-7.01232	-7.8458	-5.95871	USP3	-6.55726	0	0	0	0	1	0	0
ENSMFAG00000036133_FSTL1	-5.74867	-6.08842	-6.91008	-6.00844	-6.30166	-6.88347	-8.04735	-6.11646	FSTL1	-6.56973	0	0	0	0	1	0	0
ENSMFAG00000040521_ELOVL5	-3.3867	-3.20582	-3.2444	-3.22433	-3.25833	-3.12199	-3.1379	-3.18466	ELOVL5	-3.22564	0	0	1	1	1	0	0
ENSMFAG00000036762_ANKRD13A	-6.1116	-5.97933	-6.90437	-6.51667	-6.86924	-6.93909	-7.69078	-6.49822	ANKRD13A	-6.71587	0	0	0	0	1	0	0
ENSMFAG00000041182_HPN	-5.55764	-5.64051	-6.78294	-6.55798	-7.04447	-7.32997	-8.15721	-6.63546	HPN	-6.72439	0	0	0	0	1	0	0
ENSMFAG00000035564_SFRP1	-3.14176	-3.00764	-3.1615	-3.00809	-3.09101	-3.17815	-3.19301	-3.12106	SFRP1	-3.11159	0	0	0	1	1	0	0
ENSMFAG00000040731_HELQ	-6.16715	-6.41434	-7.12412	-6.83418	-7.01719	-7.48029	-7.70357	-6.59788	HELQ	-6.96298	0	0	0	0	1	0	0
ENSMFAG00000002811_VEZF1	-6.73355	-6.38304	-7.19553	-6.80453	-6.9931	-7.11158	-7.73086	-6.74733	VEZF1	-6.99317	0	0	0	0	1	0	0
ENSMFAG00000000196_LIMS1	-6.27087	-6.36851	-7.4871	-6.73284	-7.35534	-7.12287	-7.90805	-6.92881	LIMS1	-7.03508	0	0	0	0	1	0	0
ENSMFAG00000031346_STARD5	-6.52251	-6.47505	-7.53956	-6.73712	-7.01377	-7.8364	-7.94321	-6.75446	STARD5	-7.15252	0	0	0	0	1	0	0
ENSMFAG00000038478_MITF	-5.81886	-5.87978	-7.81472	-6.54573	-7.46336	-7.46521	-9.23305	-6.58028	MITF	-7.17439	0	0	0	0	1	0	0
ENSMFAG00000001464_IDE	-5.88502	-6.29881	-8.03509	-6.71325	-7.38854	-7.64908	-9.68921	-6.63404	IDE	-7.37986	0	0	0	0	1	0	0
ENSMFAG00000002176_SETD7	-6.47445	-6.90487	-8.13502	-6.86721	-7.55356	-7.63697	-9.48467	-7.31803	SETD7	-7.57954	0	0	0	0	1	0	0
ENSMFAG00000039992_MFAP3L	-6.69573	-7.00967	-8.12668	-7.15693	-7.68844	-8.04566	-9.08909	-7.58604	MFAP3L	-7.68746	0	0	0	0	1	0	0
ENSMFAG00000041203_ABCB7	-6.26875	-6.72421	-8.12301	-7.24534	-7.83338	-7.80542	-9.83353	-7.20913	ABCB7	-7.69052	0	0	0	0	1	0	0
ENSMFAG00000045129_RCBTB1	-6.69835	-6.83255	-8.04286	-7.65902	-8.2602	-8.03064	-9.12662	-7.77782	RCBTB1	-7.80718	0	0	0	0	1	0	0
											33	30	78	178
NegativeView,PositiveView:
0:Not in the module
1:in the module, but not in the visualization sFig(weight < 1)
2:in the module and visualization sFig(weight > 1)

## Sheet: Panel Overlap
Gene Panel	Gene Panel Size	PLS1 Size	Intersection	OR	p (FDR-corrected)
Spine	255	1005	33	3.42	1.37e-08
Dendrite	743	1005	78	2.78	1.88e-13
Myelin	157	1005	30	5.44	4e-12
Neuron projection	1928	1005	178	2.57	1.42e-23
Gene Panel	Gene Panel Size	PLS1 Pos Size	Intersection	OR	p (FDR-corrected)
Spine	255	532	27	5.36	3.1e-11
Dendrite	743	532	65	4.6	5.76e-21
Myelin	157	532	2	0.56	0.59
Neuron projection	1928	532	128	3.75	1.3e-29
Gene Panel	Gene Panel Size	PLS1 Neg Size	Intersection	OR	p (FDR-corrected)
Spine	255	473	6	1.18	0.65
Dendrite	743	473	13	0.87	0.79
Myelin	157	473	28	11.22	9.08e-19
Neuron projection	1928	473	50	1.34	0.06
