# Supplementary material for: Brain-wide and cell-specific transcriptomic insights into MRI-derived cortical morphology in macaque monkeys
Source: Nat Commun. 2023 Mar 17;14:1499. doi: 10.1038/s41467-023-37246-w (PMC10023667; doi:10.1038/s41467-023-37246-w)
Supplement: Supplementary file 3 — Supplementary Data 1-15 [file 41467_2023_37246_MOESM3_ESM.zip › SupplementaryData/Supplementary Data 2 Expressed genes aligned to mfas5.xlsx]

## Sheet: NCX_subcortical_23605expgenes
Gene.stable.ID	Gene.name	Gene.type_ensembl	Gene.type_Fig2B
ENSMFAG00000044637	PGBD2	protein_coding	protein_coding
ENSMFAG00000039056	ZNF692	protein_coding	protein_coding
ENSMFAG00000030010	ZNF672	protein_coding	protein_coding
ENSMFAG00000002737	SH3BP5L	protein_coding	protein_coding
ENSMFAG00000005691	ENSMFAG00000005691	miRNA	smallRNA
ENSMFAG00000000508	LYPD8	protein_coding	protein_coding
ENSMFAG00000040566	ENSMFAG00000040566	protein_coding	protein_coding
ENSMFAG00000018318	OR9G4	protein_coding	protein_coding
ENSMFAG00000039626	ENSMFAG00000039626	protein_coding	protein_coding
ENSMFAG00000021769	OR2M4	protein_coding	protein_coding
ENSMFAG00000015367	RF00019	misc_RNA	smallRNA
ENSMFAG00000009972	RF00019	misc_RNA	smallRNA
ENSMFAG00000010714	ENSMFAG00000010714	protein_coding	protein_coding
ENSMFAG00000021763	RF00019	misc_RNA	smallRNA
ENSMFAG00000010782	ENSMFAG00000010782	protein_coding	protein_coding
ENSMFAG00000011078	ENSMFAG00000011078	protein_coding	protein_coding
ENSMFAG00000010658	RF00019	misc_RNA	smallRNA
ENSMFAG00000039110	ENSMFAG00000039110	protein_coding	protein_coding
ENSMFAG00000039872	OR2AJ1	protein_coding	protein_coding
ENSMFAG00000002322	ENSMFAG00000002322	pseudogene	pseudogene
ENSMFAG00000020196	OR2W3	protein_coding	protein_coding
ENSMFAG00000032683	TRIM58	protein_coding	protein_coding
ENSMFAG00000041127	ENSMFAG00000041127	pseudogene	pseudogene
ENSMFAG00000003972	ENSMFAG00000003972	pseudogene	pseudogene
ENSMFAG00000041250	GCSAML	protein_coding	protein_coding
ENSMFAG00000029820	OR2B11	protein_coding	protein_coding
ENSMFAG00000038424	NLRP3	protein_coding	protein_coding
ENSMFAG00000035433	ZNF496	protein_coding	protein_coding
ENSMFAG00000044188	ENSMFAG00000044188	protein_coding	protein_coding
ENSMFAG00000010544	RF00001	rRNA	smallRNA
ENSMFAG00000041032	ZNF124	protein_coding	protein_coding
ENSMFAG00000003888	ZNF669	protein_coding	protein_coding
ENSMFAG00000037311	ZNF670	protein_coding	protein_coding
ENSMFAG00000003501	ZNF695	protein_coding	protein_coding
ENSMFAG00000045763	AHCTF1	protein_coding	protein_coding
ENSMFAG00000044986	SCCPDH	protein_coding	protein_coding
ENSMFAG00000000416	CNST	protein_coding	protein_coding
ENSMFAG00000000959	TFB2M	protein_coding	protein_coding
ENSMFAG00000045761	SMYD3	protein_coding	protein_coding
ENSMFAG00000005001	RF00026	snRNA	smallRNA
ENSMFAG00000023144	KIF26B	protein_coding	protein_coding
ENSMFAG00000008832	RF00003	snRNA	smallRNA
ENSMFAG00000039610	ENSMFAG00000039610	protein_coding	protein_coding
ENSMFAG00000005303	RF00026	snRNA	smallRNA
ENSMFAG00000015148	RF00026	snRNA	smallRNA
ENSMFAG00000019118	ENSMFAG00000019118	protein_coding	protein_coding
ENSMFAG00000011293	RF00100	misc_RNA	smallRNA
ENSMFAG00000037308	HNRNPU	protein_coding	protein_coding
ENSMFAG00000039162	COX20	protein_coding	protein_coding
ENSMFAG00000040697	ENSMFAG00000040697	protein_coding	protein_coding
ENSMFAG00000044660	ENSMFAG00000044660	protein_coding	protein_coding
ENSMFAG00000032549	DESI2	protein_coding	protein_coding
ENSMFAG00000033487	CATSPERE	protein_coding	protein_coding
ENSMFAG00000032956	ADSS	protein_coding	protein_coding
ENSMFAG00000037345	C1orf100	protein_coding	protein_coding
ENSMFAG00000025838	ENSMFAG00000025838	protein_coding	protein_coding
ENSMFAG00000046846	ENSMFAG00000046846	lincRNA	lincRNA
ENSMFAG00000033326	ZBTB18	protein_coding	protein_coding
ENSMFAG00000047108	ENSMFAG00000047108	lincRNA	lincRNA
ENSMFAG00000033261	AKT3	protein_coding	protein_coding
ENSMFAG00000007093	ENSMFAG00000007093	miRNA	smallRNA
ENSMFAG00000045247	SDCCAG8	protein_coding	protein_coding
ENSMFAG00000006097	MIR4677	miRNA	smallRNA
ENSMFAG00000002285	CEP170	protein_coding	protein_coding
ENSMFAG00000038798	PLD5	protein_coding	protein_coding
ENSMFAG00000009088	RF00100	misc_RNA	smallRNA
ENSMFAG00000039495	ENSMFAG00000039495	protein_coding	protein_coding
ENSMFAG00000006845	ENSMFAG00000006845	miRNA	smallRNA
ENSMFAG00000023098	EXO1	protein_coding	protein_coding
ENSMFAG00000032673	WDR64	protein_coding	protein_coding
ENSMFAG00000042077	OPN3	protein_coding	protein_coding
ENSMFAG00000044420	KMO	protein_coding	protein_coding
ENSMFAG00000045537	FH	protein_coding	protein_coding
ENSMFAG00000031055	RGS7	protein_coding	protein_coding
ENSMFAG00000034794	ENSMFAG00000034794	miRNA	smallRNA
ENSMFAG00000038113	ENSMFAG00000038113	protein_coding	protein_coding
ENSMFAG00000030833	GREM2	protein_coding	protein_coding
ENSMFAG00000000367	FMN2	protein_coding	protein_coding
ENSMFAG00000034072	ENSMFAG00000034072	protein_coding	protein_coding
ENSMFAG00000034701	ENSMFAG00000034701	pseudogene	pseudogene
ENSMFAG00000027071	ENSMFAG00000027071	protein_coding	protein_coding
ENSMFAG00000046649	ENSMFAG00000046649	lincRNA	lincRNA
ENSMFAG00000038726	ENSMFAG00000038726	protein_coding	protein_coding
ENSMFAG00000000954	ZP4	protein_coding	protein_coding
ENSMFAG00000039417	RYR2	protein_coding	protein_coding
ENSMFAG00000012490	RF00100	misc_RNA	smallRNA
ENSMFAG00000031925	MTR	protein_coding	protein_coding
ENSMFAG00000041700	ACTN2	protein_coding	protein_coding
ENSMFAG00000044747	ENSMFAG00000044747	protein_coding	protein_coding
ENSMFAG00000044672	HEATR1	protein_coding	protein_coding
ENSMFAG00000032856	LGALS8	protein_coding	protein_coding
ENSMFAG00000038481	EDARADD	protein_coding	protein_coding
ENSMFAG00000045389	ERO1B	protein_coding	protein_coding
ENSMFAG00000010032	RF00004	snRNA	smallRNA
ENSMFAG00000034812	GPR137B	protein_coding	protein_coding
ENSMFAG00000041445	ENSMFAG00000041445	protein_coding	protein_coding
ENSMFAG00000026117	NID1	protein_coding	protein_coding
ENSMFAG00000019877	RF00020	snRNA	smallRNA
ENSMFAG00000044431	LYST	protein_coding	protein_coding
ENSMFAG00000039800	ENSMFAG00000039800	protein_coding	protein_coding
ENSMFAG00000040832	GNG4	protein_coding	protein_coding
ENSMFAG00000001068	B3GALNT2	protein_coding	protein_coding
ENSMFAG00000003983	ENSMFAG00000003983	protein_coding	protein_coding
ENSMFAG00000033173	GGPS1	protein_coding	protein_coding
ENSMFAG00000044016	ARID4B	protein_coding	protein_coding
ENSMFAG00000038522	RBM34	protein_coding	protein_coding
ENSMFAG00000003478	ENSMFAG00000003478	protein_coding	protein_coding
ENSMFAG00000023775	RF00397	snoRNA	smallRNA
ENSMFAG00000047086	ENSMFAG00000047086	lincRNA	lincRNA
ENSMFAG00000041239	IRF2BP2	protein_coding	protein_coding
ENSMFAG00000041068	TARBP1	protein_coding	protein_coding
ENSMFAG00000034136	COA6	protein_coding	protein_coding
ENSMFAG00000045604	SLC35F3	protein_coding	protein_coding
ENSMFAG00000014478	ENSMFAG00000014478	miRNA	smallRNA
ENSMFAG00000041435	KCNK1	protein_coding	protein_coding
ENSMFAG00000014791	MAP3K21	protein_coding	protein_coding
ENSMFAG00000034561	PCNX2	protein_coding	protein_coding
ENSMFAG00000037305	NTPCR	protein_coding	protein_coding
ENSMFAG00000035487	MAP10	protein_coding	protein_coding
ENSMFAG00000039676	SIPA1L2	protein_coding	protein_coding
ENSMFAG00000042435	DISC1	protein_coding	protein_coding
ENSMFAG00000020831	RF02102	misc_RNA	smallRNA
ENSMFAG00000038495	TSNAX	protein_coding	protein_coding
ENSMFAG00000039962	EGLN1	protein_coding	protein_coding
ENSMFAG00000002589	SPRTN	protein_coding	protein_coding
ENSMFAG00000039846	EXOC8	protein_coding	protein_coding
ENSMFAG00000033412	GNPAT	protein_coding	protein_coding
ENSMFAG00000004049	C1orf131	protein_coding	protein_coding
ENSMFAG00000035817	TRIM67	protein_coding	protein_coding
ENSMFAG00000039366	FAM89A	protein_coding	protein_coding
ENSMFAG00000030703	ARV1	protein_coding	protein_coding
ENSMFAG00000038133	TTC13	protein_coding	protein_coding
ENSMFAG00000039985	C1orf198	protein_coding	protein_coding
ENSMFAG00000042957	CAPN9	protein_coding	protein_coding
ENSMFAG00000008235	AGT	protein_coding	protein_coding
ENSMFAG00000036591	COG2	protein_coding	protein_coding
ENSMFAG00000001236	PGBD5	protein_coding	protein_coding
ENSMFAG00000043385	GALNT2	protein_coding	protein_coding
ENSMFAG00000046669	ENSMFAG00000046669	lincRNA	lincRNA
ENSMFAG00000039905	URB2	protein_coding	protein_coding
ENSMFAG00000037566	TAF5L	protein_coding	protein_coding
ENSMFAG00000002787	ABCB10	protein_coding	protein_coding
ENSMFAG00000024161	RF00015	snRNA	smallRNA
ENSMFAG00000044341	NUP133	protein_coding	protein_coding
ENSMFAG00000002280	ACTA1	protein_coding	protein_coding
ENSMFAG00000033596	CCSAP	protein_coding	protein_coding
ENSMFAG00000038822	RAB4A	protein_coding	protein_coding
ENSMFAG00000030341	ENSMFAG00000030341	processed_pseudogene	pseudogene
ENSMFAG00000025363	ENSMFAG00000025363	protein_coding	protein_coding
ENSMFAG00000044318	RHOU	protein_coding	protein_coding
ENSMFAG00000002602	CCDC190	protein_coding	protein_coding
ENSMFAG00000001269	RGS4	protein_coding	protein_coding
ENSMFAG00000042336	RGS5	protein_coding	protein_coding
ENSMFAG00000012290	NUF2	protein_coding	protein_coding
ENSMFAG00000005097	RF00001	rRNA	smallRNA
ENSMFAG00000021668	ENSMFAG00000021668	protein_coding	protein_coding
ENSMFAG00000041080	ENSMFAG00000041080	protein_coding	protein_coding
ENSMFAG00000002296	PBX1	protein_coding	protein_coding
ENSMFAG00000033817	RF00026	snRNA	smallRNA
ENSMFAG00000020016	RF00017	misc_RNA	smallRNA
ENSMFAG00000022091	ENSMFAG00000022091	miRNA	smallRNA
ENSMFAG00000036014	RF00019	misc_RNA	smallRNA
ENSMFAG00000041101	LMX1A	protein_coding	protein_coding
ENSMFAG00000002126	RXRG	protein_coding	protein_coding
ENSMFAG00000002493	LRRC52	protein_coding	protein_coding
ENSMFAG00000040545	MGST3	protein_coding	protein_coding
ENSMFAG00000033280	ENSMFAG00000033280	protein_coding	protein_coding
ENSMFAG00000002927	TMCO1	protein_coding	protein_coding
ENSMFAG00000032681	UCK2	protein_coding	protein_coding
ENSMFAG00000032771	FAM78B	protein_coding	protein_coding
ENSMFAG00000037391	POGK	protein_coding	protein_coding
ENSMFAG00000032577	TADA1	protein_coding	protein_coding
ENSMFAG00000002585	ILDR2	protein_coding	protein_coding
ENSMFAG00000040593	MAEL	protein_coding	protein_coding
ENSMFAG00000001951	GPA33	protein_coding	protein_coding
ENSMFAG00000005792	DUSP27	protein_coding	protein_coding
ENSMFAG00000002865	POU2F1	protein_coding	protein_coding
ENSMFAG00000000076	CD247	protein_coding	protein_coding
ENSMFAG00000045348	CREG1	protein_coding	protein_coding
ENSMFAG00000039084	RCSD1	protein_coding	protein_coding
ENSMFAG00000035513	ENSMFAG00000035513	protein_coding	protein_coding
ENSMFAG00000045417	MPZL1	protein_coding	protein_coding
ENSMFAG00000032699	ADCY10	protein_coding	protein_coding
ENSMFAG00000046294	MPC2	protein_coding	protein_coding
ENSMFAG00000043317	ENSMFAG00000043317	protein_coding	protein_coding
ENSMFAG00000037639	GPR161	protein_coding	protein_coding
ENSMFAG00000045557	TIPRL	protein_coding	protein_coding
ENSMFAG00000037122	SFT2D2	protein_coding	protein_coding
ENSMFAG00000038069	TBX19	protein_coding	protein_coding
ENSMFAG00000045925	ENSMFAG00000045925	protein_coding	protein_coding
ENSMFAG00000044751	ENSMFAG00000044751	protein_coding	protein_coding
ENSMFAG00000045128	DPT	protein_coding	protein_coding
ENSMFAG00000039661	ATP1B1	protein_coding	protein_coding
ENSMFAG00000037358	NME7	protein_coding	protein_coding
ENSMFAG00000042415	BLZF1	protein_coding	protein_coding
ENSMFAG00000041326	CCDC181	protein_coding	protein_coding
ENSMFAG00000024078	ENSMFAG00000024078	protein_coding	protein_coding
ENSMFAG00000039988	SLC19A2	protein_coding	protein_coding
ENSMFAG00000045747	F5	protein_coding	protein_coding
ENSMFAG00000036068	SELP	protein_coding	protein_coding
ENSMFAG00000042617	SELL	protein_coding	protein_coding
ENSMFAG00000001279	SELE	protein_coding	protein_coding
ENSMFAG00000022253	METTL18	protein_coding	protein_coding
ENSMFAG00000039080	C1orf112	protein_coding	protein_coding
ENSMFAG00000002890	SCYL3	protein_coding	protein_coding
ENSMFAG00000014775	RF00017	misc_RNA	smallRNA
ENSMFAG00000030675	KIFAP3	protein_coding	protein_coding
ENSMFAG00000019261	RF00017	misc_RNA	smallRNA
ENSMFAG00000041576	ENSMFAG00000041576	protein_coding	protein_coding
ENSMFAG00000001853	GORAB	protein_coding	protein_coding
ENSMFAG00000032316	PRRX1	protein_coding	protein_coding
ENSMFAG00000004437	MROH9	protein_coding	protein_coding
ENSMFAG00000039471	FMO3	protein_coding	protein_coding
ENSMFAG00000033160	ENSMFAG00000033160	protein_coding	protein_coding
ENSMFAG00000045183	FMO2	protein_coding	protein_coding
ENSMFAG00000045636	FMO1	protein_coding	protein_coding
ENSMFAG00000032860	FMO4	protein_coding	protein_coding
ENSMFAG00000000519	PRRC2C	protein_coding	protein_coding
ENSMFAG00000013235	RF00017	misc_RNA	smallRNA
ENSMFAG00000041678	MYOC	protein_coding	protein_coding
ENSMFAG00000000187	ENSMFAG00000000187	protein_coding	protein_coding
ENSMFAG00000031870	VAMP4	protein_coding	protein_coding
ENSMFAG00000045158	EEF1AKNMT	protein_coding	protein_coding
ENSMFAG00000034742	RF00019	misc_RNA	smallRNA
ENSMFAG00000035372	DNM3	protein_coding	protein_coding
ENSMFAG00000020383	MIR214	miRNA	smallRNA
ENSMFAG00000012003	MIR199A2	miRNA	smallRNA
ENSMFAG00000004233	RF00026	snRNA	smallRNA
ENSMFAG00000000294	C1orf105	protein_coding	protein_coding
ENSMFAG00000021978	PIGC	protein_coding	protein_coding
ENSMFAG00000046345	SUCO	protein_coding	protein_coding
ENSMFAG00000039338	FASLG	protein_coding	protein_coding
ENSMFAG00000005132	TNFSF18	protein_coding	protein_coding
ENSMFAG00000001460	TNFSF4	protein_coding	protein_coding
ENSMFAG00000041050	ENSMFAG00000041050	protein_coding	protein_coding
ENSMFAG00000030455	PRDX6	protein_coding	protein_coding
ENSMFAG00000043508	SLC9C2	protein_coding	protein_coding
ENSMFAG00000003535	ENSMFAG00000003535	protein_coding	protein_coding
ENSMFAG00000033900	KLHL20	protein_coding	protein_coding
ENSMFAG00000019656	RF00100	misc_RNA	smallRNA
ENSMFAG00000045526	CENPL	protein_coding	protein_coding
ENSMFAG00000016775	RF00019	misc_RNA	smallRNA
ENSMFAG00000003036	DARS2	protein_coding	protein_coding
ENSMFAG00000013147	RF00309	snoRNA	smallRNA
ENSMFAG00000016785	RF00152	snoRNA	smallRNA
ENSMFAG00000012707	RF00069	snoRNA	smallRNA
ENSMFAG00000019211	RF00284	snoRNA	smallRNA
ENSMFAG00000000705	ZBTB37	protein_coding	protein_coding
ENSMFAG00000031906	SERPINC1	protein_coding	protein_coding
ENSMFAG00000033725	RC3H1	protein_coding	protein_coding
ENSMFAG00000004894	RF00001	rRNA	smallRNA
ENSMFAG00000010968	ENSMFAG00000010968	protein_coding	protein_coding
ENSMFAG00000034332	RABGAP1L	protein_coding	protein_coding
ENSMFAG00000041602	ENSMFAG00000041602	protein_coding	protein_coding
ENSMFAG00000040713	RF00026	snRNA	smallRNA
ENSMFAG00000000624	CACYBP	protein_coding	protein_coding
ENSMFAG00000005783	RF00026	snRNA	smallRNA
ENSMFAG00000044095	MRPS14	protein_coding	protein_coding
ENSMFAG00000021295	RF00019	misc_RNA	smallRNA
ENSMFAG00000001813	TNN	protein_coding	protein_coding
ENSMFAG00000004594	KIAA0040	protein_coding	protein_coding
ENSMFAG00000004635	ENSMFAG00000004635	protein_coding	protein_coding
ENSMFAG00000038286	TNR	protein_coding	protein_coding
ENSMFAG00000035358	COP1	protein_coding	protein_coding
ENSMFAG00000005378	RF00565	scaRNA	smallRNA
ENSMFAG00000008400	ENSMFAG00000008400	protein_coding	protein_coding
ENSMFAG00000011805	RF00066	snRNA	smallRNA
ENSMFAG00000040580	PAPPA2	protein_coding	protein_coding
ENSMFAG00000003043	ASTN1	protein_coding	protein_coding
ENSMFAG00000009243	MIR488	miRNA	smallRNA
ENSMFAG00000036550	BRINP2	protein_coding	protein_coding
ENSMFAG00000040538	SEC16B	protein_coding	protein_coding
ENSMFAG00000046625	ENSMFAG00000046625	lincRNA	lincRNA
ENSMFAG00000032705	RASAL2	protein_coding	protein_coding
ENSMFAG00000040960	CLEC20A	protein_coding	protein_coding
ENSMFAG00000046254	TEX35	protein_coding	protein_coding
ENSMFAG00000016665	RF00001	rRNA	smallRNA
ENSMFAG00000001541	RALGPS2	protein_coding	protein_coding
ENSMFAG00000031474	ANGPTL1	protein_coding	protein_coding
ENSMFAG00000036425	FAM20B	protein_coding	protein_coding
ENSMFAG00000041376	TOR3A	protein_coding	protein_coding
ENSMFAG00000036564	ABL2	protein_coding	protein_coding
ENSMFAG00000029668	ENSMFAG00000029668	protein_coding	protein_coding
ENSMFAG00000037136	SOAT1	protein_coding	protein_coding
ENSMFAG00000042963	AXDND1	protein_coding	protein_coding
ENSMFAG00000034904	NPHS2	protein_coding	protein_coding
ENSMFAG00000045587	TDRD5	protein_coding	protein_coding
ENSMFAG00000037711	FAM163A	protein_coding	protein_coding
ENSMFAG00000042897	TOR1AIP2	protein_coding	protein_coding
ENSMFAG00000031398	TOR1AIP1	protein_coding	protein_coding
ENSMFAG00000008333	RF00017	misc_RNA	smallRNA
ENSMFAG00000037570	CEP350	protein_coding	protein_coding
ENSMFAG00000039984	QSOX1	protein_coding	protein_coding
ENSMFAG00000040765	LHX4	protein_coding	protein_coding
ENSMFAG00000036354	ACBD6	protein_coding	protein_coding
ENSMFAG00000014246	RF00026	snRNA	smallRNA
ENSMFAG00000036802	XPR1	protein_coding	protein_coding
ENSMFAG00000033722	KIAA1614	protein_coding	protein_coding
ENSMFAG00000032791	STX6	protein_coding	protein_coding
ENSMFAG00000036719	MR1	protein_coding	protein_coding
ENSMFAG00000017437	IER5	protein_coding	protein_coding
ENSMFAG00000039476	CACNA1E	protein_coding	protein_coding
ENSMFAG00000018469	RF00001	rRNA	smallRNA
ENSMFAG00000013861	ENSMFAG00000013861	protein_coding	protein_coding
ENSMFAG00000011021	RF00100	misc_RNA	smallRNA
ENSMFAG00000046517	ENSMFAG00000046517	lincRNA	lincRNA
ENSMFAG00000042758	ENSMFAG00000042758	protein_coding	protein_coding
ENSMFAG00000040506	GLUL	protein_coding	protein_coding
ENSMFAG00000005623	RGSL1	protein_coding	protein_coding
ENSMFAG00000044965	RNASEL	protein_coding	protein_coding
ENSMFAG00000041045	RGS16	protein_coding	protein_coding
ENSMFAG00000035700	RGS8	protein_coding	protein_coding
ENSMFAG00000034260	NPL	protein_coding	protein_coding
ENSMFAG00000041152	DHX9	protein_coding	protein_coding
ENSMFAG00000031875	SHCBP1L	protein_coding	protein_coding
ENSMFAG00000033997	LAMC1	protein_coding	protein_coding
ENSMFAG00000000974	LAMC2	protein_coding	protein_coding
ENSMFAG00000043841	NMNAT2	protein_coding	protein_coding
ENSMFAG00000031653	SMG7	protein_coding	protein_coding
ENSMFAG00000036375	NCF2	protein_coding	protein_coding
ENSMFAG00000036678	ARPC5	protein_coding	protein_coding
ENSMFAG00000032110	RGL1	protein_coding	protein_coding
ENSMFAG00000000787	COLGALT2	protein_coding	protein_coding
ENSMFAG00000037321	ENSMFAG00000037321	protein_coding	protein_coding
ENSMFAG00000045835	C1orf21	protein_coding	protein_coding
ENSMFAG00000029224	ENSMFAG00000029224	protein_coding	protein_coding
ENSMFAG00000032349	EDEM3	protein_coding	protein_coding
ENSMFAG00000035390	FAM129A	protein_coding	protein_coding
ENSMFAG00000036583	RNF2	protein_coding	protein_coding
ENSMFAG00000037592	TRMT1L	protein_coding	protein_coding
ENSMFAG00000031793	SWT1	protein_coding	protein_coding
ENSMFAG00000038957	RF00019	misc_RNA	smallRNA
ENSMFAG00000039625	IVNS1ABP	protein_coding	protein_coding
ENSMFAG00000037495	HMCN1	protein_coding	protein_coding
ENSMFAG00000045020	PRG4	protein_coding	protein_coding
ENSMFAG00000007615	RF00026	snRNA	smallRNA
ENSMFAG00000032525	TPR	protein_coding	protein_coding
ENSMFAG00000033358	ODR4	protein_coding	protein_coding
ENSMFAG00000029066	PTGS2	protein_coding	protein_coding
ENSMFAG00000043784	PLA2G4A	protein_coding	protein_coding
ENSMFAG00000003865	ENSMFAG00000003865	protein_coding	protein_coding
ENSMFAG00000032508	ENSMFAG00000032508	protein_coding	protein_coding
ENSMFAG00000045708	BRINP3	protein_coding	protein_coding
ENSMFAG00000013978	ENSMFAG00000013978	protein_coding	protein_coding
ENSMFAG00000033041	RGS18	protein_coding	protein_coding
ENSMFAG00000036716	RGS1	protein_coding	protein_coding
ENSMFAG00000033433	RGS2	protein_coding	protein_coding
ENSMFAG00000023005	ENSMFAG00000023005	protein_coding	protein_coding
ENSMFAG00000038349	UCHL5	protein_coding	protein_coding
ENSMFAG00000005319	RF01233	snoRNA	smallRNA
ENSMFAG00000016020	RO60	protein_coding	protein_coding
ENSMFAG00000038709	GLRX2	protein_coding	protein_coding
ENSMFAG00000042168	CDC73	protein_coding	protein_coding
ENSMFAG00000030327	B3GALT2	protein_coding	protein_coding
ENSMFAG00000030333	ENSMFAG00000030333	protein_coding	protein_coding
ENSMFAG00000025647	ENSMFAG00000025647	pseudogene	pseudogene
ENSMFAG00000030817	KCNT2	protein_coding	protein_coding
ENSMFAG00000033168	ENSMFAG00000033168	protein_coding	protein_coding
ENSMFAG00000039896	CFH	protein_coding	protein_coding
ENSMFAG00000033730	CFHR5	protein_coding	protein_coding
ENSMFAG00000044554	ASPM	protein_coding	protein_coding
ENSMFAG00000042390	ZBTB41	protein_coding	protein_coding
ENSMFAG00000038351	ENSMFAG00000038351	protein_coding	protein_coding
ENSMFAG00000037248	CRB1	protein_coding	protein_coding
ENSMFAG00000040708	DENND1B	protein_coding	protein_coding
ENSMFAG00000009741	RF00019	misc_RNA	smallRNA
ENSMFAG00000033918	ENSMFAG00000033918	protein_coding	protein_coding
ENSMFAG00000001268	C1orf53	protein_coding	protein_coding
ENSMFAG00000037285	LHX9	protein_coding	protein_coding
ENSMFAG00000042183	NEK7	protein_coding	protein_coding
ENSMFAG00000044827	PTPRC	protein_coding	protein_coding
ENSMFAG00000016170	MIR181B1	miRNA	smallRNA
ENSMFAG00000007250	MIR181A1	miRNA	smallRNA
ENSMFAG00000003840	ENSMFAG00000003840	protein_coding	protein_coding
ENSMFAG00000036373	NR5A2	protein_coding	protein_coding
ENSMFAG00000001954	ENSMFAG00000001954	pseudogene	pseudogene
ENSMFAG00000045576	KIF14	protein_coding	protein_coding
ENSMFAG00000040764	ENSMFAG00000040764	pseudogene	pseudogene
ENSMFAG00000035416	DDX59	protein_coding	protein_coding
ENSMFAG00000041258	CAMSAP2	protein_coding	protein_coding
ENSMFAG00000005397	GPR25	protein_coding	protein_coding
ENSMFAG00000000317	INAVA	protein_coding	protein_coding
ENSMFAG00000039907	KIF21B	protein_coding	protein_coding
ENSMFAG00000037274	CACNA1S	protein_coding	protein_coding
ENSMFAG00000045521	ASCL5	protein_coding	protein_coding
ENSMFAG00000041944	TMEM9	protein_coding	protein_coding
ENSMFAG00000045449	IGFN1	protein_coding	protein_coding
ENSMFAG00000003596	PKP1	protein_coding	protein_coding
ENSMFAG00000003567	TNNT2	protein_coding	protein_coding
ENSMFAG00000044742	LAD1	protein_coding	protein_coding
ENSMFAG00000037331	TNNI1	protein_coding	protein_coding
ENSMFAG00000024602	PHLDA3	protein_coding	protein_coding
ENSMFAG00000033632	CSRP1	protein_coding	protein_coding
ENSMFAG00000029861	NAV1	protein_coding	protein_coding
ENSMFAG00000007064	ENSMFAG00000007064	miRNA	smallRNA
ENSMFAG00000040255	ENSMFAG00000040255	protein_coding	protein_coding
ENSMFAG00000006818	RF00026	snRNA	smallRNA
ENSMFAG00000035917	IPO9	protein_coding	protein_coding
ENSMFAG00000045544	SHISA4	protein_coding	protein_coding
ENSMFAG00000039790	LMOD1	protein_coding	protein_coding
ENSMFAG00000000231	TIMM17A	protein_coding	protein_coding
ENSMFAG00000008155	RF00156	snoRNA	smallRNA
ENSMFAG00000001997	RNPEP	protein_coding	protein_coding
ENSMFAG00000037333	ELF3	protein_coding	protein_coding
ENSMFAG00000045614	GPR37L1	protein_coding	protein_coding
ENSMFAG00000000767	ARL8A	protein_coding	protein_coding
ENSMFAG00000039305	PTPN7	protein_coding	protein_coding
ENSMFAG00000035892	LGR6	protein_coding	protein_coding
ENSMFAG00000042839	UBE2T	protein_coding	protein_coding
ENSMFAG00000003726	PPP1R12B	protein_coding	protein_coding
ENSMFAG00000002911	ENSMFAG00000002911	protein_coding	protein_coding
ENSMFAG00000041286	ENSMFAG00000041286	protein_coding	protein_coding
ENSMFAG00000042825	SYT2	protein_coding	protein_coding
ENSMFAG00000017880	KDM5B	protein_coding	protein_coding
ENSMFAG00000037667	RABIF	protein_coding	protein_coding
ENSMFAG00000031203	ENSMFAG00000031203	protein_coding	protein_coding
ENSMFAG00000023682	RF00019	misc_RNA	smallRNA
ENSMFAG00000007141	ENSMFAG00000007141	protein_coding	protein_coding
ENSMFAG00000000852	CYB5R1	protein_coding	protein_coding
ENSMFAG00000034100	ENSMFAG00000034100	protein_coding	protein_coding
ENSMFAG00000000167	PPFIA4	protein_coding	protein_coding
ENSMFAG00000043657	MYOG	protein_coding	protein_coding
ENSMFAG00000035176	ADORA1	protein_coding	protein_coding
ENSMFAG00000038338	MYBPH	protein_coding	protein_coding
ENSMFAG00000003587	CHI3L1	protein_coding	protein_coding
ENSMFAG00000045615	CHIT1	protein_coding	protein_coding
ENSMFAG00000025652	BTG2	protein_coding	protein_coding
ENSMFAG00000033719	FMOD	protein_coding	protein_coding
ENSMFAG00000032153	ENSMFAG00000032153	protein_coding	protein_coding
ENSMFAG00000040633	PRELP	protein_coding	protein_coding
ENSMFAG00000045413	OPTC	protein_coding	protein_coding
ENSMFAG00000047012	ENSMFAG00000047012	lincRNA	lincRNA
ENSMFAG00000046890	ENSMFAG00000046890	lincRNA	lincRNA
ENSMFAG00000010073	ATP2B4	protein_coding	protein_coding
ENSMFAG00000009102	RF00599	snoRNA	smallRNA
ENSMFAG00000046296	LAX1	protein_coding	protein_coding
ENSMFAG00000003997	ENSMFAG00000003997	protein_coding	protein_coding
ENSMFAG00000036649	ENSMFAG00000036649	protein_coding	protein_coding
ENSMFAG00000039994	ENSMFAG00000039994	protein_coding	protein_coding
ENSMFAG00000032765	SOX13	protein_coding	protein_coding
ENSMFAG00000000571	ETNK2	protein_coding	protein_coding
ENSMFAG00000000992	REN	protein_coding	protein_coding
ENSMFAG00000046289	KISS1	protein_coding	protein_coding
ENSMFAG00000032175	GOLT1A	protein_coding	protein_coding
ENSMFAG00000042643	PLEKHA6	protein_coding	protein_coding
ENSMFAG00000039142	PPP1R15B	protein_coding	protein_coding
ENSMFAG00000003126	PIK3C2B	protein_coding	protein_coding
ENSMFAG00000033606	MDM4	protein_coding	protein_coding
ENSMFAG00000033511	RF00001	rRNA	smallRNA
ENSMFAG00000010454	LRRN2	protein_coding	protein_coding
ENSMFAG00000006551	ENSMFAG00000006551	protein_coding	protein_coding
ENSMFAG00000007354	ENSMFAG00000007354	protein_coding	protein_coding
ENSMFAG00000033112	NFASC	protein_coding	protein_coding
ENSMFAG00000038396	CNTN2	protein_coding	protein_coding
ENSMFAG00000012589	TMEM81	protein_coding	protein_coding
ENSMFAG00000038790	RBBP5	protein_coding	protein_coding
ENSMFAG00000040203	DSTYK	protein_coding	protein_coding
ENSMFAG00000034194	ENSMFAG00000034194	protein_coding	protein_coding
ENSMFAG00000038713	TMCC2	protein_coding	protein_coding
ENSMFAG00000033723	ENSMFAG00000033723	protein_coding	protein_coding
ENSMFAG00000038432	NUAK2	protein_coding	protein_coding
ENSMFAG00000037118	KLHDC8A	protein_coding	protein_coding
ENSMFAG00000036675	LEMD1	protein_coding	protein_coding
ENSMFAG00000034746	ENSMFAG00000034746	protein_coding	protein_coding
ENSMFAG00000003017	CDK18	protein_coding	protein_coding
ENSMFAG00000039412	MFSD4A	protein_coding	protein_coding
ENSMFAG00000008092	RF00026	snRNA	smallRNA
ENSMFAG00000033410	ELK4	protein_coding	protein_coding
ENSMFAG00000037035	ENSMFAG00000037035	protein_coding	protein_coding
ENSMFAG00000045958	SLC45A3	protein_coding	protein_coding
ENSMFAG00000037864	ENSMFAG00000037864	protein_coding	protein_coding
ENSMFAG00000041134	NUCKS1	protein_coding	protein_coding
ENSMFAG00000035315	RF00139	snoRNA	smallRNA
ENSMFAG00000039685	RAB29	protein_coding	protein_coding
ENSMFAG00000041913	SLC41A1	protein_coding	protein_coding
ENSMFAG00000039759	PM20D1	protein_coding	protein_coding
ENSMFAG00000034099	SLC26A9	protein_coding	protein_coding
ENSMFAG00000047024	ENSMFAG00000047024	lincRNA	lincRNA
ENSMFAG00000045307	RHEX	protein_coding	protein_coding
ENSMFAG00000040573	AVPR1B	protein_coding	protein_coding
ENSMFAG00000043825	ENSMFAG00000043825	protein_coding	protein_coding
ENSMFAG00000003779	ENSMFAG00000003779	protein_coding	protein_coding
ENSMFAG00000042587	IKBKE	protein_coding	protein_coding
ENSMFAG00000042279	RASSF5	protein_coding	protein_coding
ENSMFAG00000033925	EIF2D	protein_coding	protein_coding
ENSMFAG00000041236	DYRK3	protein_coding	protein_coding
ENSMFAG00000033489	MAPKAPK2	protein_coding	protein_coding
ENSMFAG00000002918	IL10	protein_coding	protein_coding
ENSMFAG00000036818	IL19	protein_coding	protein_coding
ENSMFAG00000031534	IL20	protein_coding	protein_coding
ENSMFAG00000033129	FCMR	protein_coding	protein_coding
ENSMFAG00000000945	FCAMR	protein_coding	protein_coding
ENSMFAG00000033713	C1orf116	protein_coding	protein_coding
ENSMFAG00000030569	YOD1	protein_coding	protein_coding
ENSMFAG00000041915	PFKFB2	protein_coding	protein_coding
ENSMFAG00000002712	C4BPB	protein_coding	protein_coding
ENSMFAG00000039131	CD55	protein_coding	protein_coding
ENSMFAG00000002258	ENSMFAG00000002258	protein_coding	protein_coding
ENSMFAG00000030680	CR2	protein_coding	protein_coding
ENSMFAG00000003599	CR1	protein_coding	protein_coding
ENSMFAG00000000324	CR1L	protein_coding	protein_coding
ENSMFAG00000044310	ENSMFAG00000044310	protein_coding	protein_coding
ENSMFAG00000003828	CD46	protein_coding	protein_coding
ENSMFAG00000012010	MIR29C	miRNA	smallRNA
ENSMFAG00000013373	MIR29B2	miRNA	smallRNA
ENSMFAG00000030198	ENSMFAG00000030198	protein_coding	protein_coding
ENSMFAG00000006003	CD34	protein_coding	protein_coding
ENSMFAG00000003249	PLXNA2	protein_coding	protein_coding
ENSMFAG00000046540	ENSMFAG00000046540	lincRNA	lincRNA
ENSMFAG00000016548	ENSMFAG00000016548	protein_coding	protein_coding
ENSMFAG00000043370	ENSMFAG00000043370	protein_coding	protein_coding
ENSMFAG00000041713	ENSMFAG00000041713	protein_coding	protein_coding
ENSMFAG00000002653	CAMK1G	protein_coding	protein_coding
ENSMFAG00000011028	ENSMFAG00000011028	miRNA	smallRNA
ENSMFAG00000024733	G0S2	protein_coding	protein_coding
ENSMFAG00000036386	HSD11B1	protein_coding	protein_coding
ENSMFAG00000003810	TRAF3IP3	protein_coding	protein_coding
ENSMFAG00000030051	C1orf74	protein_coding	protein_coding
ENSMFAG00000033961	IRF6	protein_coding	protein_coding
ENSMFAG00000001353	UTP25	protein_coding	protein_coding
ENSMFAG00000036849	SYT14	protein_coding	protein_coding
ENSMFAG00000038535	SERTAD4	protein_coding	protein_coding
ENSMFAG00000033891	ENSMFAG00000033891	protein_coding	protein_coding
ENSMFAG00000003760	HHAT	protein_coding	protein_coding
ENSMFAG00000012180	ENSMFAG00000012180	miRNA	smallRNA
ENSMFAG00000000121	KCNH1	protein_coding	protein_coding
ENSMFAG00000002953	ENSMFAG00000002953	protein_coding	protein_coding
ENSMFAG00000000464	RCOR3	protein_coding	protein_coding
ENSMFAG00000040124	TRAF5	protein_coding	protein_coding
ENSMFAG00000037998	RD3	protein_coding	protein_coding
ENSMFAG00000039946	SLC30A1	protein_coding	protein_coding
ENSMFAG00000041966	NEK2	protein_coding	protein_coding
ENSMFAG00000001051	LPGAT1	protein_coding	protein_coding
ENSMFAG00000022325	RF00017	misc_RNA	smallRNA
ENSMFAG00000034220	INTS7	protein_coding	protein_coding
ENSMFAG00000045273	DTL	protein_coding	protein_coding
ENSMFAG00000034643	PPP2R5A	protein_coding	protein_coding
ENSMFAG00000021884	RF00190	snoRNA	smallRNA
ENSMFAG00000042534	TMEM206	protein_coding	protein_coding
ENSMFAG00000038465	NENF	protein_coding	protein_coding
ENSMFAG00000033392	ATF3	protein_coding	protein_coding
ENSMFAG00000001230	ENSMFAG00000001230	pseudogene	pseudogene
ENSMFAG00000031859	BATF3	protein_coding	protein_coding
ENSMFAG00000042309	NSL1	protein_coding	protein_coding
ENSMFAG00000041006	TATDN3	protein_coding	protein_coding
ENSMFAG00000040298	SPATA45	protein_coding	protein_coding
ENSMFAG00000032026	FLVCR1	protein_coding	protein_coding
ENSMFAG00000041909	VASH2	protein_coding	protein_coding
ENSMFAG00000039813	ANGEL2	protein_coding	protein_coding
ENSMFAG00000034322	RPS6KC1	protein_coding	protein_coding
ENSMFAG00000042228	PROX1	protein_coding	protein_coding
ENSMFAG00000047140	ENSMFAG00000047140	lincRNA	lincRNA
ENSMFAG00000022994	SMYD2	protein_coding	protein_coding
ENSMFAG00000001580	PTPN14	protein_coding	protein_coding
ENSMFAG00000038702	CENPF	protein_coding	protein_coding
ENSMFAG00000028896	ENSMFAG00000028896	protein_coding	protein_coding
ENSMFAG00000037275	KCNK2	protein_coding	protein_coding
ENSMFAG00000042976	KCTD3	protein_coding	protein_coding
ENSMFAG00000043973	USH2A	protein_coding	protein_coding
ENSMFAG00000016818	ENSMFAG00000016818	protein_coding	protein_coding
ENSMFAG00000004706	ESRRG	protein_coding	protein_coding
ENSMFAG00000000617	GPATCH2	protein_coding	protein_coding
ENSMFAG00000030832	SPATA17	protein_coding	protein_coding
ENSMFAG00000046095	RRP15	protein_coding	protein_coding
ENSMFAG00000002417	TGFB2	protein_coding	protein_coding
ENSMFAG00000010744	ENSMFAG00000010744	miRNA	smallRNA
ENSMFAG00000003062	LYPLAL1	protein_coding	protein_coding
ENSMFAG00000030239	ENSMFAG00000030239	protein_coding	protein_coding
ENSMFAG00000038321	SLC30A10	protein_coding	protein_coding
ENSMFAG00000041902	EPRS	protein_coding	protein_coding
ENSMFAG00000003970	BPNT1	protein_coding	protein_coding
ENSMFAG00000000345	IARS2	protein_coding	protein_coding
ENSMFAG00000035771	RAB3GAP2	protein_coding	protein_coding
ENSMFAG00000016103	ENSMFAG00000016103	miRNA	smallRNA
ENSMFAG00000006573	RF00340	snoRNA	smallRNA
ENSMFAG00000002534	ENSMFAG00000002534	protein_coding	protein_coding
ENSMFAG00000039269	MARK1	protein_coding	protein_coding
ENSMFAG00000037316	C1orf115	protein_coding	protein_coding
ENSMFAG00000032804	2021-03-02	protein_coding	protein_coding
ENSMFAG00000039208	ENSMFAG00000039208	protein_coding	protein_coding
ENSMFAG00000013565	RF00619	snRNA	smallRNA
ENSMFAG00000002500	HLX	protein_coding	protein_coding
ENSMFAG00000035766	DUSP10	protein_coding	protein_coding
ENSMFAG00000036732	HHIPL2	protein_coding	protein_coding
ENSMFAG00000003924	ENSMFAG00000003924	protein_coding	protein_coding
ENSMFAG00000039364	TAF1A	protein_coding	protein_coding
ENSMFAG00000002094	MIA3	protein_coding	protein_coding
ENSMFAG00000034122	ENSMFAG00000034122	protein_coding	protein_coding
ENSMFAG00000002217	AIDA	protein_coding	protein_coding
ENSMFAG00000000410	BROX	protein_coding	protein_coding
ENSMFAG00000032058	FAM177B	protein_coding	protein_coding
ENSMFAG00000033892	DISP1	protein_coding	protein_coding
ENSMFAG00000029363	TLR5	protein_coding	protein_coding
ENSMFAG00000043811	SUSD4	protein_coding	protein_coding
ENSMFAG00000008070	RF00015	snRNA	smallRNA
ENSMFAG00000045104	CCDC185	protein_coding	protein_coding
ENSMFAG00000034450	ENSMFAG00000034450	pseudogene	pseudogene
ENSMFAG00000039325	ENSMFAG00000039325	protein_coding	protein_coding
ENSMFAG00000042857	CAPN8	protein_coding	protein_coding
ENSMFAG00000003091	CAPN2	protein_coding	protein_coding
ENSMFAG00000003807	TP53BP2	protein_coding	protein_coding
ENSMFAG00000002400	ENSMFAG00000002400	protein_coding	protein_coding
ENSMFAG00000045755	ENSMFAG00000045755	protein_coding	protein_coding
ENSMFAG00000007405	ENSMFAG00000007405	protein_coding	protein_coding
ENSMFAG00000023514	RF00100	misc_RNA	smallRNA
ENSMFAG00000000604	FBXO28	protein_coding	protein_coding
ENSMFAG00000039054	DEGS1	protein_coding	protein_coding
ENSMFAG00000003164	NVL	protein_coding	protein_coding
ENSMFAG00000003700	CNIH4	protein_coding	protein_coding
ENSMFAG00000036710	WDR26	protein_coding	protein_coding
ENSMFAG00000039040	CNIH3	protein_coding	protein_coding
ENSMFAG00000036618	ENSMFAG00000036618	protein_coding	protein_coding
ENSMFAG00000034066	LBR	protein_coding	protein_coding
ENSMFAG00000019058	ENAH	protein_coding	protein_coding
ENSMFAG00000002641	SRP9	protein_coding	protein_coding
ENSMFAG00000000352	EPHX1	protein_coding	protein_coding
ENSMFAG00000045994	TMEM63A	protein_coding	protein_coding
ENSMFAG00000038302	ENSMFAG00000038302	protein_coding	protein_coding
ENSMFAG00000031760	ENSMFAG00000031760	protein_coding	protein_coding
ENSMFAG00000039504	ENSMFAG00000039504	protein_coding	protein_coding
ENSMFAG00000031291	SDE2	protein_coding	protein_coding
ENSMFAG00000045269	ENSMFAG00000045269	protein_coding	protein_coding
ENSMFAG00000045670	ACBD3	protein_coding	protein_coding
ENSMFAG00000027604	MIXL1	protein_coding	protein_coding
ENSMFAG00000001110	LIN9	protein_coding	protein_coding
ENSMFAG00000002526	PARP1	protein_coding	protein_coding
ENSMFAG00000035398	STUM	protein_coding	protein_coding
ENSMFAG00000035876	ITPKB	protein_coding	protein_coding
ENSMFAG00000000107	PSEN2	protein_coding	protein_coding
ENSMFAG00000045043	COQ8A	protein_coding	protein_coding
ENSMFAG00000036131	CDC42BPA	protein_coding	protein_coding
ENSMFAG00000004909	RF00001	rRNA	smallRNA
ENSMFAG00000038489	ZNF678	protein_coding	protein_coding
ENSMFAG00000043012	JMJD4	protein_coding	protein_coding
ENSMFAG00000001190	SNAP47	protein_coding	protein_coding
ENSMFAG00000033190	ENSMFAG00000033190	protein_coding	protein_coding
ENSMFAG00000045626	PRSS38	protein_coding	protein_coding
ENSMFAG00000039333	WNT9A	protein_coding	protein_coding
ENSMFAG00000007066	ENSMFAG00000007066	miRNA	smallRNA
ENSMFAG00000042689	WNT3A	protein_coding	protein_coding
ENSMFAG00000033926	ENSMFAG00000033926	protein_coding	protein_coding
ENSMFAG00000034073	ARF1	protein_coding	protein_coding
ENSMFAG00000045378	C1orf35	protein_coding	protein_coding
ENSMFAG00000003524	MRPL55	protein_coding	protein_coding
ENSMFAG00000005126	ENSMFAG00000005126	protein_coding	protein_coding
ENSMFAG00000039838	GUK1	protein_coding	protein_coding
ENSMFAG00000000639	GJC2	protein_coding	protein_coding
ENSMFAG00000002470	IBA57	protein_coding	protein_coding
ENSMFAG00000041300	ENSMFAG00000041300	protein_coding	protein_coding
ENSMFAG00000031503	OBSCN	protein_coding	protein_coding
ENSMFAG00000008386	ENSMFAG00000008386	protein_coding	protein_coding
ENSMFAG00000042805	TRIM11	protein_coding	protein_coding
ENSMFAG00000001716	TRIM17	protein_coding	protein_coding
ENSMFAG00000021807	HIST3H3	protein_coding	protein_coding
ENSMFAG00000022240	HIST3H2A	protein_coding	protein_coding
ENSMFAG00000023146	HIST3H2BB	protein_coding	protein_coding
ENSMFAG00000010194	ENSMFAG00000010194	miRNA	smallRNA
ENSMFAG00000028881	ENSMFAG00000028881	protein_coding	protein_coding
ENSMFAG00000035159	RNF187	protein_coding	protein_coding
ENSMFAG00000045506	HSD17B7	protein_coding	protein_coding
ENSMFAG00000036365	DDR2	protein_coding	protein_coding
ENSMFAG00000020271	RF00017	misc_RNA	smallRNA
ENSMFAG00000042529	UAP1	protein_coding	protein_coding
ENSMFAG00000041742	UHMK1	protein_coding	protein_coding
ENSMFAG00000042773	C1orf226	protein_coding	protein_coding
ENSMFAG00000003994	NOS1AP	protein_coding	protein_coding
ENSMFAG00000045663	ENSMFAG00000045663	protein_coding	protein_coding
ENSMFAG00000007359	ENSMFAG00000007359	miRNA	smallRNA
ENSMFAG00000040313	OLFML2B	protein_coding	protein_coding
ENSMFAG00000045916	ATF6	protein_coding	protein_coding
ENSMFAG00000043743	DUSP12	protein_coding	protein_coding
ENSMFAG00000040289	FCRLB	protein_coding	protein_coding
ENSMFAG00000038697	FCRLA	protein_coding	protein_coding
ENSMFAG00000038066	FCGR2B	protein_coding	protein_coding
ENSMFAG00000039990	ENSMFAG00000039990	protein_coding	protein_coding
ENSMFAG00000043175	ENSMFAG00000043175	protein_coding	protein_coding
ENSMFAG00000034535	HSPA6	protein_coding	protein_coding
ENSMFAG00000007284	ENSMFAG00000007284	protein_coding	protein_coding
ENSMFAG00000006141	RF00026	snRNA	smallRNA
ENSMFAG00000000103	CFAP126	protein_coding	protein_coding
ENSMFAG00000042114	ENSMFAG00000042114	protein_coding	protein_coding
ENSMFAG00000001759	MPZ	protein_coding	protein_coding
ENSMFAG00000035164	PCP4L1	protein_coding	protein_coding
ENSMFAG00000044667	NR1I3	protein_coding	protein_coding
ENSMFAG00000013716	TOMM40L	protein_coding	protein_coding
ENSMFAG00000031068	APOA2	protein_coding	protein_coding
ENSMFAG00000043727	FCER1G	protein_coding	protein_coding
ENSMFAG00000033623	ENSMFAG00000033623	protein_coding	protein_coding
ENSMFAG00000000375	ADAMTS4	protein_coding	protein_coding
ENSMFAG00000043338	B4GALT3	protein_coding	protein_coding
ENSMFAG00000039953	PPOX	protein_coding	protein_coding
ENSMFAG00000036783	USP21	protein_coding	protein_coding
ENSMFAG00000033451	UFC1	protein_coding	protein_coding
ENSMFAG00000040064	DEDD	protein_coding	protein_coding
ENSMFAG00000037273	NIT1	protein_coding	protein_coding
ENSMFAG00000035670	PFDN2	protein_coding	protein_coding
ENSMFAG00000032354	KLHDC9	protein_coding	protein_coding
ENSMFAG00000037387	PVRL4	protein_coding	protein_coding
ENSMFAG00000000715	ARHGAP30	protein_coding	protein_coding
ENSMFAG00000039980	USF1	protein_coding	protein_coding
ENSMFAG00000040041	TSTD1	protein_coding	protein_coding
ENSMFAG00000046174	F11R	protein_coding	protein_coding
ENSMFAG00000034751	ITLN2	protein_coding	protein_coding
ENSMFAG00000034188	ITLN1	protein_coding	protein_coding
ENSMFAG00000045814	CD244	protein_coding	protein_coding
ENSMFAG00000042399	LY9	protein_coding	protein_coding
ENSMFAG00000005215	SLAMF7	protein_coding	protein_coding
ENSMFAG00000030267	ENSMFAG00000030267	protein_coding	protein_coding
ENSMFAG00000042043	CD48	protein_coding	protein_coding
ENSMFAG00000035353	SLAMF1	protein_coding	protein_coding
ENSMFAG00000032304	CD84	protein_coding	protein_coding
ENSMFAG00000032557	SLAMF6	protein_coding	protein_coding
ENSMFAG00000033897	VANGL2	protein_coding	protein_coding
ENSMFAG00000004384	NHLH1	protein_coding	protein_coding
ENSMFAG00000003392	NCSTN	protein_coding	protein_coding
ENSMFAG00000031873	COPA	protein_coding	protein_coding
ENSMFAG00000022025	RF00019	misc_RNA	smallRNA
ENSMFAG00000041851	PEX19	protein_coding	protein_coding
ENSMFAG00000040517	DCAF8	protein_coding	protein_coding
ENSMFAG00000033624	PEA15	protein_coding	protein_coding
ENSMFAG00000036087	CASQ1	protein_coding	protein_coding
ENSMFAG00000031296	ATP1A4	protein_coding	protein_coding
ENSMFAG00000036621	IGSF8	protein_coding	protein_coding
ENSMFAG00000030757	KCNJ9	protein_coding	protein_coding
ENSMFAG00000038408	ENSMFAG00000038408	protein_coding	protein_coding
ENSMFAG00000044181	SLAMF9	protein_coding	protein_coding
ENSMFAG00000000704	IGSF9	protein_coding	protein_coding
ENSMFAG00000040025	TAGLN2	protein_coding	protein_coding
ENSMFAG00000041889	CFAP45	protein_coding	protein_coding
ENSMFAG00000003273	VSIG8	protein_coding	protein_coding
ENSMFAG00000021183	RF00570	snoRNA	smallRNA
ENSMFAG00000044324	SLAMF8	protein_coding	protein_coding
ENSMFAG00000039265	FCRL6	protein_coding	protein_coding
ENSMFAG00000043752	DUSP23	protein_coding	protein_coding
ENSMFAG00000041764	CRP	protein_coding	protein_coding
ENSMFAG00000029921	OR10J3	protein_coding	protein_coding
ENSMFAG00000043335	ACKR1	protein_coding	protein_coding
ENSMFAG00000024756	CADM3	protein_coding	protein_coding
ENSMFAG00000019898	RF00001	rRNA	smallRNA
ENSMFAG00000031835	AIM2	protein_coding	protein_coding
ENSMFAG00000041789	IFI16	protein_coding	protein_coding
ENSMFAG00000000883	PYHIN1	protein_coding	protein_coding
ENSMFAG00000033370	MNDA	protein_coding	protein_coding
ENSMFAG00000029972	SPTA1	protein_coding	protein_coding
ENSMFAG00000044229	CD1D	protein_coding	protein_coding
ENSMFAG00000000296	ENSMFAG00000000296	protein_coding	protein_coding
ENSMFAG00000034013	KIRREL1	protein_coding	protein_coding
ENSMFAG00000037129	CD5L	protein_coding	protein_coding
ENSMFAG00000038388	FCRL1	protein_coding	protein_coding
ENSMFAG00000043711	FCRL3	protein_coding	protein_coding
ENSMFAG00000002568	FCRL4	protein_coding	protein_coding
ENSMFAG00000001856	FCRL5	protein_coding	protein_coding
ENSMFAG00000001609	ETV3	protein_coding	protein_coding
ENSMFAG00000036344	ETV3L	protein_coding	protein_coding
ENSMFAG00000037817	ARHGEF11	protein_coding	protein_coding
ENSMFAG00000011746	RF00017	misc_RNA	smallRNA
ENSMFAG00000012439	ENSMFAG00000012439	miRNA	smallRNA
ENSMFAG00000036097	LRRC71	protein_coding	protein_coding
ENSMFAG00000013682	PEAR1	protein_coding	protein_coding
ENSMFAG00000030600	NTRK1	protein_coding	protein_coding
ENSMFAG00000038864	INSRR	protein_coding	protein_coding
ENSMFAG00000001858	SH2D2A	protein_coding	protein_coding
ENSMFAG00000031058	PRCC	protein_coding	protein_coding
ENSMFAG00000033983	HDGF	protein_coding	protein_coding
ENSMFAG00000038168	MRPL24	protein_coding	protein_coding
ENSMFAG00000044021	RRNAD1	protein_coding	protein_coding
ENSMFAG00000044153	ENSMFAG00000044153	protein_coding	protein_coding
ENSMFAG00000036656	CRABP2	protein_coding	protein_coding
ENSMFAG00000025686	NES	protein_coding	protein_coding
ENSMFAG00000000828	BCAN	protein_coding	protein_coding
ENSMFAG00000036444	HAPLN2	protein_coding	protein_coding
ENSMFAG00000030965	GPATCH4	protein_coding	protein_coding
ENSMFAG00000036345	ENSMFAG00000036345	protein_coding	protein_coding
ENSMFAG00000043673	NAXE	protein_coding	protein_coding
ENSMFAG00000036161	TTC24	protein_coding	protein_coding
ENSMFAG00000035349	IQGAP3	protein_coding	protein_coding
ENSMFAG00000030808	MEF2D	protein_coding	protein_coding
ENSMFAG00000005238	RF00019	misc_RNA	smallRNA
ENSMFAG00000017481	RF00015	snRNA	smallRNA
ENSMFAG00000005400	ENSMFAG00000005400	protein_coding	protein_coding
ENSMFAG00000040010	RHBG	protein_coding	protein_coding
ENSMFAG00000036557	TSACC	protein_coding	protein_coding
ENSMFAG00000033146	CCT3	protein_coding	protein_coding
ENSMFAG00000038808	GLMP	protein_coding	protein_coding
ENSMFAG00000002046	TMEM79	protein_coding	protein_coding
ENSMFAG00000045357	SMG5	protein_coding	protein_coding
ENSMFAG00000043399	ENSMFAG00000043399	protein_coding	protein_coding
ENSMFAG00000040565	BGLAP	protein_coding	protein_coding
ENSMFAG00000031299	ENSMFAG00000031299	protein_coding	protein_coding
ENSMFAG00000003800	SLC25A44	protein_coding	protein_coding
ENSMFAG00000015904	RF00568	snoRNA	smallRNA
ENSMFAG00000037487	SEMA4A	protein_coding	protein_coding
ENSMFAG00000032419	ENSMFAG00000032419	protein_coding	protein_coding
ENSMFAG00000045463	LMNA	protein_coding	protein_coding
ENSMFAG00000000628	MEX3A	protein_coding	protein_coding
ENSMFAG00000000115	RAB25	protein_coding	protein_coding
ENSMFAG00000018166	LAMTOR2	protein_coding	protein_coding
ENSMFAG00000036309	ENSMFAG00000036309	protein_coding	protein_coding
ENSMFAG00000040060	SSR2	protein_coding	protein_coding
ENSMFAG00000034906	ARHGEF2	protein_coding	protein_coding
ENSMFAG00000029955	RXFP4	protein_coding	protein_coding
ENSMFAG00000003201	KHDC4	protein_coding	protein_coding
ENSMFAG00000008783	RF00406	snoRNA	smallRNA
ENSMFAG00000039902	RIT1	protein_coding	protein_coding
ENSMFAG00000039413	SYT11	protein_coding	protein_coding
ENSMFAG00000035960	GON4L	protein_coding	protein_coding
ENSMFAG00000031664	ENSMFAG00000031664	protein_coding	protein_coding
ENSMFAG00000031112	DAP3	protein_coding	protein_coding
ENSMFAG00000044446	YY1AP1	protein_coding	protein_coding
ENSMFAG00000042866	ENSMFAG00000042866	protein_coding	protein_coding
ENSMFAG00000015062	RF00026	snRNA	smallRNA
ENSMFAG00000004660	ASH1L	protein_coding	protein_coding
ENSMFAG00000008905	RF00026	snRNA	smallRNA
ENSMFAG00000042892	RUSC1	protein_coding	protein_coding
ENSMFAG00000041982	ENSMFAG00000041982	protein_coding	protein_coding
ENSMFAG00000003238	ENSMFAG00000003238	protein_coding	protein_coding
ENSMFAG00000034196	PKLR	protein_coding	protein_coding
ENSMFAG00000036135	HCN3	protein_coding	protein_coding
ENSMFAG00000032474	CLK2	protein_coding	protein_coding
ENSMFAG00000044886	ENSMFAG00000044886	protein_coding	protein_coding
ENSMFAG00000019252	GBA	protein_coding	protein_coding
ENSMFAG00000043641	MTX1	protein_coding	protein_coding
ENSMFAG00000038403	THBS3	protein_coding	protein_coding
ENSMFAG00000026183	MUC1	protein_coding	protein_coding
ENSMFAG00000038997	TRIM46	protein_coding	protein_coding
ENSMFAG00000037724	KRTCAP2	protein_coding	protein_coding
ENSMFAG00000014055	RF00066	snRNA	smallRNA
ENSMFAG00000040955	ENSMFAG00000040955	pseudogene	pseudogene
ENSMFAG00000001685	SLC50A1	protein_coding	protein_coding
ENSMFAG00000041110	EFNA1	protein_coding	protein_coding
ENSMFAG00000042326	EFNA3	protein_coding	protein_coding
ENSMFAG00000030066	RF00156	snoRNA	smallRNA
ENSMFAG00000042861	EFNA4	protein_coding	protein_coding
ENSMFAG00000043971	ADAM15	protein_coding	protein_coding
ENSMFAG00000032205	DCST1	protein_coding	protein_coding
ENSMFAG00000043497	DCST2	protein_coding	protein_coding
ENSMFAG00000042075	ZBTB7B	protein_coding	protein_coding
ENSMFAG00000015861	LENEP	protein_coding	protein_coding
ENSMFAG00000027670	FLAD1	protein_coding	protein_coding
ENSMFAG00000002089	ENSMFAG00000002089	protein_coding	protein_coding
ENSMFAG00000045075	SHC1	protein_coding	protein_coding
ENSMFAG00000045066	PYGO2	protein_coding	protein_coding
ENSMFAG00000039855	PBXIP1	protein_coding	protein_coding
ENSMFAG00000032448	PMVK	protein_coding	protein_coding
ENSMFAG00000040110	KCNN3	protein_coding	protein_coding
ENSMFAG00000003217	ADAR	protein_coding	protein_coding
ENSMFAG00000003122	CHRNB2	protein_coding	protein_coding
ENSMFAG00000039030	UBE2Q1	protein_coding	protein_coding
ENSMFAG00000037009	TDRD10	protein_coding	protein_coding
ENSMFAG00000032320	SHE	protein_coding	protein_coding
ENSMFAG00000038621	IL6R	protein_coding	protein_coding
ENSMFAG00000002511	ENSMFAG00000002511	protein_coding	protein_coding
ENSMFAG00000025147	ATP8B2	protein_coding	protein_coding
ENSMFAG00000004122	AQP10	protein_coding	protein_coding
ENSMFAG00000036731	HAX1	protein_coding	protein_coding
ENSMFAG00000033622	UBAP2L	protein_coding	protein_coding
ENSMFAG00000007881	RF00418	snoRNA	smallRNA
ENSMFAG00000033673	C1H1orf43	protein_coding	protein_coding
ENSMFAG00000002371	C1orf189	protein_coding	protein_coding
ENSMFAG00000034487	TPM3	protein_coding	protein_coding
ENSMFAG00000007738	RF00017	misc_RNA	smallRNA
ENSMFAG00000036694	NUP210L	protein_coding	protein_coding
ENSMFAG00000001105	ENSMFAG00000001105	protein_coding	protein_coding
ENSMFAG00000036388	ENSMFAG00000036388	protein_coding	protein_coding
ENSMFAG00000041018	RAB13	protein_coding	protein_coding
ENSMFAG00000042455	JTB	protein_coding	protein_coding
ENSMFAG00000030893	CREB3L4	protein_coding	protein_coding
ENSMFAG00000036171	SLC39A1	protein_coding	protein_coding
ENSMFAG00000046150	CRTC2	protein_coding	protein_coding
ENSMFAG00000037492	DENND4B	protein_coding	protein_coding
ENSMFAG00000042345	GATAD2B	protein_coding	protein_coding
ENSMFAG00000042386	SLC27A3	protein_coding	protein_coding
ENSMFAG00000008338	INTS3	protein_coding	protein_coding
ENSMFAG00000035099	ENSMFAG00000035099	protein_coding	protein_coding
ENSMFAG00000010004	RF00019	misc_RNA	smallRNA
ENSMFAG00000033058	NPR1	protein_coding	protein_coding
ENSMFAG00000037304	ENSMFAG00000037304	protein_coding	protein_coding
ENSMFAG00000002839	SNAPIN	protein_coding	protein_coding
ENSMFAG00000045452	CHTOP	protein_coding	protein_coding
ENSMFAG00000041335	S100A1	protein_coding	protein_coding
ENSMFAG00000031086	S100A13	protein_coding	protein_coding
ENSMFAG00000000381	S100A14	protein_coding	protein_coding
ENSMFAG00000032020	S100A16	protein_coding	protein_coding
ENSMFAG00000003648	S100A2	protein_coding	protein_coding
ENSMFAG00000031771	S100A4	protein_coding	protein_coding
ENSMFAG00000046115	S100A5	protein_coding	protein_coding
ENSMFAG00000032857	S100A6	protein_coding	protein_coding
ENSMFAG00000033466	ENSMFAG00000033466	protein_coding	protein_coding
ENSMFAG00000035481	ENSMFAG00000035481	protein_coding	protein_coding
ENSMFAG00000039568	S100A8	protein_coding	protein_coding
ENSMFAG00000045130	S100A9	protein_coding	protein_coding
ENSMFAG00000010209	SPRR2G	protein_coding	protein_coding
ENSMFAG00000010277	ENSMFAG00000010277	protein_coding	protein_coding
ENSMFAG00000030023	ENSMFAG00000030023	protein_coding	protein_coding
ENSMFAG00000020533	ENSMFAG00000020533	protein_coding	protein_coding
ENSMFAG00000045753	ENSMFAG00000045753	protein_coding	protein_coding
ENSMFAG00000037338	RPTN	protein_coding	protein_coding
ENSMFAG00000044261	TCHH	protein_coding	protein_coding
ENSMFAG00000037514	ENSMFAG00000037514	protein_coding	protein_coding
ENSMFAG00000044914	S100A10	protein_coding	protein_coding
ENSMFAG00000032182	THEM4	protein_coding	protein_coding
ENSMFAG00000041665	THEM5	protein_coding	protein_coding
ENSMFAG00000013801	RF00019	misc_RNA	smallRNA
ENSMFAG00000024463	C2CD4D	protein_coding	protein_coding
ENSMFAG00000000807	RORC	protein_coding	protein_coding
ENSMFAG00000029272	LINGO4	protein_coding	protein_coding
ENSMFAG00000041641	TDRKH	protein_coding	protein_coding
ENSMFAG00000000682	OAZ3	protein_coding	protein_coding
ENSMFAG00000000874	MRPL9	protein_coding	protein_coding
ENSMFAG00000006938	RF00026	snRNA	smallRNA
ENSMFAG00000042291	RIIAD1	protein_coding	protein_coding
ENSMFAG00000040182	CELF3	protein_coding	protein_coding
ENSMFAG00000030490	SNX27	protein_coding	protein_coding
ENSMFAG00000006861	RF00026	snRNA	smallRNA
ENSMFAG00000034076	TUFT1	protein_coding	protein_coding
ENSMFAG00000010851	MIR554	miRNA	smallRNA
ENSMFAG00000003431	ENSMFAG00000003431	protein_coding	protein_coding
ENSMFAG00000043596	POGZ	protein_coding	protein_coding
ENSMFAG00000033442	PSMB4	protein_coding	protein_coding
ENSMFAG00000033465	SELENBP1	protein_coding	protein_coding
ENSMFAG00000033452	RFX5	protein_coding	protein_coding
ENSMFAG00000004350	PI4KB	protein_coding	protein_coding
ENSMFAG00000009436	RF00017	misc_RNA	smallRNA
ENSMFAG00000034438	ZNF687	protein_coding	protein_coding
ENSMFAG00000000623	PSMD4	protein_coding	protein_coding
ENSMFAG00000031399	PIP5K1A	protein_coding	protein_coding
ENSMFAG00000037268	VPS72	protein_coding	protein_coding
ENSMFAG00000034399	TMOD4	protein_coding	protein_coding
ENSMFAG00000039820	SCNM1	protein_coding	protein_coding
ENSMFAG00000039600	LYSMD1	protein_coding	protein_coding
ENSMFAG00000011365	TNFAIP8L2	protein_coding	protein_coding
ENSMFAG00000045151	SEMA6C	protein_coding	protein_coding
ENSMFAG00000002109	ENSMFAG00000002109	protein_coding	protein_coding
ENSMFAG00000020574	ENSMFAG00000020574	protein_coding	protein_coding
ENSMFAG00000036337	CDC42SE1	protein_coding	protein_coding
ENSMFAG00000000768	C1orf56	protein_coding	protein_coding
ENSMFAG00000027537	BNIPL	protein_coding	protein_coding
ENSMFAG00000002545	PRUNE1	protein_coding	protein_coding
ENSMFAG00000039644	MINDY1	protein_coding	protein_coding
ENSMFAG00000002781	ANXA9	protein_coding	protein_coding
ENSMFAG00000038604	CERS2	protein_coding	protein_coding
ENSMFAG00000042328	SETDB1	protein_coding	protein_coding
ENSMFAG00000038379	ARNT	protein_coding	protein_coding
ENSMFAG00000004628	RF00026	snRNA	smallRNA
ENSMFAG00000000402	CTSK	protein_coding	protein_coding
ENSMFAG00000035464	CTSS	protein_coding	protein_coding
ENSMFAG00000000795	HORMAD1	protein_coding	protein_coding
ENSMFAG00000042364	GOLPH3L	protein_coding	protein_coding
ENSMFAG00000001523	ENSMFAG00000001523	protein_coding	protein_coding
ENSMFAG00000024378	RF00015	snRNA	smallRNA
ENSMFAG00000042545	MCL1	protein_coding	protein_coding
ENSMFAG00000008229	RF00017	misc_RNA	smallRNA
ENSMFAG00000002869	ADAMTSL4	protein_coding	protein_coding
ENSMFAG00000014685	ENSMFAG00000014685	miRNA	smallRNA
ENSMFAG00000040115	ECM1	protein_coding	protein_coding
ENSMFAG00000030387	TARS2	protein_coding	protein_coding
ENSMFAG00000002559	RPRD2	protein_coding	protein_coding
ENSMFAG00000039791	PRPF3	protein_coding	protein_coding
ENSMFAG00000042375	MRPS21	protein_coding	protein_coding
ENSMFAG00000042429	CIART	protein_coding	protein_coding
ENSMFAG00000002775	C1orf54	protein_coding	protein_coding
ENSMFAG00000034137	APH1A	protein_coding	protein_coding
ENSMFAG00000040977	CA14	protein_coding	protein_coding
ENSMFAG00000009802	RF01210	snoRNA	smallRNA
ENSMFAG00000000851	ANP32E	protein_coding	protein_coding
ENSMFAG00000034638	PLEKHO1	protein_coding	protein_coding
ENSMFAG00000032727	VPS45	protein_coding	protein_coding
ENSMFAG00000001415	OTUD7B	protein_coding	protein_coding
ENSMFAG00000031699	MTMR11	protein_coding	protein_coding
ENSMFAG00000042395	SF3B4	protein_coding	protein_coding
ENSMFAG00000034474	SV2A	protein_coding	protein_coding
ENSMFAG00000005184	HIST2H2AB	protein_coding	protein_coding
ENSMFAG00000005216	HIST2H2AC	protein_coding	protein_coding
ENSMFAG00000030282	HIST2H2BE	protein_coding	protein_coding
ENSMFAG00000030326	HIST2H3D	protein_coding	protein_coding
ENSMFAG00000003396	HIST2H2BF	protein_coding	protein_coding
ENSMFAG00000001064	FCGR1A	protein_coding	protein_coding
ENSMFAG00000041425	ENSMFAG00000041425	protein_coding	protein_coding
ENSMFAG00000036384	ENSMFAG00000036384	protein_coding	protein_coding
ENSMFAG00000029554	RF00003	snRNA	smallRNA
ENSMFAG00000033357	ENSMFAG00000033357	protein_coding	protein_coding
ENSMFAG00000024297	RF00003	snRNA	smallRNA
ENSMFAG00000040921	RF00003	snRNA	smallRNA
ENSMFAG00000022836	RF00003	snRNA	smallRNA
ENSMFAG00000011543	RF00003	snRNA	smallRNA
ENSMFAG00000017334	ENSMFAG00000017334	protein_coding	protein_coding
ENSMFAG00000041708	ENSMFAG00000041708	protein_coding	protein_coding
ENSMFAG00000015503	RF00003	snRNA	smallRNA
ENSMFAG00000037379	ENSMFAG00000037379	protein_coding	protein_coding
ENSMFAG00000000385	ENSMFAG00000000385	protein_coding	protein_coding
ENSMFAG00000030252	RF00003	snRNA	smallRNA
ENSMFAG00000033867	ENSMFAG00000033867	protein_coding	protein_coding
ENSMFAG00000018627	GJA5	protein_coding	protein_coding
ENSMFAG00000013728	RF00017	misc_RNA	smallRNA
ENSMFAG00000046287	ACP6	protein_coding	protein_coding
ENSMFAG00000043762	BCL9	protein_coding	protein_coding
ENSMFAG00000039589	ENSMFAG00000039589	protein_coding	protein_coding
ENSMFAG00000042810	ENSMFAG00000042810	protein_coding	protein_coding
ENSMFAG00000043562	CHD1L	protein_coding	protein_coding
ENSMFAG00000002744	FMO5	protein_coding	protein_coding
ENSMFAG00000040178	PRKAB2	protein_coding	protein_coding
ENSMFAG00000037528	ENSMFAG00000037528	protein_coding	protein_coding
ENSMFAG00000034507	ENSMFAG00000034507	protein_coding	protein_coding
ENSMFAG00000030214	ENSMFAG00000030214	protein_coding	protein_coding
ENSMFAG00000019925	RF00003	snRNA	smallRNA
ENSMFAG00000030241	RF00003	snRNA	smallRNA
ENSMFAG00000031292	ENSMFAG00000031292	protein_coding	protein_coding
ENSMFAG00000030187	RF00003	snRNA	smallRNA
ENSMFAG00000005876	RF00003	snRNA	smallRNA
ENSMFAG00000045741	HJV	protein_coding	protein_coding
ENSMFAG00000046327	TXNIP	protein_coding	protein_coding
ENSMFAG00000001219	POLR3GL	protein_coding	protein_coding
ENSMFAG00000031809	LIX1L	protein_coding	protein_coding
ENSMFAG00000004532	ENSMFAG00000004532	miRNA	smallRNA
ENSMFAG00000045376	RBM8A	protein_coding	protein_coding
ENSMFAG00000039602	ENSMFAG00000039602	protein_coding	protein_coding
ENSMFAG00000043309	ITGA10	protein_coding	protein_coding
ENSMFAG00000036117	ANKRD35	protein_coding	protein_coding
ENSMFAG00000001990	PIAS3	protein_coding	protein_coding
ENSMFAG00000042456	NUDT17	protein_coding	protein_coding
ENSMFAG00000040338	POLR3C	protein_coding	protein_coding
ENSMFAG00000042451	RNF115	protein_coding	protein_coding
ENSMFAG00000045287	ENSMFAG00000045287	protein_coding	protein_coding
ENSMFAG00000043835	CD160	protein_coding	protein_coding
ENSMFAG00000018292	PDZK1	protein_coding	protein_coding
ENSMFAG00000001098	ENSMFAG00000001098	protein_coding	protein_coding
ENSMFAG00000040749	ENSMFAG00000040749	protein_coding	protein_coding
ENSMFAG00000030030	RF00003	snRNA	smallRNA
ENSMFAG00000010167	RF00003	snRNA	smallRNA
ENSMFAG00000017285	ENSMFAG00000017285	protein_coding	protein_coding
ENSMFAG00000003812	PDE4DIP	protein_coding	protein_coding
ENSMFAG00000043165	SEC22B	protein_coding	protein_coding
ENSMFAG00000001144	NOTCH2	protein_coding	protein_coding
ENSMFAG00000031340	ENSMFAG00000031340	protein_coding	protein_coding
ENSMFAG00000043696	HMGCS2	protein_coding	protein_coding
ENSMFAG00000032226	PHGDH	protein_coding	protein_coding
ENSMFAG00000041585	ZNF697	protein_coding	protein_coding
ENSMFAG00000045839	ENSMFAG00000045839	protein_coding	protein_coding
ENSMFAG00000041983	HSD3B1	protein_coding	protein_coding
ENSMFAG00000002851	HAO2	protein_coding	protein_coding
ENSMFAG00000001270	WARS2	protein_coding	protein_coding
ENSMFAG00000044269	TBX15	protein_coding	protein_coding
ENSMFAG00000043409	SPAG17	protein_coding	protein_coding
ENSMFAG00000034570	WDR3	protein_coding	protein_coding
ENSMFAG00000045882	GDAP2	protein_coding	protein_coding
ENSMFAG00000019955	TENT5C	protein_coding	protein_coding
ENSMFAG00000042171	MAN1A2	protein_coding	protein_coding
ENSMFAG00000037561	VTCN1	protein_coding	protein_coding
ENSMFAG00000039230	TRIM45	protein_coding	protein_coding
ENSMFAG00000042516	ENSMFAG00000042516	protein_coding	protein_coding
ENSMFAG00000013495	MIR942	miRNA	smallRNA
ENSMFAG00000033865	CD101	protein_coding	protein_coding
ENSMFAG00000038301	PTGFRN	protein_coding	protein_coding
ENSMFAG00000036150	CD2	protein_coding	protein_coding
ENSMFAG00000047106	ENSMFAG00000047106	lincRNA	lincRNA
ENSMFAG00000000910	IGSF3	protein_coding	protein_coding
ENSMFAG00000042899	CD58	protein_coding	protein_coding
ENSMFAG00000000314	ENSMFAG00000000314	protein_coding	protein_coding
ENSMFAG00000005571	RF00026	snRNA	smallRNA
ENSMFAG00000034219	ATP1A1	protein_coding	protein_coding
ENSMFAG00000041093	ENSMFAG00000041093	protein_coding	protein_coding
ENSMFAG00000042466	MAB21L3	protein_coding	protein_coding
ENSMFAG00000042672	SLC22A15	protein_coding	protein_coding
ENSMFAG00000007499	NHLH2	protein_coding	protein_coding
ENSMFAG00000042482	CASQ2	protein_coding	protein_coding
ENSMFAG00000000860	VANGL1	protein_coding	protein_coding
ENSMFAG00000040215	NGF	protein_coding	protein_coding
ENSMFAG00000039698	TSPAN2	protein_coding	protein_coding
ENSMFAG00000043913	SYCP1	protein_coding	protein_coding
ENSMFAG00000033378	SIKE1	protein_coding	protein_coding
ENSMFAG00000003674	CSDE1	protein_coding	protein_coding
ENSMFAG00000036827	NRAS	protein_coding	protein_coding
ENSMFAG00000035727	DENND2C	protein_coding	protein_coding
ENSMFAG00000043933	BCAS2	protein_coding	protein_coding
ENSMFAG00000040070	ENSMFAG00000040070	protein_coding	protein_coding
ENSMFAG00000041350	TRIM33	protein_coding	protein_coding
ENSMFAG00000041208	SYT6	protein_coding	protein_coding
ENSMFAG00000041763	OLFML3	protein_coding	protein_coding
ENSMFAG00000001201	HIPK1	protein_coding	protein_coding
ENSMFAG00000020154	AP4B1	protein_coding	protein_coding
ENSMFAG00000042532	DCLRE1B	protein_coding	protein_coding
ENSMFAG00000041733	PTPN22	protein_coding	protein_coding
ENSMFAG00000000754	RSBN1	protein_coding	protein_coding
ENSMFAG00000030077	PHTF1	protein_coding	protein_coding
ENSMFAG00000040138	MAGI3	protein_coding	protein_coding
ENSMFAG00000033965	ENSMFAG00000033965	protein_coding	protein_coding
ENSMFAG00000032029	ENSMFAG00000032029	protein_coding	protein_coding
ENSMFAG00000000102	LRIG2	protein_coding	protein_coding
ENSMFAG00000035894	SLC16A1	protein_coding	protein_coding
ENSMFAG00000031515	TAFA3	protein_coding	protein_coding
ENSMFAG00000001491	PPM1J	protein_coding	protein_coding
ENSMFAG00000003557	RHOC	protein_coding	protein_coding
ENSMFAG00000002283	MOV10	protein_coding	protein_coding
ENSMFAG00000035179	CAPZA1	protein_coding	protein_coding
ENSMFAG00000037326	ST7L	protein_coding	protein_coding
ENSMFAG00000001138	ENSMFAG00000001138	protein_coding	protein_coding
ENSMFAG00000002295	WNT2B	protein_coding	protein_coding
ENSMFAG00000042194	CTTNBP2NL	protein_coding	protein_coding
ENSMFAG00000046628	ENSMFAG00000046628	lincRNA	lincRNA
ENSMFAG00000002047	KCND3	protein_coding	protein_coding
ENSMFAG00000031755	DDX20	protein_coding	protein_coding
ENSMFAG00000038293	INKA2	protein_coding	protein_coding
ENSMFAG00000034202	RAP1A	protein_coding	protein_coding
ENSMFAG00000004551	RF00026	snRNA	smallRNA
ENSMFAG00000002528	TMIGD3	protein_coding	protein_coding
ENSMFAG00000034833	RF00026	snRNA	smallRNA
ENSMFAG00000034319	C1orf162	protein_coding	protein_coding
ENSMFAG00000037534	ENSMFAG00000037534	protein_coding	protein_coding
ENSMFAG00000030055	WDR77	protein_coding	protein_coding
ENSMFAG00000034315	OVGP1	protein_coding	protein_coding
ENSMFAG00000038084	PIFO	protein_coding	protein_coding
ENSMFAG00000003339	CHIA	protein_coding	protein_coding
ENSMFAG00000046116	CHIA	protein_coding	protein_coding
ENSMFAG00000037152	CHI3L2	protein_coding	protein_coding
ENSMFAG00000036546	DENND2D	protein_coding	protein_coding
ENSMFAG00000044191	CEPT1	protein_coding	protein_coding
ENSMFAG00000044411	DRAM2	protein_coding	protein_coding
ENSMFAG00000045855	LRIF1	protein_coding	protein_coding
ENSMFAG00000002919	CD53	protein_coding	protein_coding
ENSMFAG00000007623	KCNA3	protein_coding	protein_coding
ENSMFAG00000000561	KCNA2	protein_coding	protein_coding
ENSMFAG00000029321	PROK1	protein_coding	protein_coding
ENSMFAG00000042380	LAMTOR5	protein_coding	protein_coding
ENSMFAG00000041455	SLC16A4	protein_coding	protein_coding
ENSMFAG00000029929	RBM15	protein_coding	protein_coding
ENSMFAG00000034032	RF00402	snoRNA	smallRNA
ENSMFAG00000002458	KCNC4	protein_coding	protein_coding
ENSMFAG00000044649	SLC6A17	protein_coding	protein_coding
ENSMFAG00000000542	ALX3	protein_coding	protein_coding
ENSMFAG00000031880	STRIP1	protein_coding	protein_coding
ENSMFAG00000044517	AHCYL1	protein_coding	protein_coding
ENSMFAG00000040515	CSF1	protein_coding	protein_coding
ENSMFAG00000046787	ENSMFAG00000046787	lincRNA	lincRNA
ENSMFAG00000035350	GSTM3	protein_coding	protein_coding
ENSMFAG00000042340	GSTM5	protein_coding	protein_coding
ENSMFAG00000000548	GSTM1	protein_coding	protein_coding
ENSMFAG00000038873	GSTM4	protein_coding	protein_coding
ENSMFAG00000040571	AMPD2	protein_coding	protein_coding
ENSMFAG00000039529	GNAT2	protein_coding	protein_coding
ENSMFAG00000011279	MIR197	miRNA	smallRNA
ENSMFAG00000037770	GNAI3	protein_coding	protein_coding
ENSMFAG00000005149	GPR61	protein_coding	protein_coding
ENSMFAG00000046906	ENSMFAG00000046906	lincRNA	lincRNA
ENSMFAG00000030580	AMIGO1	protein_coding	protein_coding
ENSMFAG00000028974	ENSMFAG00000028974	protein_coding	protein_coding
ENSMFAG00000040958	CYB561D1	protein_coding	protein_coding
ENSMFAG00000041449	ATXN7L2	protein_coding	protein_coding
ENSMFAG00000000691	SYPL2	protein_coding	protein_coding
ENSMFAG00000000081	PSMA5	protein_coding	protein_coding
ENSMFAG00000043684	SORT1	protein_coding	protein_coding
ENSMFAG00000012713	ENSMFAG00000012713	protein_coding	protein_coding
ENSMFAG00000039358	MYBPHL	protein_coding	protein_coding
ENSMFAG00000030547	PSRC1	protein_coding	protein_coding
ENSMFAG00000040943	CELSR2	protein_coding	protein_coding
ENSMFAG00000043301	SARS	protein_coding	protein_coding
ENSMFAG00000029951	KIAA1324	protein_coding	protein_coding
ENSMFAG00000030014	RF01268	scaRNA	smallRNA
ENSMFAG00000032270	TMEM167B	protein_coding	protein_coding
ENSMFAG00000001660	TAF13	protein_coding	protein_coding
ENSMFAG00000036679	ENSMFAG00000036679	protein_coding	protein_coding
ENSMFAG00000043278	WDR47	protein_coding	protein_coding
ENSMFAG00000000255	CLCC1	protein_coding	protein_coding
ENSMFAG00000041461	GPSM2	protein_coding	protein_coding
ENSMFAG00000043987	AKNAD1	protein_coding	protein_coding
ENSMFAG00000000666	STXBP3	protein_coding	protein_coding
ENSMFAG00000003323	FNDC7	protein_coding	protein_coding
ENSMFAG00000007154	ENSMFAG00000007154	protein_coding	protein_coding
ENSMFAG00000002745	HENMT1	protein_coding	protein_coding
ENSMFAG00000039642	FAM102B	protein_coding	protein_coding
ENSMFAG00000034290	ENSMFAG00000034290	protein_coding	protein_coding
ENSMFAG00000033657	ENSMFAG00000033657	protein_coding	protein_coding
ENSMFAG00000043232	ENSMFAG00000043232	protein_coding	protein_coding
ENSMFAG00000040287	ENSMFAG00000040287	protein_coding	protein_coding
ENSMFAG00000030772	ENSMFAG00000030772	protein_coding	protein_coding
ENSMFAG00000045161	SLC25A24	protein_coding	protein_coding
ENSMFAG00000030983	VAV3	protein_coding	protein_coding
ENSMFAG00000036547	NTNG1	protein_coding	protein_coding
ENSMFAG00000017156	PRMT6	protein_coding	protein_coding
ENSMFAG00000020465	ENSMFAG00000020465	protein_coding	protein_coding
ENSMFAG00000039031	ENSMFAG00000039031	protein_coding	protein_coding
ENSMFAG00000037558	ENSMFAG00000037558	protein_coding	protein_coding
ENSMFAG00000002004	RNPC3	protein_coding	protein_coding
ENSMFAG00000002722	COL11A1	protein_coding	protein_coding
ENSMFAG00000032568	OLFM3	protein_coding	protein_coding
ENSMFAG00000047125	ENSMFAG00000047125	lincRNA	lincRNA
ENSMFAG00000040534	ENSMFAG00000040534	protein_coding	protein_coding
ENSMFAG00000020071	S1PR1	protein_coding	protein_coding
ENSMFAG00000013221	RF00424	scaRNA	smallRNA
ENSMFAG00000003120	DPH5	protein_coding	protein_coding
ENSMFAG00000043538	SLC30A7	protein_coding	protein_coding
ENSMFAG00000001251	EXTL2	protein_coding	protein_coding
ENSMFAG00000028887	VCAM1	protein_coding	protein_coding
ENSMFAG00000037976	GPR88	protein_coding	protein_coding
ENSMFAG00000000724	CDC14A	protein_coding	protein_coding
ENSMFAG00000034132	RTCA	protein_coding	protein_coding
ENSMFAG00000045317	DBT	protein_coding	protein_coding
ENSMFAG00000038430	LRRC39	protein_coding	protein_coding
ENSMFAG00000034681	TRMT13	protein_coding	protein_coding
ENSMFAG00000039091	SASS6	protein_coding	protein_coding
ENSMFAG00000039865	ENSMFAG00000039865	protein_coding	protein_coding
ENSMFAG00000043703	AGL	protein_coding	protein_coding
ENSMFAG00000006857	RF00015	snRNA	smallRNA
ENSMFAG00000036089	FRRS1	protein_coding	protein_coding
ENSMFAG00000001331	PALMD	protein_coding	protein_coding
ENSMFAG00000046826	ENSMFAG00000046826	lincRNA	lincRNA
ENSMFAG00000045185	PLPPR4	protein_coding	protein_coding
ENSMFAG00000040875	PLPPR5	protein_coding	protein_coding
ENSMFAG00000028542	ENSMFAG00000028542	protein_coding	protein_coding
ENSMFAG00000030875	ENSMFAG00000030875	protein_coding	protein_coding
ENSMFAG00000018004	MIR137	miRNA	smallRNA
ENSMFAG00000022123	ENSMFAG00000022123	miRNA	smallRNA
ENSMFAG00000033409	DPYD	protein_coding	protein_coding
ENSMFAG00000043320	ENSMFAG00000043320	protein_coding	protein_coding
ENSMFAG00000008183	PTBP2	protein_coding	protein_coding
ENSMFAG00000046992	ENSMFAG00000046992	lincRNA	lincRNA
ENSMFAG00000047057	ENSMFAG00000047057	lincRNA	lincRNA
ENSMFAG00000013715	RWDD3	protein_coding	protein_coding
ENSMFAG00000037599	TMEM56	protein_coding	protein_coding
ENSMFAG00000031498	ALG14	protein_coding	protein_coding
ENSMFAG00000008996	RF00100	misc_RNA	smallRNA
ENSMFAG00000043860	CNN3	protein_coding	protein_coding
ENSMFAG00000030266	SLC44A3	protein_coding	protein_coding
ENSMFAG00000033989	ENSMFAG00000033989	protein_coding	protein_coding
ENSMFAG00000041937	F3	protein_coding	protein_coding
ENSMFAG00000044222	ABCD3	protein_coding	protein_coding
ENSMFAG00000043826	ARHGAP29	protein_coding	protein_coding
ENSMFAG00000032139	ABCA4	protein_coding	protein_coding
ENSMFAG00000036066	GCLM	protein_coding	protein_coding
ENSMFAG00000003472	ENSMFAG00000003472	protein_coding	protein_coding
ENSMFAG00000012796	MIR760	miRNA	smallRNA
ENSMFAG00000042490	ENSMFAG00000042490	protein_coding	protein_coding
ENSMFAG00000045481	BCAR3	protein_coding	protein_coding
ENSMFAG00000007905	FNBP1L	protein_coding	protein_coding
ENSMFAG00000036031	RF00019	misc_RNA	smallRNA
ENSMFAG00000036672	DR1	protein_coding	protein_coding
ENSMFAG00000033283	CCDC18	protein_coding	protein_coding
ENSMFAG00000039021	TMED5	protein_coding	protein_coding
ENSMFAG00000037684	MTF2	protein_coding	protein_coding
ENSMFAG00000035132	RF00100	misc_RNA	smallRNA
ENSMFAG00000005989	RF00026	snRNA	smallRNA
ENSMFAG00000030382	ENSMFAG00000030382	protein_coding	protein_coding
ENSMFAG00000000290	DIPK1A	protein_coding	protein_coding
ENSMFAG00000009694	RF00432	snoRNA	smallRNA
ENSMFAG00000033619	RPL5	protein_coding	protein_coding
ENSMFAG00000020467	RF00155	snoRNA	smallRNA
ENSMFAG00000005961	RF00068	snoRNA	smallRNA
ENSMFAG00000003592	EVI5	protein_coding	protein_coding
ENSMFAG00000024424	RF00015	snRNA	smallRNA
ENSMFAG00000044701	ENSMFAG00000044701	protein_coding	protein_coding
ENSMFAG00000036041	RF00019	misc_RNA	smallRNA
ENSMFAG00000045801	GFI1	protein_coding	protein_coding
ENSMFAG00000031837	RPAP2	protein_coding	protein_coding
ENSMFAG00000035560	GLMN	protein_coding	protein_coding
ENSMFAG00000025769	C1orf146	protein_coding	protein_coding
ENSMFAG00000003189	BTBD8	protein_coding	protein_coding
ENSMFAG00000035540	ENSMFAG00000035540	protein_coding	protein_coding
ENSMFAG00000035355	EPHX4	protein_coding	protein_coding
ENSMFAG00000002239	TGFBR3	protein_coding	protein_coding
ENSMFAG00000014942	RF00017	misc_RNA	smallRNA
ENSMFAG00000000474	ENSMFAG00000000474	protein_coding	protein_coding
ENSMFAG00000003649	HFM1	protein_coding	protein_coding
ENSMFAG00000001597	ENSMFAG00000001597	protein_coding	protein_coding
ENSMFAG00000022669	RF00003	snRNA	smallRNA
ENSMFAG00000000972	ENSMFAG00000000972	protein_coding	protein_coding
ENSMFAG00000037290	ENSMFAG00000037290	protein_coding	protein_coding
ENSMFAG00000033902	ZNF644	protein_coding	protein_coding
ENSMFAG00000004508	ENSMFAG00000004508	protein_coding	protein_coding
ENSMFAG00000000276	BARHL2	protein_coding	protein_coding
ENSMFAG00000044308	ZNF326	protein_coding	protein_coding
ENSMFAG00000040268	ENSMFAG00000040268	protein_coding	protein_coding
ENSMFAG00000031732	LRRC8C	protein_coding	protein_coding
ENSMFAG00000026599	LRRC8B	protein_coding	protein_coding
ENSMFAG00000040216	ENSMFAG00000040216	protein_coding	protein_coding
ENSMFAG00000032176	ENSMFAG00000032176	protein_coding	protein_coding
ENSMFAG00000044465	GBP7	protein_coding	protein_coding
ENSMFAG00000041035	ENSMFAG00000041035	protein_coding	protein_coding
ENSMFAG00000020136	GBP2	protein_coding	protein_coding
ENSMFAG00000039941	GBP1	protein_coding	protein_coding
ENSMFAG00000035480	GBP3	protein_coding	protein_coding
ENSMFAG00000005490	ENSMFAG00000005490	protein_coding	protein_coding
ENSMFAG00000026682	KYAT3	protein_coding	protein_coding
ENSMFAG00000041074	ENSMFAG00000041074	pseudogene	pseudogene
ENSMFAG00000000827	GTF2B	protein_coding	protein_coding
ENSMFAG00000004906	ENSMFAG00000004906	miRNA	smallRNA
ENSMFAG00000030090	PKN2	protein_coding	protein_coding
ENSMFAG00000017738	RF00026	snRNA	smallRNA
ENSMFAG00000041059	ENSMFAG00000041059	protein_coding	protein_coding
ENSMFAG00000009444	RF00017	misc_RNA	smallRNA
ENSMFAG00000034077	LMO4	protein_coding	protein_coding
ENSMFAG00000041676	HS2ST1	protein_coding	protein_coding
ENSMFAG00000002030	ENSMFAG00000002030	protein_coding	protein_coding
ENSMFAG00000002185	SELENOF	protein_coding	protein_coding
ENSMFAG00000044403	SH3GLB1	protein_coding	protein_coding
ENSMFAG00000044967	ENSMFAG00000044967	protein_coding	protein_coding
ENSMFAG00000045427	ENSMFAG00000045427	protein_coding	protein_coding
ENSMFAG00000040606	ENSMFAG00000040606	protein_coding	protein_coding
ENSMFAG00000030973	CLCA4	protein_coding	protein_coding
ENSMFAG00000042797	CLCA1	protein_coding	protein_coding
ENSMFAG00000001996	CLCA2	protein_coding	protein_coding
ENSMFAG00000017081	ODF2L	protein_coding	protein_coding
ENSMFAG00000003536	COL24A1	protein_coding	protein_coding
ENSMFAG00000001461	ZNHIT6	protein_coding	protein_coding
ENSMFAG00000034823	ENSMFAG00000034823	protein_coding	protein_coding
ENSMFAG00000000180	CCN1	protein_coding	protein_coding
ENSMFAG00000008838	ENSMFAG00000008838	protein_coding	protein_coding
ENSMFAG00000037521	DDAH1	protein_coding	protein_coding
ENSMFAG00000022952	RF00019	misc_RNA	smallRNA
ENSMFAG00000040544	BCL10	protein_coding	protein_coding
ENSMFAG00000035380	C1orf52	protein_coding	protein_coding
ENSMFAG00000001689	SYDE2	protein_coding	protein_coding
ENSMFAG00000007665	WDR63	protein_coding	protein_coding
ENSMFAG00000033413	MCOLN3	protein_coding	protein_coding
ENSMFAG00000031312	MCOLN2	protein_coding	protein_coding
ENSMFAG00000038099	LPAR3	protein_coding	protein_coding
ENSMFAG00000036072	SSX2IP	protein_coding	protein_coding
ENSMFAG00000043668	CTBS	protein_coding	protein_coding
ENSMFAG00000038889	SPATA1	protein_coding	protein_coding
ENSMFAG00000002373	ENSMFAG00000002373	protein_coding	protein_coding
ENSMFAG00000003788	RPF1	protein_coding	protein_coding
ENSMFAG00000039951	DNASE2B	protein_coding	protein_coding
ENSMFAG00000000740	ENSMFAG00000000740	protein_coding	protein_coding
ENSMFAG00000044469	SAMD13	protein_coding	protein_coding
ENSMFAG00000044118	PRKACB	protein_coding	protein_coding
ENSMFAG00000033684	ENSMFAG00000033684	protein_coding	protein_coding
ENSMFAG00000042407	TTLL7	protein_coding	protein_coding
ENSMFAG00000030498	ENSMFAG00000030498	protein_coding	protein_coding
ENSMFAG00000030502	ENSMFAG00000030502	protein_coding	protein_coding
ENSMFAG00000035421	ADGRL2	protein_coding	protein_coding
ENSMFAG00000031089	ENSMFAG00000031089	protein_coding	protein_coding
ENSMFAG00000030718	ENSMFAG00000030718	protein_coding	protein_coding
ENSMFAG00000030720	ENSMFAG00000030720	protein_coding	protein_coding
ENSMFAG00000046843	ENSMFAG00000046843	lincRNA	lincRNA
ENSMFAG00000015912	ENSMFAG00000015912	protein_coding	protein_coding
ENSMFAG00000007031	ENSMFAG00000007031	protein_coding	protein_coding
ENSMFAG00000032806	ADGRL4	protein_coding	protein_coding
ENSMFAG00000037846	IFI44	protein_coding	protein_coding
ENSMFAG00000035946	IFI44L	protein_coding	protein_coding
ENSMFAG00000041229	PTGFR	protein_coding	protein_coding
ENSMFAG00000036708	GIPC2	protein_coding	protein_coding
ENSMFAG00000037909	ENSMFAG00000037909	protein_coding	protein_coding
ENSMFAG00000039494	DNAJB4	protein_coding	protein_coding
ENSMFAG00000031825	FUBP1	protein_coding	protein_coding
ENSMFAG00000002199	NEXN	protein_coding	protein_coding
ENSMFAG00000042126	MIGA1	protein_coding	protein_coding
ENSMFAG00000038296	ENSMFAG00000038296	protein_coding	protein_coding
ENSMFAG00000005329	RF00001	rRNA	smallRNA
ENSMFAG00000046123	USP33	protein_coding	protein_coding
ENSMFAG00000043408	ENSMFAG00000043408	protein_coding	protein_coding
ENSMFAG00000043368	AK5	protein_coding	protein_coding
ENSMFAG00000011881	RF00066	snRNA	smallRNA
ENSMFAG00000033601	PIGK	protein_coding	protein_coding
ENSMFAG00000041884	ST6GALNAC5	protein_coding	protein_coding
ENSMFAG00000039614	ENSMFAG00000039614	protein_coding	protein_coding
ENSMFAG00000038282	ST6GALNAC3	protein_coding	protein_coding
ENSMFAG00000038806	MSH4	protein_coding	protein_coding
ENSMFAG00000002761	RABGGTB	protein_coding	protein_coding
ENSMFAG00000021561	RF00279	snoRNA	smallRNA
ENSMFAG00000021644	RF00279	snoRNA	smallRNA
ENSMFAG00000021604	RF00279	snoRNA	smallRNA
ENSMFAG00000032655	ACADM	protein_coding	protein_coding
ENSMFAG00000000300	ENSMFAG00000000300	protein_coding	protein_coding
ENSMFAG00000038111	SLC44A5	protein_coding	protein_coding
ENSMFAG00000008492	RF00026	snRNA	smallRNA
ENSMFAG00000040799	LHX8	protein_coding	protein_coding
ENSMFAG00000003496	TYW3	protein_coding	protein_coding
ENSMFAG00000007521	CRYZ	protein_coding	protein_coding
ENSMFAG00000036577	ERICH3	protein_coding	protein_coding
ENSMFAG00000001777	ENSMFAG00000001777	protein_coding	protein_coding
ENSMFAG00000038246	LRRC53	protein_coding	protein_coding
ENSMFAG00000042954	LRRIQ3	protein_coding	protein_coding
ENSMFAG00000046858	ENSMFAG00000046858	lincRNA	lincRNA
ENSMFAG00000034696	NEGR1	protein_coding	protein_coding
ENSMFAG00000003326	ZRANB2	protein_coding	protein_coding
ENSMFAG00000010471	MIR186	miRNA	smallRNA
ENSMFAG00000040520	PTGER3	protein_coding	protein_coding
ENSMFAG00000040329	CTH	protein_coding	protein_coding
ENSMFAG00000033063	ENSMFAG00000033063	protein_coding	protein_coding
ENSMFAG00000038716	ENSMFAG00000038716	protein_coding	protein_coding
ENSMFAG00000042830	ANKRD13C	protein_coding	protein_coding
ENSMFAG00000043405	SRSF11	protein_coding	protein_coding
ENSMFAG00000028307	LRRC40	protein_coding	protein_coding
ENSMFAG00000017448	RF00017	misc_RNA	smallRNA
ENSMFAG00000031304	LRRC7	protein_coding	protein_coding
ENSMFAG00000014150	RF00017	misc_RNA	smallRNA
ENSMFAG00000003554	ENSMFAG00000003554	protein_coding	protein_coding
ENSMFAG00000036815	ENSMFAG00000036815	protein_coding	protein_coding
ENSMFAG00000036197	DEPDC1	protein_coding	protein_coding
ENSMFAG00000043407	RPE65	protein_coding	protein_coding
ENSMFAG00000030065	WLS	protein_coding	protein_coding
ENSMFAG00000016031	ENSMFAG00000016031	miRNA	smallRNA
ENSMFAG00000023542	ENSMFAG00000023542	protein_coding	protein_coding
ENSMFAG00000024298	RF00066	snRNA	smallRNA
ENSMFAG00000043398	GNG12	protein_coding	protein_coding
ENSMFAG00000043026	GADD45A	protein_coding	protein_coding
ENSMFAG00000036635	SERBP1	protein_coding	protein_coding
ENSMFAG00000044595	IL12RB2	protein_coding	protein_coding
ENSMFAG00000044140	C1orf141	protein_coding	protein_coding
ENSMFAG00000025789	SLC35D1	protein_coding	protein_coding
ENSMFAG00000043942	MIER1	protein_coding	protein_coding
ENSMFAG00000033193	WDR78	protein_coding	protein_coding
ENSMFAG00000044785	TCTEX1D1	protein_coding	protein_coding
ENSMFAG00000045356	SGIP1	protein_coding	protein_coding
ENSMFAG00000000162	PDE4B	protein_coding	protein_coding
ENSMFAG00000001122	LEPR	protein_coding	protein_coding
ENSMFAG00000033874	LEPROT	protein_coding	protein_coding
ENSMFAG00000021467	RF00004	snRNA	smallRNA
ENSMFAG00000044659	DNAJC6	protein_coding	protein_coding
ENSMFAG00000029324	ENSMFAG00000029324	protein_coding	protein_coding
ENSMFAG00000012995	MIR101-1	miRNA	smallRNA
ENSMFAG00000017312	RF00026	snRNA	smallRNA
ENSMFAG00000003493	JAK1	protein_coding	protein_coding
ENSMFAG00000031436	RAVER2	protein_coding	protein_coding
ENSMFAG00000037670	CACHD1	protein_coding	protein_coding
ENSMFAG00000018851	ENSMFAG00000018851	miRNA	smallRNA
ENSMFAG00000024825	UBE2U	protein_coding	protein_coding
ENSMFAG00000041091	ROR1	protein_coding	protein_coding
ENSMFAG00000001765	PGM1	protein_coding	protein_coding
ENSMFAG00000008963	RF00017	misc_RNA	smallRNA
ENSMFAG00000039892	EFCAB7	protein_coding	protein_coding
ENSMFAG00000040062	ITGB3BP	protein_coding	protein_coding
ENSMFAG00000013619	RF00017	misc_RNA	smallRNA
ENSMFAG00000041396	ALG6	protein_coding	protein_coding
ENSMFAG00000012821	ENSMFAG00000012821	miRNA	smallRNA
ENSMFAG00000039187	FOXD3	protein_coding	protein_coding
ENSMFAG00000046940	ENSMFAG00000046940	lincRNA	lincRNA
ENSMFAG00000046791	ENSMFAG00000046791	lincRNA	lincRNA
ENSMFAG00000038279	ATG4C	protein_coding	protein_coding
ENSMFAG00000032390	DOCK7	protein_coding	protein_coding
ENSMFAG00000043530	USP1	protein_coding	protein_coding
ENSMFAG00000032159	KANK4	protein_coding	protein_coding
ENSMFAG00000004561	RF00026	snRNA	smallRNA
ENSMFAG00000004615	ENSMFAG00000004615	miRNA	smallRNA
ENSMFAG00000031887	L1TD1	protein_coding	protein_coding
ENSMFAG00000044826	ENSMFAG00000044826	protein_coding	protein_coding
ENSMFAG00000016579	RF00017	misc_RNA	smallRNA
ENSMFAG00000034621	ENSMFAG00000034621	protein_coding	protein_coding
ENSMFAG00000032579	ENSMFAG00000032579	protein_coding	protein_coding
ENSMFAG00000006572	RF00026	snRNA	smallRNA
ENSMFAG00000006633	RF00026	snRNA	smallRNA
ENSMFAG00000040223	TM2D1	protein_coding	protein_coding
ENSMFAG00000045828	NFIA	protein_coding	protein_coding
ENSMFAG00000046651	ENSMFAG00000046651	lincRNA	lincRNA
ENSMFAG00000044638	C1orf87	protein_coding	protein_coding
ENSMFAG00000003319	CYP2J2	protein_coding	protein_coding
ENSMFAG00000000847	HOOK1	protein_coding	protein_coding
ENSMFAG00000006980	ENSMFAG00000006980	protein_coding	protein_coding
ENSMFAG00000037904	FGGY	protein_coding	protein_coding
ENSMFAG00000003331	ENSMFAG00000003331	protein_coding	protein_coding
ENSMFAG00000023923	ENSMFAG00000023923	pseudogene	pseudogene
ENSMFAG00000002666	MYSM1	protein_coding	protein_coding
ENSMFAG00000008869	TACSTD2	protein_coding	protein_coding
ENSMFAG00000033064	OMA1	protein_coding	protein_coding
ENSMFAG00000044031	DAB1	protein_coding	protein_coding
ENSMFAG00000037279	C8B	protein_coding	protein_coding
ENSMFAG00000003618	FYB2	protein_coding	protein_coding
ENSMFAG00000031683	PRKAA2	protein_coding	protein_coding
ENSMFAG00000026668	ENSMFAG00000026668	protein_coding	protein_coding
ENSMFAG00000004054	USP24	protein_coding	protein_coding
ENSMFAG00000002375	PCSK9	protein_coding	protein_coding
ENSMFAG00000000310	BSND	protein_coding	protein_coding
ENSMFAG00000045765	TMEM61	protein_coding	protein_coding
ENSMFAG00000031598	DHCR24	protein_coding	protein_coding
ENSMFAG00000034660	LEXM	protein_coding	protein_coding
ENSMFAG00000031985	TTC22	protein_coding	protein_coding
ENSMFAG00000041685	TTC4	protein_coding	protein_coding
ENSMFAG00000039841	ENSMFAG00000039841	protein_coding	protein_coding
ENSMFAG00000035370	FAM151A	protein_coding	protein_coding
ENSMFAG00000038001	ACOT11	protein_coding	protein_coding
ENSMFAG00000031124	SSBP3	protein_coding	protein_coding
ENSMFAG00000046281	MRPL37	protein_coding	protein_coding
ENSMFAG00000041747	ENSMFAG00000041747	protein_coding	protein_coding
ENSMFAG00000040975	ENSMFAG00000040975	pseudogene	pseudogene
ENSMFAG00000032500	TCEANC2	protein_coding	protein_coding
ENSMFAG00000039046	ENSMFAG00000039046	protein_coding	protein_coding
ENSMFAG00000033134	TMEM59	protein_coding	protein_coding
ENSMFAG00000028351	ENSMFAG00000028351	protein_coding	protein_coding
ENSMFAG00000032747	LRRC42	protein_coding	protein_coding
ENSMFAG00000000391	HSPB11	protein_coding	protein_coding
ENSMFAG00000034074	DIO1	protein_coding	protein_coding
ENSMFAG00000036304	YIPF1	protein_coding	protein_coding
ENSMFAG00000007847	RF00418	snoRNA	smallRNA
ENSMFAG00000041049	GLIS1	protein_coding	protein_coding
ENSMFAG00000013020	RF00066	snRNA	smallRNA
ENSMFAG00000040855	DMRTB1	protein_coding	protein_coding
ENSMFAG00000031018	LRP8	protein_coding	protein_coding
ENSMFAG00000015963	ENSMFAG00000015963	protein_coding	protein_coding
ENSMFAG00000032145	MAGOH	protein_coding	protein_coding
ENSMFAG00000034166	CZIB	protein_coding	protein_coding
ENSMFAG00000028355	ENSMFAG00000028355	protein_coding	protein_coding
ENSMFAG00000040882	CPT2	protein_coding	protein_coding
ENSMFAG00000041399	SLC1A7	protein_coding	protein_coding
ENSMFAG00000002251	PODN	protein_coding	protein_coding
ENSMFAG00000039858	SCP2	protein_coding	protein_coding
ENSMFAG00000008586	ENSMFAG00000008586	miRNA	smallRNA
ENSMFAG00000042423	ECHDC2	protein_coding	protein_coding
ENSMFAG00000046237	ZYG11A	protein_coding	protein_coding
ENSMFAG00000045405	ZYG11B	protein_coding	protein_coding
ENSMFAG00000024315	RF00015	snRNA	smallRNA
ENSMFAG00000044482	SHISAL2A	protein_coding	protein_coding
ENSMFAG00000041996	GPX7	protein_coding	protein_coding
ENSMFAG00000011842	TUT4	protein_coding	protein_coding
ENSMFAG00000039449	PRPF38A	protein_coding	protein_coding
ENSMFAG00000040756	ORC1	protein_coding	protein_coding
ENSMFAG00000030523	CC2D1B	protein_coding	protein_coding
ENSMFAG00000040167	ZFYVE9	protein_coding	protein_coding
ENSMFAG00000040295	ENSMFAG00000040295	protein_coding	protein_coding
ENSMFAG00000030970	ENSMFAG00000030970	protein_coding	protein_coding
ENSMFAG00000023178	RF00017	misc_RNA	smallRNA
ENSMFAG00000046175	BTF3L4	protein_coding	protein_coding
ENSMFAG00000036728	TXNDC12	protein_coding	protein_coding
ENSMFAG00000040281	RAB3B	protein_coding	protein_coding
ENSMFAG00000042204	ENSMFAG00000042204	pseudogene	pseudogene
ENSMFAG00000036148	NRDC	protein_coding	protein_coding
ENSMFAG00000013904	MIR761	miRNA	smallRNA
ENSMFAG00000043512	OSBPL9	protein_coding	protein_coding
ENSMFAG00000044060	EPS15	protein_coding	protein_coding
ENSMFAG00000038258	ENSMFAG00000038258	protein_coding	protein_coding
ENSMFAG00000037823	TTC39A	protein_coding	protein_coding
ENSMFAG00000003664	RNF11	protein_coding	protein_coding
ENSMFAG00000007659	RF01210	snoRNA	smallRNA
ENSMFAG00000003545	ENSMFAG00000003545	protein_coding	protein_coding
ENSMFAG00000000049	C1orf185	protein_coding	protein_coding
ENSMFAG00000037217	ENSMFAG00000037217	miRNA	smallRNA
ENSMFAG00000024172	CDKN2C	protein_coding	protein_coding
ENSMFAG00000031563	FAF1	protein_coding	protein_coding
ENSMFAG00000004151	RF00019	misc_RNA	smallRNA
ENSMFAG00000039805	DMRTA2	protein_coding	protein_coding
ENSMFAG00000020472	ENSMFAG00000020472	protein_coding	protein_coding
ENSMFAG00000039866	ELAVL4	protein_coding	protein_coding
ENSMFAG00000032630	AGBL4	protein_coding	protein_coding
ENSMFAG00000030500	ENSMFAG00000030500	protein_coding	protein_coding
ENSMFAG00000032787	BEND5	protein_coding	protein_coding
ENSMFAG00000033921	SPATA6	protein_coding	protein_coding
ENSMFAG00000046466	ENSMFAG00000046466	lincRNA	lincRNA
ENSMFAG00000003658	ENSMFAG00000003658	protein_coding	protein_coding
ENSMFAG00000003902	TRABD2B	protein_coding	protein_coding
ENSMFAG00000031894	FOXD2	protein_coding	protein_coding
ENSMFAG00000035854	ENSMFAG00000035854	protein_coding	protein_coding
ENSMFAG00000024408	STIL	protein_coding	protein_coding
ENSMFAG00000044064	TAL1	protein_coding	protein_coding
ENSMFAG00000002324	PDZK1IP1	protein_coding	protein_coding
ENSMFAG00000043392	ENSMFAG00000043392	protein_coding	protein_coding
ENSMFAG00000000631	CYP4X1	protein_coding	protein_coding
ENSMFAG00000032544	CYP4A11	protein_coding	protein_coding
ENSMFAG00000031207	CYP4B1	protein_coding	protein_coding
ENSMFAG00000038571	ENSMFAG00000038571	protein_coding	protein_coding
ENSMFAG00000039763	TEX38	protein_coding	protein_coding
ENSMFAG00000040553	ATPAF1	protein_coding	protein_coding
ENSMFAG00000032003	MOB3C	protein_coding	protein_coding
ENSMFAG00000026976	MKNK1	protein_coding	protein_coding
ENSMFAG00000045471	KNCN	protein_coding	protein_coding
ENSMFAG00000016019	ENSMFAG00000016019	protein_coding	protein_coding
ENSMFAG00000026568	DMBX1	protein_coding	protein_coding
ENSMFAG00000046153	FAAH	protein_coding	protein_coding
ENSMFAG00000036603	NSUN4	protein_coding	protein_coding
ENSMFAG00000045532	ENSMFAG00000045532	pseudogene	pseudogene
ENSMFAG00000003416	ENSMFAG00000003416	protein_coding	protein_coding
ENSMFAG00000039635	LRRC41	protein_coding	protein_coding
ENSMFAG00000031241	RAD54L	protein_coding	protein_coding
ENSMFAG00000036741	LURAP1	protein_coding	protein_coding
ENSMFAG00000000070	POMGNT1	protein_coding	protein_coding
ENSMFAG00000042909	TSPAN1	protein_coding	protein_coding
ENSMFAG00000033868	PIK3R3	protein_coding	protein_coding
ENSMFAG00000032736	MAST2	protein_coding	protein_coding
ENSMFAG00000043099	IPP	protein_coding	protein_coding
ENSMFAG00000000895	ENSMFAG00000000895	protein_coding	protein_coding
ENSMFAG00000038278	GPBP1L1	protein_coding	protein_coding
ENSMFAG00000000878	CCDC17	protein_coding	protein_coding
ENSMFAG00000043112	NASP	protein_coding	protein_coding
ENSMFAG00000044590	ENSMFAG00000044590	protein_coding	protein_coding
ENSMFAG00000029387	PRDX1	protein_coding	protein_coding
ENSMFAG00000045813	MMACHC	protein_coding	protein_coding
ENSMFAG00000038654	CCDC163	protein_coding	protein_coding
ENSMFAG00000042816	TESK2	protein_coding	protein_coding
ENSMFAG00000042312	TOE1	protein_coding	protein_coding
ENSMFAG00000026331	MUTYH	protein_coding	protein_coding
ENSMFAG00000030815	HPDL	protein_coding	protein_coding
ENSMFAG00000002575	ZSWIM5	protein_coding	protein_coding
ENSMFAG00000032524	UROD	protein_coding	protein_coding
ENSMFAG00000032447	HECTD3	protein_coding	protein_coding
ENSMFAG00000035339	EIF2B3	protein_coding	protein_coding
ENSMFAG00000036632	PTCH2	protein_coding	protein_coding
ENSMFAG00000033183	BTBD19	protein_coding	protein_coding
ENSMFAG00000039359	PLK3	protein_coding	protein_coding
ENSMFAG00000024339	BEST4	protein_coding	protein_coding
ENSMFAG00000036789	RPS8	protein_coding	protein_coding
ENSMFAG00000006503	RF00218	snoRNA	smallRNA
ENSMFAG00000043842	KIF2C	protein_coding	protein_coding
ENSMFAG00000010285	RF00020	snRNA	smallRNA
ENSMFAG00000040974	ARMH1	protein_coding	protein_coding
ENSMFAG00000009580	RF00020	snRNA	smallRNA
ENSMFAG00000036823	TMEM53	protein_coding	protein_coding
ENSMFAG00000040181	RNF220	protein_coding	protein_coding
ENSMFAG00000044436	ERI3	protein_coding	protein_coding
ENSMFAG00000030571	DMAP1	protein_coding	protein_coding
ENSMFAG00000000702	SLC6A9	protein_coding	protein_coding
ENSMFAG00000026265	CCDC24	protein_coding	protein_coding
ENSMFAG00000042908	B4GALT2	protein_coding	protein_coding
ENSMFAG00000045547	ATP6V0B	protein_coding	protein_coding
ENSMFAG00000029866	DPH2	protein_coding	protein_coding
ENSMFAG00000032846	IPO13	protein_coding	protein_coding
ENSMFAG00000037537	ARTN	protein_coding	protein_coding
ENSMFAG00000038821	ST3GAL3	protein_coding	protein_coding
ENSMFAG00000037557	ENSMFAG00000037557	protein_coding	protein_coding
ENSMFAG00000004859	RF00026	snRNA	smallRNA
ENSMFAG00000038669	ENSMFAG00000038669	protein_coding	protein_coding
ENSMFAG00000036907	PTPRF	protein_coding	protein_coding
ENSMFAG00000043348	HYI	protein_coding	protein_coding
ENSMFAG00000002743	SZT2	protein_coding	protein_coding
ENSMFAG00000003387	MED8	protein_coding	protein_coding
ENSMFAG00000001542	CDC20	protein_coding	protein_coding
ENSMFAG00000042006	ELOVL1	protein_coding	protein_coding
ENSMFAG00000015202	MPL	protein_coding	protein_coding
ENSMFAG00000002847	TIE1	protein_coding	protein_coding
ENSMFAG00000003586	C1orf210	protein_coding	protein_coding
ENSMFAG00000018790	TMEM125	protein_coding	protein_coding
ENSMFAG00000040741	CFAP57	protein_coding	protein_coding
ENSMFAG00000037826	EBNA1BP2	protein_coding	protein_coding
ENSMFAG00000032517	FAM183A	protein_coding	protein_coding
ENSMFAG00000034851	RF00026	snRNA	smallRNA
ENSMFAG00000031833	SLC2A1	protein_coding	protein_coding
ENSMFAG00000043996	ENSMFAG00000043996	protein_coding	protein_coding
ENSMFAG00000002872	ZNF691	protein_coding	protein_coding
ENSMFAG00000025183	ERMAP	protein_coding	protein_coding
ENSMFAG00000040103	SVBP	protein_coding	protein_coding
ENSMFAG00000032404	ENSMFAG00000032404	protein_coding	protein_coding
ENSMFAG00000040274	TMEM269	protein_coding	protein_coding
ENSMFAG00000034667	C1orf50	protein_coding	protein_coding
ENSMFAG00000042833	P3H1	protein_coding	protein_coding
ENSMFAG00000019445	CLDN19	protein_coding	protein_coding
ENSMFAG00000040529	YBX1	protein_coding	protein_coding
ENSMFAG00000034307	PPIH	protein_coding	protein_coding
ENSMFAG00000038143	CCDC30	protein_coding	protein_coding
ENSMFAG00000001908	ENSMFAG00000001908	protein_coding	protein_coding
ENSMFAG00000008364	RF00026	snRNA	smallRNA
ENSMFAG00000040979	PPCS	protein_coding	protein_coding
ENSMFAG00000002741	ZMYND12	protein_coding	protein_coding
ENSMFAG00000044165	RIMKLA	protein_coding	protein_coding
ENSMFAG00000034559	FOXJ3	protein_coding	protein_coding
ENSMFAG00000031471	GUCA2A	protein_coding	protein_coding
ENSMFAG00000042427	ENSMFAG00000042427	protein_coding	protein_coding
ENSMFAG00000041340	HIVEP3	protein_coding	protein_coding
ENSMFAG00000036352	EDN2	protein_coding	protein_coding
ENSMFAG00000032820	FOXO6	protein_coding	protein_coding
ENSMFAG00000036779	SCMH1	protein_coding	protein_coding
ENSMFAG00000041721	SLFNL1	protein_coding	protein_coding
ENSMFAG00000039379	CTPS1	protein_coding	protein_coding
ENSMFAG00000028126	ENSMFAG00000028126	protein_coding	protein_coding
ENSMFAG00000034264	KCNQ4	protein_coding	protein_coding
ENSMFAG00000009279	RF00017	misc_RNA	smallRNA
ENSMFAG00000033858	NFYC	protein_coding	protein_coding
ENSMFAG00000017252	MIR30C1	miRNA	smallRNA
ENSMFAG00000011650	MIR30E	miRNA	smallRNA
ENSMFAG00000036770	RIMS3	protein_coding	protein_coding
ENSMFAG00000034274	ENSMFAG00000034274	protein_coding	protein_coding
ENSMFAG00000000321	ZNF684	protein_coding	protein_coding
ENSMFAG00000008984	EXO5	protein_coding	protein_coding
ENSMFAG00000038294	ZFP69	protein_coding	protein_coding
ENSMFAG00000043765	ZFP69B	protein_coding	protein_coding
ENSMFAG00000044100	SMAP2	protein_coding	protein_coding
ENSMFAG00000028569	COL9A2	protein_coding	protein_coding
ENSMFAG00000044167	ZMPSTE24	protein_coding	protein_coding
ENSMFAG00000037180	ENSMFAG00000037180	protein_coding	protein_coding
ENSMFAG00000038683	TMCO2	protein_coding	protein_coding
ENSMFAG00000001299	RLF	protein_coding	protein_coding
ENSMFAG00000005939	RF00019	misc_RNA	smallRNA
ENSMFAG00000008707	RF00026	snRNA	smallRNA
ENSMFAG00000029038	PPT1	protein_coding	protein_coding
ENSMFAG00000036663	CAP1	protein_coding	protein_coding
ENSMFAG00000003330	MFSD2A	protein_coding	protein_coding
ENSMFAG00000029625	MYCL	protein_coding	protein_coding
ENSMFAG00000001316	TRIT1	protein_coding	protein_coding
ENSMFAG00000006562	RF00019	misc_RNA	smallRNA
ENSMFAG00000041908	ENSMFAG00000041908	protein_coding	protein_coding
ENSMFAG00000031586	ENSMFAG00000031586	pseudogene	pseudogene
ENSMFAG00000002082	PPIE	protein_coding	protein_coding
ENSMFAG00000017867	ENSMFAG00000017867	protein_coding	protein_coding
ENSMFAG00000033968	HPCAL4	protein_coding	protein_coding
ENSMFAG00000003629	NT5C1A	protein_coding	protein_coding
ENSMFAG00000045585	HEYL	protein_coding	protein_coding
ENSMFAG00000041481	PABPC4	protein_coding	protein_coding
ENSMFAG00000027888	RF00431	snoRNA	smallRNA
ENSMFAG00000031034	ENSMFAG00000031034	protein_coding	protein_coding
ENSMFAG00000002753	ENSMFAG00000002753	protein_coding	protein_coding
ENSMFAG00000036050	MACF1	protein_coding	protein_coding
ENSMFAG00000041352	ENSMFAG00000041352	pseudogene	pseudogene
ENSMFAG00000008401	RF00001	rRNA	smallRNA
ENSMFAG00000027526	NDUFS5	protein_coding	protein_coding
ENSMFAG00000038417	AKIRIN1	protein_coding	protein_coding
ENSMFAG00000033099	RHBDL2	protein_coding	protein_coding
ENSMFAG00000011275	RF00026	snRNA	smallRNA
ENSMFAG00000028859	GJA9	protein_coding	protein_coding
ENSMFAG00000000169	ENSMFAG00000000169	protein_coding	protein_coding
ENSMFAG00000029254	ENSMFAG00000029254	protein_coding	protein_coding
ENSMFAG00000032228	RRAGC	protein_coding	protein_coding
ENSMFAG00000039267	ENSMFAG00000039267	protein_coding	protein_coding
ENSMFAG00000046776	ENSMFAG00000046776	lincRNA	lincRNA
ENSMFAG00000046896	ENSMFAG00000046896	lincRNA	lincRNA
ENSMFAG00000000875	FHL3	protein_coding	protein_coding
ENSMFAG00000030442	UTP11	protein_coding	protein_coding
ENSMFAG00000043047	SF3A3	protein_coding	protein_coding
ENSMFAG00000034447	INPP5B	protein_coding	protein_coding
ENSMFAG00000002419	MTF1	protein_coding	protein_coding
ENSMFAG00000003611	C1orf122	protein_coding	protein_coding
ENSMFAG00000003487	YRDC	protein_coding	protein_coding
ENSMFAG00000003403	MANEAL	protein_coding	protein_coding
ENSMFAG00000041787	ENSMFAG00000041787	protein_coding	protein_coding
ENSMFAG00000043851	RSPO1	protein_coding	protein_coding
ENSMFAG00000039033	GNL2	protein_coding	protein_coding
ENSMFAG00000038046	DNALI1	protein_coding	protein_coding
ENSMFAG00000044712	SNIP1	protein_coding	protein_coding
ENSMFAG00000040288	MEAF6	protein_coding	protein_coding
ENSMFAG00000005987	ENSMFAG00000005987	miRNA	smallRNA
ENSMFAG00000032647	ZC3H12A	protein_coding	protein_coding
ENSMFAG00000020219	RF00001	rRNA	smallRNA
ENSMFAG00000002477	GRIK3	protein_coding	protein_coding
ENSMFAG00000032558	CSF3R	protein_coding	protein_coding
ENSMFAG00000038082	MRPS15	protein_coding	protein_coding
ENSMFAG00000043477	OSCP1	protein_coding	protein_coding
ENSMFAG00000012350	RF00092	snoRNA	smallRNA
ENSMFAG00000009115	LSM10	protein_coding	protein_coding
ENSMFAG00000000703	STK40	protein_coding	protein_coding
ENSMFAG00000040525	EVA1B	protein_coding	protein_coding
ENSMFAG00000036528	SH3D21	protein_coding	protein_coding
ENSMFAG00000040144	THRAP3	protein_coding	protein_coding
ENSMFAG00000035979	MAP7D1	protein_coding	protein_coding
ENSMFAG00000038169	TRAPPC3	protein_coding	protein_coding
ENSMFAG00000036195	COL8A2	protein_coding	protein_coding
ENSMFAG00000034318	ADPRHL2	protein_coding	protein_coding
ENSMFAG00000003542	TEKT2	protein_coding	protein_coding
ENSMFAG00000004521	ENSMFAG00000004521	protein_coding	protein_coding
ENSMFAG00000035610	AGO3	protein_coding	protein_coding
ENSMFAG00000002846	AGO1	protein_coding	protein_coding
ENSMFAG00000035543	AGO4	protein_coding	protein_coding
ENSMFAG00000021652	CLSPN	protein_coding	protein_coding
ENSMFAG00000005466	C1orf216	protein_coding	protein_coding
ENSMFAG00000002319	PSMB2	protein_coding	protein_coding
ENSMFAG00000036191	TFAP2E	protein_coding	protein_coding
ENSMFAG00000038902	NCDN	protein_coding	protein_coding
ENSMFAG00000003546	KIAA0319L	protein_coding	protein_coding
ENSMFAG00000014088	RF00019	misc_RNA	smallRNA
ENSMFAG00000032709	ZMYM4	protein_coding	protein_coding
ENSMFAG00000015716	RF00091	snoRNA	smallRNA
ENSMFAG00000000797	SFPQ	protein_coding	protein_coding
ENSMFAG00000003436	ZMYM1	protein_coding	protein_coding
ENSMFAG00000031368	ZMYM6	protein_coding	protein_coding
ENSMFAG00000038152	TMEM35B	protein_coding	protein_coding
ENSMFAG00000036305	ENSMFAG00000036305	protein_coding	protein_coding
ENSMFAG00000038442	DLGAP3	protein_coding	protein_coding
ENSMFAG00000004488	ENSMFAG00000004488	protein_coding	protein_coding
ENSMFAG00000030078	SMIM12	protein_coding	protein_coding
ENSMFAG00000030085	ENSMFAG00000030085	protein_coding	protein_coding
ENSMFAG00000041783	ENSMFAG00000041783	pseudogene	pseudogene
ENSMFAG00000004700	GJB5	protein_coding	protein_coding
ENSMFAG00000000568	C1orf94	protein_coding	protein_coding
ENSMFAG00000043403	CSMD2	protein_coding	protein_coding
ENSMFAG00000042799	ZSCAN20	protein_coding	protein_coding
ENSMFAG00000035555	PHC2	protein_coding	protein_coding
ENSMFAG00000008906	RF00100	misc_RNA	smallRNA
ENSMFAG00000011359	ENSMFAG00000011359	miRNA	smallRNA
ENSMFAG00000033203	A3GALT2	protein_coding	protein_coding
ENSMFAG00000045133	ZNF362	protein_coding	protein_coding
ENSMFAG00000030374	TRIM62	protein_coding	protein_coding
ENSMFAG00000032478	AZIN2	protein_coding	protein_coding
ENSMFAG00000045877	ENSMFAG00000045877	protein_coding	protein_coding
ENSMFAG00000011995	RF00017	misc_RNA	smallRNA
ENSMFAG00000044944	RNF19B	protein_coding	protein_coding
ENSMFAG00000001257	TMEM54	protein_coding	protein_coding
ENSMFAG00000034246	HPCA	protein_coding	protein_coding
ENSMFAG00000033251	FNDC5	protein_coding	protein_coding
ENSMFAG00000040750	S100PBP	protein_coding	protein_coding
ENSMFAG00000040933	YARS	protein_coding	protein_coding
ENSMFAG00000033441	KIAA1522	protein_coding	protein_coding
ENSMFAG00000042467	SYNC	protein_coding	protein_coding
ENSMFAG00000039274	RBBP4	protein_coding	protein_coding
ENSMFAG00000033163	ZBTB8OS	protein_coding	protein_coding
ENSMFAG00000004943	ENSMFAG00000004943	miRNA	smallRNA
ENSMFAG00000033145	ZBTB8A	protein_coding	protein_coding
ENSMFAG00000037573	ENSMFAG00000037573	protein_coding	protein_coding
ENSMFAG00000042990	BSDC1	protein_coding	protein_coding
ENSMFAG00000043194	TSSK3	protein_coding	protein_coding
ENSMFAG00000040589	FAM229A	protein_coding	protein_coding
ENSMFAG00000019212	MARCKSL1	protein_coding	protein_coding
ENSMFAG00000001093	HDAC1	protein_coding	protein_coding
ENSMFAG00000001514	ENSMFAG00000001514	protein_coding	protein_coding
ENSMFAG00000036350	FAM167B	protein_coding	protein_coding
ENSMFAG00000046864	ENSMFAG00000046864	lincRNA	lincRNA
ENSMFAG00000043566	EIF3I	protein_coding	protein_coding
ENSMFAG00000044797	TMEM234	protein_coding	protein_coding
ENSMFAG00000045797	DCDC2B	protein_coding	protein_coding
ENSMFAG00000041971	IQCC	protein_coding	protein_coding
ENSMFAG00000031708	CCDC28B	protein_coding	protein_coding
ENSMFAG00000041015	TXLNA	protein_coding	protein_coding
ENSMFAG00000000429	KPNA6	protein_coding	protein_coding
ENSMFAG00000036558	TMEM39B	protein_coding	protein_coding
ENSMFAG00000001194	KHDRBS1	protein_coding	protein_coding
ENSMFAG00000038041	PTP4A2	protein_coding	protein_coding
ENSMFAG00000030849	SPOCD1	protein_coding	protein_coding
ENSMFAG00000028460	ADGRB2	protein_coding	protein_coding
ENSMFAG00000010382	ENSMFAG00000010382	miRNA	smallRNA
ENSMFAG00000042878	COL16A1	protein_coding	protein_coding
ENSMFAG00000030472	ENSMFAG00000030472	protein_coding	protein_coding
ENSMFAG00000044224	HCRTR1	protein_coding	protein_coding
ENSMFAG00000033663	ENSMFAG00000033663	pseudogene	pseudogene
ENSMFAG00000001721	TINAGL1	protein_coding	protein_coding
ENSMFAG00000042146	SERINC2	protein_coding	protein_coding
ENSMFAG00000031211	FABP3	protein_coding	protein_coding
ENSMFAG00000039045	ZCCHC17	protein_coding	protein_coding
ENSMFAG00000031418	SNRNP40	protein_coding	protein_coding
ENSMFAG00000034467	ENSMFAG00000034467	protein_coding	protein_coding
ENSMFAG00000036574	NKAIN1	protein_coding	protein_coding
ENSMFAG00000010291	PUM1	protein_coding	protein_coding
ENSMFAG00000020689	RF00188	snoRNA	smallRNA
ENSMFAG00000045826	SDC3	protein_coding	protein_coding
ENSMFAG00000010006	RF00100	misc_RNA	smallRNA
ENSMFAG00000022085	LAPTM5	protein_coding	protein_coding
ENSMFAG00000031992	MATN1	protein_coding	protein_coding
ENSMFAG00000001608	PTPRU	protein_coding	protein_coding
ENSMFAG00000000155	MECR	protein_coding	protein_coding
ENSMFAG00000041784	SRSF4	protein_coding	protein_coding
ENSMFAG00000038738	TMEM200B	protein_coding	protein_coding
ENSMFAG00000046344	EPB41	protein_coding	protein_coding
ENSMFAG00000010064	RF00019	misc_RNA	smallRNA
ENSMFAG00000034678	OPRD1	protein_coding	protein_coding
ENSMFAG00000026128	YTHDF2	protein_coding	protein_coding
ENSMFAG00000031717	GMEB1	protein_coding	protein_coding
ENSMFAG00000017106	RF00422	scaRNA	smallRNA
ENSMFAG00000011560	RF00548	snRNA	smallRNA
ENSMFAG00000041370	TAF12	protein_coding	protein_coding
ENSMFAG00000036076	RAB42	protein_coding	protein_coding
ENSMFAG00000021821	RF00190	snoRNA	smallRNA
ENSMFAG00000004531	RF00405	snoRNA	smallRNA
ENSMFAG00000004284	RF00420	snoRNA	smallRNA
ENSMFAG00000030141	RF00608	snoRNA	smallRNA
ENSMFAG00000043751	TRNAU1AP	protein_coding	protein_coding
ENSMFAG00000031245	ENSMFAG00000031245	protein_coding	protein_coding
ENSMFAG00000039145	ENSMFAG00000039145	protein_coding	protein_coding
ENSMFAG00000012208	RF00045	snoRNA	smallRNA
ENSMFAG00000012239	RF00045	snoRNA	smallRNA
ENSMFAG00000040093	PHACTR4	protein_coding	protein_coding
ENSMFAG00000015264	RF00619	snRNA	smallRNA
ENSMFAG00000044190	ENSMFAG00000044190	protein_coding	protein_coding
ENSMFAG00000038899	MED18	protein_coding	protein_coding
ENSMFAG00000043063	SESN2	protein_coding	protein_coding
ENSMFAG00000037657	ATP5IF1	protein_coding	protein_coding
ENSMFAG00000040941	ENSMFAG00000040941	protein_coding	protein_coding
ENSMFAG00000030292	PTAFR	protein_coding	protein_coding
ENSMFAG00000040795	ENSMFAG00000040795	protein_coding	protein_coding
ENSMFAG00000045224	EYA3	protein_coding	protein_coding
ENSMFAG00000016403	RF00017	misc_RNA	smallRNA
ENSMFAG00000037317	XKR8	protein_coding	protein_coding
ENSMFAG00000044059	SMPDL3B	protein_coding	protein_coding
ENSMFAG00000022522	RPA2	protein_coding	protein_coding
ENSMFAG00000030730	THEMIS2	protein_coding	protein_coding
ENSMFAG00000001557	PPP1R8	protein_coding	protein_coding
ENSMFAG00000020608	RF00553	scaRNA	smallRNA
ENSMFAG00000003645	STX12	protein_coding	protein_coding
ENSMFAG00000006722	FAM76A	protein_coding	protein_coding
ENSMFAG00000032938	ENSMFAG00000032938	protein_coding	protein_coding
ENSMFAG00000034666	IFI6	protein_coding	protein_coding
ENSMFAG00000037860	FGR	protein_coding	protein_coding
ENSMFAG00000004617	AHDC1	protein_coding	protein_coding
ENSMFAG00000001141	WASF2	protein_coding	protein_coding
ENSMFAG00000009121	ENSMFAG00000009121	miRNA	smallRNA
ENSMFAG00000026566	GPR3	protein_coding	protein_coding
ENSMFAG00000032742	CD164L2	protein_coding	protein_coding
ENSMFAG00000000683	FCN3	protein_coding	protein_coding
ENSMFAG00000039505	MAP3K6	protein_coding	protein_coding
ENSMFAG00000002518	SYTL1	protein_coding	protein_coding
ENSMFAG00000003393	TMEM222	protein_coding	protein_coding
ENSMFAG00000004974	RF00026	snRNA	smallRNA
ENSMFAG00000040733	WDTC1	protein_coding	protein_coding
ENSMFAG00000037876	SLC9A1	protein_coding	protein_coding
ENSMFAG00000046524	ENSMFAG00000046524	lincRNA	lincRNA
ENSMFAG00000003756	TENT5B	protein_coding	protein_coding
ENSMFAG00000030350	TRNP1	protein_coding	protein_coding
ENSMFAG00000042338	KDF1	protein_coding	protein_coding
ENSMFAG00000035581	ENSMFAG00000035581	protein_coding	protein_coding
ENSMFAG00000030918	GPATCH3	protein_coding	protein_coding
ENSMFAG00000036999	GPN2	protein_coding	protein_coding
ENSMFAG00000017885	SFN	protein_coding	protein_coding
ENSMFAG00000030748	ZDHHC18	protein_coding	protein_coding
ENSMFAG00000008655	RF00017	misc_RNA	smallRNA
ENSMFAG00000003929	PIGV	protein_coding	protein_coding
ENSMFAG00000032392	ARID1A	protein_coding	protein_coding
ENSMFAG00000044982	RPS6KA1	protein_coding	protein_coding
ENSMFAG00000018633	ENSMFAG00000018633	miRNA	smallRNA
ENSMFAG00000033901	DHDDS	protein_coding	protein_coding
ENSMFAG00000041189	ENSMFAG00000041189	protein_coding	protein_coding
ENSMFAG00000037808	LIN28A	protein_coding	protein_coding
ENSMFAG00000002715	ZNF683	protein_coding	protein_coding
ENSMFAG00000039671	ENSMFAG00000039671	protein_coding	protein_coding
ENSMFAG00000041646	CD52	protein_coding	protein_coding
ENSMFAG00000002490	UBXN11	protein_coding	protein_coding
ENSMFAG00000031063	SH3BGRL3	protein_coding	protein_coding
ENSMFAG00000045288	CEP85	protein_coding	protein_coding
ENSMFAG00000037726	CATSPER4	protein_coding	protein_coding
ENSMFAG00000031901	CNKSR1	protein_coding	protein_coding
ENSMFAG00000044001	ENSMFAG00000044001	protein_coding	protein_coding
ENSMFAG00000029470	FAM110D	protein_coding	protein_coding
ENSMFAG00000044260	PDIK1L	protein_coding	protein_coding
ENSMFAG00000045055	ENSMFAG00000045055	protein_coding	protein_coding
ENSMFAG00000031920	TRIM63	protein_coding	protein_coding
ENSMFAG00000003156	SLC30A2	protein_coding	protein_coding
ENSMFAG00000031631	EXTL1	protein_coding	protein_coding
ENSMFAG00000037812	PAFAH2	protein_coding	protein_coding
ENSMFAG00000006279	ENSMFAG00000006279	miRNA	smallRNA
ENSMFAG00000041588	STMN1	protein_coding	protein_coding
ENSMFAG00000029286	PAQR7	protein_coding	protein_coding
ENSMFAG00000041647	AUNIP	protein_coding	protein_coding
ENSMFAG00000037554	MTFR1L	protein_coding	protein_coding
ENSMFAG00000036435	SELENON	protein_coding	protein_coding
ENSMFAG00000034191	MAN1C1	protein_coding	protein_coding
ENSMFAG00000035460	MACO1	protein_coding	protein_coding
ENSMFAG00000042317	ENSMFAG00000042317	protein_coding	protein_coding
ENSMFAG00000033857	TMEM50A	protein_coding	protein_coding
ENSMFAG00000003728	RSRP1	protein_coding	protein_coding
ENSMFAG00000041831	SYF2	protein_coding	protein_coding
ENSMFAG00000031725	RUNX3	protein_coding	protein_coding
ENSMFAG00000038789	CLIC4	protein_coding	protein_coding
ENSMFAG00000025726	SRRM1	protein_coding	protein_coding
ENSMFAG00000037892	NCMAP	protein_coding	protein_coding
ENSMFAG00000032259	RCAN3	protein_coding	protein_coding
ENSMFAG00000002140	NIPAL3	protein_coding	protein_coding
ENSMFAG00000038760	STPG1	protein_coding	protein_coding
ENSMFAG00000042460	GRHL3	protein_coding	protein_coding
ENSMFAG00000028187	ENSMFAG00000028187	protein_coding	protein_coding
ENSMFAG00000028211	ENSMFAG00000028211	protein_coding	protein_coding
ENSMFAG00000002613	IFNLR1	protein_coding	protein_coding
ENSMFAG00000000068	IL22RA1	protein_coding	protein_coding
ENSMFAG00000035620	MYOM3	protein_coding	protein_coding
ENSMFAG00000046011	SRSF10	protein_coding	protein_coding
ENSMFAG00000041681	PNRC2	protein_coding	protein_coding
ENSMFAG00000040072	ENSMFAG00000040072	protein_coding	protein_coding
ENSMFAG00000009512	CNR2	protein_coding	protein_coding
ENSMFAG00000001050	FUCA1	protein_coding	protein_coding
ENSMFAG00000001549	HMGCL	protein_coding	protein_coding
ENSMFAG00000001926	GALE	protein_coding	protein_coding
ENSMFAG00000033593	LYPLA2	protein_coding	protein_coding
ENSMFAG00000002599	PITHD1	protein_coding	protein_coding
ENSMFAG00000032306	ELOA	protein_coding	protein_coding
ENSMFAG00000014177	RF00017	misc_RNA	smallRNA
ENSMFAG00000017384	ENSMFAG00000017384	protein_coding	protein_coding
ENSMFAG00000000148	ENSMFAG00000000148	protein_coding	protein_coding
ENSMFAG00000046535	ENSMFAG00000046535	lincRNA	lincRNA
ENSMFAG00000041663	ID3	protein_coding	protein_coding
ENSMFAG00000032163	E2F2	protein_coding	protein_coding
ENSMFAG00000038006	ASAP3	protein_coding	protein_coding
ENSMFAG00000044184	TCEA3	protein_coding	protein_coding
ENSMFAG00000040454	ZNF436	protein_coding	protein_coding
ENSMFAG00000010332	RF00019	misc_RNA	smallRNA
ENSMFAG00000039737	HNRNPR	protein_coding	protein_coding
ENSMFAG00000004718	RF00026	snRNA	smallRNA
ENSMFAG00000029390	HTR1D	protein_coding	protein_coding
ENSMFAG00000038318	LUZP1	protein_coding	protein_coding
ENSMFAG00000037505	KDM1A	protein_coding	protein_coding
ENSMFAG00000041849	TEX46	protein_coding	protein_coding
ENSMFAG00000032421	LACTBL1	protein_coding	protein_coding
ENSMFAG00000003479	ENSMFAG00000003479	protein_coding	protein_coding
ENSMFAG00000038952	ENSMFAG00000038952	miRNA	smallRNA
ENSMFAG00000010132	ENSMFAG00000010132	miRNA	smallRNA
ENSMFAG00000014842	ENSMFAG00000014842	miRNA	smallRNA
ENSMFAG00000038651	C1QB	protein_coding	protein_coding
ENSMFAG00000038771	C1QC	protein_coding	protein_coding
ENSMFAG00000037955	C1QA	protein_coding	protein_coding
ENSMFAG00000037600	EPHA8	protein_coding	protein_coding
ENSMFAG00000043032	ZBTB40	protein_coding	protein_coding
ENSMFAG00000036436	ENSMFAG00000036436	protein_coding	protein_coding
ENSMFAG00000047083	ENSMFAG00000047083	lincRNA	lincRNA
ENSMFAG00000045973	WNT4	protein_coding	protein_coding
ENSMFAG00000032516	CDC42	protein_coding	protein_coding
ENSMFAG00000030725	HSPG2	protein_coding	protein_coding
ENSMFAG00000043285	LDLRAD2	protein_coding	protein_coding
ENSMFAG00000039193	USP48	protein_coding	protein_coding
ENSMFAG00000001962	RAP1GAP	protein_coding	protein_coding
ENSMFAG00000039118	ALPL	protein_coding	protein_coding
ENSMFAG00000043330	ENSMFAG00000043330	protein_coding	protein_coding
ENSMFAG00000043294	ECE1	protein_coding	protein_coding
ENSMFAG00000033446	EIF4G3	protein_coding	protein_coding
ENSMFAG00000013167	ENSMFAG00000013167	miRNA	smallRNA
ENSMFAG00000039770	HP1BP3	protein_coding	protein_coding
ENSMFAG00000038100	SH2D5	protein_coding	protein_coding
ENSMFAG00000043993	KIF17	protein_coding	protein_coding
ENSMFAG00000046185	DDOST	protein_coding	protein_coding
ENSMFAG00000025542	PINK1	protein_coding	protein_coding
ENSMFAG00000000090	CDA	protein_coding	protein_coding
ENSMFAG00000044935	ENSMFAG00000044935	protein_coding	protein_coding
ENSMFAG00000034509	MUL1	protein_coding	protein_coding
ENSMFAG00000041772	CAMK2N1	protein_coding	protein_coding
ENSMFAG00000031936	VWA5B1	protein_coding	protein_coding
ENSMFAG00000038767	ENSMFAG00000038767	pseudogene	pseudogene
ENSMFAG00000045153	PLA2G2C	protein_coding	protein_coding
ENSMFAG00000039939	PLA2G2F	protein_coding	protein_coding
ENSMFAG00000037199	PLA2G2D	protein_coding	protein_coding
ENSMFAG00000033327	PLA2G5	protein_coding	protein_coding
ENSMFAG00000046389	PLA2G2A	protein_coding	protein_coding
ENSMFAG00000009977	RF00017	misc_RNA	smallRNA
ENSMFAG00000032973	OTUD3	protein_coding	protein_coding
ENSMFAG00000032313	TMCO4	protein_coding	protein_coding
[truncated: 21,606 more rows]

## Sheet: NCX_23613expgenes
Gene.stable.ID	Gene.name	Gene.type_ensembl	Gene.type_Fig2B
ENSMFAG00000044637	PGBD2	protein_coding	protein_coding
ENSMFAG00000039056	ZNF692	protein_coding	protein_coding
ENSMFAG00000030010	ZNF672	protein_coding	protein_coding
ENSMFAG00000002737	SH3BP5L	protein_coding	protein_coding
ENSMFAG00000005691	ENSMFAG00000005691	miRNA	smallRNA
ENSMFAG00000000508	LYPD8	protein_coding	protein_coding
ENSMFAG00000040566	ENSMFAG00000040566	protein_coding	protein_coding
ENSMFAG00000018318	OR9G4	protein_coding	protein_coding
ENSMFAG00000039626	ENSMFAG00000039626	protein_coding	protein_coding
ENSMFAG00000021769	OR2M4	protein_coding	protein_coding
ENSMFAG00000015367	RF00019	misc_RNA	smallRNA
ENSMFAG00000009972	RF00019	misc_RNA	smallRNA
ENSMFAG00000010714	ENSMFAG00000010714	protein_coding	protein_coding
ENSMFAG00000021763	RF00019	misc_RNA	smallRNA
ENSMFAG00000010782	ENSMFAG00000010782	protein_coding	protein_coding
ENSMFAG00000011078	ENSMFAG00000011078	protein_coding	protein_coding
ENSMFAG00000010658	RF00019	misc_RNA	smallRNA
ENSMFAG00000039110	ENSMFAG00000039110	protein_coding	protein_coding
ENSMFAG00000039872	OR2AJ1	protein_coding	protein_coding
ENSMFAG00000002322	ENSMFAG00000002322	pseudogene	pseudogene
ENSMFAG00000020196	OR2W3	protein_coding	protein_coding
ENSMFAG00000032683	TRIM58	protein_coding	protein_coding
ENSMFAG00000041127	ENSMFAG00000041127	pseudogene	pseudogene
ENSMFAG00000003972	ENSMFAG00000003972	pseudogene	pseudogene
ENSMFAG00000041250	GCSAML	protein_coding	protein_coding
ENSMFAG00000029820	OR2B11	protein_coding	protein_coding
ENSMFAG00000038424	NLRP3	protein_coding	protein_coding
ENSMFAG00000035433	ZNF496	protein_coding	protein_coding
ENSMFAG00000044188	ENSMFAG00000044188	protein_coding	protein_coding
ENSMFAG00000010544	RF00001	rRNA	smallRNA
ENSMFAG00000041032	ZNF124	protein_coding	protein_coding
ENSMFAG00000003888	ZNF669	protein_coding	protein_coding
ENSMFAG00000037311	ZNF670	protein_coding	protein_coding
ENSMFAG00000003501	ZNF695	protein_coding	protein_coding
ENSMFAG00000045763	AHCTF1	protein_coding	protein_coding
ENSMFAG00000044986	SCCPDH	protein_coding	protein_coding
ENSMFAG00000000416	CNST	protein_coding	protein_coding
ENSMFAG00000000959	TFB2M	protein_coding	protein_coding
ENSMFAG00000045761	SMYD3	protein_coding	protein_coding
ENSMFAG00000005001	RF00026	snRNA	smallRNA
ENSMFAG00000023144	KIF26B	protein_coding	protein_coding
ENSMFAG00000008832	RF00003	snRNA	smallRNA
ENSMFAG00000039610	ENSMFAG00000039610	protein_coding	protein_coding
ENSMFAG00000005303	RF00026	snRNA	smallRNA
ENSMFAG00000015148	RF00026	snRNA	smallRNA
ENSMFAG00000019118	ENSMFAG00000019118	protein_coding	protein_coding
ENSMFAG00000011293	RF00100	misc_RNA	smallRNA
ENSMFAG00000037308	HNRNPU	protein_coding	protein_coding
ENSMFAG00000039162	COX20	protein_coding	protein_coding
ENSMFAG00000040697	ENSMFAG00000040697	protein_coding	protein_coding
ENSMFAG00000044660	ENSMFAG00000044660	protein_coding	protein_coding
ENSMFAG00000032549	DESI2	protein_coding	protein_coding
ENSMFAG00000033487	CATSPERE	protein_coding	protein_coding
ENSMFAG00000032956	ADSS	protein_coding	protein_coding
ENSMFAG00000037345	C1orf100	protein_coding	protein_coding
ENSMFAG00000025838	ENSMFAG00000025838	protein_coding	protein_coding
ENSMFAG00000046846	ENSMFAG00000046846	lincRNA	lincRNA
ENSMFAG00000033326	ZBTB18	protein_coding	protein_coding
ENSMFAG00000047108	ENSMFAG00000047108	lincRNA	lincRNA
ENSMFAG00000033261	AKT3	protein_coding	protein_coding
ENSMFAG00000007093	ENSMFAG00000007093	miRNA	smallRNA
ENSMFAG00000045247	SDCCAG8	protein_coding	protein_coding
ENSMFAG00000006097	MIR4677	miRNA	smallRNA
ENSMFAG00000002285	CEP170	protein_coding	protein_coding
ENSMFAG00000038798	PLD5	protein_coding	protein_coding
ENSMFAG00000009088	RF00100	misc_RNA	smallRNA
ENSMFAG00000039495	ENSMFAG00000039495	protein_coding	protein_coding
ENSMFAG00000006845	ENSMFAG00000006845	miRNA	smallRNA
ENSMFAG00000023098	EXO1	protein_coding	protein_coding
ENSMFAG00000032673	WDR64	protein_coding	protein_coding
ENSMFAG00000042077	OPN3	protein_coding	protein_coding
ENSMFAG00000044420	KMO	protein_coding	protein_coding
ENSMFAG00000045537	FH	protein_coding	protein_coding
ENSMFAG00000031055	RGS7	protein_coding	protein_coding
ENSMFAG00000034794	ENSMFAG00000034794	miRNA	smallRNA
ENSMFAG00000038113	ENSMFAG00000038113	protein_coding	protein_coding
ENSMFAG00000030833	GREM2	protein_coding	protein_coding
ENSMFAG00000000367	FMN2	protein_coding	protein_coding
ENSMFAG00000034072	ENSMFAG00000034072	protein_coding	protein_coding
ENSMFAG00000034701	ENSMFAG00000034701	pseudogene	pseudogene
ENSMFAG00000027071	ENSMFAG00000027071	protein_coding	protein_coding
ENSMFAG00000046649	ENSMFAG00000046649	lincRNA	lincRNA
ENSMFAG00000038726	ENSMFAG00000038726	protein_coding	protein_coding
ENSMFAG00000000954	ZP4	protein_coding	protein_coding
ENSMFAG00000039417	RYR2	protein_coding	protein_coding
ENSMFAG00000012490	RF00100	misc_RNA	smallRNA
ENSMFAG00000031925	MTR	protein_coding	protein_coding
ENSMFAG00000041700	ACTN2	protein_coding	protein_coding
ENSMFAG00000044747	ENSMFAG00000044747	protein_coding	protein_coding
ENSMFAG00000044672	HEATR1	protein_coding	protein_coding
ENSMFAG00000032856	LGALS8	protein_coding	protein_coding
ENSMFAG00000038481	EDARADD	protein_coding	protein_coding
ENSMFAG00000045389	ERO1B	protein_coding	protein_coding
ENSMFAG00000010032	RF00004	snRNA	smallRNA
ENSMFAG00000034812	GPR137B	protein_coding	protein_coding
ENSMFAG00000041445	ENSMFAG00000041445	protein_coding	protein_coding
ENSMFAG00000026117	NID1	protein_coding	protein_coding
ENSMFAG00000019877	RF00020	snRNA	smallRNA
ENSMFAG00000044431	LYST	protein_coding	protein_coding
ENSMFAG00000039800	ENSMFAG00000039800	protein_coding	protein_coding
ENSMFAG00000040832	GNG4	protein_coding	protein_coding
ENSMFAG00000001068	B3GALNT2	protein_coding	protein_coding
ENSMFAG00000003983	ENSMFAG00000003983	protein_coding	protein_coding
ENSMFAG00000033173	GGPS1	protein_coding	protein_coding
ENSMFAG00000044016	ARID4B	protein_coding	protein_coding
ENSMFAG00000038522	RBM34	protein_coding	protein_coding
ENSMFAG00000003478	ENSMFAG00000003478	protein_coding	protein_coding
ENSMFAG00000023775	RF00397	snoRNA	smallRNA
ENSMFAG00000047086	ENSMFAG00000047086	lincRNA	lincRNA
ENSMFAG00000041239	IRF2BP2	protein_coding	protein_coding
ENSMFAG00000041068	TARBP1	protein_coding	protein_coding
ENSMFAG00000034136	COA6	protein_coding	protein_coding
ENSMFAG00000045604	SLC35F3	protein_coding	protein_coding
ENSMFAG00000014478	ENSMFAG00000014478	miRNA	smallRNA
ENSMFAG00000041435	KCNK1	protein_coding	protein_coding
ENSMFAG00000014791	MAP3K21	protein_coding	protein_coding
ENSMFAG00000034561	PCNX2	protein_coding	protein_coding
ENSMFAG00000037305	NTPCR	protein_coding	protein_coding
ENSMFAG00000035487	MAP10	protein_coding	protein_coding
ENSMFAG00000039676	SIPA1L2	protein_coding	protein_coding
ENSMFAG00000042435	DISC1	protein_coding	protein_coding
ENSMFAG00000020831	RF02102	misc_RNA	smallRNA
ENSMFAG00000038495	TSNAX	protein_coding	protein_coding
ENSMFAG00000039962	EGLN1	protein_coding	protein_coding
ENSMFAG00000002589	SPRTN	protein_coding	protein_coding
ENSMFAG00000039846	EXOC8	protein_coding	protein_coding
ENSMFAG00000033412	GNPAT	protein_coding	protein_coding
ENSMFAG00000004049	C1orf131	protein_coding	protein_coding
ENSMFAG00000035817	TRIM67	protein_coding	protein_coding
ENSMFAG00000039366	FAM89A	protein_coding	protein_coding
ENSMFAG00000030703	ARV1	protein_coding	protein_coding
ENSMFAG00000038133	TTC13	protein_coding	protein_coding
ENSMFAG00000039985	C1orf198	protein_coding	protein_coding
ENSMFAG00000042957	CAPN9	protein_coding	protein_coding
ENSMFAG00000008235	AGT	protein_coding	protein_coding
ENSMFAG00000036591	COG2	protein_coding	protein_coding
ENSMFAG00000001236	PGBD5	protein_coding	protein_coding
ENSMFAG00000043385	GALNT2	protein_coding	protein_coding
ENSMFAG00000046669	ENSMFAG00000046669	lincRNA	lincRNA
ENSMFAG00000039905	URB2	protein_coding	protein_coding
ENSMFAG00000037566	TAF5L	protein_coding	protein_coding
ENSMFAG00000002787	ABCB10	protein_coding	protein_coding
ENSMFAG00000024161	RF00015	snRNA	smallRNA
ENSMFAG00000044341	NUP133	protein_coding	protein_coding
ENSMFAG00000002280	ACTA1	protein_coding	protein_coding
ENSMFAG00000033596	CCSAP	protein_coding	protein_coding
ENSMFAG00000038822	RAB4A	protein_coding	protein_coding
ENSMFAG00000030341	ENSMFAG00000030341	processed_pseudogene	pseudogene
ENSMFAG00000025363	ENSMFAG00000025363	protein_coding	protein_coding
ENSMFAG00000044318	RHOU	protein_coding	protein_coding
ENSMFAG00000002602	CCDC190	protein_coding	protein_coding
ENSMFAG00000001269	RGS4	protein_coding	protein_coding
ENSMFAG00000042336	RGS5	protein_coding	protein_coding
ENSMFAG00000012290	NUF2	protein_coding	protein_coding
ENSMFAG00000005097	RF00001	rRNA	smallRNA
ENSMFAG00000021668	ENSMFAG00000021668	protein_coding	protein_coding
ENSMFAG00000041080	ENSMFAG00000041080	protein_coding	protein_coding
ENSMFAG00000002296	PBX1	protein_coding	protein_coding
ENSMFAG00000033817	RF00026	snRNA	smallRNA
ENSMFAG00000020016	RF00017	misc_RNA	smallRNA
ENSMFAG00000022091	ENSMFAG00000022091	miRNA	smallRNA
ENSMFAG00000036014	RF00019	misc_RNA	smallRNA
ENSMFAG00000041101	LMX1A	protein_coding	protein_coding
ENSMFAG00000002126	RXRG	protein_coding	protein_coding
ENSMFAG00000002493	LRRC52	protein_coding	protein_coding
ENSMFAG00000040545	MGST3	protein_coding	protein_coding
ENSMFAG00000033280	ENSMFAG00000033280	protein_coding	protein_coding
ENSMFAG00000002927	TMCO1	protein_coding	protein_coding
ENSMFAG00000032681	UCK2	protein_coding	protein_coding
ENSMFAG00000032771	FAM78B	protein_coding	protein_coding
ENSMFAG00000037391	POGK	protein_coding	protein_coding
ENSMFAG00000032577	TADA1	protein_coding	protein_coding
ENSMFAG00000002585	ILDR2	protein_coding	protein_coding
ENSMFAG00000040593	MAEL	protein_coding	protein_coding
ENSMFAG00000001951	GPA33	protein_coding	protein_coding
ENSMFAG00000005792	DUSP27	protein_coding	protein_coding
ENSMFAG00000002865	POU2F1	protein_coding	protein_coding
ENSMFAG00000000076	CD247	protein_coding	protein_coding
ENSMFAG00000045348	CREG1	protein_coding	protein_coding
ENSMFAG00000039084	RCSD1	protein_coding	protein_coding
ENSMFAG00000035513	ENSMFAG00000035513	protein_coding	protein_coding
ENSMFAG00000045417	MPZL1	protein_coding	protein_coding
ENSMFAG00000032699	ADCY10	protein_coding	protein_coding
ENSMFAG00000046294	MPC2	protein_coding	protein_coding
ENSMFAG00000043317	ENSMFAG00000043317	protein_coding	protein_coding
ENSMFAG00000037639	GPR161	protein_coding	protein_coding
ENSMFAG00000045557	TIPRL	protein_coding	protein_coding
ENSMFAG00000037122	SFT2D2	protein_coding	protein_coding
ENSMFAG00000038069	TBX19	protein_coding	protein_coding
ENSMFAG00000045925	ENSMFAG00000045925	protein_coding	protein_coding
ENSMFAG00000044751	ENSMFAG00000044751	protein_coding	protein_coding
ENSMFAG00000045128	DPT	protein_coding	protein_coding
ENSMFAG00000039661	ATP1B1	protein_coding	protein_coding
ENSMFAG00000037358	NME7	protein_coding	protein_coding
ENSMFAG00000042415	BLZF1	protein_coding	protein_coding
ENSMFAG00000041326	CCDC181	protein_coding	protein_coding
ENSMFAG00000024078	ENSMFAG00000024078	protein_coding	protein_coding
ENSMFAG00000039988	SLC19A2	protein_coding	protein_coding
ENSMFAG00000045747	F5	protein_coding	protein_coding
ENSMFAG00000036068	SELP	protein_coding	protein_coding
ENSMFAG00000042617	SELL	protein_coding	protein_coding
ENSMFAG00000001279	SELE	protein_coding	protein_coding
ENSMFAG00000022253	METTL18	protein_coding	protein_coding
ENSMFAG00000039080	C1orf112	protein_coding	protein_coding
ENSMFAG00000002890	SCYL3	protein_coding	protein_coding
ENSMFAG00000014775	RF00017	misc_RNA	smallRNA
ENSMFAG00000030675	KIFAP3	protein_coding	protein_coding
ENSMFAG00000019261	RF00017	misc_RNA	smallRNA
ENSMFAG00000041576	ENSMFAG00000041576	protein_coding	protein_coding
ENSMFAG00000001853	GORAB	protein_coding	protein_coding
ENSMFAG00000032316	PRRX1	protein_coding	protein_coding
ENSMFAG00000004437	MROH9	protein_coding	protein_coding
ENSMFAG00000039471	FMO3	protein_coding	protein_coding
ENSMFAG00000033160	ENSMFAG00000033160	protein_coding	protein_coding
ENSMFAG00000045183	FMO2	protein_coding	protein_coding
ENSMFAG00000045636	FMO1	protein_coding	protein_coding
ENSMFAG00000032860	FMO4	protein_coding	protein_coding
ENSMFAG00000000519	PRRC2C	protein_coding	protein_coding
ENSMFAG00000013235	RF00017	misc_RNA	smallRNA
ENSMFAG00000041678	MYOC	protein_coding	protein_coding
ENSMFAG00000000187	ENSMFAG00000000187	protein_coding	protein_coding
ENSMFAG00000031870	VAMP4	protein_coding	protein_coding
ENSMFAG00000045158	EEF1AKNMT	protein_coding	protein_coding
ENSMFAG00000034742	RF00019	misc_RNA	smallRNA
ENSMFAG00000035372	DNM3	protein_coding	protein_coding
ENSMFAG00000020383	MIR214	miRNA	smallRNA
ENSMFAG00000012003	MIR199A2	miRNA	smallRNA
ENSMFAG00000004233	RF00026	snRNA	smallRNA
ENSMFAG00000000294	C1orf105	protein_coding	protein_coding
ENSMFAG00000021978	PIGC	protein_coding	protein_coding
ENSMFAG00000046345	SUCO	protein_coding	protein_coding
ENSMFAG00000039338	FASLG	protein_coding	protein_coding
ENSMFAG00000005132	TNFSF18	protein_coding	protein_coding
ENSMFAG00000001460	TNFSF4	protein_coding	protein_coding
ENSMFAG00000041050	ENSMFAG00000041050	protein_coding	protein_coding
ENSMFAG00000030455	PRDX6	protein_coding	protein_coding
ENSMFAG00000043508	SLC9C2	protein_coding	protein_coding
ENSMFAG00000003535	ENSMFAG00000003535	protein_coding	protein_coding
ENSMFAG00000033900	KLHL20	protein_coding	protein_coding
ENSMFAG00000019656	RF00100	misc_RNA	smallRNA
ENSMFAG00000045526	CENPL	protein_coding	protein_coding
ENSMFAG00000016775	RF00019	misc_RNA	smallRNA
ENSMFAG00000003036	DARS2	protein_coding	protein_coding
ENSMFAG00000013147	RF00309	snoRNA	smallRNA
ENSMFAG00000016785	RF00152	snoRNA	smallRNA
ENSMFAG00000012707	RF00069	snoRNA	smallRNA
ENSMFAG00000019211	RF00284	snoRNA	smallRNA
ENSMFAG00000000705	ZBTB37	protein_coding	protein_coding
ENSMFAG00000031906	SERPINC1	protein_coding	protein_coding
ENSMFAG00000033725	RC3H1	protein_coding	protein_coding
ENSMFAG00000004894	RF00001	rRNA	smallRNA
ENSMFAG00000010968	ENSMFAG00000010968	protein_coding	protein_coding
ENSMFAG00000034332	RABGAP1L	protein_coding	protein_coding
ENSMFAG00000041602	ENSMFAG00000041602	protein_coding	protein_coding
ENSMFAG00000040713	RF00026	snRNA	smallRNA
ENSMFAG00000000624	CACYBP	protein_coding	protein_coding
ENSMFAG00000005783	RF00026	snRNA	smallRNA
ENSMFAG00000044095	MRPS14	protein_coding	protein_coding
ENSMFAG00000021295	RF00019	misc_RNA	smallRNA
ENSMFAG00000001813	TNN	protein_coding	protein_coding
ENSMFAG00000004594	KIAA0040	protein_coding	protein_coding
ENSMFAG00000004635	ENSMFAG00000004635	protein_coding	protein_coding
ENSMFAG00000038286	TNR	protein_coding	protein_coding
ENSMFAG00000035358	COP1	protein_coding	protein_coding
ENSMFAG00000005378	RF00565	scaRNA	smallRNA
ENSMFAG00000008400	ENSMFAG00000008400	protein_coding	protein_coding
ENSMFAG00000011805	RF00066	snRNA	smallRNA
ENSMFAG00000040580	PAPPA2	protein_coding	protein_coding
ENSMFAG00000003043	ASTN1	protein_coding	protein_coding
ENSMFAG00000009243	MIR488	miRNA	smallRNA
ENSMFAG00000036550	BRINP2	protein_coding	protein_coding
ENSMFAG00000040538	SEC16B	protein_coding	protein_coding
ENSMFAG00000046625	ENSMFAG00000046625	lincRNA	lincRNA
ENSMFAG00000032705	RASAL2	protein_coding	protein_coding
ENSMFAG00000040960	CLEC20A	protein_coding	protein_coding
ENSMFAG00000046254	TEX35	protein_coding	protein_coding
ENSMFAG00000016665	RF00001	rRNA	smallRNA
ENSMFAG00000001541	RALGPS2	protein_coding	protein_coding
ENSMFAG00000031474	ANGPTL1	protein_coding	protein_coding
ENSMFAG00000036425	FAM20B	protein_coding	protein_coding
ENSMFAG00000041376	TOR3A	protein_coding	protein_coding
ENSMFAG00000036564	ABL2	protein_coding	protein_coding
ENSMFAG00000029668	ENSMFAG00000029668	protein_coding	protein_coding
ENSMFAG00000037136	SOAT1	protein_coding	protein_coding
ENSMFAG00000042963	AXDND1	protein_coding	protein_coding
ENSMFAG00000034904	NPHS2	protein_coding	protein_coding
ENSMFAG00000045587	TDRD5	protein_coding	protein_coding
ENSMFAG00000037711	FAM163A	protein_coding	protein_coding
ENSMFAG00000042897	TOR1AIP2	protein_coding	protein_coding
ENSMFAG00000031398	TOR1AIP1	protein_coding	protein_coding
ENSMFAG00000008333	RF00017	misc_RNA	smallRNA
ENSMFAG00000037570	CEP350	protein_coding	protein_coding
ENSMFAG00000039984	QSOX1	protein_coding	protein_coding
ENSMFAG00000040765	LHX4	protein_coding	protein_coding
ENSMFAG00000036354	ACBD6	protein_coding	protein_coding
ENSMFAG00000014246	RF00026	snRNA	smallRNA
ENSMFAG00000036802	XPR1	protein_coding	protein_coding
ENSMFAG00000033722	KIAA1614	protein_coding	protein_coding
ENSMFAG00000032791	STX6	protein_coding	protein_coding
ENSMFAG00000036719	MR1	protein_coding	protein_coding
ENSMFAG00000017437	IER5	protein_coding	protein_coding
ENSMFAG00000039476	CACNA1E	protein_coding	protein_coding
ENSMFAG00000018469	RF00001	rRNA	smallRNA
ENSMFAG00000013861	ENSMFAG00000013861	protein_coding	protein_coding
ENSMFAG00000011021	RF00100	misc_RNA	smallRNA
ENSMFAG00000046517	ENSMFAG00000046517	lincRNA	lincRNA
ENSMFAG00000042758	ENSMFAG00000042758	protein_coding	protein_coding
ENSMFAG00000040506	GLUL	protein_coding	protein_coding
ENSMFAG00000005623	RGSL1	protein_coding	protein_coding
ENSMFAG00000044965	RNASEL	protein_coding	protein_coding
ENSMFAG00000041045	RGS16	protein_coding	protein_coding
ENSMFAG00000035700	RGS8	protein_coding	protein_coding
ENSMFAG00000034260	NPL	protein_coding	protein_coding
ENSMFAG00000041152	DHX9	protein_coding	protein_coding
ENSMFAG00000031875	SHCBP1L	protein_coding	protein_coding
ENSMFAG00000033997	LAMC1	protein_coding	protein_coding
ENSMFAG00000000974	LAMC2	protein_coding	protein_coding
ENSMFAG00000043841	NMNAT2	protein_coding	protein_coding
ENSMFAG00000031653	SMG7	protein_coding	protein_coding
ENSMFAG00000036375	NCF2	protein_coding	protein_coding
ENSMFAG00000036678	ARPC5	protein_coding	protein_coding
ENSMFAG00000032110	RGL1	protein_coding	protein_coding
ENSMFAG00000000787	COLGALT2	protein_coding	protein_coding
ENSMFAG00000037321	ENSMFAG00000037321	protein_coding	protein_coding
ENSMFAG00000045835	C1orf21	protein_coding	protein_coding
ENSMFAG00000029224	ENSMFAG00000029224	protein_coding	protein_coding
ENSMFAG00000032349	EDEM3	protein_coding	protein_coding
ENSMFAG00000035390	FAM129A	protein_coding	protein_coding
ENSMFAG00000036583	RNF2	protein_coding	protein_coding
ENSMFAG00000037592	TRMT1L	protein_coding	protein_coding
ENSMFAG00000031793	SWT1	protein_coding	protein_coding
ENSMFAG00000038957	RF00019	misc_RNA	smallRNA
ENSMFAG00000039625	IVNS1ABP	protein_coding	protein_coding
ENSMFAG00000037495	HMCN1	protein_coding	protein_coding
ENSMFAG00000045020	PRG4	protein_coding	protein_coding
ENSMFAG00000007615	RF00026	snRNA	smallRNA
ENSMFAG00000032525	TPR	protein_coding	protein_coding
ENSMFAG00000033358	ODR4	protein_coding	protein_coding
ENSMFAG00000029066	PTGS2	protein_coding	protein_coding
ENSMFAG00000043784	PLA2G4A	protein_coding	protein_coding
ENSMFAG00000003865	ENSMFAG00000003865	protein_coding	protein_coding
ENSMFAG00000032508	ENSMFAG00000032508	protein_coding	protein_coding
ENSMFAG00000045708	BRINP3	protein_coding	protein_coding
ENSMFAG00000013978	ENSMFAG00000013978	protein_coding	protein_coding
ENSMFAG00000033041	RGS18	protein_coding	protein_coding
ENSMFAG00000036716	RGS1	protein_coding	protein_coding
ENSMFAG00000033433	RGS2	protein_coding	protein_coding
ENSMFAG00000023005	ENSMFAG00000023005	protein_coding	protein_coding
ENSMFAG00000038349	UCHL5	protein_coding	protein_coding
ENSMFAG00000005319	RF01233	snoRNA	smallRNA
ENSMFAG00000016020	RO60	protein_coding	protein_coding
ENSMFAG00000038709	GLRX2	protein_coding	protein_coding
ENSMFAG00000042168	CDC73	protein_coding	protein_coding
ENSMFAG00000030327	B3GALT2	protein_coding	protein_coding
ENSMFAG00000030333	ENSMFAG00000030333	protein_coding	protein_coding
ENSMFAG00000025647	ENSMFAG00000025647	pseudogene	pseudogene
ENSMFAG00000030817	KCNT2	protein_coding	protein_coding
ENSMFAG00000033168	ENSMFAG00000033168	protein_coding	protein_coding
ENSMFAG00000039896	CFH	protein_coding	protein_coding
ENSMFAG00000033730	CFHR5	protein_coding	protein_coding
ENSMFAG00000044554	ASPM	protein_coding	protein_coding
ENSMFAG00000042390	ZBTB41	protein_coding	protein_coding
ENSMFAG00000038351	ENSMFAG00000038351	protein_coding	protein_coding
ENSMFAG00000037248	CRB1	protein_coding	protein_coding
ENSMFAG00000040708	DENND1B	protein_coding	protein_coding
ENSMFAG00000009741	RF00019	misc_RNA	smallRNA
ENSMFAG00000033918	ENSMFAG00000033918	protein_coding	protein_coding
ENSMFAG00000001268	C1orf53	protein_coding	protein_coding
ENSMFAG00000037285	LHX9	protein_coding	protein_coding
ENSMFAG00000042183	NEK7	protein_coding	protein_coding
ENSMFAG00000044827	PTPRC	protein_coding	protein_coding
ENSMFAG00000016170	MIR181B1	miRNA	smallRNA
ENSMFAG00000007250	MIR181A1	miRNA	smallRNA
ENSMFAG00000003840	ENSMFAG00000003840	protein_coding	protein_coding
ENSMFAG00000036373	NR5A2	protein_coding	protein_coding
ENSMFAG00000001954	ENSMFAG00000001954	pseudogene	pseudogene
ENSMFAG00000045576	KIF14	protein_coding	protein_coding
ENSMFAG00000040764	ENSMFAG00000040764	pseudogene	pseudogene
ENSMFAG00000035416	DDX59	protein_coding	protein_coding
ENSMFAG00000041258	CAMSAP2	protein_coding	protein_coding
ENSMFAG00000005397	GPR25	protein_coding	protein_coding
ENSMFAG00000000317	INAVA	protein_coding	protein_coding
ENSMFAG00000039907	KIF21B	protein_coding	protein_coding
ENSMFAG00000037274	CACNA1S	protein_coding	protein_coding
ENSMFAG00000045521	ASCL5	protein_coding	protein_coding
ENSMFAG00000041944	TMEM9	protein_coding	protein_coding
ENSMFAG00000045449	IGFN1	protein_coding	protein_coding
ENSMFAG00000003596	PKP1	protein_coding	protein_coding
ENSMFAG00000003567	TNNT2	protein_coding	protein_coding
ENSMFAG00000044742	LAD1	protein_coding	protein_coding
ENSMFAG00000037331	TNNI1	protein_coding	protein_coding
ENSMFAG00000024602	PHLDA3	protein_coding	protein_coding
ENSMFAG00000033632	CSRP1	protein_coding	protein_coding
ENSMFAG00000029861	NAV1	protein_coding	protein_coding
ENSMFAG00000007064	ENSMFAG00000007064	miRNA	smallRNA
ENSMFAG00000040255	ENSMFAG00000040255	protein_coding	protein_coding
ENSMFAG00000006818	RF00026	snRNA	smallRNA
ENSMFAG00000035917	IPO9	protein_coding	protein_coding
ENSMFAG00000045544	SHISA4	protein_coding	protein_coding
ENSMFAG00000039790	LMOD1	protein_coding	protein_coding
ENSMFAG00000000231	TIMM17A	protein_coding	protein_coding
ENSMFAG00000008155	RF00156	snoRNA	smallRNA
ENSMFAG00000001997	RNPEP	protein_coding	protein_coding
ENSMFAG00000037333	ELF3	protein_coding	protein_coding
ENSMFAG00000045614	GPR37L1	protein_coding	protein_coding
ENSMFAG00000000767	ARL8A	protein_coding	protein_coding
ENSMFAG00000039305	PTPN7	protein_coding	protein_coding
ENSMFAG00000035892	LGR6	protein_coding	protein_coding
ENSMFAG00000042839	UBE2T	protein_coding	protein_coding
ENSMFAG00000003726	PPP1R12B	protein_coding	protein_coding
ENSMFAG00000002911	ENSMFAG00000002911	protein_coding	protein_coding
ENSMFAG00000041286	ENSMFAG00000041286	protein_coding	protein_coding
ENSMFAG00000042825	SYT2	protein_coding	protein_coding
ENSMFAG00000017880	KDM5B	protein_coding	protein_coding
ENSMFAG00000037667	RABIF	protein_coding	protein_coding
ENSMFAG00000031203	ENSMFAG00000031203	protein_coding	protein_coding
ENSMFAG00000023682	RF00019	misc_RNA	smallRNA
ENSMFAG00000007141	ENSMFAG00000007141	protein_coding	protein_coding
ENSMFAG00000000852	CYB5R1	protein_coding	protein_coding
ENSMFAG00000034100	ENSMFAG00000034100	protein_coding	protein_coding
ENSMFAG00000000167	PPFIA4	protein_coding	protein_coding
ENSMFAG00000043657	MYOG	protein_coding	protein_coding
ENSMFAG00000035176	ADORA1	protein_coding	protein_coding
ENSMFAG00000038338	MYBPH	protein_coding	protein_coding
ENSMFAG00000003587	CHI3L1	protein_coding	protein_coding
ENSMFAG00000045615	CHIT1	protein_coding	protein_coding
ENSMFAG00000025652	BTG2	protein_coding	protein_coding
ENSMFAG00000033719	FMOD	protein_coding	protein_coding
ENSMFAG00000032153	ENSMFAG00000032153	protein_coding	protein_coding
ENSMFAG00000040633	PRELP	protein_coding	protein_coding
ENSMFAG00000045413	OPTC	protein_coding	protein_coding
ENSMFAG00000047012	ENSMFAG00000047012	lincRNA	lincRNA
ENSMFAG00000046890	ENSMFAG00000046890	lincRNA	lincRNA
ENSMFAG00000010073	ATP2B4	protein_coding	protein_coding
ENSMFAG00000009102	RF00599	snoRNA	smallRNA
ENSMFAG00000046296	LAX1	protein_coding	protein_coding
ENSMFAG00000003997	ENSMFAG00000003997	protein_coding	protein_coding
ENSMFAG00000036649	ENSMFAG00000036649	protein_coding	protein_coding
ENSMFAG00000039994	ENSMFAG00000039994	protein_coding	protein_coding
ENSMFAG00000032765	SOX13	protein_coding	protein_coding
ENSMFAG00000000571	ETNK2	protein_coding	protein_coding
ENSMFAG00000000992	REN	protein_coding	protein_coding
ENSMFAG00000046289	KISS1	protein_coding	protein_coding
ENSMFAG00000032175	GOLT1A	protein_coding	protein_coding
ENSMFAG00000042643	PLEKHA6	protein_coding	protein_coding
ENSMFAG00000039142	PPP1R15B	protein_coding	protein_coding
ENSMFAG00000003126	PIK3C2B	protein_coding	protein_coding
ENSMFAG00000033606	MDM4	protein_coding	protein_coding
ENSMFAG00000033511	RF00001	rRNA	smallRNA
ENSMFAG00000010454	LRRN2	protein_coding	protein_coding
ENSMFAG00000006551	ENSMFAG00000006551	protein_coding	protein_coding
ENSMFAG00000007354	ENSMFAG00000007354	protein_coding	protein_coding
ENSMFAG00000033112	NFASC	protein_coding	protein_coding
ENSMFAG00000038396	CNTN2	protein_coding	protein_coding
ENSMFAG00000012589	TMEM81	protein_coding	protein_coding
ENSMFAG00000038790	RBBP5	protein_coding	protein_coding
ENSMFAG00000040203	DSTYK	protein_coding	protein_coding
ENSMFAG00000034194	ENSMFAG00000034194	protein_coding	protein_coding
ENSMFAG00000038713	TMCC2	protein_coding	protein_coding
ENSMFAG00000033723	ENSMFAG00000033723	protein_coding	protein_coding
ENSMFAG00000038432	NUAK2	protein_coding	protein_coding
ENSMFAG00000037118	KLHDC8A	protein_coding	protein_coding
ENSMFAG00000036675	LEMD1	protein_coding	protein_coding
ENSMFAG00000034746	ENSMFAG00000034746	protein_coding	protein_coding
ENSMFAG00000003017	CDK18	protein_coding	protein_coding
ENSMFAG00000039412	MFSD4A	protein_coding	protein_coding
ENSMFAG00000008092	RF00026	snRNA	smallRNA
ENSMFAG00000033410	ELK4	protein_coding	protein_coding
ENSMFAG00000037035	ENSMFAG00000037035	protein_coding	protein_coding
ENSMFAG00000045958	SLC45A3	protein_coding	protein_coding
ENSMFAG00000037864	ENSMFAG00000037864	protein_coding	protein_coding
ENSMFAG00000041134	NUCKS1	protein_coding	protein_coding
ENSMFAG00000035315	RF00139	snoRNA	smallRNA
ENSMFAG00000039685	RAB29	protein_coding	protein_coding
ENSMFAG00000041913	SLC41A1	protein_coding	protein_coding
ENSMFAG00000039759	PM20D1	protein_coding	protein_coding
ENSMFAG00000034099	SLC26A9	protein_coding	protein_coding
ENSMFAG00000047024	ENSMFAG00000047024	lincRNA	lincRNA
ENSMFAG00000045307	RHEX	protein_coding	protein_coding
ENSMFAG00000040573	AVPR1B	protein_coding	protein_coding
ENSMFAG00000043825	ENSMFAG00000043825	protein_coding	protein_coding
ENSMFAG00000003779	ENSMFAG00000003779	protein_coding	protein_coding
ENSMFAG00000042587	IKBKE	protein_coding	protein_coding
ENSMFAG00000042279	RASSF5	protein_coding	protein_coding
ENSMFAG00000033925	EIF2D	protein_coding	protein_coding
ENSMFAG00000041236	DYRK3	protein_coding	protein_coding
ENSMFAG00000033489	MAPKAPK2	protein_coding	protein_coding
ENSMFAG00000002918	IL10	protein_coding	protein_coding
ENSMFAG00000036818	IL19	protein_coding	protein_coding
ENSMFAG00000031534	IL20	protein_coding	protein_coding
ENSMFAG00000033129	FCMR	protein_coding	protein_coding
ENSMFAG00000000945	FCAMR	protein_coding	protein_coding
ENSMFAG00000033713	C1orf116	protein_coding	protein_coding
ENSMFAG00000030569	YOD1	protein_coding	protein_coding
ENSMFAG00000041915	PFKFB2	protein_coding	protein_coding
ENSMFAG00000002712	C4BPB	protein_coding	protein_coding
ENSMFAG00000039131	CD55	protein_coding	protein_coding
ENSMFAG00000002258	ENSMFAG00000002258	protein_coding	protein_coding
ENSMFAG00000030680	CR2	protein_coding	protein_coding
ENSMFAG00000003599	CR1	protein_coding	protein_coding
ENSMFAG00000000324	CR1L	protein_coding	protein_coding
ENSMFAG00000044310	ENSMFAG00000044310	protein_coding	protein_coding
ENSMFAG00000003828	CD46	protein_coding	protein_coding
ENSMFAG00000012010	MIR29C	miRNA	smallRNA
ENSMFAG00000013373	MIR29B2	miRNA	smallRNA
ENSMFAG00000030198	ENSMFAG00000030198	protein_coding	protein_coding
ENSMFAG00000006003	CD34	protein_coding	protein_coding
ENSMFAG00000003249	PLXNA2	protein_coding	protein_coding
ENSMFAG00000046540	ENSMFAG00000046540	lincRNA	lincRNA
ENSMFAG00000016548	ENSMFAG00000016548	protein_coding	protein_coding
ENSMFAG00000043370	ENSMFAG00000043370	protein_coding	protein_coding
ENSMFAG00000041713	ENSMFAG00000041713	protein_coding	protein_coding
ENSMFAG00000002653	CAMK1G	protein_coding	protein_coding
ENSMFAG00000011028	ENSMFAG00000011028	miRNA	smallRNA
ENSMFAG00000024733	G0S2	protein_coding	protein_coding
ENSMFAG00000036386	HSD11B1	protein_coding	protein_coding
ENSMFAG00000003810	TRAF3IP3	protein_coding	protein_coding
ENSMFAG00000030051	C1orf74	protein_coding	protein_coding
ENSMFAG00000033961	IRF6	protein_coding	protein_coding
ENSMFAG00000001353	UTP25	protein_coding	protein_coding
ENSMFAG00000036849	SYT14	protein_coding	protein_coding
ENSMFAG00000038535	SERTAD4	protein_coding	protein_coding
ENSMFAG00000033891	ENSMFAG00000033891	protein_coding	protein_coding
ENSMFAG00000003760	HHAT	protein_coding	protein_coding
ENSMFAG00000012180	ENSMFAG00000012180	miRNA	smallRNA
ENSMFAG00000000121	KCNH1	protein_coding	protein_coding
ENSMFAG00000002953	ENSMFAG00000002953	protein_coding	protein_coding
ENSMFAG00000000464	RCOR3	protein_coding	protein_coding
ENSMFAG00000040124	TRAF5	protein_coding	protein_coding
ENSMFAG00000037998	RD3	protein_coding	protein_coding
ENSMFAG00000039946	SLC30A1	protein_coding	protein_coding
ENSMFAG00000041966	NEK2	protein_coding	protein_coding
ENSMFAG00000001051	LPGAT1	protein_coding	protein_coding
ENSMFAG00000022325	RF00017	misc_RNA	smallRNA
ENSMFAG00000034220	INTS7	protein_coding	protein_coding
ENSMFAG00000045273	DTL	protein_coding	protein_coding
ENSMFAG00000034643	PPP2R5A	protein_coding	protein_coding
ENSMFAG00000021884	RF00190	snoRNA	smallRNA
ENSMFAG00000042534	TMEM206	protein_coding	protein_coding
ENSMFAG00000038465	NENF	protein_coding	protein_coding
ENSMFAG00000033392	ATF3	protein_coding	protein_coding
ENSMFAG00000001230	ENSMFAG00000001230	pseudogene	pseudogene
ENSMFAG00000031859	BATF3	protein_coding	protein_coding
ENSMFAG00000042309	NSL1	protein_coding	protein_coding
ENSMFAG00000041006	TATDN3	protein_coding	protein_coding
ENSMFAG00000040298	SPATA45	protein_coding	protein_coding
ENSMFAG00000032026	FLVCR1	protein_coding	protein_coding
ENSMFAG00000041909	VASH2	protein_coding	protein_coding
ENSMFAG00000039813	ANGEL2	protein_coding	protein_coding
ENSMFAG00000034322	RPS6KC1	protein_coding	protein_coding
ENSMFAG00000042228	PROX1	protein_coding	protein_coding
ENSMFAG00000047140	ENSMFAG00000047140	lincRNA	lincRNA
ENSMFAG00000022994	SMYD2	protein_coding	protein_coding
ENSMFAG00000001580	PTPN14	protein_coding	protein_coding
ENSMFAG00000038702	CENPF	protein_coding	protein_coding
ENSMFAG00000028896	ENSMFAG00000028896	protein_coding	protein_coding
ENSMFAG00000037275	KCNK2	protein_coding	protein_coding
ENSMFAG00000042976	KCTD3	protein_coding	protein_coding
ENSMFAG00000043973	USH2A	protein_coding	protein_coding
ENSMFAG00000016818	ENSMFAG00000016818	protein_coding	protein_coding
ENSMFAG00000004706	ESRRG	protein_coding	protein_coding
ENSMFAG00000000617	GPATCH2	protein_coding	protein_coding
ENSMFAG00000030832	SPATA17	protein_coding	protein_coding
ENSMFAG00000046095	RRP15	protein_coding	protein_coding
ENSMFAG00000002417	TGFB2	protein_coding	protein_coding
ENSMFAG00000010744	ENSMFAG00000010744	miRNA	smallRNA
ENSMFAG00000003062	LYPLAL1	protein_coding	protein_coding
ENSMFAG00000030239	ENSMFAG00000030239	protein_coding	protein_coding
ENSMFAG00000038321	SLC30A10	protein_coding	protein_coding
ENSMFAG00000041902	EPRS	protein_coding	protein_coding
ENSMFAG00000003970	BPNT1	protein_coding	protein_coding
ENSMFAG00000000345	IARS2	protein_coding	protein_coding
ENSMFAG00000035771	RAB3GAP2	protein_coding	protein_coding
ENSMFAG00000016103	ENSMFAG00000016103	miRNA	smallRNA
ENSMFAG00000006573	RF00340	snoRNA	smallRNA
ENSMFAG00000002534	ENSMFAG00000002534	protein_coding	protein_coding
ENSMFAG00000039269	MARK1	protein_coding	protein_coding
ENSMFAG00000037316	C1orf115	protein_coding	protein_coding
ENSMFAG00000032804	2021-03-02	protein_coding	protein_coding
ENSMFAG00000039208	ENSMFAG00000039208	protein_coding	protein_coding
ENSMFAG00000013565	RF00619	snRNA	smallRNA
ENSMFAG00000002500	HLX	protein_coding	protein_coding
ENSMFAG00000035766	DUSP10	protein_coding	protein_coding
ENSMFAG00000036732	HHIPL2	protein_coding	protein_coding
ENSMFAG00000003924	ENSMFAG00000003924	protein_coding	protein_coding
ENSMFAG00000039364	TAF1A	protein_coding	protein_coding
ENSMFAG00000002094	MIA3	protein_coding	protein_coding
ENSMFAG00000034122	ENSMFAG00000034122	protein_coding	protein_coding
ENSMFAG00000002217	AIDA	protein_coding	protein_coding
ENSMFAG00000000410	BROX	protein_coding	protein_coding
ENSMFAG00000032058	FAM177B	protein_coding	protein_coding
ENSMFAG00000033892	DISP1	protein_coding	protein_coding
ENSMFAG00000029363	TLR5	protein_coding	protein_coding
ENSMFAG00000043811	SUSD4	protein_coding	protein_coding
ENSMFAG00000008070	RF00015	snRNA	smallRNA
ENSMFAG00000045104	CCDC185	protein_coding	protein_coding
ENSMFAG00000034450	ENSMFAG00000034450	pseudogene	pseudogene
ENSMFAG00000039325	ENSMFAG00000039325	protein_coding	protein_coding
ENSMFAG00000042857	CAPN8	protein_coding	protein_coding
ENSMFAG00000003091	CAPN2	protein_coding	protein_coding
ENSMFAG00000003807	TP53BP2	protein_coding	protein_coding
ENSMFAG00000002400	ENSMFAG00000002400	protein_coding	protein_coding
ENSMFAG00000045755	ENSMFAG00000045755	protein_coding	protein_coding
ENSMFAG00000007405	ENSMFAG00000007405	protein_coding	protein_coding
ENSMFAG00000023514	RF00100	misc_RNA	smallRNA
ENSMFAG00000000604	FBXO28	protein_coding	protein_coding
ENSMFAG00000039054	DEGS1	protein_coding	protein_coding
ENSMFAG00000003164	NVL	protein_coding	protein_coding
ENSMFAG00000003700	CNIH4	protein_coding	protein_coding
ENSMFAG00000036710	WDR26	protein_coding	protein_coding
ENSMFAG00000039040	CNIH3	protein_coding	protein_coding
ENSMFAG00000036618	ENSMFAG00000036618	protein_coding	protein_coding
ENSMFAG00000034066	LBR	protein_coding	protein_coding
ENSMFAG00000019058	ENAH	protein_coding	protein_coding
ENSMFAG00000002641	SRP9	protein_coding	protein_coding
ENSMFAG00000000352	EPHX1	protein_coding	protein_coding
ENSMFAG00000045994	TMEM63A	protein_coding	protein_coding
ENSMFAG00000038302	ENSMFAG00000038302	protein_coding	protein_coding
ENSMFAG00000031760	ENSMFAG00000031760	protein_coding	protein_coding
ENSMFAG00000039504	ENSMFAG00000039504	protein_coding	protein_coding
ENSMFAG00000031291	SDE2	protein_coding	protein_coding
ENSMFAG00000045269	ENSMFAG00000045269	protein_coding	protein_coding
ENSMFAG00000045670	ACBD3	protein_coding	protein_coding
ENSMFAG00000027604	MIXL1	protein_coding	protein_coding
ENSMFAG00000001110	LIN9	protein_coding	protein_coding
ENSMFAG00000002526	PARP1	protein_coding	protein_coding
ENSMFAG00000035398	STUM	protein_coding	protein_coding
ENSMFAG00000035876	ITPKB	protein_coding	protein_coding
ENSMFAG00000000107	PSEN2	protein_coding	protein_coding
ENSMFAG00000045043	COQ8A	protein_coding	protein_coding
ENSMFAG00000036131	CDC42BPA	protein_coding	protein_coding
ENSMFAG00000004909	RF00001	rRNA	smallRNA
ENSMFAG00000038489	ZNF678	protein_coding	protein_coding
ENSMFAG00000043012	JMJD4	protein_coding	protein_coding
ENSMFAG00000001190	SNAP47	protein_coding	protein_coding
ENSMFAG00000033190	ENSMFAG00000033190	protein_coding	protein_coding
ENSMFAG00000045626	PRSS38	protein_coding	protein_coding
ENSMFAG00000039333	WNT9A	protein_coding	protein_coding
ENSMFAG00000007066	ENSMFAG00000007066	miRNA	smallRNA
ENSMFAG00000042689	WNT3A	protein_coding	protein_coding
ENSMFAG00000033926	ENSMFAG00000033926	protein_coding	protein_coding
ENSMFAG00000034073	ARF1	protein_coding	protein_coding
ENSMFAG00000045378	C1orf35	protein_coding	protein_coding
ENSMFAG00000003524	MRPL55	protein_coding	protein_coding
ENSMFAG00000005126	ENSMFAG00000005126	protein_coding	protein_coding
ENSMFAG00000039838	GUK1	protein_coding	protein_coding
ENSMFAG00000000639	GJC2	protein_coding	protein_coding
ENSMFAG00000002470	IBA57	protein_coding	protein_coding
ENSMFAG00000041300	ENSMFAG00000041300	protein_coding	protein_coding
ENSMFAG00000031503	OBSCN	protein_coding	protein_coding
ENSMFAG00000008386	ENSMFAG00000008386	protein_coding	protein_coding
ENSMFAG00000042805	TRIM11	protein_coding	protein_coding
ENSMFAG00000001716	TRIM17	protein_coding	protein_coding
ENSMFAG00000021807	HIST3H3	protein_coding	protein_coding
ENSMFAG00000022240	HIST3H2A	protein_coding	protein_coding
ENSMFAG00000023146	HIST3H2BB	protein_coding	protein_coding
ENSMFAG00000010194	ENSMFAG00000010194	miRNA	smallRNA
ENSMFAG00000028881	ENSMFAG00000028881	protein_coding	protein_coding
ENSMFAG00000035159	RNF187	protein_coding	protein_coding
ENSMFAG00000045506	HSD17B7	protein_coding	protein_coding
ENSMFAG00000036365	DDR2	protein_coding	protein_coding
ENSMFAG00000020271	RF00017	misc_RNA	smallRNA
ENSMFAG00000042529	UAP1	protein_coding	protein_coding
ENSMFAG00000041742	UHMK1	protein_coding	protein_coding
ENSMFAG00000042773	C1orf226	protein_coding	protein_coding
ENSMFAG00000003994	NOS1AP	protein_coding	protein_coding
ENSMFAG00000045663	ENSMFAG00000045663	protein_coding	protein_coding
ENSMFAG00000007359	ENSMFAG00000007359	miRNA	smallRNA
ENSMFAG00000040313	OLFML2B	protein_coding	protein_coding
ENSMFAG00000045916	ATF6	protein_coding	protein_coding
ENSMFAG00000043743	DUSP12	protein_coding	protein_coding
ENSMFAG00000040289	FCRLB	protein_coding	protein_coding
ENSMFAG00000038697	FCRLA	protein_coding	protein_coding
ENSMFAG00000038066	FCGR2B	protein_coding	protein_coding
ENSMFAG00000039990	ENSMFAG00000039990	protein_coding	protein_coding
ENSMFAG00000043175	ENSMFAG00000043175	protein_coding	protein_coding
ENSMFAG00000034535	HSPA6	protein_coding	protein_coding
ENSMFAG00000007284	ENSMFAG00000007284	protein_coding	protein_coding
ENSMFAG00000006141	RF00026	snRNA	smallRNA
ENSMFAG00000000103	CFAP126	protein_coding	protein_coding
ENSMFAG00000042114	ENSMFAG00000042114	protein_coding	protein_coding
ENSMFAG00000001759	MPZ	protein_coding	protein_coding
ENSMFAG00000035164	PCP4L1	protein_coding	protein_coding
ENSMFAG00000044667	NR1I3	protein_coding	protein_coding
ENSMFAG00000013716	TOMM40L	protein_coding	protein_coding
ENSMFAG00000031068	APOA2	protein_coding	protein_coding
ENSMFAG00000043727	FCER1G	protein_coding	protein_coding
ENSMFAG00000033623	ENSMFAG00000033623	protein_coding	protein_coding
ENSMFAG00000000375	ADAMTS4	protein_coding	protein_coding
ENSMFAG00000043338	B4GALT3	protein_coding	protein_coding
ENSMFAG00000039953	PPOX	protein_coding	protein_coding
ENSMFAG00000036783	USP21	protein_coding	protein_coding
ENSMFAG00000033451	UFC1	protein_coding	protein_coding
ENSMFAG00000040064	DEDD	protein_coding	protein_coding
ENSMFAG00000037273	NIT1	protein_coding	protein_coding
ENSMFAG00000035670	PFDN2	protein_coding	protein_coding
ENSMFAG00000032354	KLHDC9	protein_coding	protein_coding
ENSMFAG00000037387	PVRL4	protein_coding	protein_coding
ENSMFAG00000000715	ARHGAP30	protein_coding	protein_coding
ENSMFAG00000039980	USF1	protein_coding	protein_coding
ENSMFAG00000040041	TSTD1	protein_coding	protein_coding
ENSMFAG00000046174	F11R	protein_coding	protein_coding
ENSMFAG00000034751	ITLN2	protein_coding	protein_coding
ENSMFAG00000034188	ITLN1	protein_coding	protein_coding
ENSMFAG00000045814	CD244	protein_coding	protein_coding
ENSMFAG00000042399	LY9	protein_coding	protein_coding
ENSMFAG00000005215	SLAMF7	protein_coding	protein_coding
ENSMFAG00000030267	ENSMFAG00000030267	protein_coding	protein_coding
ENSMFAG00000042043	CD48	protein_coding	protein_coding
ENSMFAG00000035353	SLAMF1	protein_coding	protein_coding
ENSMFAG00000032304	CD84	protein_coding	protein_coding
ENSMFAG00000032557	SLAMF6	protein_coding	protein_coding
ENSMFAG00000033897	VANGL2	protein_coding	protein_coding
ENSMFAG00000004384	NHLH1	protein_coding	protein_coding
ENSMFAG00000003392	NCSTN	protein_coding	protein_coding
ENSMFAG00000031873	COPA	protein_coding	protein_coding
ENSMFAG00000022025	RF00019	misc_RNA	smallRNA
ENSMFAG00000041851	PEX19	protein_coding	protein_coding
ENSMFAG00000040517	DCAF8	protein_coding	protein_coding
ENSMFAG00000033624	PEA15	protein_coding	protein_coding
ENSMFAG00000036087	CASQ1	protein_coding	protein_coding
ENSMFAG00000031296	ATP1A4	protein_coding	protein_coding
ENSMFAG00000036621	IGSF8	protein_coding	protein_coding
ENSMFAG00000030757	KCNJ9	protein_coding	protein_coding
ENSMFAG00000038408	ENSMFAG00000038408	protein_coding	protein_coding
ENSMFAG00000044181	SLAMF9	protein_coding	protein_coding
ENSMFAG00000000704	IGSF9	protein_coding	protein_coding
ENSMFAG00000040025	TAGLN2	protein_coding	protein_coding
ENSMFAG00000041889	CFAP45	protein_coding	protein_coding
ENSMFAG00000003273	VSIG8	protein_coding	protein_coding
ENSMFAG00000021183	RF00570	snoRNA	smallRNA
ENSMFAG00000044324	SLAMF8	protein_coding	protein_coding
ENSMFAG00000039265	FCRL6	protein_coding	protein_coding
ENSMFAG00000043752	DUSP23	protein_coding	protein_coding
ENSMFAG00000041764	CRP	protein_coding	protein_coding
ENSMFAG00000029921	OR10J3	protein_coding	protein_coding
ENSMFAG00000043335	ACKR1	protein_coding	protein_coding
ENSMFAG00000024756	CADM3	protein_coding	protein_coding
ENSMFAG00000019898	RF00001	rRNA	smallRNA
ENSMFAG00000031835	AIM2	protein_coding	protein_coding
ENSMFAG00000041789	IFI16	protein_coding	protein_coding
ENSMFAG00000000883	PYHIN1	protein_coding	protein_coding
ENSMFAG00000033370	MNDA	protein_coding	protein_coding
ENSMFAG00000003195	ENSMFAG00000003195	protein_coding	protein_coding
ENSMFAG00000029972	SPTA1	protein_coding	protein_coding
ENSMFAG00000044229	CD1D	protein_coding	protein_coding
ENSMFAG00000000296	ENSMFAG00000000296	protein_coding	protein_coding
ENSMFAG00000034013	KIRREL1	protein_coding	protein_coding
ENSMFAG00000037129	CD5L	protein_coding	protein_coding
ENSMFAG00000038388	FCRL1	protein_coding	protein_coding
ENSMFAG00000043711	FCRL3	protein_coding	protein_coding
ENSMFAG00000002568	FCRL4	protein_coding	protein_coding
ENSMFAG00000001856	FCRL5	protein_coding	protein_coding
ENSMFAG00000001609	ETV3	protein_coding	protein_coding
ENSMFAG00000036344	ETV3L	protein_coding	protein_coding
ENSMFAG00000037817	ARHGEF11	protein_coding	protein_coding
ENSMFAG00000011746	RF00017	misc_RNA	smallRNA
ENSMFAG00000012439	ENSMFAG00000012439	miRNA	smallRNA
ENSMFAG00000036097	LRRC71	protein_coding	protein_coding
ENSMFAG00000013682	PEAR1	protein_coding	protein_coding
ENSMFAG00000030600	NTRK1	protein_coding	protein_coding
ENSMFAG00000038864	INSRR	protein_coding	protein_coding
ENSMFAG00000001858	SH2D2A	protein_coding	protein_coding
ENSMFAG00000031058	PRCC	protein_coding	protein_coding
ENSMFAG00000033983	HDGF	protein_coding	protein_coding
ENSMFAG00000038168	MRPL24	protein_coding	protein_coding
ENSMFAG00000044021	RRNAD1	protein_coding	protein_coding
ENSMFAG00000044153	ENSMFAG00000044153	protein_coding	protein_coding
ENSMFAG00000036656	CRABP2	protein_coding	protein_coding
ENSMFAG00000025686	NES	protein_coding	protein_coding
ENSMFAG00000000828	BCAN	protein_coding	protein_coding
ENSMFAG00000036444	HAPLN2	protein_coding	protein_coding
ENSMFAG00000030965	GPATCH4	protein_coding	protein_coding
ENSMFAG00000036345	ENSMFAG00000036345	protein_coding	protein_coding
ENSMFAG00000043673	NAXE	protein_coding	protein_coding
ENSMFAG00000036161	TTC24	protein_coding	protein_coding
ENSMFAG00000035349	IQGAP3	protein_coding	protein_coding
ENSMFAG00000030808	MEF2D	protein_coding	protein_coding
ENSMFAG00000005238	RF00019	misc_RNA	smallRNA
ENSMFAG00000017481	RF00015	snRNA	smallRNA
ENSMFAG00000005400	ENSMFAG00000005400	protein_coding	protein_coding
ENSMFAG00000040010	RHBG	protein_coding	protein_coding
ENSMFAG00000036557	TSACC	protein_coding	protein_coding
ENSMFAG00000033146	CCT3	protein_coding	protein_coding
ENSMFAG00000038808	GLMP	protein_coding	protein_coding
ENSMFAG00000002046	TMEM79	protein_coding	protein_coding
ENSMFAG00000045357	SMG5	protein_coding	protein_coding
ENSMFAG00000043399	ENSMFAG00000043399	protein_coding	protein_coding
ENSMFAG00000040565	BGLAP	protein_coding	protein_coding
ENSMFAG00000031299	ENSMFAG00000031299	protein_coding	protein_coding
ENSMFAG00000003800	SLC25A44	protein_coding	protein_coding
ENSMFAG00000015904	RF00568	snoRNA	smallRNA
ENSMFAG00000037487	SEMA4A	protein_coding	protein_coding
ENSMFAG00000032419	ENSMFAG00000032419	protein_coding	protein_coding
ENSMFAG00000045463	LMNA	protein_coding	protein_coding
ENSMFAG00000000628	MEX3A	protein_coding	protein_coding
ENSMFAG00000000115	RAB25	protein_coding	protein_coding
ENSMFAG00000018166	LAMTOR2	protein_coding	protein_coding
ENSMFAG00000036309	ENSMFAG00000036309	protein_coding	protein_coding
ENSMFAG00000040060	SSR2	protein_coding	protein_coding
ENSMFAG00000034906	ARHGEF2	protein_coding	protein_coding
ENSMFAG00000029955	RXFP4	protein_coding	protein_coding
ENSMFAG00000003201	KHDC4	protein_coding	protein_coding
ENSMFAG00000008783	RF00406	snoRNA	smallRNA
ENSMFAG00000039902	RIT1	protein_coding	protein_coding
ENSMFAG00000039413	SYT11	protein_coding	protein_coding
ENSMFAG00000035960	GON4L	protein_coding	protein_coding
ENSMFAG00000031664	ENSMFAG00000031664	protein_coding	protein_coding
ENSMFAG00000031112	DAP3	protein_coding	protein_coding
ENSMFAG00000044446	YY1AP1	protein_coding	protein_coding
ENSMFAG00000042866	ENSMFAG00000042866	protein_coding	protein_coding
ENSMFAG00000015062	RF00026	snRNA	smallRNA
ENSMFAG00000004660	ASH1L	protein_coding	protein_coding
ENSMFAG00000008905	RF00026	snRNA	smallRNA
ENSMFAG00000042892	RUSC1	protein_coding	protein_coding
ENSMFAG00000041982	ENSMFAG00000041982	protein_coding	protein_coding
ENSMFAG00000003238	ENSMFAG00000003238	protein_coding	protein_coding
ENSMFAG00000034196	PKLR	protein_coding	protein_coding
ENSMFAG00000036135	HCN3	protein_coding	protein_coding
ENSMFAG00000032474	CLK2	protein_coding	protein_coding
ENSMFAG00000044886	ENSMFAG00000044886	protein_coding	protein_coding
ENSMFAG00000019252	GBA	protein_coding	protein_coding
ENSMFAG00000043641	MTX1	protein_coding	protein_coding
ENSMFAG00000038403	THBS3	protein_coding	protein_coding
ENSMFAG00000026183	MUC1	protein_coding	protein_coding
ENSMFAG00000038997	TRIM46	protein_coding	protein_coding
ENSMFAG00000037724	KRTCAP2	protein_coding	protein_coding
ENSMFAG00000014055	RF00066	snRNA	smallRNA
ENSMFAG00000040955	ENSMFAG00000040955	pseudogene	pseudogene
ENSMFAG00000001685	SLC50A1	protein_coding	protein_coding
ENSMFAG00000041110	EFNA1	protein_coding	protein_coding
ENSMFAG00000042326	EFNA3	protein_coding	protein_coding
ENSMFAG00000030066	RF00156	snoRNA	smallRNA
ENSMFAG00000042861	EFNA4	protein_coding	protein_coding
ENSMFAG00000043971	ADAM15	protein_coding	protein_coding
ENSMFAG00000032205	DCST1	protein_coding	protein_coding
ENSMFAG00000043497	DCST2	protein_coding	protein_coding
ENSMFAG00000042075	ZBTB7B	protein_coding	protein_coding
ENSMFAG00000015861	LENEP	protein_coding	protein_coding
ENSMFAG00000027670	FLAD1	protein_coding	protein_coding
ENSMFAG00000002089	ENSMFAG00000002089	protein_coding	protein_coding
ENSMFAG00000045075	SHC1	protein_coding	protein_coding
ENSMFAG00000045066	PYGO2	protein_coding	protein_coding
ENSMFAG00000039855	PBXIP1	protein_coding	protein_coding
ENSMFAG00000032448	PMVK	protein_coding	protein_coding
ENSMFAG00000040110	KCNN3	protein_coding	protein_coding
ENSMFAG00000003217	ADAR	protein_coding	protein_coding
ENSMFAG00000003122	CHRNB2	protein_coding	protein_coding
ENSMFAG00000039030	UBE2Q1	protein_coding	protein_coding
ENSMFAG00000037009	TDRD10	protein_coding	protein_coding
ENSMFAG00000032320	SHE	protein_coding	protein_coding
ENSMFAG00000038621	IL6R	protein_coding	protein_coding
ENSMFAG00000002511	ENSMFAG00000002511	protein_coding	protein_coding
ENSMFAG00000025147	ATP8B2	protein_coding	protein_coding
ENSMFAG00000004122	AQP10	protein_coding	protein_coding
ENSMFAG00000036731	HAX1	protein_coding	protein_coding
ENSMFAG00000033622	UBAP2L	protein_coding	protein_coding
ENSMFAG00000007881	RF00418	snoRNA	smallRNA
ENSMFAG00000033673	C1H1orf43	protein_coding	protein_coding
ENSMFAG00000002371	C1orf189	protein_coding	protein_coding
ENSMFAG00000034487	TPM3	protein_coding	protein_coding
ENSMFAG00000007738	RF00017	misc_RNA	smallRNA
ENSMFAG00000036694	NUP210L	protein_coding	protein_coding
ENSMFAG00000001105	ENSMFAG00000001105	protein_coding	protein_coding
ENSMFAG00000036388	ENSMFAG00000036388	protein_coding	protein_coding
ENSMFAG00000041018	RAB13	protein_coding	protein_coding
ENSMFAG00000042455	JTB	protein_coding	protein_coding
ENSMFAG00000030893	CREB3L4	protein_coding	protein_coding
ENSMFAG00000036171	SLC39A1	protein_coding	protein_coding
ENSMFAG00000046150	CRTC2	protein_coding	protein_coding
ENSMFAG00000037492	DENND4B	protein_coding	protein_coding
ENSMFAG00000042345	GATAD2B	protein_coding	protein_coding
ENSMFAG00000042386	SLC27A3	protein_coding	protein_coding
ENSMFAG00000008338	INTS3	protein_coding	protein_coding
ENSMFAG00000035099	ENSMFAG00000035099	protein_coding	protein_coding
ENSMFAG00000010004	RF00019	misc_RNA	smallRNA
ENSMFAG00000033058	NPR1	protein_coding	protein_coding
ENSMFAG00000037304	ENSMFAG00000037304	protein_coding	protein_coding
ENSMFAG00000002839	SNAPIN	protein_coding	protein_coding
ENSMFAG00000045452	CHTOP	protein_coding	protein_coding
ENSMFAG00000041335	S100A1	protein_coding	protein_coding
ENSMFAG00000031086	S100A13	protein_coding	protein_coding
ENSMFAG00000000381	S100A14	protein_coding	protein_coding
ENSMFAG00000032020	S100A16	protein_coding	protein_coding
ENSMFAG00000003648	S100A2	protein_coding	protein_coding
ENSMFAG00000031771	S100A4	protein_coding	protein_coding
ENSMFAG00000046115	S100A5	protein_coding	protein_coding
ENSMFAG00000032857	S100A6	protein_coding	protein_coding
ENSMFAG00000033466	ENSMFAG00000033466	protein_coding	protein_coding
ENSMFAG00000035481	ENSMFAG00000035481	protein_coding	protein_coding
ENSMFAG00000039568	S100A8	protein_coding	protein_coding
ENSMFAG00000045130	S100A9	protein_coding	protein_coding
ENSMFAG00000010209	SPRR2G	protein_coding	protein_coding
ENSMFAG00000010277	ENSMFAG00000010277	protein_coding	protein_coding
ENSMFAG00000030023	ENSMFAG00000030023	protein_coding	protein_coding
ENSMFAG00000020533	ENSMFAG00000020533	protein_coding	protein_coding
ENSMFAG00000045753	ENSMFAG00000045753	protein_coding	protein_coding
ENSMFAG00000037338	RPTN	protein_coding	protein_coding
ENSMFAG00000044261	TCHH	protein_coding	protein_coding
ENSMFAG00000037514	ENSMFAG00000037514	protein_coding	protein_coding
ENSMFAG00000044914	S100A10	protein_coding	protein_coding
ENSMFAG00000032182	THEM4	protein_coding	protein_coding
ENSMFAG00000041665	THEM5	protein_coding	protein_coding
ENSMFAG00000013801	RF00019	misc_RNA	smallRNA
ENSMFAG00000024463	C2CD4D	protein_coding	protein_coding
ENSMFAG00000000807	RORC	protein_coding	protein_coding
ENSMFAG00000029272	LINGO4	protein_coding	protein_coding
ENSMFAG00000041641	TDRKH	protein_coding	protein_coding
ENSMFAG00000000682	OAZ3	protein_coding	protein_coding
ENSMFAG00000000874	MRPL9	protein_coding	protein_coding
ENSMFAG00000006938	RF00026	snRNA	smallRNA
ENSMFAG00000042291	RIIAD1	protein_coding	protein_coding
ENSMFAG00000040182	CELF3	protein_coding	protein_coding
ENSMFAG00000030490	SNX27	protein_coding	protein_coding
ENSMFAG00000006861	RF00026	snRNA	smallRNA
ENSMFAG00000034076	TUFT1	protein_coding	protein_coding
ENSMFAG00000010851	MIR554	miRNA	smallRNA
ENSMFAG00000003431	ENSMFAG00000003431	protein_coding	protein_coding
ENSMFAG00000043596	POGZ	protein_coding	protein_coding
ENSMFAG00000033442	PSMB4	protein_coding	protein_coding
ENSMFAG00000033465	SELENBP1	protein_coding	protein_coding
ENSMFAG00000033452	RFX5	protein_coding	protein_coding
ENSMFAG00000004350	PI4KB	protein_coding	protein_coding
ENSMFAG00000009436	RF00017	misc_RNA	smallRNA
ENSMFAG00000034438	ZNF687	protein_coding	protein_coding
ENSMFAG00000000623	PSMD4	protein_coding	protein_coding
ENSMFAG00000031399	PIP5K1A	protein_coding	protein_coding
ENSMFAG00000037268	VPS72	protein_coding	protein_coding
ENSMFAG00000034399	TMOD4	protein_coding	protein_coding
ENSMFAG00000039820	SCNM1	protein_coding	protein_coding
ENSMFAG00000039600	LYSMD1	protein_coding	protein_coding
ENSMFAG00000011365	TNFAIP8L2	protein_coding	protein_coding
ENSMFAG00000045151	SEMA6C	protein_coding	protein_coding
ENSMFAG00000002109	ENSMFAG00000002109	protein_coding	protein_coding
ENSMFAG00000020574	ENSMFAG00000020574	protein_coding	protein_coding
ENSMFAG00000036337	CDC42SE1	protein_coding	protein_coding
ENSMFAG00000000768	C1orf56	protein_coding	protein_coding
ENSMFAG00000027537	BNIPL	protein_coding	protein_coding
ENSMFAG00000002545	PRUNE1	protein_coding	protein_coding
ENSMFAG00000039644	MINDY1	protein_coding	protein_coding
ENSMFAG00000002781	ANXA9	protein_coding	protein_coding
ENSMFAG00000038604	CERS2	protein_coding	protein_coding
ENSMFAG00000042328	SETDB1	protein_coding	protein_coding
ENSMFAG00000038379	ARNT	protein_coding	protein_coding
ENSMFAG00000004628	RF00026	snRNA	smallRNA
ENSMFAG00000000402	CTSK	protein_coding	protein_coding
ENSMFAG00000035464	CTSS	protein_coding	protein_coding
ENSMFAG00000000795	HORMAD1	protein_coding	protein_coding
ENSMFAG00000042364	GOLPH3L	protein_coding	protein_coding
ENSMFAG00000001523	ENSMFAG00000001523	protein_coding	protein_coding
ENSMFAG00000024378	RF00015	snRNA	smallRNA
ENSMFAG00000042545	MCL1	protein_coding	protein_coding
ENSMFAG00000008229	RF00017	misc_RNA	smallRNA
ENSMFAG00000002869	ADAMTSL4	protein_coding	protein_coding
ENSMFAG00000014685	ENSMFAG00000014685	miRNA	smallRNA
ENSMFAG00000040115	ECM1	protein_coding	protein_coding
ENSMFAG00000030387	TARS2	protein_coding	protein_coding
ENSMFAG00000002559	RPRD2	protein_coding	protein_coding
ENSMFAG00000039791	PRPF3	protein_coding	protein_coding
ENSMFAG00000042375	MRPS21	protein_coding	protein_coding
ENSMFAG00000042429	CIART	protein_coding	protein_coding
ENSMFAG00000002775	C1orf54	protein_coding	protein_coding
ENSMFAG00000034137	APH1A	protein_coding	protein_coding
ENSMFAG00000040977	CA14	protein_coding	protein_coding
ENSMFAG00000009802	RF01210	snoRNA	smallRNA
ENSMFAG00000000851	ANP32E	protein_coding	protein_coding
ENSMFAG00000034638	PLEKHO1	protein_coding	protein_coding
ENSMFAG00000032727	VPS45	protein_coding	protein_coding
ENSMFAG00000001415	OTUD7B	protein_coding	protein_coding
ENSMFAG00000031699	MTMR11	protein_coding	protein_coding
ENSMFAG00000042395	SF3B4	protein_coding	protein_coding
ENSMFAG00000034474	SV2A	protein_coding	protein_coding
ENSMFAG00000005184	HIST2H2AB	protein_coding	protein_coding
ENSMFAG00000005216	HIST2H2AC	protein_coding	protein_coding
ENSMFAG00000030282	HIST2H2BE	protein_coding	protein_coding
ENSMFAG00000030326	HIST2H3D	protein_coding	protein_coding
ENSMFAG00000003396	HIST2H2BF	protein_coding	protein_coding
ENSMFAG00000001064	FCGR1A	protein_coding	protein_coding
ENSMFAG00000041425	ENSMFAG00000041425	protein_coding	protein_coding
ENSMFAG00000036384	ENSMFAG00000036384	protein_coding	protein_coding
ENSMFAG00000029554	RF00003	snRNA	smallRNA
ENSMFAG00000033357	ENSMFAG00000033357	protein_coding	protein_coding
ENSMFAG00000024297	RF00003	snRNA	smallRNA
ENSMFAG00000040921	RF00003	snRNA	smallRNA
ENSMFAG00000022836	RF00003	snRNA	smallRNA
ENSMFAG00000011543	RF00003	snRNA	smallRNA
ENSMFAG00000017334	ENSMFAG00000017334	protein_coding	protein_coding
ENSMFAG00000041708	ENSMFAG00000041708	protein_coding	protein_coding
ENSMFAG00000015503	RF00003	snRNA	smallRNA
ENSMFAG00000037379	ENSMFAG00000037379	protein_coding	protein_coding
ENSMFAG00000000385	ENSMFAG00000000385	protein_coding	protein_coding
ENSMFAG00000030252	RF00003	snRNA	smallRNA
ENSMFAG00000033867	ENSMFAG00000033867	protein_coding	protein_coding
ENSMFAG00000018627	GJA5	protein_coding	protein_coding
ENSMFAG00000013728	RF00017	misc_RNA	smallRNA
ENSMFAG00000046287	ACP6	protein_coding	protein_coding
ENSMFAG00000043762	BCL9	protein_coding	protein_coding
ENSMFAG00000039589	ENSMFAG00000039589	protein_coding	protein_coding
ENSMFAG00000042810	ENSMFAG00000042810	protein_coding	protein_coding
ENSMFAG00000043562	CHD1L	protein_coding	protein_coding
ENSMFAG00000002744	FMO5	protein_coding	protein_coding
ENSMFAG00000040178	PRKAB2	protein_coding	protein_coding
ENSMFAG00000037528	ENSMFAG00000037528	protein_coding	protein_coding
ENSMFAG00000034507	ENSMFAG00000034507	protein_coding	protein_coding
ENSMFAG00000030214	ENSMFAG00000030214	protein_coding	protein_coding
ENSMFAG00000019925	RF00003	snRNA	smallRNA
ENSMFAG00000030241	RF00003	snRNA	smallRNA
ENSMFAG00000031292	ENSMFAG00000031292	protein_coding	protein_coding
ENSMFAG00000030187	RF00003	snRNA	smallRNA
ENSMFAG00000005876	RF00003	snRNA	smallRNA
ENSMFAG00000045741	HJV	protein_coding	protein_coding
ENSMFAG00000046327	TXNIP	protein_coding	protein_coding
ENSMFAG00000001219	POLR3GL	protein_coding	protein_coding
ENSMFAG00000031809	LIX1L	protein_coding	protein_coding
ENSMFAG00000004532	ENSMFAG00000004532	miRNA	smallRNA
ENSMFAG00000045376	RBM8A	protein_coding	protein_coding
ENSMFAG00000039602	ENSMFAG00000039602	protein_coding	protein_coding
ENSMFAG00000043309	ITGA10	protein_coding	protein_coding
ENSMFAG00000036117	ANKRD35	protein_coding	protein_coding
ENSMFAG00000001990	PIAS3	protein_coding	protein_coding
ENSMFAG00000042456	NUDT17	protein_coding	protein_coding
ENSMFAG00000040338	POLR3C	protein_coding	protein_coding
ENSMFAG00000042451	RNF115	protein_coding	protein_coding
ENSMFAG00000045287	ENSMFAG00000045287	protein_coding	protein_coding
ENSMFAG00000043835	CD160	protein_coding	protein_coding
ENSMFAG00000018292	PDZK1	protein_coding	protein_coding
ENSMFAG00000001098	ENSMFAG00000001098	protein_coding	protein_coding
ENSMFAG00000040749	ENSMFAG00000040749	protein_coding	protein_coding
ENSMFAG00000030030	RF00003	snRNA	smallRNA
ENSMFAG00000010167	RF00003	snRNA	smallRNA
ENSMFAG00000017285	ENSMFAG00000017285	protein_coding	protein_coding
ENSMFAG00000003812	PDE4DIP	protein_coding	protein_coding
ENSMFAG00000043165	SEC22B	protein_coding	protein_coding
ENSMFAG00000001144	NOTCH2	protein_coding	protein_coding
ENSMFAG00000031340	ENSMFAG00000031340	protein_coding	protein_coding
ENSMFAG00000043696	HMGCS2	protein_coding	protein_coding
ENSMFAG00000032226	PHGDH	protein_coding	protein_coding
ENSMFAG00000041585	ZNF697	protein_coding	protein_coding
ENSMFAG00000045839	ENSMFAG00000045839	protein_coding	protein_coding
ENSMFAG00000041983	HSD3B1	protein_coding	protein_coding
ENSMFAG00000002851	HAO2	protein_coding	protein_coding
ENSMFAG00000001270	WARS2	protein_coding	protein_coding
ENSMFAG00000044269	TBX15	protein_coding	protein_coding
ENSMFAG00000043409	SPAG17	protein_coding	protein_coding
ENSMFAG00000034570	WDR3	protein_coding	protein_coding
ENSMFAG00000045882	GDAP2	protein_coding	protein_coding
ENSMFAG00000019955	TENT5C	protein_coding	protein_coding
ENSMFAG00000042171	MAN1A2	protein_coding	protein_coding
ENSMFAG00000037561	VTCN1	protein_coding	protein_coding
ENSMFAG00000039230	TRIM45	protein_coding	protein_coding
ENSMFAG00000042516	ENSMFAG00000042516	protein_coding	protein_coding
ENSMFAG00000013495	MIR942	miRNA	smallRNA
ENSMFAG00000033865	CD101	protein_coding	protein_coding
ENSMFAG00000038301	PTGFRN	protein_coding	protein_coding
ENSMFAG00000036150	CD2	protein_coding	protein_coding
ENSMFAG00000047106	ENSMFAG00000047106	lincRNA	lincRNA
ENSMFAG00000000910	IGSF3	protein_coding	protein_coding
ENSMFAG00000042899	CD58	protein_coding	protein_coding
ENSMFAG00000000314	ENSMFAG00000000314	protein_coding	protein_coding
ENSMFAG00000005571	RF00026	snRNA	smallRNA
ENSMFAG00000034219	ATP1A1	protein_coding	protein_coding
ENSMFAG00000041093	ENSMFAG00000041093	protein_coding	protein_coding
ENSMFAG00000042466	MAB21L3	protein_coding	protein_coding
ENSMFAG00000042672	SLC22A15	protein_coding	protein_coding
ENSMFAG00000007499	NHLH2	protein_coding	protein_coding
ENSMFAG00000042482	CASQ2	protein_coding	protein_coding
ENSMFAG00000000860	VANGL1	protein_coding	protein_coding
ENSMFAG00000040215	NGF	protein_coding	protein_coding
ENSMFAG00000039698	TSPAN2	protein_coding	protein_coding
ENSMFAG00000043913	SYCP1	protein_coding	protein_coding
ENSMFAG00000033378	SIKE1	protein_coding	protein_coding
ENSMFAG00000003674	CSDE1	protein_coding	protein_coding
ENSMFAG00000036827	NRAS	protein_coding	protein_coding
ENSMFAG00000035727	DENND2C	protein_coding	protein_coding
ENSMFAG00000043933	BCAS2	protein_coding	protein_coding
ENSMFAG00000040070	ENSMFAG00000040070	protein_coding	protein_coding
ENSMFAG00000041350	TRIM33	protein_coding	protein_coding
ENSMFAG00000041208	SYT6	protein_coding	protein_coding
ENSMFAG00000041763	OLFML3	protein_coding	protein_coding
ENSMFAG00000001201	HIPK1	protein_coding	protein_coding
ENSMFAG00000020154	AP4B1	protein_coding	protein_coding
ENSMFAG00000042532	DCLRE1B	protein_coding	protein_coding
ENSMFAG00000041733	PTPN22	protein_coding	protein_coding
ENSMFAG00000000754	RSBN1	protein_coding	protein_coding
ENSMFAG00000030077	PHTF1	protein_coding	protein_coding
ENSMFAG00000040138	MAGI3	protein_coding	protein_coding
ENSMFAG00000033965	ENSMFAG00000033965	protein_coding	protein_coding
ENSMFAG00000032029	ENSMFAG00000032029	protein_coding	protein_coding
ENSMFAG00000000102	LRIG2	protein_coding	protein_coding
ENSMFAG00000035894	SLC16A1	protein_coding	protein_coding
ENSMFAG00000031515	TAFA3	protein_coding	protein_coding
ENSMFAG00000001491	PPM1J	protein_coding	protein_coding
ENSMFAG00000003557	RHOC	protein_coding	protein_coding
ENSMFAG00000002283	MOV10	protein_coding	protein_coding
ENSMFAG00000035179	CAPZA1	protein_coding	protein_coding
ENSMFAG00000037326	ST7L	protein_coding	protein_coding
ENSMFAG00000001138	ENSMFAG00000001138	protein_coding	protein_coding
ENSMFAG00000002295	WNT2B	protein_coding	protein_coding
ENSMFAG00000042194	CTTNBP2NL	protein_coding	protein_coding
ENSMFAG00000046628	ENSMFAG00000046628	lincRNA	lincRNA
ENSMFAG00000002047	KCND3	protein_coding	protein_coding
ENSMFAG00000031755	DDX20	protein_coding	protein_coding
ENSMFAG00000038293	INKA2	protein_coding	protein_coding
ENSMFAG00000034202	RAP1A	protein_coding	protein_coding
ENSMFAG00000004551	RF00026	snRNA	smallRNA
ENSMFAG00000002528	TMIGD3	protein_coding	protein_coding
ENSMFAG00000034833	RF00026	snRNA	smallRNA
ENSMFAG00000034319	C1orf162	protein_coding	protein_coding
ENSMFAG00000037534	ENSMFAG00000037534	protein_coding	protein_coding
ENSMFAG00000030055	WDR77	protein_coding	protein_coding
ENSMFAG00000034315	OVGP1	protein_coding	protein_coding
ENSMFAG00000038084	PIFO	protein_coding	protein_coding
ENSMFAG00000003339	CHIA	protein_coding	protein_coding
ENSMFAG00000046116	CHIA	protein_coding	protein_coding
ENSMFAG00000037152	CHI3L2	protein_coding	protein_coding
ENSMFAG00000036546	DENND2D	protein_coding	protein_coding
ENSMFAG00000044191	CEPT1	protein_coding	protein_coding
ENSMFAG00000044411	DRAM2	protein_coding	protein_coding
ENSMFAG00000045855	LRIF1	protein_coding	protein_coding
ENSMFAG00000002919	CD53	protein_coding	protein_coding
ENSMFAG00000007623	KCNA3	protein_coding	protein_coding
ENSMFAG00000000561	KCNA2	protein_coding	protein_coding
ENSMFAG00000029321	PROK1	protein_coding	protein_coding
ENSMFAG00000042380	LAMTOR5	protein_coding	protein_coding
ENSMFAG00000041455	SLC16A4	protein_coding	protein_coding
ENSMFAG00000029929	RBM15	protein_coding	protein_coding
ENSMFAG00000034032	RF00402	snoRNA	smallRNA
ENSMFAG00000002458	KCNC4	protein_coding	protein_coding
ENSMFAG00000044649	SLC6A17	protein_coding	protein_coding
ENSMFAG00000000542	ALX3	protein_coding	protein_coding
ENSMFAG00000031880	STRIP1	protein_coding	protein_coding
ENSMFAG00000044517	AHCYL1	protein_coding	protein_coding
ENSMFAG00000040515	CSF1	protein_coding	protein_coding
ENSMFAG00000046787	ENSMFAG00000046787	lincRNA	lincRNA
ENSMFAG00000035350	GSTM3	protein_coding	protein_coding
ENSMFAG00000042340	GSTM5	protein_coding	protein_coding
ENSMFAG00000000548	GSTM1	protein_coding	protein_coding
ENSMFAG00000038873	GSTM4	protein_coding	protein_coding
ENSMFAG00000040571	AMPD2	protein_coding	protein_coding
ENSMFAG00000039529	GNAT2	protein_coding	protein_coding
ENSMFAG00000011279	MIR197	miRNA	smallRNA
ENSMFAG00000037770	GNAI3	protein_coding	protein_coding
ENSMFAG00000005149	GPR61	protein_coding	protein_coding
ENSMFAG00000046906	ENSMFAG00000046906	lincRNA	lincRNA
ENSMFAG00000030580	AMIGO1	protein_coding	protein_coding
ENSMFAG00000028974	ENSMFAG00000028974	protein_coding	protein_coding
ENSMFAG00000040958	CYB561D1	protein_coding	protein_coding
ENSMFAG00000041449	ATXN7L2	protein_coding	protein_coding
ENSMFAG00000000691	SYPL2	protein_coding	protein_coding
ENSMFAG00000000081	PSMA5	protein_coding	protein_coding
ENSMFAG00000043684	SORT1	protein_coding	protein_coding
ENSMFAG00000012713	ENSMFAG00000012713	protein_coding	protein_coding
ENSMFAG00000039358	MYBPHL	protein_coding	protein_coding
ENSMFAG00000030547	PSRC1	protein_coding	protein_coding
ENSMFAG00000040943	CELSR2	protein_coding	protein_coding
ENSMFAG00000043301	SARS	protein_coding	protein_coding
ENSMFAG00000029951	KIAA1324	protein_coding	protein_coding
ENSMFAG00000030014	RF01268	scaRNA	smallRNA
ENSMFAG00000032270	TMEM167B	protein_coding	protein_coding
ENSMFAG00000001660	TAF13	protein_coding	protein_coding
ENSMFAG00000036679	ENSMFAG00000036679	protein_coding	protein_coding
ENSMFAG00000043278	WDR47	protein_coding	protein_coding
ENSMFAG00000000255	CLCC1	protein_coding	protein_coding
ENSMFAG00000041461	GPSM2	protein_coding	protein_coding
ENSMFAG00000043987	AKNAD1	protein_coding	protein_coding
ENSMFAG00000000666	STXBP3	protein_coding	protein_coding
ENSMFAG00000003323	FNDC7	protein_coding	protein_coding
ENSMFAG00000007154	ENSMFAG00000007154	protein_coding	protein_coding
ENSMFAG00000002745	HENMT1	protein_coding	protein_coding
ENSMFAG00000039642	FAM102B	protein_coding	protein_coding
ENSMFAG00000034290	ENSMFAG00000034290	protein_coding	protein_coding
ENSMFAG00000033657	ENSMFAG00000033657	protein_coding	protein_coding
ENSMFAG00000043232	ENSMFAG00000043232	protein_coding	protein_coding
ENSMFAG00000040287	ENSMFAG00000040287	protein_coding	protein_coding
ENSMFAG00000030772	ENSMFAG00000030772	protein_coding	protein_coding
ENSMFAG00000045161	SLC25A24	protein_coding	protein_coding
ENSMFAG00000030983	VAV3	protein_coding	protein_coding
ENSMFAG00000036547	NTNG1	protein_coding	protein_coding
ENSMFAG00000017156	PRMT6	protein_coding	protein_coding
ENSMFAG00000020465	ENSMFAG00000020465	protein_coding	protein_coding
ENSMFAG00000039031	ENSMFAG00000039031	protein_coding	protein_coding
ENSMFAG00000037558	ENSMFAG00000037558	protein_coding	protein_coding
ENSMFAG00000002004	RNPC3	protein_coding	protein_coding
ENSMFAG00000002722	COL11A1	protein_coding	protein_coding
ENSMFAG00000032568	OLFM3	protein_coding	protein_coding
ENSMFAG00000047125	ENSMFAG00000047125	lincRNA	lincRNA
ENSMFAG00000040534	ENSMFAG00000040534	protein_coding	protein_coding
ENSMFAG00000020071	S1PR1	protein_coding	protein_coding
ENSMFAG00000013221	RF00424	scaRNA	smallRNA
ENSMFAG00000003120	DPH5	protein_coding	protein_coding
ENSMFAG00000043538	SLC30A7	protein_coding	protein_coding
ENSMFAG00000001251	EXTL2	protein_coding	protein_coding
ENSMFAG00000028887	VCAM1	protein_coding	protein_coding
ENSMFAG00000037976	GPR88	protein_coding	protein_coding
ENSMFAG00000000724	CDC14A	protein_coding	protein_coding
ENSMFAG00000034132	RTCA	protein_coding	protein_coding
ENSMFAG00000045317	DBT	protein_coding	protein_coding
ENSMFAG00000038430	LRRC39	protein_coding	protein_coding
ENSMFAG00000034681	TRMT13	protein_coding	protein_coding
ENSMFAG00000039091	SASS6	protein_coding	protein_coding
ENSMFAG00000039865	ENSMFAG00000039865	protein_coding	protein_coding
ENSMFAG00000043703	AGL	protein_coding	protein_coding
ENSMFAG00000006857	RF00015	snRNA	smallRNA
ENSMFAG00000036089	FRRS1	protein_coding	protein_coding
ENSMFAG00000001331	PALMD	protein_coding	protein_coding
ENSMFAG00000046826	ENSMFAG00000046826	lincRNA	lincRNA
ENSMFAG00000045185	PLPPR4	protein_coding	protein_coding
ENSMFAG00000040875	PLPPR5	protein_coding	protein_coding
ENSMFAG00000028542	ENSMFAG00000028542	protein_coding	protein_coding
ENSMFAG00000030875	ENSMFAG00000030875	protein_coding	protein_coding
ENSMFAG00000018004	MIR137	miRNA	smallRNA
ENSMFAG00000022123	ENSMFAG00000022123	miRNA	smallRNA
ENSMFAG00000033409	DPYD	protein_coding	protein_coding
ENSMFAG00000043320	ENSMFAG00000043320	protein_coding	protein_coding
ENSMFAG00000008183	PTBP2	protein_coding	protein_coding
ENSMFAG00000046992	ENSMFAG00000046992	lincRNA	lincRNA
ENSMFAG00000047057	ENSMFAG00000047057	lincRNA	lincRNA
ENSMFAG00000013715	RWDD3	protein_coding	protein_coding
ENSMFAG00000037599	TMEM56	protein_coding	protein_coding
ENSMFAG00000031498	ALG14	protein_coding	protein_coding
ENSMFAG00000008996	RF00100	misc_RNA	smallRNA
ENSMFAG00000043860	CNN3	protein_coding	protein_coding
ENSMFAG00000030266	SLC44A3	protein_coding	protein_coding
ENSMFAG00000033989	ENSMFAG00000033989	protein_coding	protein_coding
ENSMFAG00000041937	F3	protein_coding	protein_coding
ENSMFAG00000044222	ABCD3	protein_coding	protein_coding
ENSMFAG00000043826	ARHGAP29	protein_coding	protein_coding
ENSMFAG00000032139	ABCA4	protein_coding	protein_coding
ENSMFAG00000036066	GCLM	protein_coding	protein_coding
ENSMFAG00000003472	ENSMFAG00000003472	protein_coding	protein_coding
ENSMFAG00000012796	MIR760	miRNA	smallRNA
ENSMFAG00000042490	ENSMFAG00000042490	protein_coding	protein_coding
ENSMFAG00000045481	BCAR3	protein_coding	protein_coding
ENSMFAG00000007905	FNBP1L	protein_coding	protein_coding
ENSMFAG00000036031	RF00019	misc_RNA	smallRNA
ENSMFAG00000036672	DR1	protein_coding	protein_coding
ENSMFAG00000033283	CCDC18	protein_coding	protein_coding
ENSMFAG00000039021	TMED5	protein_coding	protein_coding
ENSMFAG00000037684	MTF2	protein_coding	protein_coding
ENSMFAG00000035132	RF00100	misc_RNA	smallRNA
ENSMFAG00000005989	RF00026	snRNA	smallRNA
ENSMFAG00000030382	ENSMFAG00000030382	protein_coding	protein_coding
ENSMFAG00000000290	DIPK1A	protein_coding	protein_coding
ENSMFAG00000009694	RF00432	snoRNA	smallRNA
ENSMFAG00000033619	RPL5	protein_coding	protein_coding
ENSMFAG00000020467	RF00155	snoRNA	smallRNA
ENSMFAG00000005961	RF00068	snoRNA	smallRNA
ENSMFAG00000003592	EVI5	protein_coding	protein_coding
ENSMFAG00000024424	RF00015	snRNA	smallRNA
ENSMFAG00000044701	ENSMFAG00000044701	protein_coding	protein_coding
ENSMFAG00000036041	RF00019	misc_RNA	smallRNA
ENSMFAG00000045801	GFI1	protein_coding	protein_coding
ENSMFAG00000031837	RPAP2	protein_coding	protein_coding
ENSMFAG00000035560	GLMN	protein_coding	protein_coding
ENSMFAG00000025769	C1orf146	protein_coding	protein_coding
ENSMFAG00000003189	BTBD8	protein_coding	protein_coding
ENSMFAG00000035540	ENSMFAG00000035540	protein_coding	protein_coding
ENSMFAG00000035355	EPHX4	protein_coding	protein_coding
ENSMFAG00000002239	TGFBR3	protein_coding	protein_coding
ENSMFAG00000014942	RF00017	misc_RNA	smallRNA
ENSMFAG00000000474	ENSMFAG00000000474	protein_coding	protein_coding
ENSMFAG00000003649	HFM1	protein_coding	protein_coding
ENSMFAG00000001597	ENSMFAG00000001597	protein_coding	protein_coding
ENSMFAG00000022669	RF00003	snRNA	smallRNA
ENSMFAG00000000972	ENSMFAG00000000972	protein_coding	protein_coding
ENSMFAG00000037290	ENSMFAG00000037290	protein_coding	protein_coding
ENSMFAG00000033902	ZNF644	protein_coding	protein_coding
ENSMFAG00000004508	ENSMFAG00000004508	protein_coding	protein_coding
ENSMFAG00000000276	BARHL2	protein_coding	protein_coding
ENSMFAG00000044308	ZNF326	protein_coding	protein_coding
ENSMFAG00000040268	ENSMFAG00000040268	protein_coding	protein_coding
ENSMFAG00000031732	LRRC8C	protein_coding	protein_coding
ENSMFAG00000026599	LRRC8B	protein_coding	protein_coding
ENSMFAG00000040216	ENSMFAG00000040216	protein_coding	protein_coding
ENSMFAG00000032176	ENSMFAG00000032176	protein_coding	protein_coding
ENSMFAG00000044465	GBP7	protein_coding	protein_coding
ENSMFAG00000041035	ENSMFAG00000041035	protein_coding	protein_coding
ENSMFAG00000020136	GBP2	protein_coding	protein_coding
ENSMFAG00000039941	GBP1	protein_coding	protein_coding
ENSMFAG00000035480	GBP3	protein_coding	protein_coding
ENSMFAG00000005490	ENSMFAG00000005490	protein_coding	protein_coding
ENSMFAG00000026682	KYAT3	protein_coding	protein_coding
ENSMFAG00000041074	ENSMFAG00000041074	pseudogene	pseudogene
ENSMFAG00000000827	GTF2B	protein_coding	protein_coding
ENSMFAG00000004906	ENSMFAG00000004906	miRNA	smallRNA
ENSMFAG00000030090	PKN2	protein_coding	protein_coding
ENSMFAG00000017738	RF00026	snRNA	smallRNA
ENSMFAG00000041059	ENSMFAG00000041059	protein_coding	protein_coding
ENSMFAG00000009444	RF00017	misc_RNA	smallRNA
ENSMFAG00000034077	LMO4	protein_coding	protein_coding
ENSMFAG00000041676	HS2ST1	protein_coding	protein_coding
ENSMFAG00000002030	ENSMFAG00000002030	protein_coding	protein_coding
ENSMFAG00000002185	SELENOF	protein_coding	protein_coding
ENSMFAG00000044403	SH3GLB1	protein_coding	protein_coding
ENSMFAG00000044967	ENSMFAG00000044967	protein_coding	protein_coding
ENSMFAG00000045427	ENSMFAG00000045427	protein_coding	protein_coding
ENSMFAG00000040606	ENSMFAG00000040606	protein_coding	protein_coding
ENSMFAG00000030973	CLCA4	protein_coding	protein_coding
ENSMFAG00000042797	CLCA1	protein_coding	protein_coding
ENSMFAG00000001996	CLCA2	protein_coding	protein_coding
ENSMFAG00000017081	ODF2L	protein_coding	protein_coding
ENSMFAG00000003536	COL24A1	protein_coding	protein_coding
ENSMFAG00000001461	ZNHIT6	protein_coding	protein_coding
ENSMFAG00000034823	ENSMFAG00000034823	protein_coding	protein_coding
ENSMFAG00000000180	CCN1	protein_coding	protein_coding
ENSMFAG00000008838	ENSMFAG00000008838	protein_coding	protein_coding
ENSMFAG00000037521	DDAH1	protein_coding	protein_coding
ENSMFAG00000022952	RF00019	misc_RNA	smallRNA
ENSMFAG00000040544	BCL10	protein_coding	protein_coding
ENSMFAG00000035380	C1orf52	protein_coding	protein_coding
ENSMFAG00000001689	SYDE2	protein_coding	protein_coding
ENSMFAG00000007665	WDR63	protein_coding	protein_coding
ENSMFAG00000033413	MCOLN3	protein_coding	protein_coding
ENSMFAG00000031312	MCOLN2	protein_coding	protein_coding
ENSMFAG00000038099	LPAR3	protein_coding	protein_coding
ENSMFAG00000036072	SSX2IP	protein_coding	protein_coding
ENSMFAG00000043668	CTBS	protein_coding	protein_coding
ENSMFAG00000038889	SPATA1	protein_coding	protein_coding
ENSMFAG00000002373	ENSMFAG00000002373	protein_coding	protein_coding
ENSMFAG00000003788	RPF1	protein_coding	protein_coding
ENSMFAG00000039951	DNASE2B	protein_coding	protein_coding
ENSMFAG00000000740	ENSMFAG00000000740	protein_coding	protein_coding
ENSMFAG00000044469	SAMD13	protein_coding	protein_coding
ENSMFAG00000044118	PRKACB	protein_coding	protein_coding
ENSMFAG00000033684	ENSMFAG00000033684	protein_coding	protein_coding
ENSMFAG00000042407	TTLL7	protein_coding	protein_coding
ENSMFAG00000030498	ENSMFAG00000030498	protein_coding	protein_coding
ENSMFAG00000030502	ENSMFAG00000030502	protein_coding	protein_coding
ENSMFAG00000035421	ADGRL2	protein_coding	protein_coding
ENSMFAG00000031089	ENSMFAG00000031089	protein_coding	protein_coding
ENSMFAG00000030718	ENSMFAG00000030718	protein_coding	protein_coding
ENSMFAG00000030720	ENSMFAG00000030720	protein_coding	protein_coding
ENSMFAG00000046843	ENSMFAG00000046843	lincRNA	lincRNA
ENSMFAG00000015912	ENSMFAG00000015912	protein_coding	protein_coding
ENSMFAG00000007031	ENSMFAG00000007031	protein_coding	protein_coding
ENSMFAG00000032806	ADGRL4	protein_coding	protein_coding
ENSMFAG00000037846	IFI44	protein_coding	protein_coding
ENSMFAG00000035946	IFI44L	protein_coding	protein_coding
ENSMFAG00000041229	PTGFR	protein_coding	protein_coding
ENSMFAG00000036708	GIPC2	protein_coding	protein_coding
ENSMFAG00000037909	ENSMFAG00000037909	protein_coding	protein_coding
ENSMFAG00000039494	DNAJB4	protein_coding	protein_coding
ENSMFAG00000031825	FUBP1	protein_coding	protein_coding
ENSMFAG00000002199	NEXN	protein_coding	protein_coding
ENSMFAG00000042126	MIGA1	protein_coding	protein_coding
ENSMFAG00000038296	ENSMFAG00000038296	protein_coding	protein_coding
ENSMFAG00000005329	RF00001	rRNA	smallRNA
ENSMFAG00000046123	USP33	protein_coding	protein_coding
ENSMFAG00000043408	ENSMFAG00000043408	protein_coding	protein_coding
ENSMFAG00000043368	AK5	protein_coding	protein_coding
ENSMFAG00000011881	RF00066	snRNA	smallRNA
ENSMFAG00000033601	PIGK	protein_coding	protein_coding
ENSMFAG00000041884	ST6GALNAC5	protein_coding	protein_coding
ENSMFAG00000039614	ENSMFAG00000039614	protein_coding	protein_coding
ENSMFAG00000038282	ST6GALNAC3	protein_coding	protein_coding
ENSMFAG00000038806	MSH4	protein_coding	protein_coding
ENSMFAG00000002761	RABGGTB	protein_coding	protein_coding
ENSMFAG00000021561	RF00279	snoRNA	smallRNA
ENSMFAG00000021644	RF00279	snoRNA	smallRNA
ENSMFAG00000021604	RF00279	snoRNA	smallRNA
ENSMFAG00000032655	ACADM	protein_coding	protein_coding
ENSMFAG00000000300	ENSMFAG00000000300	protein_coding	protein_coding
ENSMFAG00000038111	SLC44A5	protein_coding	protein_coding
ENSMFAG00000008492	RF00026	snRNA	smallRNA
ENSMFAG00000040799	LHX8	protein_coding	protein_coding
ENSMFAG00000003496	TYW3	protein_coding	protein_coding
ENSMFAG00000007521	CRYZ	protein_coding	protein_coding
ENSMFAG00000036577	ERICH3	protein_coding	protein_coding
ENSMFAG00000001777	ENSMFAG00000001777	protein_coding	protein_coding
ENSMFAG00000038246	LRRC53	protein_coding	protein_coding
ENSMFAG00000042954	LRRIQ3	protein_coding	protein_coding
ENSMFAG00000046858	ENSMFAG00000046858	lincRNA	lincRNA
ENSMFAG00000034696	NEGR1	protein_coding	protein_coding
ENSMFAG00000003326	ZRANB2	protein_coding	protein_coding
ENSMFAG00000010471	MIR186	miRNA	smallRNA
ENSMFAG00000040520	PTGER3	protein_coding	protein_coding
ENSMFAG00000040329	CTH	protein_coding	protein_coding
ENSMFAG00000033063	ENSMFAG00000033063	protein_coding	protein_coding
ENSMFAG00000038716	ENSMFAG00000038716	protein_coding	protein_coding
ENSMFAG00000042830	ANKRD13C	protein_coding	protein_coding
ENSMFAG00000043405	SRSF11	protein_coding	protein_coding
ENSMFAG00000028307	LRRC40	protein_coding	protein_coding
ENSMFAG00000017448	RF00017	misc_RNA	smallRNA
ENSMFAG00000031304	LRRC7	protein_coding	protein_coding
ENSMFAG00000014150	RF00017	misc_RNA	smallRNA
ENSMFAG00000003554	ENSMFAG00000003554	protein_coding	protein_coding
ENSMFAG00000036815	ENSMFAG00000036815	protein_coding	protein_coding
ENSMFAG00000036197	DEPDC1	protein_coding	protein_coding
ENSMFAG00000043407	RPE65	protein_coding	protein_coding
ENSMFAG00000030065	WLS	protein_coding	protein_coding
ENSMFAG00000016031	ENSMFAG00000016031	miRNA	smallRNA
ENSMFAG00000023542	ENSMFAG00000023542	protein_coding	protein_coding
ENSMFAG00000024298	RF00066	snRNA	smallRNA
ENSMFAG00000043398	GNG12	protein_coding	protein_coding
ENSMFAG00000043026	GADD45A	protein_coding	protein_coding
ENSMFAG00000036635	SERBP1	protein_coding	protein_coding
ENSMFAG00000044595	IL12RB2	protein_coding	protein_coding
ENSMFAG00000044140	C1orf141	protein_coding	protein_coding
ENSMFAG00000025789	SLC35D1	protein_coding	protein_coding
ENSMFAG00000043942	MIER1	protein_coding	protein_coding
ENSMFAG00000033193	WDR78	protein_coding	protein_coding
ENSMFAG00000044785	TCTEX1D1	protein_coding	protein_coding
ENSMFAG00000045356	SGIP1	protein_coding	protein_coding
ENSMFAG00000000162	PDE4B	protein_coding	protein_coding
ENSMFAG00000001122	LEPR	protein_coding	protein_coding
ENSMFAG00000033874	LEPROT	protein_coding	protein_coding
ENSMFAG00000021467	RF00004	snRNA	smallRNA
ENSMFAG00000044659	DNAJC6	protein_coding	protein_coding
ENSMFAG00000029324	ENSMFAG00000029324	protein_coding	protein_coding
ENSMFAG00000012995	MIR101-1	miRNA	smallRNA
ENSMFAG00000017312	RF00026	snRNA	smallRNA
ENSMFAG00000003493	JAK1	protein_coding	protein_coding
ENSMFAG00000031436	RAVER2	protein_coding	protein_coding
ENSMFAG00000037670	CACHD1	protein_coding	protein_coding
ENSMFAG00000018851	ENSMFAG00000018851	miRNA	smallRNA
ENSMFAG00000024825	UBE2U	protein_coding	protein_coding
ENSMFAG00000041091	ROR1	protein_coding	protein_coding
ENSMFAG00000001765	PGM1	protein_coding	protein_coding
ENSMFAG00000008963	RF00017	misc_RNA	smallRNA
ENSMFAG00000039892	EFCAB7	protein_coding	protein_coding
ENSMFAG00000040062	ITGB3BP	protein_coding	protein_coding
ENSMFAG00000013619	RF00017	misc_RNA	smallRNA
ENSMFAG00000041396	ALG6	protein_coding	protein_coding
ENSMFAG00000012821	ENSMFAG00000012821	miRNA	smallRNA
ENSMFAG00000039187	FOXD3	protein_coding	protein_coding
ENSMFAG00000046940	ENSMFAG00000046940	lincRNA	lincRNA
ENSMFAG00000046791	ENSMFAG00000046791	lincRNA	lincRNA
ENSMFAG00000038279	ATG4C	protein_coding	protein_coding
ENSMFAG00000032390	DOCK7	protein_coding	protein_coding
ENSMFAG00000043530	USP1	protein_coding	protein_coding
ENSMFAG00000032159	KANK4	protein_coding	protein_coding
ENSMFAG00000004561	RF00026	snRNA	smallRNA
ENSMFAG00000004615	ENSMFAG00000004615	miRNA	smallRNA
ENSMFAG00000031887	L1TD1	protein_coding	protein_coding
ENSMFAG00000044826	ENSMFAG00000044826	protein_coding	protein_coding
ENSMFAG00000016579	RF00017	misc_RNA	smallRNA
ENSMFAG00000034621	ENSMFAG00000034621	protein_coding	protein_coding
ENSMFAG00000032579	ENSMFAG00000032579	protein_coding	protein_coding
ENSMFAG00000006572	RF00026	snRNA	smallRNA
ENSMFAG00000006633	RF00026	snRNA	smallRNA
ENSMFAG00000040223	TM2D1	protein_coding	protein_coding
ENSMFAG00000045828	NFIA	protein_coding	protein_coding
ENSMFAG00000046651	ENSMFAG00000046651	lincRNA	lincRNA
ENSMFAG00000044638	C1orf87	protein_coding	protein_coding
ENSMFAG00000003319	CYP2J2	protein_coding	protein_coding
ENSMFAG00000000847	HOOK1	protein_coding	protein_coding
ENSMFAG00000006980	ENSMFAG00000006980	protein_coding	protein_coding
ENSMFAG00000037904	FGGY	protein_coding	protein_coding
ENSMFAG00000003331	ENSMFAG00000003331	protein_coding	protein_coding
ENSMFAG00000023923	ENSMFAG00000023923	pseudogene	pseudogene
ENSMFAG00000002666	MYSM1	protein_coding	protein_coding
ENSMFAG00000008869	TACSTD2	protein_coding	protein_coding
ENSMFAG00000033064	OMA1	protein_coding	protein_coding
ENSMFAG00000044031	DAB1	protein_coding	protein_coding
ENSMFAG00000037279	C8B	protein_coding	protein_coding
ENSMFAG00000003618	FYB2	protein_coding	protein_coding
ENSMFAG00000031683	PRKAA2	protein_coding	protein_coding
ENSMFAG00000026668	ENSMFAG00000026668	protein_coding	protein_coding
ENSMFAG00000004054	USP24	protein_coding	protein_coding
ENSMFAG00000002375	PCSK9	protein_coding	protein_coding
ENSMFAG00000000310	BSND	protein_coding	protein_coding
ENSMFAG00000045765	TMEM61	protein_coding	protein_coding
ENSMFAG00000031598	DHCR24	protein_coding	protein_coding
ENSMFAG00000034660	LEXM	protein_coding	protein_coding
ENSMFAG00000031985	TTC22	protein_coding	protein_coding
ENSMFAG00000041685	TTC4	protein_coding	protein_coding
ENSMFAG00000039841	ENSMFAG00000039841	protein_coding	protein_coding
ENSMFAG00000035370	FAM151A	protein_coding	protein_coding
ENSMFAG00000038001	ACOT11	protein_coding	protein_coding
ENSMFAG00000031124	SSBP3	protein_coding	protein_coding
ENSMFAG00000046281	MRPL37	protein_coding	protein_coding
ENSMFAG00000041747	ENSMFAG00000041747	protein_coding	protein_coding
ENSMFAG00000040975	ENSMFAG00000040975	pseudogene	pseudogene
ENSMFAG00000032500	TCEANC2	protein_coding	protein_coding
ENSMFAG00000039046	ENSMFAG00000039046	protein_coding	protein_coding
ENSMFAG00000033134	TMEM59	protein_coding	protein_coding
ENSMFAG00000028351	ENSMFAG00000028351	protein_coding	protein_coding
ENSMFAG00000032747	LRRC42	protein_coding	protein_coding
ENSMFAG00000000391	HSPB11	protein_coding	protein_coding
ENSMFAG00000034074	DIO1	protein_coding	protein_coding
ENSMFAG00000036304	YIPF1	protein_coding	protein_coding
ENSMFAG00000007847	RF00418	snoRNA	smallRNA
ENSMFAG00000041049	GLIS1	protein_coding	protein_coding
ENSMFAG00000013020	RF00066	snRNA	smallRNA
ENSMFAG00000040855	DMRTB1	protein_coding	protein_coding
ENSMFAG00000031018	LRP8	protein_coding	protein_coding
ENSMFAG00000015963	ENSMFAG00000015963	protein_coding	protein_coding
ENSMFAG00000032145	MAGOH	protein_coding	protein_coding
ENSMFAG00000034166	CZIB	protein_coding	protein_coding
ENSMFAG00000028355	ENSMFAG00000028355	protein_coding	protein_coding
ENSMFAG00000040882	CPT2	protein_coding	protein_coding
ENSMFAG00000041399	SLC1A7	protein_coding	protein_coding
ENSMFAG00000002251	PODN	protein_coding	protein_coding
ENSMFAG00000039858	SCP2	protein_coding	protein_coding
ENSMFAG00000008586	ENSMFAG00000008586	miRNA	smallRNA
ENSMFAG00000042423	ECHDC2	protein_coding	protein_coding
ENSMFAG00000046237	ZYG11A	protein_coding	protein_coding
ENSMFAG00000045405	ZYG11B	protein_coding	protein_coding
ENSMFAG00000024315	RF00015	snRNA	smallRNA
ENSMFAG00000044482	SHISAL2A	protein_coding	protein_coding
ENSMFAG00000041996	GPX7	protein_coding	protein_coding
ENSMFAG00000011842	TUT4	protein_coding	protein_coding
ENSMFAG00000039449	PRPF38A	protein_coding	protein_coding
ENSMFAG00000040756	ORC1	protein_coding	protein_coding
ENSMFAG00000030523	CC2D1B	protein_coding	protein_coding
ENSMFAG00000040167	ZFYVE9	protein_coding	protein_coding
ENSMFAG00000040295	ENSMFAG00000040295	protein_coding	protein_coding
ENSMFAG00000030970	ENSMFAG00000030970	protein_coding	protein_coding
ENSMFAG00000023178	RF00017	misc_RNA	smallRNA
ENSMFAG00000046175	BTF3L4	protein_coding	protein_coding
ENSMFAG00000036728	TXNDC12	protein_coding	protein_coding
ENSMFAG00000040281	RAB3B	protein_coding	protein_coding
ENSMFAG00000042204	ENSMFAG00000042204	pseudogene	pseudogene
ENSMFAG00000036148	NRDC	protein_coding	protein_coding
ENSMFAG00000013904	MIR761	miRNA	smallRNA
ENSMFAG00000043512	OSBPL9	protein_coding	protein_coding
ENSMFAG00000044060	EPS15	protein_coding	protein_coding
ENSMFAG00000038258	ENSMFAG00000038258	protein_coding	protein_coding
ENSMFAG00000005517	RF00026	snRNA	smallRNA
ENSMFAG00000037823	TTC39A	protein_coding	protein_coding
ENSMFAG00000003664	RNF11	protein_coding	protein_coding
ENSMFAG00000007659	RF01210	snoRNA	smallRNA
ENSMFAG00000003545	ENSMFAG00000003545	protein_coding	protein_coding
ENSMFAG00000000049	C1orf185	protein_coding	protein_coding
ENSMFAG00000037217	ENSMFAG00000037217	miRNA	smallRNA
ENSMFAG00000024172	CDKN2C	protein_coding	protein_coding
ENSMFAG00000031563	FAF1	protein_coding	protein_coding
ENSMFAG00000004151	RF00019	misc_RNA	smallRNA
ENSMFAG00000039805	DMRTA2	protein_coding	protein_coding
ENSMFAG00000020472	ENSMFAG00000020472	protein_coding	protein_coding
ENSMFAG00000039866	ELAVL4	protein_coding	protein_coding
ENSMFAG00000032630	AGBL4	protein_coding	protein_coding
ENSMFAG00000030500	ENSMFAG00000030500	protein_coding	protein_coding
ENSMFAG00000032787	BEND5	protein_coding	protein_coding
ENSMFAG00000033921	SPATA6	protein_coding	protein_coding
ENSMFAG00000046466	ENSMFAG00000046466	lincRNA	lincRNA
ENSMFAG00000003658	ENSMFAG00000003658	protein_coding	protein_coding
ENSMFAG00000003902	TRABD2B	protein_coding	protein_coding
ENSMFAG00000031894	FOXD2	protein_coding	protein_coding
ENSMFAG00000035854	ENSMFAG00000035854	protein_coding	protein_coding
ENSMFAG00000024408	STIL	protein_coding	protein_coding
ENSMFAG00000044064	TAL1	protein_coding	protein_coding
ENSMFAG00000002324	PDZK1IP1	protein_coding	protein_coding
ENSMFAG00000043392	ENSMFAG00000043392	protein_coding	protein_coding
ENSMFAG00000000631	CYP4X1	protein_coding	protein_coding
ENSMFAG00000032544	CYP4A11	protein_coding	protein_coding
ENSMFAG00000031207	CYP4B1	protein_coding	protein_coding
ENSMFAG00000038571	ENSMFAG00000038571	protein_coding	protein_coding
ENSMFAG00000039763	TEX38	protein_coding	protein_coding
ENSMFAG00000040553	ATPAF1	protein_coding	protein_coding
ENSMFAG00000032003	MOB3C	protein_coding	protein_coding
ENSMFAG00000026976	MKNK1	protein_coding	protein_coding
ENSMFAG00000045471	KNCN	protein_coding	protein_coding
ENSMFAG00000016019	ENSMFAG00000016019	protein_coding	protein_coding
ENSMFAG00000026568	DMBX1	protein_coding	protein_coding
ENSMFAG00000046153	FAAH	protein_coding	protein_coding
ENSMFAG00000036603	NSUN4	protein_coding	protein_coding
ENSMFAG00000045532	ENSMFAG00000045532	pseudogene	pseudogene
ENSMFAG00000003416	ENSMFAG00000003416	protein_coding	protein_coding
ENSMFAG00000039635	LRRC41	protein_coding	protein_coding
ENSMFAG00000031241	RAD54L	protein_coding	protein_coding
ENSMFAG00000036741	LURAP1	protein_coding	protein_coding
ENSMFAG00000000070	POMGNT1	protein_coding	protein_coding
ENSMFAG00000042909	TSPAN1	protein_coding	protein_coding
ENSMFAG00000033868	PIK3R3	protein_coding	protein_coding
ENSMFAG00000032736	MAST2	protein_coding	protein_coding
ENSMFAG00000043099	IPP	protein_coding	protein_coding
ENSMFAG00000000895	ENSMFAG00000000895	protein_coding	protein_coding
ENSMFAG00000038278	GPBP1L1	protein_coding	protein_coding
ENSMFAG00000000878	CCDC17	protein_coding	protein_coding
ENSMFAG00000043112	NASP	protein_coding	protein_coding
ENSMFAG00000044590	ENSMFAG00000044590	protein_coding	protein_coding
ENSMFAG00000029387	PRDX1	protein_coding	protein_coding
ENSMFAG00000045813	MMACHC	protein_coding	protein_coding
ENSMFAG00000038654	CCDC163	protein_coding	protein_coding
ENSMFAG00000042816	TESK2	protein_coding	protein_coding
ENSMFAG00000042312	TOE1	protein_coding	protein_coding
ENSMFAG00000026331	MUTYH	protein_coding	protein_coding
ENSMFAG00000030815	HPDL	protein_coding	protein_coding
ENSMFAG00000002575	ZSWIM5	protein_coding	protein_coding
ENSMFAG00000032524	UROD	protein_coding	protein_coding
ENSMFAG00000032447	HECTD3	protein_coding	protein_coding
ENSMFAG00000035339	EIF2B3	protein_coding	protein_coding
ENSMFAG00000036632	PTCH2	protein_coding	protein_coding
ENSMFAG00000033183	BTBD19	protein_coding	protein_coding
ENSMFAG00000039359	PLK3	protein_coding	protein_coding
ENSMFAG00000024339	BEST4	protein_coding	protein_coding
ENSMFAG00000036789	RPS8	protein_coding	protein_coding
ENSMFAG00000006503	RF00218	snoRNA	smallRNA
ENSMFAG00000043842	KIF2C	protein_coding	protein_coding
ENSMFAG00000010285	RF00020	snRNA	smallRNA
ENSMFAG00000040974	ARMH1	protein_coding	protein_coding
ENSMFAG00000009580	RF00020	snRNA	smallRNA
ENSMFAG00000036823	TMEM53	protein_coding	protein_coding
ENSMFAG00000040181	RNF220	protein_coding	protein_coding
ENSMFAG00000044436	ERI3	protein_coding	protein_coding
ENSMFAG00000030571	DMAP1	protein_coding	protein_coding
ENSMFAG00000000702	SLC6A9	protein_coding	protein_coding
ENSMFAG00000026265	CCDC24	protein_coding	protein_coding
ENSMFAG00000042908	B4GALT2	protein_coding	protein_coding
ENSMFAG00000045547	ATP6V0B	protein_coding	protein_coding
ENSMFAG00000029866	DPH2	protein_coding	protein_coding
ENSMFAG00000032846	IPO13	protein_coding	protein_coding
ENSMFAG00000037537	ARTN	protein_coding	protein_coding
ENSMFAG00000038821	ST3GAL3	protein_coding	protein_coding
ENSMFAG00000037557	ENSMFAG00000037557	protein_coding	protein_coding
ENSMFAG00000004859	RF00026	snRNA	smallRNA
ENSMFAG00000038669	ENSMFAG00000038669	protein_coding	protein_coding
ENSMFAG00000036907	PTPRF	protein_coding	protein_coding
ENSMFAG00000043348	HYI	protein_coding	protein_coding
ENSMFAG00000002743	SZT2	protein_coding	protein_coding
ENSMFAG00000003387	MED8	protein_coding	protein_coding
ENSMFAG00000001542	CDC20	protein_coding	protein_coding
ENSMFAG00000042006	ELOVL1	protein_coding	protein_coding
ENSMFAG00000015202	MPL	protein_coding	protein_coding
ENSMFAG00000002847	TIE1	protein_coding	protein_coding
ENSMFAG00000003586	C1orf210	protein_coding	protein_coding
ENSMFAG00000018790	TMEM125	protein_coding	protein_coding
ENSMFAG00000040741	CFAP57	protein_coding	protein_coding
ENSMFAG00000037826	EBNA1BP2	protein_coding	protein_coding
ENSMFAG00000032517	FAM183A	protein_coding	protein_coding
ENSMFAG00000034851	RF00026	snRNA	smallRNA
ENSMFAG00000031833	SLC2A1	protein_coding	protein_coding
ENSMFAG00000043996	ENSMFAG00000043996	protein_coding	protein_coding
ENSMFAG00000002872	ZNF691	protein_coding	protein_coding
ENSMFAG00000025183	ERMAP	protein_coding	protein_coding
ENSMFAG00000040103	SVBP	protein_coding	protein_coding
ENSMFAG00000032404	ENSMFAG00000032404	protein_coding	protein_coding
ENSMFAG00000040274	TMEM269	protein_coding	protein_coding
ENSMFAG00000034667	C1orf50	protein_coding	protein_coding
ENSMFAG00000042833	P3H1	protein_coding	protein_coding
ENSMFAG00000019445	CLDN19	protein_coding	protein_coding
ENSMFAG00000040529	YBX1	protein_coding	protein_coding
ENSMFAG00000034307	PPIH	protein_coding	protein_coding
ENSMFAG00000038143	CCDC30	protein_coding	protein_coding
ENSMFAG00000001908	ENSMFAG00000001908	protein_coding	protein_coding
ENSMFAG00000008364	RF00026	snRNA	smallRNA
ENSMFAG00000040979	PPCS	protein_coding	protein_coding
ENSMFAG00000002741	ZMYND12	protein_coding	protein_coding
ENSMFAG00000044165	RIMKLA	protein_coding	protein_coding
ENSMFAG00000034559	FOXJ3	protein_coding	protein_coding
ENSMFAG00000031471	GUCA2A	protein_coding	protein_coding
ENSMFAG00000042427	ENSMFAG00000042427	protein_coding	protein_coding
ENSMFAG00000041340	HIVEP3	protein_coding	protein_coding
ENSMFAG00000036352	EDN2	protein_coding	protein_coding
ENSMFAG00000032820	FOXO6	protein_coding	protein_coding
ENSMFAG00000036779	SCMH1	protein_coding	protein_coding
ENSMFAG00000041721	SLFNL1	protein_coding	protein_coding
ENSMFAG00000039379	CTPS1	protein_coding	protein_coding
ENSMFAG00000028126	ENSMFAG00000028126	protein_coding	protein_coding
ENSMFAG00000034264	KCNQ4	protein_coding	protein_coding
ENSMFAG00000009279	RF00017	misc_RNA	smallRNA
ENSMFAG00000033858	NFYC	protein_coding	protein_coding
ENSMFAG00000017252	MIR30C1	miRNA	smallRNA
ENSMFAG00000011650	MIR30E	miRNA	smallRNA
ENSMFAG00000036770	RIMS3	protein_coding	protein_coding
ENSMFAG00000034274	ENSMFAG00000034274	protein_coding	protein_coding
ENSMFAG00000000321	ZNF684	protein_coding	protein_coding
ENSMFAG00000008984	EXO5	protein_coding	protein_coding
ENSMFAG00000038294	ZFP69	protein_coding	protein_coding
ENSMFAG00000043765	ZFP69B	protein_coding	protein_coding
ENSMFAG00000044100	SMAP2	protein_coding	protein_coding
ENSMFAG00000028569	COL9A2	protein_coding	protein_coding
ENSMFAG00000044167	ZMPSTE24	protein_coding	protein_coding
ENSMFAG00000037180	ENSMFAG00000037180	protein_coding	protein_coding
ENSMFAG00000038683	TMCO2	protein_coding	protein_coding
ENSMFAG00000001299	RLF	protein_coding	protein_coding
ENSMFAG00000005939	RF00019	misc_RNA	smallRNA
ENSMFAG00000008707	RF00026	snRNA	smallRNA
ENSMFAG00000029038	PPT1	protein_coding	protein_coding
ENSMFAG00000036663	CAP1	protein_coding	protein_coding
ENSMFAG00000003330	MFSD2A	protein_coding	protein_coding
ENSMFAG00000029625	MYCL	protein_coding	protein_coding
ENSMFAG00000001316	TRIT1	protein_coding	protein_coding
ENSMFAG00000006562	RF00019	misc_RNA	smallRNA
ENSMFAG00000041908	ENSMFAG00000041908	protein_coding	protein_coding
ENSMFAG00000031586	ENSMFAG00000031586	pseudogene	pseudogene
ENSMFAG00000002082	PPIE	protein_coding	protein_coding
ENSMFAG00000017867	ENSMFAG00000017867	protein_coding	protein_coding
ENSMFAG00000033968	HPCAL4	protein_coding	protein_coding
ENSMFAG00000003629	NT5C1A	protein_coding	protein_coding
ENSMFAG00000045585	HEYL	protein_coding	protein_coding
ENSMFAG00000041481	PABPC4	protein_coding	protein_coding
ENSMFAG00000027888	RF00431	snoRNA	smallRNA
ENSMFAG00000031034	ENSMFAG00000031034	protein_coding	protein_coding
ENSMFAG00000002753	ENSMFAG00000002753	protein_coding	protein_coding
ENSMFAG00000036050	MACF1	protein_coding	protein_coding
ENSMFAG00000041352	ENSMFAG00000041352	pseudogene	pseudogene
ENSMFAG00000008401	RF00001	rRNA	smallRNA
ENSMFAG00000027526	NDUFS5	protein_coding	protein_coding
ENSMFAG00000038417	AKIRIN1	protein_coding	protein_coding
ENSMFAG00000033099	RHBDL2	protein_coding	protein_coding
ENSMFAG00000011275	RF00026	snRNA	smallRNA
ENSMFAG00000028859	GJA9	protein_coding	protein_coding
ENSMFAG00000000169	ENSMFAG00000000169	protein_coding	protein_coding
ENSMFAG00000029254	ENSMFAG00000029254	protein_coding	protein_coding
ENSMFAG00000032228	RRAGC	protein_coding	protein_coding
ENSMFAG00000039267	ENSMFAG00000039267	protein_coding	protein_coding
ENSMFAG00000046776	ENSMFAG00000046776	lincRNA	lincRNA
ENSMFAG00000046896	ENSMFAG00000046896	lincRNA	lincRNA
ENSMFAG00000000875	FHL3	protein_coding	protein_coding
ENSMFAG00000030442	UTP11	protein_coding	protein_coding
ENSMFAG00000043047	SF3A3	protein_coding	protein_coding
ENSMFAG00000034447	INPP5B	protein_coding	protein_coding
ENSMFAG00000002419	MTF1	protein_coding	protein_coding
ENSMFAG00000003611	C1orf122	protein_coding	protein_coding
ENSMFAG00000003487	YRDC	protein_coding	protein_coding
ENSMFAG00000003403	MANEAL	protein_coding	protein_coding
ENSMFAG00000041787	ENSMFAG00000041787	protein_coding	protein_coding
ENSMFAG00000043851	RSPO1	protein_coding	protein_coding
ENSMFAG00000039033	GNL2	protein_coding	protein_coding
ENSMFAG00000038046	DNALI1	protein_coding	protein_coding
ENSMFAG00000044712	SNIP1	protein_coding	protein_coding
ENSMFAG00000040288	MEAF6	protein_coding	protein_coding
ENSMFAG00000005987	ENSMFAG00000005987	miRNA	smallRNA
ENSMFAG00000032647	ZC3H12A	protein_coding	protein_coding
ENSMFAG00000020219	RF00001	rRNA	smallRNA
ENSMFAG00000002477	GRIK3	protein_coding	protein_coding
ENSMFAG00000032558	CSF3R	protein_coding	protein_coding
ENSMFAG00000038082	MRPS15	protein_coding	protein_coding
ENSMFAG00000043477	OSCP1	protein_coding	protein_coding
ENSMFAG00000012350	RF00092	snoRNA	smallRNA
ENSMFAG00000009115	LSM10	protein_coding	protein_coding
ENSMFAG00000000703	STK40	protein_coding	protein_coding
ENSMFAG00000040525	EVA1B	protein_coding	protein_coding
ENSMFAG00000036528	SH3D21	protein_coding	protein_coding
ENSMFAG00000040144	THRAP3	protein_coding	protein_coding
ENSMFAG00000035979	MAP7D1	protein_coding	protein_coding
ENSMFAG00000038169	TRAPPC3	protein_coding	protein_coding
ENSMFAG00000036195	COL8A2	protein_coding	protein_coding
ENSMFAG00000034318	ADPRHL2	protein_coding	protein_coding
ENSMFAG00000003542	TEKT2	protein_coding	protein_coding
ENSMFAG00000004521	ENSMFAG00000004521	protein_coding	protein_coding
ENSMFAG00000035610	AGO3	protein_coding	protein_coding
ENSMFAG00000002846	AGO1	protein_coding	protein_coding
ENSMFAG00000035543	AGO4	protein_coding	protein_coding
ENSMFAG00000021652	CLSPN	protein_coding	protein_coding
ENSMFAG00000005466	C1orf216	protein_coding	protein_coding
ENSMFAG00000002319	PSMB2	protein_coding	protein_coding
ENSMFAG00000036191	TFAP2E	protein_coding	protein_coding
ENSMFAG00000038902	NCDN	protein_coding	protein_coding
ENSMFAG00000003546	KIAA0319L	protein_coding	protein_coding
ENSMFAG00000014088	RF00019	misc_RNA	smallRNA
ENSMFAG00000032709	ZMYM4	protein_coding	protein_coding
ENSMFAG00000015716	RF00091	snoRNA	smallRNA
ENSMFAG00000000797	SFPQ	protein_coding	protein_coding
ENSMFAG00000003436	ZMYM1	protein_coding	protein_coding
ENSMFAG00000031368	ZMYM6	protein_coding	protein_coding
ENSMFAG00000038152	TMEM35B	protein_coding	protein_coding
ENSMFAG00000036305	ENSMFAG00000036305	protein_coding	protein_coding
ENSMFAG00000038442	DLGAP3	protein_coding	protein_coding
ENSMFAG00000004488	ENSMFAG00000004488	protein_coding	protein_coding
ENSMFAG00000030078	SMIM12	protein_coding	protein_coding
ENSMFAG00000030085	ENSMFAG00000030085	protein_coding	protein_coding
ENSMFAG00000041783	ENSMFAG00000041783	pseudogene	pseudogene
ENSMFAG00000004700	GJB5	protein_coding	protein_coding
ENSMFAG00000000568	C1orf94	protein_coding	protein_coding
ENSMFAG00000043403	CSMD2	protein_coding	protein_coding
ENSMFAG00000042799	ZSCAN20	protein_coding	protein_coding
ENSMFAG00000035555	PHC2	protein_coding	protein_coding
ENSMFAG00000008906	RF00100	misc_RNA	smallRNA
ENSMFAG00000011359	ENSMFAG00000011359	miRNA	smallRNA
ENSMFAG00000033203	A3GALT2	protein_coding	protein_coding
ENSMFAG00000045133	ZNF362	protein_coding	protein_coding
ENSMFAG00000030374	TRIM62	protein_coding	protein_coding
ENSMFAG00000032478	AZIN2	protein_coding	protein_coding
ENSMFAG00000045877	ENSMFAG00000045877	protein_coding	protein_coding
ENSMFAG00000011995	RF00017	misc_RNA	smallRNA
ENSMFAG00000044944	RNF19B	protein_coding	protein_coding
ENSMFAG00000001257	TMEM54	protein_coding	protein_coding
ENSMFAG00000034246	HPCA	protein_coding	protein_coding
ENSMFAG00000033251	FNDC5	protein_coding	protein_coding
ENSMFAG00000040750	S100PBP	protein_coding	protein_coding
ENSMFAG00000040933	YARS	protein_coding	protein_coding
ENSMFAG00000033441	KIAA1522	protein_coding	protein_coding
ENSMFAG00000042467	SYNC	protein_coding	protein_coding
ENSMFAG00000039274	RBBP4	protein_coding	protein_coding
ENSMFAG00000033163	ZBTB8OS	protein_coding	protein_coding
ENSMFAG00000004943	ENSMFAG00000004943	miRNA	smallRNA
ENSMFAG00000033145	ZBTB8A	protein_coding	protein_coding
ENSMFAG00000037573	ENSMFAG00000037573	protein_coding	protein_coding
ENSMFAG00000042990	BSDC1	protein_coding	protein_coding
ENSMFAG00000043194	TSSK3	protein_coding	protein_coding
ENSMFAG00000040589	FAM229A	protein_coding	protein_coding
ENSMFAG00000019212	MARCKSL1	protein_coding	protein_coding
ENSMFAG00000001093	HDAC1	protein_coding	protein_coding
ENSMFAG00000001514	ENSMFAG00000001514	protein_coding	protein_coding
ENSMFAG00000036350	FAM167B	protein_coding	protein_coding
ENSMFAG00000046864	ENSMFAG00000046864	lincRNA	lincRNA
ENSMFAG00000043566	EIF3I	protein_coding	protein_coding
ENSMFAG00000044797	TMEM234	protein_coding	protein_coding
ENSMFAG00000045797	DCDC2B	protein_coding	protein_coding
ENSMFAG00000041971	IQCC	protein_coding	protein_coding
ENSMFAG00000031708	CCDC28B	protein_coding	protein_coding
ENSMFAG00000041015	TXLNA	protein_coding	protein_coding
ENSMFAG00000000429	KPNA6	protein_coding	protein_coding
ENSMFAG00000036558	TMEM39B	protein_coding	protein_coding
ENSMFAG00000001194	KHDRBS1	protein_coding	protein_coding
ENSMFAG00000038041	PTP4A2	protein_coding	protein_coding
ENSMFAG00000030849	SPOCD1	protein_coding	protein_coding
ENSMFAG00000028460	ADGRB2	protein_coding	protein_coding
ENSMFAG00000010382	ENSMFAG00000010382	miRNA	smallRNA
ENSMFAG00000042878	COL16A1	protein_coding	protein_coding
ENSMFAG00000030472	ENSMFAG00000030472	protein_coding	protein_coding
ENSMFAG00000044224	HCRTR1	protein_coding	protein_coding
ENSMFAG00000033663	ENSMFAG00000033663	pseudogene	pseudogene
ENSMFAG00000001721	TINAGL1	protein_coding	protein_coding
ENSMFAG00000042146	SERINC2	protein_coding	protein_coding
ENSMFAG00000031211	FABP3	protein_coding	protein_coding
ENSMFAG00000039045	ZCCHC17	protein_coding	protein_coding
ENSMFAG00000031418	SNRNP40	protein_coding	protein_coding
ENSMFAG00000034467	ENSMFAG00000034467	protein_coding	protein_coding
ENSMFAG00000036574	NKAIN1	protein_coding	protein_coding
ENSMFAG00000010291	PUM1	protein_coding	protein_coding
ENSMFAG00000020689	RF00188	snoRNA	smallRNA
ENSMFAG00000045826	SDC3	protein_coding	protein_coding
ENSMFAG00000010006	RF00100	misc_RNA	smallRNA
ENSMFAG00000022085	LAPTM5	protein_coding	protein_coding
ENSMFAG00000031992	MATN1	protein_coding	protein_coding
ENSMFAG00000001608	PTPRU	protein_coding	protein_coding
ENSMFAG00000000155	MECR	protein_coding	protein_coding
ENSMFAG00000041784	SRSF4	protein_coding	protein_coding
ENSMFAG00000038738	TMEM200B	protein_coding	protein_coding
ENSMFAG00000046344	EPB41	protein_coding	protein_coding
ENSMFAG00000010064	RF00019	misc_RNA	smallRNA
ENSMFAG00000034678	OPRD1	protein_coding	protein_coding
ENSMFAG00000026128	YTHDF2	protein_coding	protein_coding
ENSMFAG00000031717	GMEB1	protein_coding	protein_coding
ENSMFAG00000017106	RF00422	scaRNA	smallRNA
ENSMFAG00000011560	RF00548	snRNA	smallRNA
ENSMFAG00000041370	TAF12	protein_coding	protein_coding
ENSMFAG00000036076	RAB42	protein_coding	protein_coding
ENSMFAG00000021821	RF00190	snoRNA	smallRNA
ENSMFAG00000004531	RF00405	snoRNA	smallRNA
ENSMFAG00000004284	RF00420	snoRNA	smallRNA
ENSMFAG00000030141	RF00608	snoRNA	smallRNA
ENSMFAG00000043751	TRNAU1AP	protein_coding	protein_coding
ENSMFAG00000031245	ENSMFAG00000031245	protein_coding	protein_coding
ENSMFAG00000039145	ENSMFAG00000039145	protein_coding	protein_coding
ENSMFAG00000012208	RF00045	snoRNA	smallRNA
ENSMFAG00000012239	RF00045	snoRNA	smallRNA
ENSMFAG00000040093	PHACTR4	protein_coding	protein_coding
ENSMFAG00000015264	RF00619	snRNA	smallRNA
ENSMFAG00000044190	ENSMFAG00000044190	protein_coding	protein_coding
ENSMFAG00000038899	MED18	protein_coding	protein_coding
ENSMFAG00000043063	SESN2	protein_coding	protein_coding
ENSMFAG00000037657	ATP5IF1	protein_coding	protein_coding
ENSMFAG00000040941	ENSMFAG00000040941	protein_coding	protein_coding
ENSMFAG00000030292	PTAFR	protein_coding	protein_coding
ENSMFAG00000040795	ENSMFAG00000040795	protein_coding	protein_coding
ENSMFAG00000045224	EYA3	protein_coding	protein_coding
ENSMFAG00000016403	RF00017	misc_RNA	smallRNA
ENSMFAG00000037317	XKR8	protein_coding	protein_coding
ENSMFAG00000044059	SMPDL3B	protein_coding	protein_coding
ENSMFAG00000022522	RPA2	protein_coding	protein_coding
ENSMFAG00000030730	THEMIS2	protein_coding	protein_coding
ENSMFAG00000001557	PPP1R8	protein_coding	protein_coding
ENSMFAG00000020608	RF00553	scaRNA	smallRNA
ENSMFAG00000003645	STX12	protein_coding	protein_coding
ENSMFAG00000006722	FAM76A	protein_coding	protein_coding
ENSMFAG00000032938	ENSMFAG00000032938	protein_coding	protein_coding
ENSMFAG00000034666	IFI6	protein_coding	protein_coding
ENSMFAG00000037860	FGR	protein_coding	protein_coding
ENSMFAG00000004617	AHDC1	protein_coding	protein_coding
ENSMFAG00000001141	WASF2	protein_coding	protein_coding
ENSMFAG00000009121	ENSMFAG00000009121	miRNA	smallRNA
ENSMFAG00000026566	GPR3	protein_coding	protein_coding
ENSMFAG00000032742	CD164L2	protein_coding	protein_coding
ENSMFAG00000000683	FCN3	protein_coding	protein_coding
ENSMFAG00000039505	MAP3K6	protein_coding	protein_coding
ENSMFAG00000002518	SYTL1	protein_coding	protein_coding
ENSMFAG00000003393	TMEM222	protein_coding	protein_coding
ENSMFAG00000004974	RF00026	snRNA	smallRNA
ENSMFAG00000040733	WDTC1	protein_coding	protein_coding
ENSMFAG00000037876	SLC9A1	protein_coding	protein_coding
ENSMFAG00000046524	ENSMFAG00000046524	lincRNA	lincRNA
ENSMFAG00000003756	TENT5B	protein_coding	protein_coding
ENSMFAG00000030350	TRNP1	protein_coding	protein_coding
ENSMFAG00000042338	KDF1	protein_coding	protein_coding
ENSMFAG00000035581	ENSMFAG00000035581	protein_coding	protein_coding
ENSMFAG00000030918	GPATCH3	protein_coding	protein_coding
ENSMFAG00000036999	GPN2	protein_coding	protein_coding
ENSMFAG00000017885	SFN	protein_coding	protein_coding
ENSMFAG00000030748	ZDHHC18	protein_coding	protein_coding
ENSMFAG00000008655	RF00017	misc_RNA	smallRNA
ENSMFAG00000003929	PIGV	protein_coding	protein_coding
ENSMFAG00000032392	ARID1A	protein_coding	protein_coding
ENSMFAG00000044982	RPS6KA1	protein_coding	protein_coding
ENSMFAG00000018633	ENSMFAG00000018633	miRNA	smallRNA
ENSMFAG00000033901	DHDDS	protein_coding	protein_coding
ENSMFAG00000041189	ENSMFAG00000041189	protein_coding	protein_coding
ENSMFAG00000037808	LIN28A	protein_coding	protein_coding
ENSMFAG00000002715	ZNF683	protein_coding	protein_coding
ENSMFAG00000039671	ENSMFAG00000039671	protein_coding	protein_coding
ENSMFAG00000041646	CD52	protein_coding	protein_coding
ENSMFAG00000002490	UBXN11	protein_coding	protein_coding
ENSMFAG00000031063	SH3BGRL3	protein_coding	protein_coding
ENSMFAG00000045288	CEP85	protein_coding	protein_coding
ENSMFAG00000037726	CATSPER4	protein_coding	protein_coding
ENSMFAG00000031901	CNKSR1	protein_coding	protein_coding
ENSMFAG00000044001	ENSMFAG00000044001	protein_coding	protein_coding
ENSMFAG00000029470	FAM110D	protein_coding	protein_coding
ENSMFAG00000044260	PDIK1L	protein_coding	protein_coding
ENSMFAG00000045055	ENSMFAG00000045055	protein_coding	protein_coding
ENSMFAG00000031920	TRIM63	protein_coding	protein_coding
ENSMFAG00000003156	SLC30A2	protein_coding	protein_coding
ENSMFAG00000031631	EXTL1	protein_coding	protein_coding
ENSMFAG00000037812	PAFAH2	protein_coding	protein_coding
ENSMFAG00000006279	ENSMFAG00000006279	miRNA	smallRNA
ENSMFAG00000041588	STMN1	protein_coding	protein_coding
ENSMFAG00000029286	PAQR7	protein_coding	protein_coding
ENSMFAG00000041647	AUNIP	protein_coding	protein_coding
ENSMFAG00000037554	MTFR1L	protein_coding	protein_coding
ENSMFAG00000036435	SELENON	protein_coding	protein_coding
ENSMFAG00000034191	MAN1C1	protein_coding	protein_coding
ENSMFAG00000035460	MACO1	protein_coding	protein_coding
ENSMFAG00000042317	ENSMFAG00000042317	protein_coding	protein_coding
ENSMFAG00000033857	TMEM50A	protein_coding	protein_coding
ENSMFAG00000003728	RSRP1	protein_coding	protein_coding
ENSMFAG00000041831	SYF2	protein_coding	protein_coding
ENSMFAG00000031725	RUNX3	protein_coding	protein_coding
ENSMFAG00000038789	CLIC4	protein_coding	protein_coding
ENSMFAG00000025726	SRRM1	protein_coding	protein_coding
ENSMFAG00000037892	NCMAP	protein_coding	protein_coding
ENSMFAG00000032259	RCAN3	protein_coding	protein_coding
ENSMFAG00000002140	NIPAL3	protein_coding	protein_coding
ENSMFAG00000038760	STPG1	protein_coding	protein_coding
ENSMFAG00000042460	GRHL3	protein_coding	protein_coding
ENSMFAG00000028187	ENSMFAG00000028187	protein_coding	protein_coding
ENSMFAG00000028211	ENSMFAG00000028211	protein_coding	protein_coding
ENSMFAG00000002613	IFNLR1	protein_coding	protein_coding
ENSMFAG00000000068	IL22RA1	protein_coding	protein_coding
ENSMFAG00000035620	MYOM3	protein_coding	protein_coding
ENSMFAG00000046011	SRSF10	protein_coding	protein_coding
ENSMFAG00000041681	PNRC2	protein_coding	protein_coding
ENSMFAG00000040072	ENSMFAG00000040072	protein_coding	protein_coding
ENSMFAG00000009512	CNR2	protein_coding	protein_coding
ENSMFAG00000001050	FUCA1	protein_coding	protein_coding
ENSMFAG00000001549	HMGCL	protein_coding	protein_coding
ENSMFAG00000001926	GALE	protein_coding	protein_coding
ENSMFAG00000033593	LYPLA2	protein_coding	protein_coding
ENSMFAG00000002599	PITHD1	protein_coding	protein_coding
ENSMFAG00000032306	ELOA	protein_coding	protein_coding
ENSMFAG00000014177	RF00017	misc_RNA	smallRNA
ENSMFAG00000017384	ENSMFAG00000017384	protein_coding	protein_coding
ENSMFAG00000000148	ENSMFAG00000000148	protein_coding	protein_coding
ENSMFAG00000041663	ID3	protein_coding	protein_coding
ENSMFAG00000032163	E2F2	protein_coding	protein_coding
ENSMFAG00000038006	ASAP3	protein_coding	protein_coding
ENSMFAG00000044184	TCEA3	protein_coding	protein_coding
ENSMFAG00000040454	ZNF436	protein_coding	protein_coding
ENSMFAG00000010332	RF00019	misc_RNA	smallRNA
ENSMFAG00000039737	HNRNPR	protein_coding	protein_coding
ENSMFAG00000004718	RF00026	snRNA	smallRNA
ENSMFAG00000029390	HTR1D	protein_coding	protein_coding
ENSMFAG00000038318	LUZP1	protein_coding	protein_coding
ENSMFAG00000037505	KDM1A	protein_coding	protein_coding
ENSMFAG00000041849	TEX46	protein_coding	protein_coding
ENSMFAG00000032421	LACTBL1	protein_coding	protein_coding
ENSMFAG00000003479	ENSMFAG00000003479	protein_coding	protein_coding
ENSMFAG00000038952	ENSMFAG00000038952	miRNA	smallRNA
ENSMFAG00000010132	ENSMFAG00000010132	miRNA	smallRNA
ENSMFAG00000014842	ENSMFAG00000014842	miRNA	smallRNA
ENSMFAG00000038651	C1QB	protein_coding	protein_coding
ENSMFAG00000038771	C1QC	protein_coding	protein_coding
ENSMFAG00000037955	C1QA	protein_coding	protein_coding
ENSMFAG00000037600	EPHA8	protein_coding	protein_coding
ENSMFAG00000043032	ZBTB40	protein_coding	protein_coding
ENSMFAG00000036436	ENSMFAG00000036436	protein_coding	protein_coding
ENSMFAG00000047083	ENSMFAG00000047083	lincRNA	lincRNA
ENSMFAG00000045973	WNT4	protein_coding	protein_coding
ENSMFAG00000032516	CDC42	protein_coding	protein_coding
ENSMFAG00000030725	HSPG2	protein_coding	protein_coding
ENSMFAG00000043285	LDLRAD2	protein_coding	protein_coding
ENSMFAG00000039193	USP48	protein_coding	protein_coding
ENSMFAG00000001962	RAP1GAP	protein_coding	protein_coding
ENSMFAG00000039118	ALPL	protein_coding	protein_coding
ENSMFAG00000043330	ENSMFAG00000043330	protein_coding	protein_coding
ENSMFAG00000043294	ECE1	protein_coding	protein_coding
ENSMFAG00000033446	EIF4G3	protein_coding	protein_coding
ENSMFAG00000013167	ENSMFAG00000013167	miRNA	smallRNA
ENSMFAG00000039770	HP1BP3	protein_coding	protein_coding
ENSMFAG00000038100	SH2D5	protein_coding	protein_coding
ENSMFAG00000043993	KIF17	protein_coding	protein_coding
ENSMFAG00000046185	DDOST	protein_coding	protein_coding
ENSMFAG00000025542	PINK1	protein_coding	protein_coding
ENSMFAG00000000090	CDA	protein_coding	protein_coding
ENSMFAG00000044935	ENSMFAG00000044935	protein_coding	protein_coding
ENSMFAG00000034509	MUL1	protein_coding	protein_coding
ENSMFAG00000041772	CAMK2N1	protein_coding	protein_coding
ENSMFAG00000031936	VWA5B1	protein_coding	protein_coding
ENSMFAG00000038767	ENSMFAG00000038767	pseudogene	pseudogene
ENSMFAG00000045153	PLA2G2C	protein_coding	protein_coding
ENSMFAG00000039939	PLA2G2F	protein_coding	protein_coding
ENSMFAG00000037199	PLA2G2D	protein_coding	protein_coding
ENSMFAG00000033327	PLA2G5	protein_coding	protein_coding
ENSMFAG00000046389	PLA2G2A	protein_coding	protein_coding
ENSMFAG00000009977	RF00017	misc_RNA	smallRNA
ENSMFAG00000035369	PLA2G2E	protein_coding	protein_coding
[truncated: 21,614 more rows]

## Sheet: mfas5_regionList102_DEG
Type	Region	Number	Lobe	Percentage
protein_coding	1-2	4362	Parietal	0.803759
protein_coding	10m	4495	Frontal	0.751295
protein_coding	10o	4451	Frontal	0.73352
protein_coding	11l	4463	Frontal	0.795686
protein_coding	11m	4561	Frontal	0.824029
protein_coding	12l	5032	Frontal	0.800509
protein_coding	12m	4582	Frontal	0.817922
protein_coding	12o	4916	Frontal	0.826774
protein_coding	12r	4633	Frontal	0.779966
protein_coding	13a	5223	Frontal	0.778506
protein_coding	13b	4853	Frontal	0.780225
protein_coding	13l	4538	Frontal	0.777854
protein_coding	13m	4609	Frontal	0.82569
protein_coding	14c	4806	Frontal	0.784525
protein_coding	14r	4631	Frontal	0.758434
protein_coding	23b	5399	Cingulate	0.808597
protein_coding	23c	5150	Cingulate	0.811919
protein_coding	24a'	5063	Cingulate	0.859593
protein_coding	24b	5342	Cingulate	0.898117
protein_coding	24b'	5284	Cingulate	0.86865
protein_coding	24c	4601	Cingulate	0.753274
protein_coding	24c'	4937	Cingulate	0.831145
protein_coding	25	5814	Frontal	0.809749
protein_coding	32	4800	Frontal	0.788177
protein_coding	3a/b	4708	Parietal	0.784405
protein_coding	44	4938	Frontal	0.808448
protein_coding	45	4489	Frontal	0.762269
protein_coding	46d	4596	Frontal	0.784702
protein_coding	46v	4849	Frontal	0.784628
protein_coding	5	4447	Parietal	0.78555
protein_coding	7a	4499	Parietal	0.789298
protein_coding	7b	4548	Parietal	0.784138
protein_coding	7m	4858	Parietal	0.846047
protein_coding	7op	4480	Parietal	0.759065
protein_coding	8A	4653	Frontal	0.769345
protein_coding	8Bd	4460	Frontal	0.786874
protein_coding	8Bm	5024	Frontal	0.836636
protein_coding	8Bs	4645	Frontal	0.776107
protein_coding	9d	4391	Frontal	0.790601
protein_coding	9m	4827	Frontal	0.781574
protein_coding	AI	4645	Temporal	0.777666
protein_coding	AL	4501	Temporal	0.802317
protein_coding	amy	6075	Subcortical	0.794845
protein_coding	cd	6373	Subcortical	0.755453
protein_coding	CL	4539	Temporal	0.814024
protein_coding	CM	4597	Temporal	0.827245
protein_coding	F1	4722	Frontal	0.770687
protein_coding	F2	4640	Frontal	0.776829
protein_coding	F3	4479	Frontal	0.785101
protein_coding	F4	4545	Frontal	0.815247
protein_coding	F5	4605	Frontal	0.810169
protein_coding	F6	4489	Frontal	0.813814
protein_coding	F7	4647	Frontal	0.81684
protein_coding	FST	4750	Temporal	0.800472
protein_coding	G	4793	Insula	0.818477
protein_coding	GPeGPi	8044	Subcortical	0.775624
protein_coding	HC	6660	Subcortical	0.778674
protein_coding	Ia	5362	Insula	0.814894
protein_coding	Ial	4845	Insula	0.791537
protein_coding	Iapl	4502	Insula	0.805799
protein_coding	Iapm	5030	Insula	0.815764
protein_coding	Id	4697	Insula	0.771644
protein_coding	Ig	4520	Insula	0.759026
protein_coding	IPa	4898	Temporal	0.808251
protein_coding	LIPd	5185	Parietal	0.821061
protein_coding	LIPv	4791	Parietal	0.777003
protein_coding	ML	4778	Temporal	0.80655
protein_coding	MST	4989	Temporal	0.80689
protein_coding	NARegion	6246	Subcortical	0.772351
protein_coding	PGa	4802	Temporal	0.785539
protein_coding	Pi	5106	Insula	0.895632
protein_coding	Pir	5723	Subcortical	0.842857
protein_coding	PrCo	4542	Frontal	0.811796
protein_coding	pu	6828	Subcortical	0.786636
protein_coding	R	4497	Temporal	0.811294
protein_coding	Ri	5202	Insula	0.850834
protein_coding	RM	4611	Temporal	0.763032
protein_coding	RT	5374	Temporal	0.839425
protein_coding	RTL	5206	Temporal	0.777944
protein_coding	RTM	5249	Temporal	0.795785
protein_coding	SII	4390	Parietal	0.802119
protein_coding	STG	4397	Temporal	0.717643
protein_coding	TAa	4490	Temporal	0.84177
protein_coding	TEa	6760	Temporal	0.803901
protein_coding	TEad	4454	Temporal	0.811441
protein_coding	TEav	4406	Temporal	0.796601
protein_coding	TEm	4609	Temporal	0.757063
protein_coding	TEO	4914	Temporal	0.796563
protein_coding	TEpd	4856	Temporal	0.765086
protein_coding	TEpv	4615	Temporal	0.795004
protein_coding	TFO	4545	Temporal	0.815539
protein_coding	TG	5746	Temporal	0.810895
protein_coding	thalamus	6839	Subcortical	0.771722
protein_coding	TPO	4562	Temporal	0.81727
protein_coding	Tpt	4430	Temporal	0.830521
protein_coding	V1	5972	Occipital	0.735287
protein_coding	V2	5369	Occipital	0.734373
protein_coding	V3d	5779	Occipital	0.783593
protein_coding	V3v	5309	Occipital	0.799669
protein_coding	V4	4723	Occipital	0.80735
protein_coding	V4v	5080	Occipital	0.808017
protein_coding	VIP	4536	Parietal	0.781261
lincRNA	1-2	265	Parietal	0.0488299
lincRNA	10m	301	Frontal	0.0503092
lincRNA	10o	297	Frontal	0.0489453
lincRNA	11l	254	Frontal	0.0452844
lincRNA	11m	255	Frontal	0.0460705
lincRNA	12l	264	Frontal	0.0419981
lincRNA	12m	245	Frontal	0.0437344
lincRNA	12o	256	Frontal	0.0430542
lincRNA	12r	268	Frontal	0.0451178
lincRNA	13a	311	Frontal	0.0463556
lincRNA	13b	288	Frontal	0.0463023
lincRNA	13l	282	Frontal	0.0483373
lincRNA	13m	249	Frontal	0.0446077
lincRNA	14c	275	Frontal	0.0448906
lincRNA	14r	290	Frontal	0.0474943
lincRNA	23b	267	Cingulate	0.039988
lincRNA	23c	263	Cingulate	0.041463
lincRNA	24a'	211	Cingulate	0.0358234
lincRNA	24b	189	Cingulate	0.0317754
lincRNA	24b'	206	Cingulate	0.0338649
lincRNA	24c	289	Cingulate	0.047315
lincRNA	24c'	250	Cingulate	0.0420875
lincRNA	25	281	Frontal	0.0391365
lincRNA	32	287	Frontal	0.0471264
lincRNA	3a/b	277	Parietal	0.0461513
lincRNA	44	273	Frontal	0.0446955
lincRNA	45	294	Frontal	0.0499236
lincRNA	46d	278	Frontal	0.0474646
lincRNA	46v	286	Frontal	0.0462783
lincRNA	5	282	Parietal	0.0498145
lincRNA	7a	290	Parietal	0.0508772
lincRNA	7b	292	Parietal	0.0503448
lincRNA	7m	254	Parietal	0.0442355
lincRNA	7op	308	Parietal	0.0521857
lincRNA	8A	295	Frontal	0.0487765
lincRNA	8Bd	259	Frontal	0.0456951
lincRNA	8Bm	230	Frontal	0.0383014
lincRNA	8Bs	296	Frontal	0.049457
lincRNA	9d	266	Frontal	0.0478934
lincRNA	9m	278	Frontal	0.045013
lincRNA	AI	296	Temporal	0.0495563
lincRNA	AL	275	Temporal	0.0490196
lincRNA	amy	309	Subcortical	0.0404292
lincRNA	cd	407	Subcortical	0.0482456
lincRNA	CL	262	Temporal	0.0469871
lincRNA	CM	246	Temporal	0.0442685
lincRNA	F1	296	Frontal	0.0483108
lincRNA	F2	287	Frontal	0.0480496
lincRNA	F3	282	Frontal	0.0494303
lincRNA	F4	259	Frontal	0.0464574
lincRNA	F5	261	Frontal	0.0459184
lincRNA	F6	245	Frontal	0.0444162
lincRNA	F7	249	Frontal	0.0437687
lincRNA	FST	291	Temporal	0.0490394
lincRNA	G	263	Insula	0.0449112
lincRNA	GPeGPi	404	Subcortical	0.0389548
lincRNA	HC	345	Subcortical	0.0403367
lincRNA	Ia	263	Insula	0.0399696
lincRNA	Ial	279	Insula	0.0455808
lincRNA	Iapl	264	Insula	0.0472526
lincRNA	Iapm	267	Insula	0.043302
lincRNA	Id	298	Insula	0.0489568
lincRNA	Ig	301	Insula	0.0505458
lincRNA	IPa	253	Temporal	0.0417492
lincRNA	LIPd	267	Parietal	0.0422803
lincRNA	LIPv	292	Parietal	0.0473565
lincRNA	ML	257	Temporal	0.0433828
lincRNA	MST	274	Temporal	0.0443151
lincRNA	NARegion	347	Subcortical	0.0429084
lincRNA	PGa	277	Temporal	0.0453133
lincRNA	Pi	170	Insula	0.0298193
lincRNA	Pir	245	Subcortical	0.0360825
lincRNA	PrCo	260	Frontal	0.0464701
lincRNA	pu	345	Subcortical	0.0397465
lincRNA	R	261	Temporal	0.0470864
lincRNA	Ri	198	Insula	0.0323847
lincRNA	RM	301	Temporal	0.0498097
lincRNA	RT	257	Temporal	0.0401437
lincRNA	RTL	302	Temporal	0.0451285
lincRNA	RTM	285	Temporal	0.043208
lincRNA	SII	256	Parietal	0.0467751
lincRNA	STG	302	Temporal	0.04929
lincRNA	TAa	229	Temporal	0.0429321
lincRNA	TEa	267	Temporal	0.0317517
lincRNA	TEad	255	Temporal	0.0464565
lincRNA	TEav	277	Temporal	0.0500814
lincRNA	TEm	314	Temporal	0.0515769
lincRNA	TEO	291	Temporal	0.0471713
lincRNA	TEpd	304	Temporal	0.0478966
lincRNA	TEpv	275	Temporal	0.047373
lincRNA	TFO	257	Temporal	0.0461152
lincRNA	TG	284	Temporal	0.040079
lincRNA	thalamus	369	Subcortical	0.0416385
lincRNA	TPO	262	Temporal	0.0469366
lincRNA	Tpt	252	Temporal	0.0472441
lincRNA	V1	350	Occipital	0.0430928
lincRNA	V2	334	Occipital	0.0456846
lincRNA	V3d	289	Occipital	0.0391864
lincRNA	V3v	291	Occipital	0.0438319
lincRNA	V4	265	Occipital	0.0452991
lincRNA	V4v	276	Occipital	0.0439001
lincRNA	VIP	294	Parietal	0.0506373
pseudogene	1-2	46	Parietal	0.00847614
pseudogene	10m	56	Frontal	0.00935985
pseudogene	10o	60	Frontal	0.00988794
pseudogene	11l	58	Frontal	0.0103405
pseudogene	11m	48	Frontal	0.00867209
pseudogene	12l	71	Frontal	0.0112949
pseudogene	12m	49	Frontal	0.00874688
pseudogene	12o	57	Frontal	0.00958628
pseudogene	12r	60	Frontal	0.010101
pseudogene	13a	75	Frontal	0.011179
pseudogene	13b	61	Frontal	0.00980707
pseudogene	13l	51	Frontal	0.00874186
pseudogene	13m	49	Frontal	0.00877822
pseudogene	14c	65	Frontal	0.0106105
pseudogene	14r	64	Frontal	0.0104815
pseudogene	23b	74	Cingulate	0.0110828
pseudogene	23c	76	Cingulate	0.0119817
pseudogene	24a'	61	Cingulate	0.0103565
pseudogene	24b	44	Cingulate	0.00739744
pseudogene	24b'	65	Cingulate	0.0106855
pseudogene	24c	65	Cingulate	0.0106418
pseudogene	24c'	69	Cingulate	0.0116162
pseudogene	25	79	Frontal	0.0110028
pseudogene	32	60	Frontal	0.00985222
pseudogene	3a/b	55	Parietal	0.00916361
pseudogene	44	68	Frontal	0.0111329
pseudogene	45	60	Frontal	0.0101885
pseudogene	46d	57	Frontal	0.00973194
pseudogene	46v	58	Frontal	0.00938511
pseudogene	5	55	Parietal	0.0097156
pseudogene	7a	57	Parietal	0.01
pseudogene	7b	63	Parietal	0.0108621
pseudogene	7m	48	Parietal	0.00835946
pseudogene	7op	52	Parietal	0.00881057
pseudogene	8A	55	Frontal	0.00909392
pseudogene	8Bd	53	Frontal	0.00935074
pseudogene	8Bm	64	Frontal	0.0106578
pseudogene	8Bs	63	Frontal	0.0105263
pseudogene	9d	53	Frontal	0.00954267
pseudogene	9m	61	Frontal	0.00987694
pseudogene	AI	60	Temporal	0.0100452
pseudogene	AL	51	Temporal	0.00909091
pseudogene	amy	81	Subcortical	0.0105979
pseudogene	cd	101	Subcortical	0.0119725
pseudogene	CL	55	Temporal	0.0098637
pseudogene	CM	58	Temporal	0.0104373
pseudogene	F1	62	Frontal	0.0101191
pseudogene	F2	55	Frontal	0.0092081
pseudogene	F3	52	Frontal	0.00911481
pseudogene	F4	52	Frontal	0.00932735
pseudogene	F5	56	Frontal	0.00985222
pseudogene	F6	52	Frontal	0.00942712
pseudogene	F7	53	Frontal	0.00931622
pseudogene	FST	66	Temporal	0.0111223
pseudogene	G	54	Insula	0.00922131
pseudogene	GPeGPi	109	Subcortical	0.0105101
pseudogene	HC	101	Subcortical	0.0118087
pseudogene	Ia	66	Insula	0.0100304
pseudogene	Ial	66	Insula	0.0107826
pseudogene	Iapl	53	Insula	0.00948631
pseudogene	Iapm	61	Insula	0.00989296
pseudogene	Id	56	Insula	0.00919993
pseudogene	Ig	62	Insula	0.0104114
pseudogene	IPa	76	Temporal	0.0125413
pseudogene	LIPd	76	Parietal	0.0120348
pseudogene	LIPv	68	Parietal	0.0110282
pseudogene	ML	61	Temporal	0.0102971
pseudogene	MST	67	Temporal	0.0108362
pseudogene	NARegion	100	Subcortical	0.0123655
pseudogene	PGa	72	Temporal	0.0117782
pseudogene	Pi	41	Insula	0.00719172
pseudogene	Pir	69	Subcortical	0.010162
pseudogene	PrCo	45	Frontal	0.0080429
pseudogene	pu	101	Subcortical	0.0116359
pseudogene	R	59	Temporal	0.0106441
pseudogene	Ri	77	Insula	0.012594
pseudogene	RM	62	Temporal	0.0102598
pseudogene	RT	72	Temporal	0.0112465
pseudogene	RTL	73	Temporal	0.0109085
pseudogene	RTM	73	Temporal	0.0110673
pseudogene	SII	50	Parietal	0.00913576
pseudogene	STG	64	Temporal	0.0104456
pseudogene	TAa	42	Temporal	0.00787402
pseudogene	TEa	110	Temporal	0.0130812
pseudogene	TEad	53	Temporal	0.00965567
pseudogene	TEav	52	Temporal	0.00940155
pseudogene	TEm	62	Temporal	0.010184
pseudogene	TEO	65	Temporal	0.0105366
pseudogene	TEpd	75	Temporal	0.0118166
pseudogene	TEpv	57	Temporal	0.00981912
pseudogene	TFO	45	Temporal	0.00807465
pseudogene	TG	84	Temporal	0.0118544
pseudogene	thalamus	104	Subcortical	0.0117355
pseudogene	TPO	47	Temporal	0.00841992
pseudogene	Tpt	51	Temporal	0.0095613
pseudogene	V1	95	Occipital	0.0116966
pseudogene	V2	81	Occipital	0.0110792
pseudogene	V3d	82	Occipital	0.0111186
pseudogene	V3v	61	Occipital	0.00918813
pseudogene	V4	57	Occipital	0.00974359
pseudogene	V4v	53	Occipital	0.00843009
pseudogene	VIP	54	Parietal	0.00930072
smallRNA	1-2	754	Parietal	0.138935
smallRNA	10m	1131	Frontal	0.189036
smallRNA	10o	1260	Frontal	0.207647
smallRNA	11l	834	Frontal	0.14869
smallRNA	11m	671	Frontal	0.121229
smallRNA	12l	919	Frontal	0.146198
smallRNA	12m	726	Frontal	0.129597
smallRNA	12o	717	Frontal	0.120585
smallRNA	12r	979	Frontal	0.164815
smallRNA	13a	1100	Frontal	0.163959
smallRNA	13b	1018	Frontal	0.163666
smallRNA	13l	963	Frontal	0.165067
smallRNA	13m	675	Frontal	0.120924
smallRNA	14c	980	Frontal	0.159974
smallRNA	14r	1121	Frontal	0.18359
smallRNA	23b	937	Cingulate	0.140332
smallRNA	23c	854	Cingulate	0.134637
smallRNA	24a'	555	Cingulate	0.0942275
smallRNA	24b	373	Cingulate	0.0627102
smallRNA	24b'	528	Cingulate	0.0867993
smallRNA	24c	1153	Cingulate	0.188769
smallRNA	24c'	684	Cingulate	0.115152
smallRNA	25	1006	Frontal	0.140111
smallRNA	32	943	Frontal	0.154844
smallRNA	3a/b	962	Parietal	0.16028
smallRNA	44	829	Frontal	0.135724
smallRNA	45	1046	Frontal	0.177619
smallRNA	46d	926	Frontal	0.158101
smallRNA	46v	987	Frontal	0.159709
smallRNA	5	877	Parietal	0.15492
smallRNA	7a	854	Parietal	0.149825
smallRNA	7b	897	Parietal	0.154655
smallRNA	7m	582	Parietal	0.101358
smallRNA	7op	1062	Parietal	0.179939
smallRNA	8A	1045	Frontal	0.172784
smallRNA	8Bd	896	Frontal	0.15808
smallRNA	8Bm	687	Frontal	0.114405
smallRNA	8Bs	981	Frontal	0.16391
smallRNA	9d	844	Frontal	0.151963
smallRNA	9m	1010	Frontal	0.163536
smallRNA	AI	972	Temporal	0.162732
smallRNA	AL	783	Temporal	0.139572
smallRNA	amy	1178	Subcortical	0.154128
smallRNA	cd	1555	Subcortical	0.184329
smallRNA	CL	720	Temporal	0.129125
smallRNA	CM	656	Temporal	0.118049
smallRNA	F1	1047	Frontal	0.170883
smallRNA	F2	991	Frontal	0.165913
smallRNA	F3	892	Frontal	0.156354
smallRNA	F4	719	Frontal	0.128969
smallRNA	F5	762	Frontal	0.134061
smallRNA	F6	730	Frontal	0.132342
smallRNA	F7	740	Frontal	0.130076
smallRNA	FST	827	Temporal	0.139366
smallRNA	G	746	Insula	0.127391
smallRNA	GPeGPi	1814	Subcortical	0.174911
smallRNA	HC	1447	Subcortical	0.16918
smallRNA	Ia	889	Insula	0.135106
smallRNA	Ial	931	Insula	0.152099
smallRNA	Iapl	768	Insula	0.137462
smallRNA	Iapm	808	Insula	0.131041
smallRNA	Id	1036	Insula	0.170199
smallRNA	Ig	1072	Insula	0.180017
smallRNA	IPa	833	Temporal	0.137459
smallRNA	LIPd	787	Parietal	0.124624
smallRNA	LIPv	1015	Parietal	0.164612
smallRNA	ML	828	Temporal	0.13977
smallRNA	MST	853	Temporal	0.137959
smallRNA	NARegion	1394	Subcortical	0.172375
smallRNA	PGa	962	Temporal	0.15737
smallRNA	Pi	384	Insula	0.0673566
smallRNA	Pir	753	Subcortical	0.110898
smallRNA	PrCo	748	Frontal	0.133691
smallRNA	pu	1406	Subcortical	0.161982
smallRNA	R	726	Temporal	0.130976
smallRNA	Ri	637	Insula	0.104187
smallRNA	RM	1069	Temporal	0.176899
smallRNA	RT	699	Temporal	0.109185
smallRNA	RTL	1111	Temporal	0.166019
smallRNA	RTM	989	Temporal	0.149939
smallRNA	SII	777	Parietal	0.14197
smallRNA	STG	1364	Temporal	0.222621
smallRNA	TAa	573	Temporal	0.107424
smallRNA	TEa	1272	Temporal	0.151267
smallRNA	TEad	727	Temporal	0.132447
smallRNA	TEav	796	Temporal	0.143916
smallRNA	TEm	1103	Temporal	0.181176
smallRNA	TEO	899	Temporal	0.145729
smallRNA	TEpd	1112	Temporal	0.175201
smallRNA	TEpv	858	Temporal	0.147804
smallRNA	TFO	726	Temporal	0.130271
smallRNA	TG	972	Temporal	0.137172
smallRNA	thalamus	1550	Subcortical	0.174904
smallRNA	TPO	711	Temporal	0.127374
smallRNA	Tpt	601	Temporal	0.112673
smallRNA	V1	1705	Occipital	0.209924
smallRNA	V2	1527	Occipital	0.208863
smallRNA	V3d	1225	Occipital	0.166102
smallRNA	V3v	978	Occipital	0.147311
smallRNA	V4	805	Occipital	0.137607
smallRNA	V4v	878	Occipital	0.139653
smallRNA	VIP	922	Parietal	0.158801
