# Supplementary material for: Brain-wide and cell-specific transcriptomic insights into MRI-derived cortical morphology in macaque monkeys
Source: Nat Commun. 2023 Mar 17;14:1499. doi: 10.1038/s41467-023-37246-w (PMC10023667; doi:10.1038/s41467-023-37246-w)
Supplement: Supplementary file 3 — Supplementary Data 1-15 [file 41467_2023_37246_MOESM3_ESM.zip › SupplementaryData/Supplementary Data 3 Cortical expressed gene list used in WGCNA.xlsx]

## Sheet: Sheet1
GeneID	Gene.name	Gene.type	M20	M4
ENSMFAG00000000045	ENSMFAG00000000045	protein_coding	green	M4
ENSMFAG00000000062	TBC1D9B	protein_coding	green	M4
ENSMFAG00000000070	POMGNT1	protein_coding	green	M4
ENSMFAG00000000081	PSMA5	protein_coding	green	M4
ENSMFAG00000000118	FAM234B	protein_coding	green	M4
ENSMFAG00000000119	VSTM5	protein_coding	green	M4
ENSMFAG00000000128	RAP1GDS1	protein_coding	purple	M4
ENSMFAG00000000132	PPP2R1A	protein_coding	green	M4
ENSMFAG00000000134	DLK2	protein_coding	green	M4
ENSMFAG00000000138	RPTOR	protein_coding	lightcyan	M4
ENSMFAG00000000145	SLC25A3	protein_coding	purple	M4
ENSMFAG00000000152	ZNF229	protein_coding	cyan	M4
ENSMFAG00000000161	EXOSC4	protein_coding	green	M4
ENSMFAG00000000180	CCN1	protein_coding	green	M4
ENSMFAG00000000201	NIPA2	protein_coding	purple	M4
ENSMFAG00000000218	PEX26	protein_coding	green	M4
ENSMFAG00000000230	ENSMFAG00000000230	protein_coding	green	M4
ENSMFAG00000000231	TIMM17A	protein_coding	purple	M4
ENSMFAG00000000233	KCNG2	protein_coding	cyan	M4
ENSMFAG00000000244	TMEM219	protein_coding	green	M4
ENSMFAG00000000254	UBXN6	protein_coding	green	M4
ENSMFAG00000000273	CDS2	protein_coding	green	M4
ENSMFAG00000000279	MAPRE3	protein_coding	green	M4
ENSMFAG00000000293	MRPL47	protein_coding	purple	M4
ENSMFAG00000000309	HDGFL2	protein_coding	lightcyan	M4
ENSMFAG00000000312	CHRNA4	protein_coding	green	M4
ENSMFAG00000000326	TNFAIP3	protein_coding	green	M4
ENSMFAG00000000393	ACP2	protein_coding	green	M4
ENSMFAG00000000403	GLRX5	protein_coding	purple	M4
ENSMFAG00000000405	MYDGF	protein_coding	green	M4
ENSMFAG00000000409	ENSMFAG00000000409	protein_coding	purple	M4
ENSMFAG00000000419	ENSMFAG00000000419	protein_coding	purple	M4
ENSMFAG00000000425	MINAR1	protein_coding	cyan	M4
ENSMFAG00000000429	KPNA6	protein_coding	purple	M4
ENSMFAG00000000433	RNF175	protein_coding	cyan	M4
ENSMFAG00000000455	ENSMFAG00000000455	protein_coding	lightcyan	M4
ENSMFAG00000000457	PCCB	protein_coding	purple	M4
ENSMFAG00000000478	PCYT2	protein_coding	green	M4
ENSMFAG00000000487	NDP	protein_coding	green	M4
ENSMFAG00000000489	APOO	protein_coding	purple	M4
ENSMFAG00000000491	MRPL15	protein_coding	purple	M4
ENSMFAG00000000493	TMEM129	protein_coding	green	M4
ENSMFAG00000000496	EMC10	protein_coding	green	M4
ENSMFAG00000000525	ENSMFAG00000000525	protein_coding	midnightblue	M4
ENSMFAG00000000526	PPCDC	protein_coding	green	M4
ENSMFAG00000000558	TRARG1	protein_coding	green	M4
ENSMFAG00000000579	ADAMTS16	protein_coding	cyan	M4
ENSMFAG00000000591	MVD	protein_coding	green	M4
ENSMFAG00000000594	BTF3	protein_coding	purple	M4
ENSMFAG00000000625	WDR83OS	protein_coding	purple	M4
ENSMFAG00000000630	MLF2	protein_coding	green	M4
ENSMFAG00000000651	PELO	protein_coding	purple	M4
ENSMFAG00000000714	SLC25A26	protein_coding	purple	M4
ENSMFAG00000000720	PRRC2A	protein_coding	lightcyan	M4
ENSMFAG00000000760	TFR2	protein_coding	green	M4
ENSMFAG00000000784	ENSMFAG00000000784	protein_coding	purple	M4
ENSMFAG00000000785	ELP3	protein_coding	purple	M4
ENSMFAG00000000791	PTDSS2	protein_coding	green	M4
ENSMFAG00000000800	B3GALT5	protein_coding	cyan	M4
ENSMFAG00000000826	ENSMFAG00000000826	protein_coding	purple	M4
ENSMFAG00000000827	GTF2B	protein_coding	purple	M4
ENSMFAG00000000836	PIK3R6	protein_coding	cyan	M4
ENSMFAG00000000852	CYB5R1	protein_coding	green	M4
ENSMFAG00000000853	PPIB	protein_coding	green	M4
ENSMFAG00000000858	KDELR1	protein_coding	midnightblue	M4
ENSMFAG00000000861	OAZ2	protein_coding	green	M4
ENSMFAG00000000862	TIMM17B	protein_coding	midnightblue	M4
ENSMFAG00000000874	MRPL9	protein_coding	midnightblue	M4
ENSMFAG00000000882	HDDC2	protein_coding	purple	M4
ENSMFAG00000000891	MICU1	protein_coding	cyan	M4
ENSMFAG00000000895	ENSMFAG00000000895	protein_coding	purple	M4
ENSMFAG00000000907	LDLRAD4	protein_coding	green	M4
ENSMFAG00000000912	ENSMFAG00000000912	protein_coding	lightcyan	M4
ENSMFAG00000000919	TMEM126A	protein_coding	purple	M4
ENSMFAG00000000922	NOS1	protein_coding	cyan	M4
ENSMFAG00000000936	ENSMFAG00000000936	protein_coding	green	M4
ENSMFAG00000000972	ENSMFAG00000000972	protein_coding	cyan	M4
ENSMFAG00000000979	ETFB	protein_coding	green	M4
ENSMFAG00000001006	MRPS11	protein_coding	green	M4
ENSMFAG00000001009	DAZAP2	protein_coding	purple	M4
ENSMFAG00000001015	FSCN1	protein_coding	green	M4
ENSMFAG00000001024	ENSMFAG00000001024	protein_coding	green	M4
ENSMFAG00000001044	FUOM	protein_coding	green	M4
ENSMFAG00000001046	C4orf48	protein_coding	green	M4
ENSMFAG00000001048	CLCN6	protein_coding	green	M4
ENSMFAG00000001088	CNTN6	protein_coding	cyan	M4
ENSMFAG00000001101	EPDR1	protein_coding	green	M4
ENSMFAG00000001108	PRPF31	protein_coding	lightcyan	M4
ENSMFAG00000001109	NCBP2	protein_coding	purple	M4
ENSMFAG00000001119	PHLDA1	protein_coding	lightcyan	M4
ENSMFAG00000001128	UBA1	protein_coding	green	M4
ENSMFAG00000001146	ENSMFAG00000001146	protein_coding	midnightblue	M4
ENSMFAG00000001157	COPS3	protein_coding	purple	M4
ENSMFAG00000001174	ING4	protein_coding	green	M4
ENSMFAG00000001193	MAEA	protein_coding	green	M4
ENSMFAG00000001210	MIER2	protein_coding	lightcyan	M4
ENSMFAG00000001215	RNF41	protein_coding	green	M4
ENSMFAG00000001220	ARRB2	protein_coding	green	M4
ENSMFAG00000001252	TBKBP1	protein_coding	lightcyan	M4
ENSMFAG00000001255	USP35	protein_coding	cyan	M4
ENSMFAG00000001256	TUBG2	protein_coding	lightcyan	M4
ENSMFAG00000001296	ENSMFAG00000001296	protein_coding	purple	M4
ENSMFAG00000001305	TMEM240	protein_coding	green	M4
ENSMFAG00000001323	TRAPPC4	protein_coding	green	M4
ENSMFAG00000001324	PRMT5	protein_coding	purple	M4
ENSMFAG00000001334	CAMSAP3	protein_coding	lightcyan	M4
ENSMFAG00000001343	COX8A	protein_coding	purple	M4
ENSMFAG00000001368	KCTD10	protein_coding	green	M4
ENSMFAG00000001372	ENSMFAG00000001372	protein_coding	green	M4
ENSMFAG00000001374	NT5C3B	protein_coding	green	M4
ENSMFAG00000001375	KIAA0100	protein_coding	green	M4
ENSMFAG00000001389	PI4KA	protein_coding	cyan	M4
ENSMFAG00000001394	ALYREF	protein_coding	green	M4
ENSMFAG00000001397	CTSZ	protein_coding	green	M4
ENSMFAG00000001409	ENSMFAG00000001409	protein_coding	green	M4
ENSMFAG00000001421	SERPINB1	protein_coding	purple	M4
ENSMFAG00000001437	NELFB	protein_coding	lightcyan	M4
ENSMFAG00000001474	RETREG2	protein_coding	green	M4
ENSMFAG00000001486	NDUFA10	protein_coding	purple	M4
ENSMFAG00000001487	ENSMFAG00000001487	protein_coding	purple	M4
ENSMFAG00000001499	ALKBH4	protein_coding	green	M4
ENSMFAG00000001501	STK24	protein_coding	green	M4
ENSMFAG00000001531	HYOU1	protein_coding	green	M4
ENSMFAG00000001544	CLTB	protein_coding	green	M4
ENSMFAG00000001549	HMGCL	protein_coding	green	M4
ENSMFAG00000001554	POLR2L	protein_coding	green	M4
ENSMFAG00000001567	ENSMFAG00000001567	protein_coding	green	M4
ENSMFAG00000001596	CBLN3	protein_coding	green	M4
ENSMFAG00000001597	ENSMFAG00000001597	protein_coding	purple	M4
ENSMFAG00000001626	RPSA	protein_coding	green	M4
ENSMFAG00000001638	MYH13	protein_coding	green	M4
ENSMFAG00000001653	TMEM160	protein_coding	green	M4
ENSMFAG00000001658	TMEM176A	protein_coding	purple	M4
ENSMFAG00000001662	ATP2A1	protein_coding	lightcyan	M4
ENSMFAG00000001665	DNAJC5	protein_coding	green	M4
ENSMFAG00000001673	PPP1R11	protein_coding	green	M4
ENSMFAG00000001692	MAPK8IP2	protein_coding	green	M4
ENSMFAG00000001700	PTRH1	protein_coding	green	M4
ENSMFAG00000001701	GRK7	protein_coding	cyan	M4
ENSMFAG00000001705	ENSMFAG00000001705	protein_coding	lightcyan	M4
ENSMFAG00000001717	IFNGR2	protein_coding	green	M4
ENSMFAG00000001735	SRI	protein_coding	purple	M4
ENSMFAG00000001772	ENSMFAG00000001772	protein_coding	green	M4
ENSMFAG00000001787	ZBTB48	protein_coding	lightcyan	M4
ENSMFAG00000001797	LRRC72	protein_coding	cyan	M4
ENSMFAG00000001804	SLC10A4	protein_coding	green	M4
ENSMFAG00000001807	KIAA1211	protein_coding	green	M4
ENSMFAG00000001817	NCOR2	protein_coding	lightcyan	M4
ENSMFAG00000001820	CIAO2B	protein_coding	purple	M4
ENSMFAG00000001850	USP20	protein_coding	cyan	M4
ENSMFAG00000001854	PPP1CA	protein_coding	green	M4
ENSMFAG00000001858	SH2D2A	protein_coding	green	M4
ENSMFAG00000001859	ANO7	protein_coding	cyan	M4
ENSMFAG00000001864	MUC5B	protein_coding	green	M4
ENSMFAG00000001879	ENSMFAG00000001879	protein_coding	green	M4
ENSMFAG00000001896	EMC3	protein_coding	purple	M4
ENSMFAG00000001940	GLRB	protein_coding	purple	M4
ENSMFAG00000001962	RAP1GAP	protein_coding	cyan	M4
ENSMFAG00000001969	GNG13	protein_coding	cyan	M4
ENSMFAG00000001982	ATN1	protein_coding	lightcyan	M4
ENSMFAG00000001991	PPP6R1	protein_coding	green	M4
ENSMFAG00000001997	RNPEP	protein_coding	green	M4
ENSMFAG00000002007	DOP1B	protein_coding	lightcyan	M4
ENSMFAG00000002016	OPLAH	protein_coding	green	M4
ENSMFAG00000002025	FLOT1	protein_coding	green	M4
ENSMFAG00000002032	RDH5	protein_coding	green	M4
ENSMFAG00000002034	TNFSF12	protein_coding	green	M4
ENSMFAG00000002054	CACNB1	protein_coding	green	M4
ENSMFAG00000002061	ABCA13	protein_coding	cyan	M4
ENSMFAG00000002105	LNPK	protein_coding	cyan	M4
ENSMFAG00000002120	LYRM4	protein_coding	purple	M4
ENSMFAG00000002130	CCK	protein_coding	green	M4
ENSMFAG00000002135	TMEM8B	protein_coding	green	M4
ENSMFAG00000002143	CS	protein_coding	purple	M4
ENSMFAG00000002154	CDK5	protein_coding	green	M4
ENSMFAG00000002180	ADGRL1	protein_coding	green	M4
ENSMFAG00000002182	PPP1R17	protein_coding	purple	M4
ENSMFAG00000002215	RPS25	protein_coding	midnightblue	M4
ENSMFAG00000002229	GRM3	protein_coding	green	M4
ENSMFAG00000002230	RNF7	protein_coding	midnightblue	M4
ENSMFAG00000002243	CTDNEP1	protein_coding	green	M4
ENSMFAG00000002260	TAS1R3	protein_coding	green	M4
ENSMFAG00000002264	KCNK4	protein_coding	green	M4
ENSMFAG00000002300	MED16	protein_coding	lightcyan	M4
ENSMFAG00000002305	GRIPAP1	protein_coding	lightcyan	M4
ENSMFAG00000002308	LZTR1	protein_coding	cyan	M4
ENSMFAG00000002360	CIB1	protein_coding	midnightblue	M4
ENSMFAG00000002364	TMEM184B	protein_coding	green	M4
ENSMFAG00000002390	CMTR1	protein_coding	lightcyan	M4
ENSMFAG00000002404	CHN1	protein_coding	purple	M4
ENSMFAG00000002439	CRAT	protein_coding	green	M4
ENSMFAG00000002442	UXT	protein_coding	purple	M4
ENSMFAG00000002471	CPTP	protein_coding	green	M4
ENSMFAG00000002478	H2AFZ	protein_coding	purple	M4
ENSMFAG00000002479	APP	protein_coding	green	M4
ENSMFAG00000002484	SART1	protein_coding	lightcyan	M4
ENSMFAG00000002505	DCTPP1	protein_coding	green	M4
ENSMFAG00000002512	CHST12	protein_coding	lightcyan	M4
ENSMFAG00000002515	RPS21	protein_coding	midnightblue	M4
ENSMFAG00000002530	SLC25A10	protein_coding	green	M4
ENSMFAG00000002541	ADAMTSL3	protein_coding	cyan	M4
ENSMFAG00000002545	PRUNE1	protein_coding	midnightblue	M4
ENSMFAG00000002548	ENSMFAG00000002548	protein_coding	purple	M4
ENSMFAG00000002556	PPIA	protein_coding	green	M4
ENSMFAG00000002588	PSMB7	protein_coding	green	M4
ENSMFAG00000002599	PITHD1	protein_coding	green	M4
ENSMFAG00000002617	KLHL29	protein_coding	cyan	M4
ENSMFAG00000002636	TMEM50B	protein_coding	purple	M4
ENSMFAG00000002637	MRPL53	protein_coding	purple	M4
ENSMFAG00000002644	MAPK11	protein_coding	green	M4
ENSMFAG00000002664	PYURF	protein_coding	purple	M4
ENSMFAG00000002669	BST2	protein_coding	green	M4
ENSMFAG00000002704	ENSMFAG00000002704	protein_coding	midnightblue	M4
ENSMFAG00000002736	GINS1	protein_coding	purple	M4
ENSMFAG00000002737	SH3BP5L	protein_coding	green	M4
ENSMFAG00000002749	SRD5A1	protein_coding	purple	M4
ENSMFAG00000002758	RBM42	protein_coding	green	M4
ENSMFAG00000002767	ATG2A	protein_coding	lightcyan	M4
ENSMFAG00000002783	ADM2	protein_coding	green	M4
ENSMFAG00000002797	PPP6R2	protein_coding	lightcyan	M4
ENSMFAG00000002799	ADAMTS2	protein_coding	cyan	M4
ENSMFAG00000002802	TSPAN7	protein_coding	purple	M4
ENSMFAG00000002804	IFI27L2	protein_coding	green	M4
ENSMFAG00000002822	EZR	protein_coding	green	M4
ENSMFAG00000002839	SNAPIN	protein_coding	purple	M4
ENSMFAG00000002854	ENSMFAG00000002854	protein_coding	purple	M4
ENSMFAG00000002855	SIM2	protein_coding	green	M4
ENSMFAG00000002859	FKBP6	protein_coding	green	M4
ENSMFAG00000002884	POLR2E	protein_coding	green	M4
ENSMFAG00000002901	ENSMFAG00000002901	protein_coding	green	M4
ENSMFAG00000002939	RPS2	protein_coding	midnightblue	M4
ENSMFAG00000002971	COX7B	protein_coding	purple	M4
ENSMFAG00000002976	CCDC12	protein_coding	lightcyan	M4
ENSMFAG00000002982	ATCAY	protein_coding	lightcyan	M4
ENSMFAG00000002999	FBXL19	protein_coding	lightcyan	M4
ENSMFAG00000003017	CDK18	protein_coding	green	M4
ENSMFAG00000003050	MIF	protein_coding	midnightblue	M4
ENSMFAG00000003064	SF3B2	protein_coding	lightcyan	M4
ENSMFAG00000003072	ENSMFAG00000003072	protein_coding	purple	M4
ENSMFAG00000003089	CDC34	protein_coding	green	M4
ENSMFAG00000003090	HARS2	protein_coding	green	M4
ENSMFAG00000003092	ENSMFAG00000003092	protein_coding	lightcyan	M4
ENSMFAG00000003097	MTSS2	protein_coding	green	M4
ENSMFAG00000003105	MT1M	protein_coding	green	M4
ENSMFAG00000003113	FBXL14	protein_coding	green	M4
ENSMFAG00000003127	PRKAR1B	protein_coding	green	M4
ENSMFAG00000003128	RAB36	protein_coding	green	M4
ENSMFAG00000003129	PHF5A	protein_coding	purple	M4
ENSMFAG00000003135	NUCB1	protein_coding	green	M4
ENSMFAG00000003138	ARPC1A	protein_coding	green	M4
ENSMFAG00000003143	ENSMFAG00000003143	protein_coding	midnightblue	M4
ENSMFAG00000003159	TMX2	protein_coding	purple	M4
ENSMFAG00000003172	MRPL48	protein_coding	purple	M4
ENSMFAG00000003177	TNFSF9	protein_coding	green	M4
ENSMFAG00000003182	DCTN3	protein_coding	green	M4
ENSMFAG00000003186	PRR5	protein_coding	cyan	M4
ENSMFAG00000003202	RRP1	protein_coding	lightcyan	M4
ENSMFAG00000003270	C2orf72	protein_coding	green	M4
ENSMFAG00000003273	VSIG8	protein_coding	green	M4
ENSMFAG00000003275	SAT1	protein_coding	midnightblue	M4
ENSMFAG00000003301	RUVBL1	protein_coding	purple	M4
ENSMFAG00000003341	ENSMFAG00000003341	protein_coding	lightcyan	M4
ENSMFAG00000003346	GABARAP	protein_coding	midnightblue	M4
ENSMFAG00000003352	XRCC6	protein_coding	green	M4
ENSMFAG00000003355	GTF2F1	protein_coding	lightcyan	M4
ENSMFAG00000003357	CAPG	protein_coding	green	M4
ENSMFAG00000003372	ENSMFAG00000003372	protein_coding	green	M4
ENSMFAG00000003383	APC2	protein_coding	lightcyan	M4
ENSMFAG00000003392	NCSTN	protein_coding	green	M4
ENSMFAG00000003404	RAD23A	protein_coding	green	M4
ENSMFAG00000003424	ENSMFAG00000003424	protein_coding	purple	M4
ENSMFAG00000003426	EDF1	protein_coding	green	M4
ENSMFAG00000003446	MRPS24	protein_coding	purple	M4
ENSMFAG00000003456	TCP1	protein_coding	midnightblue	M4
ENSMFAG00000003458	FZR1	protein_coding	lightcyan	M4
ENSMFAG00000003460	MORC1	protein_coding	cyan	M4
ENSMFAG00000003461	DNAJA2	protein_coding	purple	M4
ENSMFAG00000003529	RAB19	protein_coding	cyan	M4
ENSMFAG00000003548	TPPP	protein_coding	lightcyan	M4
ENSMFAG00000003557	RHOC	protein_coding	midnightblue	M4
ENSMFAG00000003568	SLC41A3	protein_coding	green	M4
ENSMFAG00000003597	ADCK1	protein_coding	green	M4
ENSMFAG00000003611	C1orf122	protein_coding	green	M4
ENSMFAG00000003646	STMN2	protein_coding	green	M4
ENSMFAG00000003663	PSMD5	protein_coding	purple	M4
ENSMFAG00000003664	RNF11	protein_coding	green	M4
ENSMFAG00000003703	PRELID1	protein_coding	purple	M4
ENSMFAG00000003711	CALM2	protein_coding	purple	M4
ENSMFAG00000003734	ENSMFAG00000003734	protein_coding	green	M4
ENSMFAG00000003757	SIGLEC10	protein_coding	green	M4
ENSMFAG00000003781	CBFA2T3	protein_coding	cyan	M4
ENSMFAG00000003800	SLC25A44	protein_coding	green	M4
ENSMFAG00000003802	NDUFA11	protein_coding	green	M4
ENSMFAG00000003854	PSMC3	protein_coding	green	M4
ENSMFAG00000003856	SUPT4H1	protein_coding	midnightblue	M4
ENSMFAG00000003866	NDUFC1	protein_coding	purple	M4
ENSMFAG00000003876	PODXL2	protein_coding	green	M4
ENSMFAG00000003899	DGAT1	protein_coding	lightcyan	M4
ENSMFAG00000003905	LHFPL5	protein_coding	cyan	M4
ENSMFAG00000003941	ZMIZ2	protein_coding	green	M4
ENSMFAG00000003953	PTOV1	protein_coding	green	M4
ENSMFAG00000003964	COASY	protein_coding	green	M4
ENSMFAG00000003966	MRPS18B	protein_coding	purple	M4
ENSMFAG00000003981	ENSMFAG00000003981	protein_coding	purple	M4
ENSMFAG00000004020	ENSMFAG00000004020	protein_coding	green	M4
ENSMFAG00000004024	VAV2	protein_coding	cyan	M4
ENSMFAG00000004028	CDIPT	protein_coding	green	M4
ENSMFAG00000004055	PLEKHG5	protein_coding	lightcyan	M4
ENSMFAG00000004345	GTPBP3	protein_coding	green	M4
ENSMFAG00000004590	PRKACA	protein_coding	green	M4
ENSMFAG00000004917	SAP18	protein_coding	purple	M4
ENSMFAG00000005216	HIST2H2AC	protein_coding	purple	M4
ENSMFAG00000005287	DPYSL2	protein_coding	green	M4
ENSMFAG00000005291	ENSMFAG00000005291	protein_coding	purple	M4
ENSMFAG00000005599	RIOX1	protein_coding	green	M4
ENSMFAG00000005679	ENSMFAG00000005679	protein_coding	purple	M4
ENSMFAG00000005792	DUSP27	protein_coding	green	M4
ENSMFAG00000005821	ENSMFAG00000005821	miRNA	green	M4
ENSMFAG00000006229	SOSTDC1	protein_coding	cyan	M4
ENSMFAG00000006345	ENSMFAG00000006345	protein_coding	purple	M4
ENSMFAG00000006576	HOPX	protein_coding	midnightblue	M4
ENSMFAG00000006623	LINC00672	protein_coding	purple	M4
ENSMFAG00000006665	TMA7	protein_coding	purple	M4
ENSMFAG00000006821	ENSMFAG00000006821	protein_coding	purple	M4
ENSMFAG00000006908	CD3EAP	protein_coding	green	M4
ENSMFAG00000006917	TM6SF2	protein_coding	green	M4
ENSMFAG00000007184	ATP5F1E	protein_coding	midnightblue	M4
ENSMFAG00000007224	ENSMFAG00000007224	protein_coding	midnightblue	M4
ENSMFAG00000007257	TGFBR3L	protein_coding	green	M4
ENSMFAG00000007386	ADCK2	protein_coding	green	M4
ENSMFAG00000007410	MORF4L1	protein_coding	purple	M4
ENSMFAG00000007415	FTH1	protein_coding	green	M4
ENSMFAG00000007433	ERP29	protein_coding	purple	M4
ENSMFAG00000007511	JUNB	protein_coding	green	M4
ENSMFAG00000007541	TUBA4A	protein_coding	green	M4
ENSMFAG00000007597	ASB6	protein_coding	green	M4
ENSMFAG00000007607	NME1-NME2	protein_coding	green	M4
ENSMFAG00000007624	ENSMFAG00000007624	protein_coding	green	M4
ENSMFAG00000007792	ENSMFAG00000007792	protein_coding	midnightblue	M4
ENSMFAG00000007971	ENSMFAG00000007971	protein_coding	purple	M4
ENSMFAG00000007972	PNMA1	protein_coding	green	M4
ENSMFAG00000008105	NSDHL	protein_coding	cyan	M4
ENSMFAG00000008150	ENSMFAG00000008150	protein_coding	green	M4
ENSMFAG00000008304	HIST1H2BJ	protein_coding	purple	M4
ENSMFAG00000008510	HGS	protein_coding	lightcyan	M4
ENSMFAG00000008867	IMP3	protein_coding	purple	M4
ENSMFAG00000008982	ENSMFAG00000008982	protein_coding	purple	M4
ENSMFAG00000009138	ENSMFAG00000009138	protein_coding	purple	M4
ENSMFAG00000009200	PGPEP1	protein_coding	cyan	M4
ENSMFAG00000009266	HIST1H2AC	protein_coding	midnightblue	M4
ENSMFAG00000009475	ENSMFAG00000009475	protein_coding	green	M4
ENSMFAG00000009940	ATP6V0A1	protein_coding	green	M4
ENSMFAG00000010123	MARS	protein_coding	green	M4
ENSMFAG00000010683	TPBG	protein_coding	green	M4
ENSMFAG00000010740	ENSMFAG00000010740	miRNA	lightcyan	M4
ENSMFAG00000010746	KCNA6	protein_coding	green	M4
ENSMFAG00000011075	DRD5	protein_coding	cyan	M4
ENSMFAG00000011344	ZBTB22	protein_coding	green	M4
ENSMFAG00000011575	ENSMFAG00000011575	protein_coding	purple	M4
ENSMFAG00000011674	ENSMFAG00000011674	miRNA	purple	M4
ENSMFAG00000012118	ENSMFAG00000012118	protein_coding	purple	M4
ENSMFAG00000012381	ENSMFAG00000012381	protein_coding	green	M4
ENSMFAG00000012865	NAPB	protein_coding	cyan	M4
ENSMFAG00000013210	ENSMFAG00000013210	protein_coding	midnightblue	M4
ENSMFAG00000013333	ENSMFAG00000013333	protein_coding	green	M4
ENSMFAG00000013679	ENSMFAG00000013679	protein_coding	green	M4
ENSMFAG00000014328	MGAT3	protein_coding	green	M4
ENSMFAG00000014433	HIST1H2AD	protein_coding	midnightblue	M4
ENSMFAG00000014648	FAM50B	protein_coding	green	M4
ENSMFAG00000014671	ENSMFAG00000014671	miRNA	green	M4
ENSMFAG00000014721	ENSMFAG00000014721	protein_coding	midnightblue	M4
ENSMFAG00000014834	ENSMFAG00000014834	protein_coding	green	M4
ENSMFAG00000014837	ENSMFAG00000014837	protein_coding	purple	M4
ENSMFAG00000014923	DSG2	protein_coding	cyan	M4
ENSMFAG00000015193	SDHAF1	protein_coding	green	M4
ENSMFAG00000015207	OXA1L	protein_coding	purple	M4
ENSMFAG00000015518	WBP1	protein_coding	midnightblue	M4
ENSMFAG00000015537	BRD3OS	protein_coding	green	M4
ENSMFAG00000015798	ENSMFAG00000015798	protein_coding	green	M4
ENSMFAG00000015919	ENSMFAG00000015919	protein_coding	purple	M4
ENSMFAG00000015960	WDR83	protein_coding	lightcyan	M4
ENSMFAG00000015999	ENSMFAG00000015999	protein_coding	green	M4
ENSMFAG00000016219	HSD3B7	protein_coding	green	M4
ENSMFAG00000016338	TMEM99	protein_coding	purple	M4
ENSMFAG00000016428	ENSMFAG00000016428	protein_coding	purple	M4
ENSMFAG00000016787	LINGO3	protein_coding	green	M4
ENSMFAG00000016818	ENSMFAG00000016818	protein_coding	green	M4
ENSMFAG00000017282	ZNF414	protein_coding	lightcyan	M4
ENSMFAG00000017384	ENSMFAG00000017384	protein_coding	midnightblue	M4
ENSMFAG00000017496	ENSMFAG00000017496	protein_coding	green	M4
ENSMFAG00000018166	LAMTOR2	protein_coding	purple	M4
ENSMFAG00000018395	FJX1	protein_coding	green	M4
ENSMFAG00000018513	CLDN10	protein_coding	purple	M4
ENSMFAG00000018597	ETFA	protein_coding	purple	M4
ENSMFAG00000019292	ENSMFAG00000019292	protein_coding	purple	M4
ENSMFAG00000019343	TOR4A	protein_coding	green	M4
ENSMFAG00000019461	ENSMFAG00000019461	protein_coding	midnightblue	M4
ENSMFAG00000019478	RASSF7	protein_coding	green	M4
ENSMFAG00000019568	TMEM121	protein_coding	green	M4
ENSMFAG00000019633	TRIM3	protein_coding	lightcyan	M4
ENSMFAG00000019772	ARF5	protein_coding	green	M4
ENSMFAG00000020148	ENSMFAG00000020148	protein_coding	purple	M4
ENSMFAG00000020574	ENSMFAG00000020574	protein_coding	purple	M4
ENSMFAG00000021083	ATRAID	protein_coding	purple	M4
ENSMFAG00000021112	ENSMFAG00000021112	protein_coding	green	M4
ENSMFAG00000021465	EPOP	protein_coding	green	M4
ENSMFAG00000021544	RCC1L	protein_coding	green	M4
ENSMFAG00000021547	ENSMFAG00000021547	protein_coding	midnightblue	M4
ENSMFAG00000021581	FAM50A	protein_coding	lightcyan	M4
ENSMFAG00000021762	TUBB4B	protein_coding	green	M4
ENSMFAG00000022092	VWA2	protein_coding	green	M4
ENSMFAG00000022188	ENSMFAG00000022188	protein_coding	green	M4
ENSMFAG00000022693	ENSMFAG00000022693	miRNA	purple	M4
ENSMFAG00000022844	ALDH2	protein_coding	midnightblue	M4
ENSMFAG00000023079	GCNT1	protein_coding	cyan	M4
ENSMFAG00000023109	ENSMFAG00000023109	protein_coding	green	M4
ENSMFAG00000023146	HIST3H2BB	protein_coding	purple	M4
ENSMFAG00000023588	ARHGEF40	protein_coding	green	M4
ENSMFAG00000023828	HILPDA	protein_coding	purple	M4
ENSMFAG00000024125	GPAA1	protein_coding	green	M4
ENSMFAG00000024195	ENSMFAG00000024195	protein_coding	purple	M4
ENSMFAG00000024228	ENSMFAG00000024228	protein_coding	purple	M4
ENSMFAG00000024249	RPL35A	protein_coding	midnightblue	M4
ENSMFAG00000024306	ZNF703	protein_coding	green	M4
ENSMFAG00000024524	ZFHX2	protein_coding	cyan	M4
ENSMFAG00000024597	ELOB	protein_coding	green	M4
ENSMFAG00000024753	MLC1	protein_coding	green	M4
ENSMFAG00000024802	AP2M1	protein_coding	green	M4
ENSMFAG00000025361	ENSMFAG00000025361	protein_coding	midnightblue	M4
ENSMFAG00000025723	ENSMFAG00000025723	protein_coding	midnightblue	M4
ENSMFAG00000026005	B3GNT8	protein_coding	green	M4
ENSMFAG00000026422	ENSMFAG00000026422	protein_coding	green	M4
ENSMFAG00000026472	ENSMFAG00000026472	protein_coding	green	M4
ENSMFAG00000026668	ENSMFAG00000026668	protein_coding	green	M4
ENSMFAG00000026741	SCARA3	protein_coding	green	M4
ENSMFAG00000027020	UBE2O	protein_coding	lightcyan	M4
ENSMFAG00000027070	ENSMFAG00000027070	protein_coding	green	M4
ENSMFAG00000027122	EMC6	protein_coding	purple	M4
ENSMFAG00000027135	NEIL2	protein_coding	green	M4
ENSMFAG00000027209	ENSMFAG00000027209	protein_coding	midnightblue	M4
ENSMFAG00000027349	TMEM199	protein_coding	purple	M4
ENSMFAG00000027428	LRSAM1	protein_coding	lightcyan	M4
ENSMFAG00000027526	NDUFS5	protein_coding	purple	M4
ENSMFAG00000027584	COQ10A	protein_coding	purple	M4
ENSMFAG00000027665	ENSMFAG00000027665	protein_coding	purple	M4
ENSMFAG00000027716	ATXN7L3B	protein_coding	purple	M4
ENSMFAG00000027717	ENSMFAG00000027717	protein_coding	green	M4
ENSMFAG00000027811	ENSMFAG00000027811	protein_coding	purple	M4
ENSMFAG00000028235	ORMDL3	protein_coding	green	M4
ENSMFAG00000028347	C19H19orf48	protein_coding	green	M4
ENSMFAG00000028497	AACS	protein_coding	green	M4
ENSMFAG00000028610	ENSMFAG00000028610	protein_coding	midnightblue	M4
ENSMFAG00000028614	ENSMFAG00000028614	protein_coding	green	M4
ENSMFAG00000028862	OST4	protein_coding	midnightblue	M4
ENSMFAG00000028878	ENSMFAG00000028878	protein_coding	lightcyan	M4
ENSMFAG00000028913	EMID1	protein_coding	cyan	M4
ENSMFAG00000029038	PPT1	protein_coding	purple	M4
ENSMFAG00000029079	ENSMFAG00000029079	protein_coding	purple	M4
ENSMFAG00000029141	POLR3D	protein_coding	lightcyan	M4
ENSMFAG00000029318	TMEM151A	protein_coding	green	M4
ENSMFAG00000029604	DAD1	protein_coding	purple	M4
ENSMFAG00000029753	SF3B5	protein_coding	green	M4
ENSMFAG00000029786	PQBP1	protein_coding	green	M4
ENSMFAG00000029866	DPH2	protein_coding	green	M4
ENSMFAG00000029870	ENSMFAG00000029870	protein_coding	purple	M4
ENSMFAG00000029928	SMCO4	protein_coding	green	M4
ENSMFAG00000029941	ENSMFAG00000029941	protein_coding	purple	M4
ENSMFAG00000029971	ENSMFAG00000029971	protein_coding	midnightblue	M4
ENSMFAG00000029974	VCP	protein_coding	green	M4
ENSMFAG00000029980	UQCRQ	protein_coding	purple	M4
ENSMFAG00000029984	PNMA8C	protein_coding	lightcyan	M4
ENSMFAG00000029992	RAB5B	protein_coding	midnightblue	M4
ENSMFAG00000030000	ENSMFAG00000030000	protein_coding	green	M4
ENSMFAG00000030001	ENSMFAG00000030001	protein_coding	midnightblue	M4
ENSMFAG00000030006	ENSMFAG00000030006	protein_coding	green	M4
ENSMFAG00000030039	MRPS27	protein_coding	green	M4
ENSMFAG00000030055	WDR77	protein_coding	cyan	M4
ENSMFAG00000030060	ZNF581	protein_coding	green	M4
ENSMFAG00000030096	ENSMFAG00000030096	protein_coding	midnightblue	M4
ENSMFAG00000030132	ENSMFAG00000030132	protein_coding	green	M4
ENSMFAG00000030166	BASP1	protein_coding	cyan	M4
ENSMFAG00000030167	ENSMFAG00000030167	protein_coding	lightcyan	M4
ENSMFAG00000030186	ENSMFAG00000030186	protein_coding	midnightblue	M4
ENSMFAG00000030202	HGH1	protein_coding	lightcyan	M4
ENSMFAG00000030217	NANS	protein_coding	green	M4
ENSMFAG00000030269	CLPTM1	protein_coding	green	M4
ENSMFAG00000030295	ZNF444	protein_coding	green	M4
ENSMFAG00000030298	PDLIM1	protein_coding	cyan	M4
ENSMFAG00000030319	SBF1	protein_coding	lightcyan	M4
ENSMFAG00000030332	ATP5F1C	protein_coding	purple	M4
ENSMFAG00000030334	COMT	protein_coding	green	M4
ENSMFAG00000030335	MRPL10	protein_coding	green	M4
ENSMFAG00000030337	ENSMFAG00000030337	protein_coding	purple	M4
ENSMFAG00000030350	TRNP1	protein_coding	green	M4
ENSMFAG00000030357	ENSMFAG00000030357	protein_coding	purple	M4
ENSMFAG00000030359	COPRS	protein_coding	green	M4
ENSMFAG00000030365	PYCR3	protein_coding	green	M4
ENSMFAG00000030367	SERTAD1	protein_coding	green	M4
ENSMFAG00000030371	ENSMFAG00000030371	protein_coding	purple	M4
ENSMFAG00000030388	ENSMFAG00000030388	protein_coding	purple	M4
ENSMFAG00000030397	C11orf96	protein_coding	green	M4
ENSMFAG00000030421	ENSMFAG00000030421	protein_coding	green	M4
ENSMFAG00000030433	RRAGA	protein_coding	purple	M4
ENSMFAG00000030440	TAOK2	protein_coding	lightcyan	M4
ENSMFAG00000030460	ENSMFAG00000030460	protein_coding	midnightblue	M4
ENSMFAG00000030466	C12orf76	protein_coding	cyan	M4
ENSMFAG00000030472	ENSMFAG00000030472	protein_coding	purple	M4
ENSMFAG00000030482	FOXQ1	protein_coding	green	M4
ENSMFAG00000030485	ENSMFAG00000030485	protein_coding	purple	M4
ENSMFAG00000030489	TMEM14A	protein_coding	green	M4
ENSMFAG00000030506	ZPR1	protein_coding	green	M4
ENSMFAG00000030519	ENSMFAG00000030519	protein_coding	midnightblue	M4
ENSMFAG00000030521	STAP2	protein_coding	green	M4
ENSMFAG00000030522	HNRNPA0	protein_coding	lightcyan	M4
ENSMFAG00000030528	ANAPC7	protein_coding	purple	M4
ENSMFAG00000030550	DAGLA	protein_coding	green	M4
ENSMFAG00000030563	ENSMFAG00000030563	protein_coding	purple	M4
ENSMFAG00000030565	GRWD1	protein_coding	lightcyan	M4
ENSMFAG00000030581	DNM1	protein_coding	lightcyan	M4
ENSMFAG00000030584	HCCS	protein_coding	purple	M4
ENSMFAG00000030586	ADAP1	protein_coding	green	M4
ENSMFAG00000030588	CDPF1	protein_coding	green	M4
ENSMFAG00000030592	TCEAL7	protein_coding	midnightblue	M4
ENSMFAG00000030595	FARSA	protein_coding	green	M4
ENSMFAG00000030596	ENSMFAG00000030596	protein_coding	cyan	M4
ENSMFAG00000030598	ENSMFAG00000030598	protein_coding	midnightblue	M4
ENSMFAG00000030610	C14orf119	protein_coding	purple	M4
ENSMFAG00000030674	FNDC11	protein_coding	green	M4
ENSMFAG00000030730	THEMIS2	protein_coding	green	M4
ENSMFAG00000030733	HSF1	protein_coding	lightcyan	M4
ENSMFAG00000030753	CBX4	protein_coding	green	M4
ENSMFAG00000030755	ENSMFAG00000030755	protein_coding	purple	M4
ENSMFAG00000030786	ENSMFAG00000030786	protein_coding	purple	M4
ENSMFAG00000030787	TWF2	protein_coding	green	M4
ENSMFAG00000030802	NDUFC2	protein_coding	midnightblue	M4
ENSMFAG00000030813	ADRA1A	protein_coding	cyan	M4
ENSMFAG00000030821	ENSMFAG00000030821	protein_coding	purple	M4
ENSMFAG00000030824	CTNNBIP1	protein_coding	green	M4
ENSMFAG00000030830	ENSMFAG00000030830	protein_coding	purple	M4
ENSMFAG00000030837	ENSMFAG00000030837	protein_coding	purple	M4
ENSMFAG00000030838	THAP8	protein_coding	green	M4
ENSMFAG00000030843	TSPYL5	protein_coding	green	M4
ENSMFAG00000030853	CDK2AP1	protein_coding	purple	M4
ENSMFAG00000030909	ILVBL	protein_coding	green	M4
ENSMFAG00000030914	GRIN1	protein_coding	lightcyan	M4
ENSMFAG00000030915	RHBDD1	protein_coding	purple	M4
ENSMFAG00000030964	ENSMFAG00000030964	protein_coding	purple	M4
ENSMFAG00000030999	GSTT2	protein_coding	green	M4
ENSMFAG00000031001	BSCL2	protein_coding	green	M4
ENSMFAG00000031020	SCAF1	protein_coding	lightcyan	M4
ENSMFAG00000031057	PSAP	protein_coding	green	M4
ENSMFAG00000031058	PRCC	protein_coding	green	M4
ENSMFAG00000031062	PRCP	protein_coding	midnightblue	M4
ENSMFAG00000031072	TKTL1	protein_coding	green	M4
ENSMFAG00000031076	CHST8	protein_coding	cyan	M4
ENSMFAG00000031086	S100A13	protein_coding	green	M4
ENSMFAG00000031096	SNU13	protein_coding	purple	M4
ENSMFAG00000031112	DAP3	protein_coding	purple	M4
ENSMFAG00000031122	GDAP1L1	protein_coding	green	M4
ENSMFAG00000031131	STK17B	protein_coding	cyan	M4
ENSMFAG00000031157	ENSMFAG00000031157	protein_coding	lightcyan	M4
ENSMFAG00000031188	CGREF1	protein_coding	green	M4
ENSMFAG00000031200	TOLLIP	protein_coding	green	M4
ENSMFAG00000031218	PRSS57	protein_coding	green	M4
ENSMFAG00000031252	HADHB	protein_coding	purple	M4
ENSMFAG00000031269	TIMM22	protein_coding	green	M4
ENSMFAG00000031277	TLE5	protein_coding	green	M4
ENSMFAG00000031293	RPL9	protein_coding	midnightblue	M4
ENSMFAG00000031343	SSC4D	protein_coding	green	M4
ENSMFAG00000031345	MMP17	protein_coding	green	M4
ENSMFAG00000031348	CCT4	protein_coding	purple	M4
ENSMFAG00000031351	WDR24	protein_coding	lightcyan	M4
ENSMFAG00000031392	UAP1L1	protein_coding	cyan	M4
ENSMFAG00000031395	RANBP3	protein_coding	lightcyan	M4
ENSMFAG00000031411	HLCS	protein_coding	cyan	M4
ENSMFAG00000031413	MAP11	protein_coding	lightcyan	M4
ENSMFAG00000031462	VAMP2	protein_coding	green	M4
ENSMFAG00000031552	METTL26	protein_coding	green	M4
ENSMFAG00000031558	INCENP	protein_coding	lightcyan	M4
ENSMFAG00000031589	CENPO	protein_coding	green	M4
ENSMFAG00000031590	AKR7L	protein_coding	green	M4
ENSMFAG00000031604	CERKL	protein_coding	cyan	M4
ENSMFAG00000031619	PPME1	protein_coding	green	M4
ENSMFAG00000031639	MRPS23	protein_coding	purple	M4
ENSMFAG00000031640	AFF3	protein_coding	cyan	M4
ENSMFAG00000031646	TMEM97	protein_coding	purple	M4
ENSMFAG00000031655	AKT1	protein_coding	green	M4
ENSMFAG00000031657	EIF6	protein_coding	green	M4
ENSMFAG00000031742	RNASEK	protein_coding	midnightblue	M4
ENSMFAG00000031749	RPS15	protein_coding	midnightblue	M4
ENSMFAG00000031750	RGMA	protein_coding	green	M4
ENSMFAG00000031760	ENSMFAG00000031760	protein_coding	green	M4
ENSMFAG00000031763	CCDC102A	protein_coding	green	M4
ENSMFAG00000031764	ENSMFAG00000031764	protein_coding	purple	M4
ENSMFAG00000031769	C8orf82	protein_coding	lightcyan	M4
ENSMFAG00000031783	ADCK5	protein_coding	lightcyan	M4
ENSMFAG00000031784	NECAP1	protein_coding	green	M4
ENSMFAG00000031790	NME4	protein_coding	midnightblue	M4
ENSMFAG00000031809	LIX1L	protein_coding	green	M4
ENSMFAG00000031839	ACOT8	protein_coding	green	M4
ENSMFAG00000031841	NKIRAS2	protein_coding	green	M4
ENSMFAG00000031842	SRCIN1	protein_coding	lightcyan	M4
ENSMFAG00000031859	BATF3	protein_coding	green	M4
ENSMFAG00000031873	COPA	protein_coding	purple	M4
ENSMFAG00000031886	CLCN7	protein_coding	green	M4
ENSMFAG00000031889	ICMT	protein_coding	purple	M4
ENSMFAG00000031917	TMEM120A	protein_coding	green	M4
ENSMFAG00000031959	TSPAN3	protein_coding	purple	M4
ENSMFAG00000031962	GDE1	protein_coding	purple	M4
ENSMFAG00000031975	EIF4H	protein_coding	purple	M4
ENSMFAG00000031983	ZC4H2	protein_coding	midnightblue	M4
ENSMFAG00000032008	SPAG7	protein_coding	green	M4
ENSMFAG00000032022	UBE3B	protein_coding	green	M4
ENSMFAG00000032060	ENSMFAG00000032060	protein_coding	purple	M4
ENSMFAG00000032066	PLEC	protein_coding	lightcyan	M4
ENSMFAG00000032067	PPP1R37	protein_coding	lightcyan	M4
ENSMFAG00000032078	ENSMFAG00000032078	protein_coding	cyan	M4
ENSMFAG00000032116	MRPS33	protein_coding	purple	M4
ENSMFAG00000032124	RPS13	protein_coding	purple	M4
ENSMFAG00000032125	EHMT2	protein_coding	lightcyan	M4
ENSMFAG00000032126	TAB1	protein_coding	lightcyan	M4
ENSMFAG00000032127	ENSMFAG00000032127	protein_coding	green	M4
ENSMFAG00000032146	SMARCA4	protein_coding	lightcyan	M4
ENSMFAG00000032166	TSC2	protein_coding	lightcyan	M4
ENSMFAG00000032170	YIPF3	protein_coding	purple	M4
ENSMFAG00000032173	ENSMFAG00000032173	protein_coding	purple	M4
ENSMFAG00000032191	GRINA	protein_coding	green	M4
ENSMFAG00000032194	DOK5	protein_coding	green	M4
ENSMFAG00000032204	PSMD8	protein_coding	green	M4
ENSMFAG00000032221	DSPP	protein_coding	cyan	M4
ENSMFAG00000032247	LDHB	protein_coding	purple	M4
ENSMFAG00000032260	VASH1	protein_coding	green	M4
ENSMFAG00000032265	LRWD1	protein_coding	green	M4
ENSMFAG00000032286	ASB16	protein_coding	green	M4
ENSMFAG00000032291	HMCES	protein_coding	green	M4
ENSMFAG00000032296	ENSMFAG00000032296	protein_coding	midnightblue	M4
ENSMFAG00000032311	BCL7C	protein_coding	green	M4
ENSMFAG00000032357	FAM241B	protein_coding	green	M4
ENSMFAG00000032375	C16orf58	protein_coding	green	M4
ENSMFAG00000032376	NHP2	protein_coding	green	M4
ENSMFAG00000032377	CCDC32	protein_coding	green	M4
ENSMFAG00000032380	CALHM1	protein_coding	green	M4
ENSMFAG00000032393	MROH1	protein_coding	lightcyan	M4
ENSMFAG00000032428	KRT6A	protein_coding	green	M4
ENSMFAG00000032465	SMAP1	protein_coding	purple	M4
ENSMFAG00000032468	GADD45GIP1	protein_coding	green	M4
ENSMFAG00000032482	ENSMFAG00000032482	protein_coding	green	M4
ENSMFAG00000032485	RRAD	protein_coding	green	M4
ENSMFAG00000032491	SERP2	protein_coding	green	M4
ENSMFAG00000032516	CDC42	protein_coding	purple	M4
ENSMFAG00000032524	UROD	protein_coding	green	M4
ENSMFAG00000032533	PEX14	protein_coding	lightcyan	M4
ENSMFAG00000032548	ENSMFAG00000032548	protein_coding	purple	M4
ENSMFAG00000032553	ENSMFAG00000032553	protein_coding	midnightblue	M4
ENSMFAG00000032564	GSTP1	protein_coding	midnightblue	M4
ENSMFAG00000032567	RHBDL1	protein_coding	green	M4
ENSMFAG00000032574	MCTS1	protein_coding	midnightblue	M4
ENSMFAG00000032607	TXNDC9	protein_coding	purple	M4
ENSMFAG00000032635	ENSMFAG00000032635	protein_coding	green	M4
ENSMFAG00000032661	LSM1	protein_coding	purple	M4
ENSMFAG00000032668	CCDC28A	protein_coding	cyan	M4
ENSMFAG00000032676	FAM174A	protein_coding	green	M4
ENSMFAG00000032707	COX6A1	protein_coding	purple	M4
ENSMFAG00000032708	NDUFS6	protein_coding	purple	M4
ENSMFAG00000032727	VPS45	protein_coding	purple	M4
ENSMFAG00000032733	MRPS6	protein_coding	purple	M4
ENSMFAG00000032736	MAST2	protein_coding	cyan	M4
ENSMFAG00000032742	CD164L2	protein_coding	cyan	M4
ENSMFAG00000032745	GLI1	protein_coding	cyan	M4
ENSMFAG00000032746	RPS20	protein_coding	midnightblue	M4
ENSMFAG00000032755	ENSMFAG00000032755	protein_coding	green	M4
ENSMFAG00000032756	NRP1	protein_coding	cyan	M4
ENSMFAG00000032772	VMP1	protein_coding	purple	M4
ENSMFAG00000032775	DUSP28	protein_coding	purple	M4
ENSMFAG00000032812	RAMP1	protein_coding	midnightblue	M4
ENSMFAG00000032826	HS3ST6	protein_coding	green	M4
ENSMFAG00000032834	RNF40	protein_coding	lightcyan	M4
ENSMFAG00000032872	CD59	protein_coding	purple	M4
ENSMFAG00000032890	NOC2L	protein_coding	lightcyan	M4
ENSMFAG00000032895	CCDC106	protein_coding	green	M4
ENSMFAG00000032920	ENSMFAG00000032920	protein_coding	purple	M4
ENSMFAG00000032928	KBTBD4	protein_coding	purple	M4
ENSMFAG00000032930	IL4R	protein_coding	green	M4
ENSMFAG00000032932	PDHB	protein_coding	purple	M4
ENSMFAG00000032935	MFSD3	protein_coding	green	M4
ENSMFAG00000032946	ATP6V1E1	protein_coding	purple	M4
ENSMFAG00000032949	TPD52L2	protein_coding	green	M4
ENSMFAG00000032975	PWWP2B	protein_coding	green	M4
ENSMFAG00000032985	ATP6V1H	protein_coding	green	M4
ENSMFAG00000032986	LYL1	protein_coding	green	M4
ENSMFAG00000032994	GNPDA1	protein_coding	green	M4
ENSMFAG00000033008	ENSMFAG00000033008	protein_coding	green	M4
ENSMFAG00000033030	SURF6	protein_coding	lightcyan	M4
ENSMFAG00000033034	ZNF688	protein_coding	green	M4
ENSMFAG00000033035	C9orf50	protein_coding	green	M4
ENSMFAG00000033062	ENSMFAG00000033062	protein_coding	midnightblue	M4
ENSMFAG00000033087	GPT2	protein_coding	green	M4
ENSMFAG00000033089	NDUFS4	protein_coding	purple	M4
ENSMFAG00000033103	APMAP	protein_coding	green	M4
ENSMFAG00000033111	PGS1	protein_coding	green	M4
ENSMFAG00000033121	ENSMFAG00000033121	protein_coding	lightcyan	M4
ENSMFAG00000033132	EHD3	protein_coding	green	M4
ENSMFAG00000033134	TMEM59	protein_coding	purple	M4
ENSMFAG00000033137	SELENOK	protein_coding	purple	M4
ENSMFAG00000033146	CCT3	protein_coding	green	M4
ENSMFAG00000033150	ATOX1	protein_coding	green	M4
ENSMFAG00000033155	ST3GAL2	protein_coding	green	M4
ENSMFAG00000033202	AP3D1	protein_coding	lightcyan	M4
ENSMFAG00000033205	RCN3	protein_coding	green	M4
ENSMFAG00000033208	SHISA5	protein_coding	green	M4
ENSMFAG00000033209	RNFT2	protein_coding	green	M4
ENSMFAG00000033210	SLC35E4	protein_coding	green	M4
ENSMFAG00000033219	CACNG6	protein_coding	green	M4
ENSMFAG00000033230	SCAMP5	protein_coding	purple	M4
ENSMFAG00000033239	CSRNP2	protein_coding	green	M4
ENSMFAG00000033269	ENSMFAG00000033269	protein_coding	purple	M4
ENSMFAG00000033270	NFU1	protein_coding	purple	M4
ENSMFAG00000033280	ENSMFAG00000033280	protein_coding	midnightblue	M4
ENSMFAG00000033282	RNF5	protein_coding	midnightblue	M4
ENSMFAG00000033288	ENSMFAG00000033288	protein_coding	purple	M4
ENSMFAG00000033296	PYCARD	protein_coding	midnightblue	M4
ENSMFAG00000033303	MPND	protein_coding	green	M4
ENSMFAG00000033305	TMEM178A	protein_coding	green	M4
ENSMFAG00000033323	CSNK1G2	protein_coding	green	M4
ENSMFAG00000033329	NCAPH2	protein_coding	lightcyan	M4
ENSMFAG00000033344	BAX	protein_coding	green	M4
ENSMFAG00000033360	ABCA3	protein_coding	lightcyan	M4
ENSMFAG00000033364	HSD17B10	protein_coding	green	M4
ENSMFAG00000033384	ENSMFAG00000033384	protein_coding	purple	M4
ENSMFAG00000033389	TNFAIP1	protein_coding	green	M4
ENSMFAG00000033395	MRPL49	protein_coding	purple	M4
ENSMFAG00000033408	TMEM101	protein_coding	green	M4
ENSMFAG00000033424	DYNLT1	protein_coding	midnightblue	M4
ENSMFAG00000033435	ST6GALNAC4	protein_coding	green	M4
ENSMFAG00000033441	KIAA1522	protein_coding	green	M4
ENSMFAG00000033442	PSMB4	protein_coding	purple	M4
ENSMFAG00000033451	UFC1	protein_coding	midnightblue	M4
ENSMFAG00000033454	RIC8A	protein_coding	green	M4
ENSMFAG00000033462	ENSMFAG00000033462	protein_coding	green	M4
ENSMFAG00000033467	SPRYD3	protein_coding	green	M4
ENSMFAG00000033484	ARHGAP44	protein_coding	green	M4
ENSMFAG00000033489	MAPKAPK2	protein_coding	green	M4
ENSMFAG00000033495	ENSMFAG00000033495	protein_coding	midnightblue	M4
ENSMFAG00000033576	LRATD2	protein_coding	cyan	M4
ENSMFAG00000033581	GPR12	protein_coding	green	M4
ENSMFAG00000033588	UBAC2	protein_coding	green	M4
ENSMFAG00000033600	TSPO	protein_coding	midnightblue	M4
ENSMFAG00000033616	USH1G	protein_coding	cyan	M4
ENSMFAG00000033654	OTUB1	protein_coding	green	M4
ENSMFAG00000033673	C1H1orf43	protein_coding	midnightblue	M4
ENSMFAG00000033674	POLR2G	protein_coding	purple	M4
ENSMFAG00000033676	ENSMFAG00000033676	protein_coding	midnightblue	M4
ENSMFAG00000033691	ENSMFAG00000033691	protein_coding	purple	M4
ENSMFAG00000033694	ATP6V1B2	protein_coding	green	M4
ENSMFAG00000033695	DDX24	protein_coding	green	M4
ENSMFAG00000033705	BAALC	protein_coding	purple	M4
ENSMFAG00000033738	N4BP3	protein_coding	cyan	M4
ENSMFAG00000033865	CD101	protein_coding	green	M4
ENSMFAG00000033882	OS9	protein_coding	lightcyan	M4
ENSMFAG00000033890	SERF2	protein_coding	midnightblue	M4
ENSMFAG00000033894	DHX30	protein_coding	lightcyan	M4
ENSMFAG00000033901	DHDDS	protein_coding	green	M4
ENSMFAG00000033908	CYTH3	protein_coding	cyan	M4
ENSMFAG00000033910	ZDHHC24	protein_coding	green	M4
ENSMFAG00000033920	SNX12	protein_coding	purple	M4
ENSMFAG00000033935	DYNLRB1	protein_coding	green	M4
ENSMFAG00000033936	PSENEN	protein_coding	midnightblue	M4
ENSMFAG00000033953	CCDC127	protein_coding	green	M4
ENSMFAG00000033956	DENND6B	protein_coding	lightcyan	M4
ENSMFAG00000033962	EIF3K	protein_coding	green	M4
ENSMFAG00000033998	SPTBN2	protein_coding	lightcyan	M4
ENSMFAG00000034030	MRPL57	protein_coding	green	M4
ENSMFAG00000034073	ARF1	protein_coding	green	M4
ENSMFAG00000034077	LMO4	protein_coding	cyan	M4
ENSMFAG00000034109	NDUFA2	protein_coding	purple	M4
ENSMFAG00000034125	EVA1C	protein_coding	cyan	M4
ENSMFAG00000034136	COA6	protein_coding	purple	M4
ENSMFAG00000034137	APH1A	protein_coding	purple	M4
ENSMFAG00000034172	ANAPC16	protein_coding	purple	M4
ENSMFAG00000034211	ENSMFAG00000034211	protein_coding	cyan	M4
ENSMFAG00000034231	SLFN5	protein_coding	cyan	M4
ENSMFAG00000034263	CYHR1	protein_coding	green	M4
ENSMFAG00000034286	CRYL1	protein_coding	midnightblue	M4
ENSMFAG00000034295	ENSMFAG00000034295	protein_coding	green	M4
ENSMFAG00000034331	EIF4G1	protein_coding	lightcyan	M4
ENSMFAG00000034345	RPL36	protein_coding	green	M4
ENSMFAG00000034356	ENSMFAG00000034356	protein_coding	purple	M4
ENSMFAG00000034360	NACAD	protein_coding	green	M4
ENSMFAG00000034368	ENSMFAG00000034368	protein_coding	midnightblue	M4
ENSMFAG00000034372	EMC8	protein_coding	midnightblue	M4
ENSMFAG00000000094	DYNC1I1	protein_coding	cyan	M4
ENSMFAG00000000098	PROKR2	protein_coding	cyan	M4
ENSMFAG00000034383	SKA3	protein_coding	green	M4
ENSMFAG00000034409	SGTA	protein_coding	green	M4
ENSMFAG00000034410	SRP14	protein_coding	green	M4
ENSMFAG00000034415	AAMP	protein_coding	green	M4
ENSMFAG00000034419	RTCB	protein_coding	purple	M4
ENSMFAG00000034431	FZD4	protein_coding	green	M4
ENSMFAG00000000240	PHPT1	protein_coding	green	M4
ENSMFAG00000000246	TRO	protein_coding	green	M4
ENSMFAG00000000282	PSD	protein_coding	green	M4
ENSMFAG00000000366	ENSMFAG00000000366	protein_coding	midnightblue	M4
ENSMFAG00000034462	YPEL5	protein_coding	purple	M4
ENSMFAG00000000505	ARMC6	protein_coding	green	M4
ENSMFAG00000000583	EXOC7	protein_coding	cyan	M4
ENSMFAG00000000689	ATP6V0D1	protein_coding	green	M4
ENSMFAG00000000767	ARL8A	protein_coding	green	M4
ENSMFAG00000034498	MICOS13	protein_coding	green	M4
ENSMFAG00000000814	USP5	protein_coding	green	M4
ENSMFAG00000034574	PCBP3	protein_coding	green	M4
ENSMFAG00000034594	KRT84	protein_coding	cyan	M4
ENSMFAG00000000942	TAPBP	protein_coding	green	M4
ENSMFAG00000034605	PIGQ	protein_coding	green	M4
ENSMFAG00000000950	LIMS2	protein_coding	cyan	M4
ENSMFAG00000001000	PNPLA6	protein_coding	green	M4
ENSMFAG00000001097	RPL13A	protein_coding	midnightblue	M4
ENSMFAG00000034632	TTBK1	protein_coding	lightcyan	M4
ENSMFAG00000001140	NEURL1	protein_coding	green	M4
ENSMFAG00000034656	GTF2A2	protein_coding	purple	M4
ENSMFAG00000001292	SMIM29	protein_coding	green	M4
ENSMFAG00000034667	C1orf50	protein_coding	purple	M4
ENSMFAG00000001335	LRFN1	protein_coding	green	M4
ENSMFAG00000034683	GUCY1A2	protein_coding	cyan	M4
ENSMFAG00000001369	ENSMFAG00000001369	protein_coding	green	M4
ENSMFAG00000001386	TSPYL4	protein_coding	green	M4
ENSMFAG00000034790	TESK1	protein_coding	green	M4
ENSMFAG00000034798	MAPK12	protein_coding	green	M4
ENSMFAG00000001497	DEDD2	protein_coding	green	M4
ENSMFAG00000035156	MYH9	protein_coding	green	M4
ENSMFAG00000035158	SEC23A	protein_coding	purple	M4
ENSMFAG00000035188	HNRNPAB	protein_coding	green	M4
ENSMFAG00000035190	ENSMFAG00000035190	protein_coding	purple	M4
ENSMFAG00000035226	RPL19	protein_coding	midnightblue	M4
ENSMFAG00000035229	NOP10	protein_coding	midnightblue	M4
ENSMFAG00000035331	SLC2A6	protein_coding	lightcyan	M4
ENSMFAG00000035346	GPKOW	protein_coding	green	M4
ENSMFAG00000035350	GSTM3	protein_coding	purple	M4
ENSMFAG00000001889	PPP1R14C	protein_coding	green	M4
ENSMFAG00000035374	ENSMFAG00000035374	protein_coding	purple	M4
ENSMFAG00000035383	MRPS25	protein_coding	green	M4
ENSMFAG00000035393	ASNA1	protein_coding	purple	M4
ENSMFAG00000001898	SLC17A7	protein_coding	green	M4
ENSMFAG00000035408	ANAPC13	protein_coding	purple	M4
ENSMFAG00000002160	SPINDOC	protein_coding	green	M4
ENSMFAG00000002228	C1QL1	protein_coding	green	M4
ENSMFAG00000035426	ENSMFAG00000035426	protein_coding	purple	M4
ENSMFAG00000035434	COBL	protein_coding	green	M4
ENSMFAG00000035458	DRAP1	protein_coding	green	M4
ENSMFAG00000002394	NPAS4	protein_coding	cyan	M4
ENSMFAG00000002657	TIMM10	protein_coding	green	M4
ENSMFAG00000035492	BAD	protein_coding	green	M4
ENSMFAG00000035497	PFKFB3	protein_coding	green	M4
ENSMFAG00000035498	ENSMFAG00000035498	protein_coding	green	M4
ENSMFAG00000002766	RPS5	protein_coding	midnightblue	M4
ENSMFAG00000035508	2021-09-09	protein_coding	lightcyan	M4
ENSMFAG00000002820	FAM184B	protein_coding	cyan	M4
ENSMFAG00000002979	CBX6	protein_coding	green	M4
ENSMFAG00000035526	PPM1G	protein_coding	green	M4
ENSMFAG00000035529	GPS2	protein_coding	green	M4
ENSMFAG00000035533	ZNF777	protein_coding	lightcyan	M4
ENSMFAG00000003026	KCTD17	protein_coding	green	M4
ENSMFAG00000003060	ENSMFAG00000003060	protein_coding	green	M4
ENSMFAG00000035581	ENSMFAG00000035581	protein_coding	lightcyan	M4
ENSMFAG00000035583	NFE2L1	protein_coding	green	M4
ENSMFAG00000003149	BEX3	protein_coding	green	M4
ENSMFAG00000035588	ADAM11	protein_coding	cyan	M4
ENSMFAG00000035604	SIL1	protein_coding	lightcyan	M4
ENSMFAG00000003238	ENSMFAG00000003238	protein_coding	cyan	M4
ENSMFAG00000035626	HIKESHI	protein_coding	purple	M4
ENSMFAG00000003240	FKBP1B	protein_coding	cyan	M4
ENSMFAG00000003246	NPDC1	protein_coding	green	M4
ENSMFAG00000035635	TMEM205	protein_coding	midnightblue	M4
ENSMFAG00000035657	ACAT2	protein_coding	green	M4
ENSMFAG00000035659	TPBGL	protein_coding	green	M4
ENSMFAG00000035670	PFDN2	protein_coding	green	M4
ENSMFAG00000003248	FDFT1	protein_coding	green	M4
ENSMFAG00000003432	CA11	protein_coding	green	M4
ENSMFAG00000003617	TNIP2	protein_coding	cyan	M4
ENSMFAG00000003619	ATP6AP1	protein_coding	green	M4
ENSMFAG00000003638	BTBD2	protein_coding	green	M4
ENSMFAG00000035726	MAGIX	protein_coding	green	M4
ENSMFAG00000035739	ATF5	protein_coding	green	M4
ENSMFAG00000003642	RPN1	protein_coding	green	M4
ENSMFAG00000035753	SAMD4B	protein_coding	green	M4
ENSMFAG00000035760	TAF11	protein_coding	purple	M4
ENSMFAG00000035763	HCFC1	protein_coding	lightcyan	M4
ENSMFAG00000035777	AGFG2	protein_coding	green	M4
ENSMFAG00000035779	TUSC2	protein_coding	green	M4
ENSMFAG00000003690	ENSMFAG00000003690	protein_coding	green	M4
ENSMFAG00000035792	CHAF1A	protein_coding	lightcyan	M4
ENSMFAG00000035802	PLPBP	protein_coding	purple	M4
ENSMFAG00000035817	TRIM67	protein_coding	cyan	M4
ENSMFAG00000035819	NUDT4	protein_coding	green	M4
ENSMFAG00000035824	LETMD1	protein_coding	purple	M4
ENSMFAG00000035826	ATP13A2	protein_coding	green	M4
ENSMFAG00000035836	ENSMFAG00000035836	protein_coding	purple	M4
ENSMFAG00000035839	GPS1	protein_coding	green	M4
ENSMFAG00000035849	2021-03-09	protein_coding	green	M4
ENSMFAG00000035866	FLII	protein_coding	lightcyan	M4
ENSMFAG00000003974	ENSMFAG00000003974	protein_coding	cyan	M4
ENSMFAG00000035898	ENSMFAG00000035898	protein_coding	cyan	M4
ENSMFAG00000035899	UBE2F	protein_coding	purple	M4
ENSMFAG00000004038	LAGE3	protein_coding	green	M4
ENSMFAG00000035927	ZNF579	protein_coding	green	M4
ENSMFAG00000035928	SLC25A1	protein_coding	green	M4
ENSMFAG00000006874	OAZ1	protein_coding	green	M4
ENSMFAG00000035945	ENSMFAG00000035945	protein_coding	green	M4
ENSMFAG00000007668	ASIC2	protein_coding	cyan	M4
ENSMFAG00000035976	PORCN	protein_coding	green	M4
ENSMFAG00000035979	MAP7D1	protein_coding	lightcyan	M4
ENSMFAG00000010454	LRRN2	protein_coding	cyan	M4
ENSMFAG00000036001	YKT6	protein_coding	green	M4
ENSMFAG00000036042	ENSMFAG00000036042	protein_coding	green	M4
ENSMFAG00000014171	ENSMFAG00000014171	protein_coding	green	M4
ENSMFAG00000036058	DPCD	protein_coding	green	M4
ENSMFAG00000036059	HK1	protein_coding	green	M4
ENSMFAG00000036060	ZC3H3	protein_coding	lightcyan	M4
ENSMFAG00000036062	ENSMFAG00000036062	protein_coding	purple	M4
ENSMFAG00000036065	UNC45B	protein_coding	green	M4
ENSMFAG00000016453	ENSMFAG00000016453	protein_coding	green	M4
ENSMFAG00000017685	CDK5R2	protein_coding	green	M4
ENSMFAG00000036093	ENSMFAG00000036093	protein_coding	midnightblue	M4
ENSMFAG00000036105	ENSMFAG00000036105	protein_coding	green	M4
ENSMFAG00000036111	ENSMFAG00000036111	protein_coding	green	M4
ENSMFAG00000036120	ETV7	protein_coding	cyan	M4
ENSMFAG00000036128	CDC123	protein_coding	purple	M4
ENSMFAG00000036132	TSFM	protein_coding	purple	M4
ENSMFAG00000036145	CALML4	protein_coding	cyan	M4
ENSMFAG00000036152	RPS6KA4	protein_coding	green	M4
ENSMFAG00000036156	CALM3	protein_coding	green	M4
ENSMFAG00000022450	SMIM10L2B	protein_coding	green	M4
ENSMFAG00000022670	AP2S1	protein_coding	green	M4
ENSMFAG00000025079	C10H20orf27	protein_coding	green	M4
ENSMFAG00000025612	NEUROD6	protein_coding	cyan	M4
ENSMFAG00000027007	MEA1	protein_coding	green	M4
ENSMFAG00000028800	SH3GLB2	protein_coding	green	M4
ENSMFAG00000036196	IGFBP1	protein_coding	cyan	M4
ENSMFAG00000036200	ZNF771	protein_coding	green	M4
ENSMFAG00000028860	FAM131A	protein_coding	green	M4
ENSMFAG00000029353	DUSP13	protein_coding	green	M4
ENSMFAG00000036310	HINT1	protein_coding	purple	M4
ENSMFAG00000036312	SPSB2	protein_coding	green	M4
ENSMFAG00000029472	NEUROD2	protein_coding	cyan	M4
ENSMFAG00000036335	ZFPM1	protein_coding	green	M4
ENSMFAG00000036337	CDC42SE1	protein_coding	purple	M4
ENSMFAG00000036343	WDR61	protein_coding	purple	M4
ENSMFAG00000036346	PRDX4	protein_coding	green	M4
ENSMFAG00000036367	PWP1	protein_coding	purple	M4
ENSMFAG00000036374	MMP11	protein_coding	green	M4
ENSMFAG00000029744	SPRN	protein_coding	green	M4
ENSMFAG00000036411	ENSMFAG00000036411	protein_coding	purple	M4
ENSMFAG00000036412	RPL4	protein_coding	green	M4
ENSMFAG00000036414	RLBP1	protein_coding	green	M4
ENSMFAG00000036416	CCDC137	protein_coding	green	M4
ENSMFAG00000030248	RASGRP1	protein_coding	cyan	M4
ENSMFAG00000030336	HRH1	protein_coding	cyan	M4
ENSMFAG00000036457	ST3GAL1	protein_coding	cyan	M4
ENSMFAG00000030344	ENSMFAG00000030344	protein_coding	green	M4
ENSMFAG00000036522	MAP2K1	protein_coding	green	M4
ENSMFAG00000036539	ENSMFAG00000036539	protein_coding	purple	M4
ENSMFAG00000036540	TAX1BP3	protein_coding	green	M4
ENSMFAG00000036559	TIMM23	protein_coding	purple	M4
ENSMFAG00000036560	CKAP4	protein_coding	lightcyan	M4
ENSMFAG00000036597	SAMHD1	protein_coding	purple	M4
ENSMFAG00000036612	ISCA2	protein_coding	green	M4
ENSMFAG00000036614	GRIK4	protein_coding	cyan	M4
ENSMFAG00000036620	VPS11	protein_coding	purple	M4
ENSMFAG00000036621	IGSF8	protein_coding	green	M4
ENSMFAG00000030469	CYB561	protein_coding	green	M4
ENSMFAG00000030473	AP1S1	protein_coding	green	M4
ENSMFAG00000030676	ENSMFAG00000030676	protein_coding	cyan	M4
ENSMFAG00000030779	ENSMFAG00000030779	protein_coding	green	M4
ENSMFAG00000030839	CD83	protein_coding	cyan	M4
ENSMFAG00000036684	DMTN	protein_coding	green	M4
ENSMFAG00000030923	VXN	protein_coding	cyan	M4
ENSMFAG00000036719	MR1	protein_coding	purple	M4
ENSMFAG00000036723	MEGF6	protein_coding	cyan	M4
ENSMFAG00000036728	TXNDC12	protein_coding	purple	M4
ENSMFAG00000036731	HAX1	protein_coding	purple	M4
ENSMFAG00000036742	ENSMFAG00000036742	protein_coding	lightcyan	M4
ENSMFAG00000036749	ENSMFAG00000036749	protein_coding	purple	M4
ENSMFAG00000031090	PAFAH1B3	protein_coding	green	M4
ENSMFAG00000036772	LAPTM4A	protein_coding	purple	M4
ENSMFAG00000036786	FAM120AOS	protein_coding	green	M4
ENSMFAG00000036789	RPS8	protein_coding	midnightblue	M4
ENSMFAG00000031130	CYB5R3	protein_coding	green	M4
ENSMFAG00000036824	MED10	protein_coding	purple	M4
ENSMFAG00000036829	PSMA1	protein_coding	purple	M4
ENSMFAG00000031194	ENSMFAG00000031194	protein_coding	green	M4
ENSMFAG00000036835	PEX7	protein_coding	purple	M4
ENSMFAG00000031208	TTYH1	protein_coding	green	M4
ENSMFAG00000036852	CARD19	protein_coding	green	M4
ENSMFAG00000031211	FABP3	protein_coding	green	M4
ENSMFAG00000031302	MLEC	protein_coding	green	M4
ENSMFAG00000036866	ENSMFAG00000036866	protein_coding	midnightblue	M4
ENSMFAG00000036875	MCRIP1	protein_coding	green	M4
ENSMFAG00000036880	RPL7A	protein_coding	midnightblue	M4
ENSMFAG00000036887	BNIP3	protein_coding	green	M4
ENSMFAG00000031314	UCHL1	protein_coding	green	M4
ENSMFAG00000036904	ENSMFAG00000036904	protein_coding	green	M4
ENSMFAG00000036915	MTCH2	protein_coding	purple	M4
ENSMFAG00000031315	PLD3	protein_coding	green	M4
ENSMFAG00000036928	MYO18A	protein_coding	lightcyan	M4
ENSMFAG00000036952	NACC1	protein_coding	green	M4
ENSMFAG00000036954	ENSMFAG00000036954	protein_coding	midnightblue	M4
ENSMFAG00000036962	BUD23	protein_coding	green	M4
ENSMFAG00000031342	THSD7B	protein_coding	cyan	M4
ENSMFAG00000036966	PDE6D	protein_coding	green	M4
ENSMFAG00000036975	ENSMFAG00000036975	protein_coding	green	M4
ENSMFAG00000036980	MANBAL	protein_coding	purple	M4
ENSMFAG00000036982	TBC1D10A	protein_coding	green	M4
ENSMFAG00000036984	LRRC4B	protein_coding	green	M4
ENSMFAG00000036992	MYL12A	protein_coding	midnightblue	M4
ENSMFAG00000031365	RTN1	protein_coding	green	M4
ENSMFAG00000037020	ENSMFAG00000037020	protein_coding	cyan	M4
ENSMFAG00000037021	SCRN1	protein_coding	purple	M4
ENSMFAG00000037022	MT1A	protein_coding	green	M4
ENSMFAG00000037025	FADS1	protein_coding	cyan	M4
ENSMFAG00000037026	RNF34	protein_coding	purple	M4
ENSMFAG00000037029	SEC11C	protein_coding	purple	M4
ENSMFAG00000031422	RPS15A	protein_coding	midnightblue	M4
ENSMFAG00000031669	AHCY	protein_coding	green	M4
ENSMFAG00000032000	GPC1	protein_coding	cyan	M4
ENSMFAG00000032045	PHF24	protein_coding	green	M4
ENSMFAG00000032074	ENSMFAG00000032074	protein_coding	cyan	M4
ENSMFAG00000037108	DPEP3	protein_coding	green	M4
ENSMFAG00000037138	SCNN1D	protein_coding	green	M4
ENSMFAG00000037142	EMG1	protein_coding	purple	M4
ENSMFAG00000037177	ENSMFAG00000037177	protein_coding	green	M4
ENSMFAG00000037178	ENSMFAG00000037178	protein_coding	purple	M4
ENSMFAG00000032149	RAB6B	protein_coding	green	M4
ENSMFAG00000037180	ENSMFAG00000037180	protein_coding	green	M4
ENSMFAG00000032199	RPS18	protein_coding	midnightblue	M4
ENSMFAG00000037196	PHLDB2	protein_coding	cyan	M4
ENSMFAG00000037198	GDI1	protein_coding	green	M4
ENSMFAG00000032211	DGKZ	protein_coding	green	M4
ENSMFAG00000037245	MED15	protein_coding	lightcyan	M4
ENSMFAG00000037247	SCNN1G	protein_coding	cyan	M4
ENSMFAG00000037250	ENSMFAG00000037250	protein_coding	midnightblue	M4
ENSMFAG00000037268	VPS72	protein_coding	purple	M4
ENSMFAG00000037270	ZFYVE1	protein_coding	cyan	M4
ENSMFAG00000037273	NIT1	protein_coding	green	M4
ENSMFAG00000037276	MAPK8IP3	protein_coding	lightcyan	M4
ENSMFAG00000032215	HTR6	protein_coding	green	M4
ENSMFAG00000032250	ENSMFAG00000032250	protein_coding	green	M4
ENSMFAG00000032295	SMARCD3	protein_coding	cyan	M4
ENSMFAG00000037309	SDF2	protein_coding	midnightblue	M4
ENSMFAG00000032367	DBNL	protein_coding	green	M4
ENSMFAG00000032415	ENSMFAG00000032415	protein_coding	midnightblue	M4
ENSMFAG00000037346	GRSF1	protein_coding	purple	M4
ENSMFAG00000037355	ENSMFAG00000037355	protein_coding	green	M4
ENSMFAG00000032448	PMVK	protein_coding	green	M4
ENSMFAG00000032475	CDKN2D	protein_coding	green	M4
ENSMFAG00000037374	GRK6	protein_coding	cyan	M4
ENSMFAG00000032487	BCL11B	protein_coding	cyan	M4
ENSMFAG00000032785	PAPSS1	protein_coding	green	M4
ENSMFAG00000032789	PDXP	protein_coding	green	M4
ENSMFAG00000032869	VPS9D1	protein_coding	cyan	M4
ENSMFAG00000037468	ENSMFAG00000037468	protein_coding	purple	M4
ENSMFAG00000037474	EID2	protein_coding	green	M4
ENSMFAG00000033076	TBC1D13	protein_coding	green	M4
ENSMFAG00000033214	BYSL	protein_coding	green	M4
ENSMFAG00000033225	MRTO4	protein_coding	green	M4
ENSMFAG00000033629	TUBB3	protein_coding	green	M4
ENSMFAG00000037503	ABCB8	protein_coding	green	M4
ENSMFAG00000037509	NDUFA12	protein_coding	purple	M4
ENSMFAG00000037512	TMEM198	protein_coding	green	M4
ENSMFAG00000037518	ENSMFAG00000037518	protein_coding	purple	M4
ENSMFAG00000033649	RPS9	protein_coding	midnightblue	M4
ENSMFAG00000037554	MTFR1L	protein_coding	green	M4
ENSMFAG00000037555	KIAA2013	protein_coding	green	M4
ENSMFAG00000033712	SVOP	protein_coding	green	M4
ENSMFAG00000037567	P4HTM	protein_coding	green	M4
ENSMFAG00000034096	SNCG	protein_coding	green	M4
ENSMFAG00000034154	FAH	protein_coding	green	M4
ENSMFAG00000037580	NAA38	protein_coding	midnightblue	M4
ENSMFAG00000037581	STK16	protein_coding	purple	M4
ENSMFAG00000037588	ENSMFAG00000037588	protein_coding	purple	M4
ENSMFAG00000034246	HPCA	protein_coding	cyan	M4
ENSMFAG00000037595	RBM23	protein_coding	midnightblue	M4
ENSMFAG00000037613	KDM2B	protein_coding	lightcyan	M4
ENSMFAG00000037621	GABARAPL1	protein_coding	purple	M4
ENSMFAG00000037624	CCS	protein_coding	green	M4
ENSMFAG00000037643	ENSMFAG00000037643	protein_coding	midnightblue	M4
ENSMFAG00000037650	L3MBTL2	protein_coding	green	M4
ENSMFAG00000034375	ENSMFAG00000034375	protein_coding	green	M4
ENSMFAG00000037658	RPS3A	protein_coding	midnightblue	M4
ENSMFAG00000034432	CYB5B	protein_coding	green	M4
ENSMFAG00000037669	ATP5MC3	protein_coding	purple	M4
ENSMFAG00000037674	SLC25A20	protein_coding	green	M4
ENSMFAG00000037682	SYP	protein_coding	green	M4
ENSMFAG00000037694	NDRG3	protein_coding	purple	M4
ENSMFAG00000034487	TPM3	protein_coding	green	M4
ENSMFAG00000034607	KCNN2	protein_coding	cyan	M4
ENSMFAG00000034609	SYNGR1	protein_coding	cyan	M4
ENSMFAG00000034695	CALY	protein_coding	green	M4
ENSMFAG00000037720	ENSMFAG00000037720	protein_coding	midnightblue	M4
ENSMFAG00000037724	KRTCAP2	protein_coding	midnightblue	M4
ENSMFAG00000037739	CSTB	protein_coding	green	M4
ENSMFAG00000035423	MAP1LC3A	protein_coding	green	M4
ENSMFAG00000035539	ENSMFAG00000035539	protein_coding	cyan	M4
ENSMFAG00000037768	FTL	protein_coding	midnightblue	M4
ENSMFAG00000035633	TTC9B	protein_coding	green	M4
ENSMFAG00000037773	NSUN5	protein_coding	green	M4
ENSMFAG00000035713	RPS17	protein_coding	midnightblue	M4
ENSMFAG00000035954	NQO2	protein_coding	green	M4
ENSMFAG00000037786	COPS5	protein_coding	purple	M4
ENSMFAG00000037792	SIPA1L3	protein_coding	cyan	M4
ENSMFAG00000036388	ENSMFAG00000036388	protein_coding	midnightblue	M4
ENSMFAG00000036805	SYN1	protein_coding	green	M4
ENSMFAG00000037803	DDRGK1	protein_coding	green	M4
ENSMFAG00000037804	ATP5MD	protein_coding	purple	M4
ENSMFAG00000037807	ENSMFAG00000037807	protein_coding	purple	M4
ENSMFAG00000036853	RNF215	protein_coding	green	M4
ENSMFAG00000037826	EBNA1BP2	protein_coding	green	M4
ENSMFAG00000037828	CRCP	protein_coding	green	M4
ENSMFAG00000037844	IL10RA	protein_coding	green	M4
ENSMFAG00000037847	ENSMFAG00000037847	protein_coding	cyan	M4
ENSMFAG00000037850	ERGIC3	protein_coding	green	M4
ENSMFAG00000037853	PRKCZ	protein_coding	green	M4
ENSMFAG00000037046	C19orf12	protein_coding	cyan	M4
ENSMFAG00000037093	TPRG1L	protein_coding	green	M4
ENSMFAG00000037878	ENSMFAG00000037878	protein_coding	midnightblue	M4
ENSMFAG00000001052	UBE2S	protein_coding	green	M4
ENSMFAG00000037898	ERCC2	protein_coding	green	M4
ENSMFAG00000037911	VPS51	protein_coding	green	M4
ENSMFAG00000037912	RPL27	protein_coding	midnightblue	M4
ENSMFAG00000037923	ENSMFAG00000037923	protein_coding	midnightblue	M4
ENSMFAG00000037944	NUDT16L1	protein_coding	green	M4
ENSMFAG00000037959	UNC50	protein_coding	purple	M4
ENSMFAG00000037970	CPE	protein_coding	green	M4
ENSMFAG00000037979	PCSK2	protein_coding	green	M4
ENSMFAG00000037291	LRRC75B	protein_coding	green	M4
ENSMFAG00000037375	ENSMFAG00000037375	protein_coding	green	M4
ENSMFAG00000038031	FUNDC2	protein_coding	purple	M4
ENSMFAG00000038047	SELENOM	protein_coding	green	M4
ENSMFAG00000037663	HCFC1R1	protein_coding	green	M4
ENSMFAG00000038100	SH2D5	protein_coding	green	M4
ENSMFAG00000038101	PRPSAP2	protein_coding	green	M4
ENSMFAG00000001308	DEAF1	protein_coding	green	M4
ENSMFAG00000037776	NLE1	protein_coding	green	M4
ENSMFAG00000038112	NAA80	protein_coding	green	M4
ENSMFAG00000037811	ENSMFAG00000037811	protein_coding	cyan	M4
ENSMFAG00000038117	2021-09-05	protein_coding	green	M4
ENSMFAG00000038135	RPS4X	protein_coding	midnightblue	M4
ENSMFAG00000038166	ENSMFAG00000038166	protein_coding	cyan	M4
ENSMFAG00000038147	ENSMFAG00000038147	protein_coding	purple	M4
ENSMFAG00000038150	PPP1R7	protein_coding	green	M4
ENSMFAG00000038154	RAPGEF1	protein_coding	cyan	M4
ENSMFAG00000038186	ENSMFAG00000038186	protein_coding	green	M4
ENSMFAG00000038168	MRPL24	protein_coding	green	M4
ENSMFAG00000038169	TRAPPC3	protein_coding	purple	M4
ENSMFAG00000038177	PDZD11	protein_coding	midnightblue	M4
ENSMFAG00000038179	GDF10	protein_coding	cyan	M4
ENSMFAG00000038357	KAT14	protein_coding	cyan	M4
ENSMFAG00000038233	MOAP1	protein_coding	purple	M4
ENSMFAG00000038236	KIF1A	protein_coding	lightcyan	M4
ENSMFAG00000038378	VPS37D	protein_coding	green	M4
ENSMFAG00000038242	THOC6	protein_coding	green	M4
ENSMFAG00000038259	ENSMFAG00000038259	protein_coding	lightcyan	M4
ENSMFAG00000038260	GRN	protein_coding	green	M4
ENSMFAG00000038261	RAB35	protein_coding	green	M4
ENSMFAG00000038465	NENF	protein_coding	green	M4
ENSMFAG00000038574	YWHAG	protein_coding	green	M4
ENSMFAG00000038681	VPS26B	protein_coding	green	M4
ENSMFAG00000038725	CD2BP2	protein_coding	green	M4
ENSMFAG00000038757	SLC37A3	protein_coding	cyan	M4
ENSMFAG00000003816	GABRA3	protein_coding	cyan	M4
ENSMFAG00000038317	ITGA4	protein_coding	cyan	M4
ENSMFAG00000039008	RUNDC3A	protein_coding	green	M4
ENSMFAG00000038322	NDUFAB1	protein_coding	purple	M4
ENSMFAG00000038326	EXOSC7	protein_coding	green	M4
ENSMFAG00000038344	NDUFB4	protein_coding	purple	M4
ENSMFAG00000038355	NDUFB2	protein_coding	purple	M4
ENSMFAG00000039324	DDA1	protein_coding	green	M4
ENSMFAG00000038360	PSMB3	protein_coding	purple	M4
ENSMFAG00000038364	EEF1B2	protein_coding	midnightblue	M4
ENSMFAG00000006791	CHCHD6	protein_coding	green	M4
ENSMFAG00000038383	U2AF2	protein_coding	lightcyan	M4
ENSMFAG00000038391	DOLPP1	protein_coding	green	M4
ENSMFAG00000007057	RAC3	protein_coding	green	M4
ENSMFAG00000038403	THBS3	protein_coding	cyan	M4
ENSMFAG00000038409	NLRC4	protein_coding	cyan	M4
ENSMFAG00000038428	ENSMFAG00000038428	protein_coding	purple	M4
ENSMFAG00000039479	RPL18	protein_coding	midnightblue	M4
ENSMFAG00000038434	JAGN1	protein_coding	purple	M4
ENSMFAG00000038437	C14H11orf49	protein_coding	green	M4
ENSMFAG00000038439	CINP	protein_coding	midnightblue	M4
ENSMFAG00000039495	ENSMFAG00000039495	protein_coding	cyan	M4
ENSMFAG00000038455	SMUG1	protein_coding	green	M4
ENSMFAG00000038463	MAGED2	protein_coding	green	M4
ENSMFAG00000039506	TMEM179	protein_coding	lightcyan	M4
ENSMFAG00000038475	WIF1	protein_coding	green	M4
ENSMFAG00000038479	FBXO31	protein_coding	green	M4
ENSMFAG00000039531	RPS14	protein_coding	midnightblue	M4
ENSMFAG00000039711	MAGED1	protein_coding	cyan	M4
ENSMFAG00000039838	GUK1	protein_coding	green	M4
ENSMFAG00000038494	ANGPTL6	protein_coding	green	M4
ENSMFAG00000038499	SCRG1	protein_coding	purple	M4
ENSMFAG00000039891	NSMF	protein_coding	green	M4
ENSMFAG00000038518	ENSMFAG00000038518	protein_coding	green	M4
ENSMFAG00000038519	AQP8	protein_coding	cyan	M4
ENSMFAG00000040127	MAZ	protein_coding	green	M4
ENSMFAG00000038523	DRD4	protein_coding	green	M4
ENSMFAG00000040130	BLVRB	protein_coding	green	M4
ENSMFAG00000038541	POLE4	protein_coding	green	M4
ENSMFAG00000038549	ARHGDIG	protein_coding	green	M4
ENSMFAG00000034083	NUDT14	protein_coding	green	M4
ENSMFAG00000038559	SARDH	protein_coding	green	M4
ENSMFAG00000038560	FGF18	protein_coding	green	M4
ENSMFAG00000038569	RFNG	protein_coding	green	M4
ENSMFAG00000040175	MCHR2	protein_coding	cyan	M4
ENSMFAG00000040265	TSPAN17	protein_coding	green	M4
ENSMFAG00000038586	NIT2	protein_coding	green	M4
ENSMFAG00000038589	PPRC1	protein_coding	lightcyan	M4
ENSMFAG00000035607	JPT1	protein_coding	green	M4
ENSMFAG00000040976	B4GAT1	protein_coding	green	M4
ENSMFAG00000037763	NBL1	protein_coding	green	M4
ENSMFAG00000041162	STOML1	protein_coding	green	M4
ENSMFAG00000038618	ENSMFAG00000038618	protein_coding	green	M4
ENSMFAG00000039346	GIT1	protein_coding	green	M4
ENSMFAG00000041403	GRASP	protein_coding	green	M4
ENSMFAG00000038633	HSPA8	protein_coding	purple	M4
ENSMFAG00000038637	ENSMFAG00000038637	protein_coding	green	M4
ENSMFAG00000038648	IRGQ	protein_coding	lightcyan	M4
ENSMFAG00000041506	YDJC	protein_coding	green	M4
ENSMFAG00000038660	TOR1A	protein_coding	green	M4
ENSMFAG00000038674	PTPRK	protein_coding	cyan	M4
ENSMFAG00000041603	AKR7A2	protein_coding	green	M4
ENSMFAG00000041707	NIPSNAP1	protein_coding	green	M4
ENSMFAG00000038687	APLP1	protein_coding	green	M4
ENSMFAG00000038707	SUPT5H	protein_coding	lightcyan	M4
ENSMFAG00000041754	SIRT3	protein_coding	green	M4
ENSMFAG00000041894	TMSB10	protein_coding	green	M4
ENSMFAG00000041932	ENSMFAG00000041932	protein_coding	lightcyan	M4
ENSMFAG00000042025	MTCH1	protein_coding	green	M4
ENSMFAG00000038741	P4HB	protein_coding	green	M4
ENSMFAG00000044279	STK25	protein_coding	green	M4
ENSMFAG00000038752	RPL27A	protein_coding	midnightblue	M4
ENSMFAG00000045827	ARHGEF4	protein_coding	green	M4
ENSMFAG00000042035	DDB1	protein_coding	green	M4
ENSMFAG00000038763	SKAP1	protein_coding	green	M4
ENSMFAG00000042144	TUBA1A	protein_coding	green	M4
ENSMFAG00000038785	ALDH1A1	protein_coding	purple	M4
ENSMFAG00000042363	VWA3B	protein_coding	cyan	M4
ENSMFAG00000038798	PLD5	protein_coding	cyan	M4
ENSMFAG00000038803	ENSMFAG00000038803	protein_coding	midnightblue	M4
ENSMFAG00000042531	KLK5	protein_coding	cyan	M4
ENSMFAG00000038808	GLMP	protein_coding	green	M4
ENSMFAG00000038817	STK19	protein_coding	green	M4
ENSMFAG00000042595	MAN1B1	protein_coding	green	M4
ENSMFAG00000042652	ENSMFAG00000042652	protein_coding	midnightblue	M4
ENSMFAG00000038850	KRT10	protein_coding	purple	M4
ENSMFAG00000038862	CSK	protein_coding	green	M4
ENSMFAG00000043056	CRIM1	protein_coding	cyan	M4
ENSMFAG00000038869	VDAC2	protein_coding	purple	M4
ENSMFAG00000038887	ARPC4	protein_coding	green	M4
ENSMFAG00000038892	MAD2L1BP	protein_coding	purple	M4
ENSMFAG00000043305	RITA1	protein_coding	green	M4
ENSMFAG00000043404	FAM219A	protein_coding	green	M4
ENSMFAG00000038902	NCDN	protein_coding	green	M4
ENSMFAG00000038944	ENSMFAG00000038944	protein_coding	purple	M4
ENSMFAG00000043421	SREBF2	protein_coding	green	M4
ENSMFAG00000039003	HRAS	protein_coding	green	M4
ENSMFAG00000043525	MAP6	protein_coding	green	M4
ENSMFAG00000039010	EIF4A1	protein_coding	midnightblue	M4
ENSMFAG00000039030	UBE2Q1	protein_coding	green	M4
ENSMFAG00000043573	GRID2	protein_coding	cyan	M4
ENSMFAG00000039055	IAH1	protein_coding	purple	M4
ENSMFAG00000039061	ENSMFAG00000039061	protein_coding	purple	M4
ENSMFAG00000039064	ENSMFAG00000039064	protein_coding	green	M4
ENSMFAG00000039068	ENSMFAG00000039068	protein_coding	lightcyan	M4
ENSMFAG00000039070	SDHB	protein_coding	purple	M4
ENSMFAG00000039086	GLRX	protein_coding	purple	M4
ENSMFAG00000043807	TP73	protein_coding	cyan	M4
ENSMFAG00000039088	NUTF2	protein_coding	midnightblue	M4
ENSMFAG00000044075	ENSMFAG00000044075	protein_coding	midnightblue	M4
ENSMFAG00000044103	SIGMAR1	protein_coding	green	M4
ENSMFAG00000039118	ALPL	protein_coding	green	M4
ENSMFAG00000044147	WNT2	protein_coding	cyan	M4
ENSMFAG00000039141	STOML2	protein_coding	green	M4
ENSMFAG00000039146	ENSMFAG00000039146	protein_coding	green	M4
ENSMFAG00000044161	NAA10	protein_coding	green	M4
ENSMFAG00000039165	DUSP3	protein_coding	green	M4
ENSMFAG00000039168	ENSMFAG00000039168	protein_coding	midnightblue	M4
ENSMFAG00000039191	ENSMFAG00000039191	protein_coding	green	M4
ENSMFAG00000044214	MX1	protein_coding	cyan	M4
ENSMFAG00000039203	PIP4P1	protein_coding	green	M4
ENSMFAG00000044340	TUBB2B	protein_coding	green	M4
ENSMFAG00000044377	RPS6	protein_coding	midnightblue	M4
ENSMFAG00000044436	ERI3	protein_coding	green	M4
ENSMFAG00000039231	SNTA1	protein_coding	green	M4
ENSMFAG00000039233	EIF1	protein_coding	purple	M4
ENSMFAG00000044454	LY6E	protein_coding	green	M4
ENSMFAG00000039242	HAPLN3	protein_coding	green	M4
ENSMFAG00000044553	GALNT17	protein_coding	cyan	M4
ENSMFAG00000039248	ZSCAN5A	protein_coding	green	M4
ENSMFAG00000044574	RPS11	protein_coding	midnightblue	M4
ENSMFAG00000039256	SKP1	protein_coding	purple	M4
ENSMFAG00000039257	C6orf62	protein_coding	purple	M4
ENSMFAG00000044706	ENSMFAG00000044706	protein_coding	cyan	M4
ENSMFAG00000039278	BATF2	protein_coding	green	M4
ENSMFAG00000039284	SPIRE2	protein_coding	lightcyan	M4
ENSMFAG00000039286	CCT7	protein_coding	green	M4
ENSMFAG00000039288	TCEA2	protein_coding	green	M4
ENSMFAG00000039292	USE1	protein_coding	green	M4
ENSMFAG00000039296	GRPEL1	protein_coding	purple	M4
ENSMFAG00000039300	SNX3	protein_coding	purple	M4
ENSMFAG00000044741	BCL2L1	protein_coding	green	M4
ENSMFAG00000044809	WNT7A	protein_coding	cyan	M4
ENSMFAG00000044825	TSEN34	protein_coding	green	M4
ENSMFAG00000039343	PSMB1	protein_coding	midnightblue	M4
ENSMFAG00000044917	ENSMFAG00000044917	protein_coding	green	M4
ENSMFAG00000044997	BCS1L	protein_coding	green	M4
ENSMFAG00000039366	FAM89A	protein_coding	green	M4
ENSMFAG00000039379	CTPS1	protein_coding	green	M4
ENSMFAG00000039385	GAREM2	protein_coding	green	M4
ENSMFAG00000039389	B4GALNT4	protein_coding	green	M4
ENSMFAG00000045009	RBFA	protein_coding	green	M4
ENSMFAG00000045014	C12orf42	protein_coding	cyan	M4
ENSMFAG00000039413	SYT11	protein_coding	green	M4
ENSMFAG00000039423	SRSF9	protein_coding	green	M4
ENSMFAG00000039429	ACAP3	protein_coding	lightcyan	M4
ENSMFAG00000039443	POLR2I	protein_coding	midnightblue	M4
ENSMFAG00000039446	TBC1D10B	protein_coding	lightcyan	M4
ENSMFAG00000045048	RAB15	protein_coding	green	M4
ENSMFAG00000039457	FAM220A	protein_coding	green	M4
ENSMFAG00000045054	ENSMFAG00000045054	protein_coding	green	M4
ENSMFAG00000039459	MGAT1	protein_coding	green	M4
ENSMFAG00000045190	RPL32	protein_coding	midnightblue	M4
ENSMFAG00000039478	RPL7	protein_coding	midnightblue	M4
ENSMFAG00000045199	NDUFAF8	protein_coding	green	M4
ENSMFAG00000045210	TSTA3	protein_coding	green	M4
ENSMFAG00000039483	MAP1S	protein_coding	lightcyan	M4
ENSMFAG00000039486	PEX12	protein_coding	purple	M4
ENSMFAG00000045528	GNB1L	protein_coding	green	M4
ENSMFAG00000039503	SLC25A23	protein_coding	green	M4
ENSMFAG00000045548	ENSMFAG00000045548	protein_coding	cyan	M4
ENSMFAG00000045774	ENSMFAG00000045774	protein_coding	green	M4
ENSMFAG00000039524	ENSMFAG00000039524	protein_coding	midnightblue	M4
ENSMFAG00000039528	ZMYND19	protein_coding	green	M4
ENSMFAG00000039530	AHSA1	protein_coding	purple	M4
ENSMFAG00000045790	MAFK	protein_coding	cyan	M4
ENSMFAG00000046092	RPS23	protein_coding	midnightblue	M4
ENSMFAG00000039550	CTU1	protein_coding	green	M4
ENSMFAG00000039551	PPDPF	protein_coding	green	M4
ENSMFAG00000039573	PALD1	protein_coding	green	M4
ENSMFAG00000039582	SLC22A17	protein_coding	green	M4
ENSMFAG00000039590	RNF167	protein_coding	midnightblue	M4
ENSMFAG00000039608	ENSMFAG00000039608	protein_coding	purple	M4
ENSMFAG00000039615	UNG	protein_coding	purple	M4
ENSMFAG00000039617	CFD	protein_coding	green	M4
ENSMFAG00000039620	UQCC2	protein_coding	midnightblue	M4
ENSMFAG00000039622	PNKP	protein_coding	green	M4
ENSMFAG00000046322	PCDH10	protein_coding	cyan	M4
ENSMFAG00000039627	RAB5C	protein_coding	purple	M4
ENSMFAG00000039648	ENSMFAG00000039648	protein_coding	green	M4
ENSMFAG00000039649	MFSD12	protein_coding	green	M4
ENSMFAG00000039682	FLOT2	protein_coding	green	M4
ENSMFAG00000039685	RAB29	protein_coding	green	M4
ENSMFAG00000039689	TMBIM6	protein_coding	midnightblue	M4
ENSMFAG00000039690	PWWP3A	protein_coding	lightcyan	M4
ENSMFAG00000039703	MON1B	protein_coding	green	M4
ENSMFAG00000039722	GON7	protein_coding	purple	M4
ENSMFAG00000039738	NDUFA1	protein_coding	purple	M4
ENSMFAG00000039758	SRPRB	protein_coding	purple	M4
ENSMFAG00000039783	ENSMFAG00000039783	protein_coding	purple	M4
ENSMFAG00000039785	ENSMFAG00000039785	protein_coding	midnightblue	M4
ENSMFAG00000039787	GFER	protein_coding	green	M4
ENSMFAG00000039809	CDYL2	protein_coding	lightcyan	M4
ENSMFAG00000039815	CLPTM1L	protein_coding	green	M4
ENSMFAG00000039816	PIN1	protein_coding	green	M4
ENSMFAG00000039817	HADHA	protein_coding	purple	M4
ENSMFAG00000039826	PRDX3	protein_coding	purple	M4
ENSMFAG00000039864	ITPKA	protein_coding	green	M4
ENSMFAG00000039879	ENSMFAG00000039879	protein_coding	cyan	M4
ENSMFAG00000039881	FEZF2	protein_coding	cyan	M4
ENSMFAG00000039886	ENSMFAG00000039886	protein_coding	green	M4
ENSMFAG00000039888	C12orf43	protein_coding	green	M4
ENSMFAG00000039924	RPS10	protein_coding	midnightblue	M4
ENSMFAG00000039927	LRP1	protein_coding	lightcyan	M4
ENSMFAG00000039935	PALM3	protein_coding	green	M4
ENSMFAG00000039937	SNHG32	protein_coding	purple	M4
ENSMFAG00000039946	SLC30A1	protein_coding	green	M4
ENSMFAG00000039961	ENSMFAG00000039961	protein_coding	green	M4
ENSMFAG00000039971	GYG1	protein_coding	purple	M4
ENSMFAG00000039986	ENSMFAG00000039986	protein_coding	purple	M4
ENSMFAG00000039987	RWDD2A	protein_coding	green	M4
ENSMFAG00000040006	RPLP2	protein_coding	midnightblue	M4
ENSMFAG00000040023	PRKAG1	protein_coding	midnightblue	M4
ENSMFAG00000040031	PLBD2	protein_coding	cyan	M4
ENSMFAG00000040036	VAC14	protein_coding	lightcyan	M4
ENSMFAG00000040060	SSR2	protein_coding	purple	M4
ENSMFAG00000040064	DEDD	protein_coding	purple	M4
ENSMFAG00000040097	CLTC	protein_coding	purple	M4
ENSMFAG00000040103	SVBP	protein_coding	purple	M4
ENSMFAG00000040111	BSG	protein_coding	green	M4
ENSMFAG00000040121	PIP4K2C	protein_coding	green	M4
ENSMFAG00000040152	RBX1	protein_coding	purple	M4
ENSMFAG00000040153	PPP2R5D	protein_coding	purple	M4
ENSMFAG00000040163	ENSMFAG00000040163	protein_coding	green	M4
ENSMFAG00000040221	MASP1	protein_coding	cyan	M4
ENSMFAG00000040240	ACAA2	protein_coding	purple	M4
ENSMFAG00000040244	ENSMFAG00000040244	protein_coding	purple	M4
ENSMFAG00000040254	ENSMFAG00000040254	protein_coding	midnightblue	M4
ENSMFAG00000040267	PTRHD1	protein_coding	green	M4
ENSMFAG00000040269	APLP2	protein_coding	green	M4
ENSMFAG00000040271	VPS28	protein_coding	green	M4
ENSMFAG00000040302	PHF1	protein_coding	green	M4
ENSMFAG00000040320	ADI1	protein_coding	purple	M4
ENSMFAG00000040348	SRGN	protein_coding	purple	M4
ENSMFAG00000040357	NDUFA7	protein_coding	midnightblue	M4
ENSMFAG00000040359	VIPR2	protein_coding	cyan	M4
ENSMFAG00000040380	B3GALT6	protein_coding	green	M4
ENSMFAG00000040386	RANGAP1	protein_coding	lightcyan	M4
ENSMFAG00000040531	WNT9B	protein_coding	green	M4
ENSMFAG00000040545	MGST3	protein_coding	purple	M4
ENSMFAG00000040560	RAB1B	protein_coding	green	M4
ENSMFAG00000040574	EIF3L	protein_coding	midnightblue	M4
ENSMFAG00000040581	KCTD2	protein_coding	green	M4
ENSMFAG00000040584	TNKS1BP1	protein_coding	lightcyan	M4
ENSMFAG00000040589	FAM229A	protein_coding	green	M4
ENSMFAG00000040600	RPL10A	protein_coding	midnightblue	M4
ENSMFAG00000040608	TBC1D7	protein_coding	purple	M4
ENSMFAG00000040630	SSRP1	protein_coding	lightcyan	M4
ENSMFAG00000040662	ENSMFAG00000040662	protein_coding	purple	M4
ENSMFAG00000040675	SLC38A10	protein_coding	lightcyan	M4
ENSMFAG00000040729	CDH11	protein_coding	cyan	M4
ENSMFAG00000040737	JUND	protein_coding	green	M4
ENSMFAG00000040738	SPCS1	protein_coding	purple	M4
ENSMFAG00000040740	CALR	protein_coding	green	M4
ENSMFAG00000040746	ENSMFAG00000040746	protein_coding	green	M4
ENSMFAG00000040752	LAMTOR1	protein_coding	purple	M4
ENSMFAG00000040757	IP6K1	protein_coding	green	M4
ENSMFAG00000040758	APBA2	protein_coding	lightcyan	M4
ENSMFAG00000040760	ENSMFAG00000040760	protein_coding	purple	M4
ENSMFAG00000040763	TPO	protein_coding	cyan	M4
ENSMFAG00000040765	LHX4	protein_coding	green	M4
ENSMFAG00000040768	HRH3	protein_coding	cyan	M4
ENSMFAG00000040774	TMEM86B	protein_coding	green	M4
ENSMFAG00000040775	TYSND1	protein_coding	green	M4
ENSMFAG00000040790	SMARCB1	protein_coding	lightcyan	M4
ENSMFAG00000040803	PSMB5	protein_coding	green	M4
ENSMFAG00000040822	CHMP2A	protein_coding	green	M4
ENSMFAG00000040824	RPL10	protein_coding	midnightblue	M4
ENSMFAG00000040827	MPI	protein_coding	green	M4
ENSMFAG00000040832	GNG4	protein_coding	cyan	M4
ENSMFAG00000040877	ENSMFAG00000040877	protein_coding	midnightblue	M4
ENSMFAG00000040932	PYCR1	protein_coding	green	M4
ENSMFAG00000040962	DECR2	protein_coding	green	M4
ENSMFAG00000040979	PPCS	protein_coding	purple	M4
ENSMFAG00000041015	TXLNA	protein_coding	lightcyan	M4
ENSMFAG00000041024	ENSMFAG00000041024	protein_coding	green	M4
ENSMFAG00000041030	THY1	protein_coding	green	M4
ENSMFAG00000041056	VDAC1	protein_coding	purple	M4
ENSMFAG00000041086	CEBPB	protein_coding	green	M4
ENSMFAG00000041092	ASNS	protein_coding	purple	M4
ENSMFAG00000041105	HSDL1	protein_coding	green	M4
ENSMFAG00000041115	DPY19L1	protein_coding	purple	M4
ENSMFAG00000041159	RNF10	protein_coding	green	M4
ENSMFAG00000041200	TCF25	protein_coding	green	M4
ENSMFAG00000041216	PFDN6	protein_coding	green	M4
ENSMFAG00000041234	ENSMFAG00000041234	protein_coding	cyan	M4
ENSMFAG00000041240	SOD1	protein_coding	purple	M4
ENSMFAG00000041249	PSTPIP1	protein_coding	green	M4
ENSMFAG00000041254	CRPPA	protein_coding	cyan	M4
ENSMFAG00000041255	ENSMFAG00000041255	protein_coding	purple	M4
ENSMFAG00000041257	LDB1	protein_coding	green	M4
ENSMFAG00000041335	S100A1	protein_coding	midnightblue	M4
ENSMFAG00000041341	GAMT	protein_coding	purple	M4
ENSMFAG00000041372	ATP5ME	protein_coding	purple	M4
ENSMFAG00000041375	ENSMFAG00000041375	protein_coding	green	M4
ENSMFAG00000041386	ISG15	protein_coding	green	M4
ENSMFAG00000041431	NDUFAF1	protein_coding	green	M4
ENSMFAG00000041444	MRPL51	protein_coding	midnightblue	M4
ENSMFAG00000041479	LSM14B	protein_coding	green	M4
ENSMFAG00000041494	PPP1R9B	protein_coding	lightcyan	M4
ENSMFAG00000041505	CHPF	protein_coding	green	M4
ENSMFAG00000041523	MFSD13A	protein_coding	green	M4
ENSMFAG00000041525	NCOA4	protein_coding	purple	M4
ENSMFAG00000041542	MAK	protein_coding	cyan	M4
ENSMFAG00000041552	ACOT7	protein_coding	green	M4
ENSMFAG00000041556	TBCB	protein_coding	green	M4
ENSMFAG00000041573	SPR	protein_coding	green	M4
ENSMFAG00000041592	ELANE	protein_coding	green	M4
ENSMFAG00000041619	FAU	protein_coding	midnightblue	M4
ENSMFAG00000041637	FBXL18	protein_coding	green	M4
ENSMFAG00000041649	CLU	protein_coding	green	M4
ENSMFAG00000041666	IGDCC3	protein_coding	cyan	M4
ENSMFAG00000041693	ULK3	protein_coding	green	M4
ENSMFAG00000041699	EMX2	protein_coding	green	M4
ENSMFAG00000041709	ENSMFAG00000041709	protein_coding	midnightblue	M4
ENSMFAG00000041724	GABARAPL2	protein_coding	midnightblue	M4
ENSMFAG00000041730	RASD1	protein_coding	cyan	M4
ENSMFAG00000041758	NSMCE1	protein_coding	purple	M4
ENSMFAG00000041770	AKR1B1	protein_coding	purple	M4
ENSMFAG00000041775	CRHBP	protein_coding	green	M4
ENSMFAG00000041787	ENSMFAG00000041787	protein_coding	green	M4
ENSMFAG00000041792	FGF22	protein_coding	lightcyan	M4
ENSMFAG00000041809	MRPL14	protein_coding	purple	M4
ENSMFAG00000041816	ENSMFAG00000041816	protein_coding	purple	M4
ENSMFAG00000041848	TMEM25	protein_coding	green	M4
ENSMFAG00000041864	MPDU1	protein_coding	purple	M4
ENSMFAG00000041877	VDAC3	protein_coding	purple	M4
ENSMFAG00000041879	CHCHD1	protein_coding	midnightblue	M4
ENSMFAG00000041887	SLC7A5	protein_coding	green	M4
ENSMFAG00000041899	BCAS3	protein_coding	purple	M4
ENSMFAG00000041914	ENSMFAG00000041914	protein_coding	green	M4
ENSMFAG00000041919	CFL1	protein_coding	green	M4
ENSMFAG00000041921	SSR4	protein_coding	green	M4
ENSMFAG00000041926	ACTR1A	protein_coding	green	M4
ENSMFAG00000041930	ENSMFAG00000041930	protein_coding	green	M4
ENSMFAG00000041938	ULK1	protein_coding	lightcyan	M4
ENSMFAG00000041955	ENO1	protein_coding	green	M4
ENSMFAG00000041963	ENSMFAG00000041963	protein_coding	green	M4
ENSMFAG00000041973	KCNF1	protein_coding	green	M4
ENSMFAG00000042023	CRELD2	protein_coding	green	M4
ENSMFAG00000042034	AMFR	protein_coding	green	M4
ENSMFAG00000042042	PARK7	protein_coding	purple	M4
ENSMFAG00000042053	CHRNB1	protein_coding	purple	M4
ENSMFAG00000042056	ENSMFAG00000042056	protein_coding	purple	M4
ENSMFAG00000042076	ETV2	protein_coding	green	M4
ENSMFAG00000042088	XYLT1	protein_coding	cyan	M4
ENSMFAG00000042102	LDLR	protein_coding	cyan	M4
ENSMFAG00000042117	SAMD11	protein_coding	cyan	M4
ENSMFAG00000042138	RBCK1	protein_coding	lightcyan	M4
ENSMFAG00000042142	ENSMFAG00000042142	protein_coding	green	M4
ENSMFAG00000042156	CHTF8	protein_coding	midnightblue	M4
ENSMFAG00000042161	AP2A1	protein_coding	green	M4
ENSMFAG00000042185	APOE	protein_coding	midnightblue	M4
ENSMFAG00000042187	NUDT16	protein_coding	green	M4
ENSMFAG00000042205	JPH3	protein_coding	green	M4
ENSMFAG00000042206	DPP7	protein_coding	green	M4
ENSMFAG00000042220	NDUFB5	protein_coding	purple	M4
ENSMFAG00000042232	UROC1	protein_coding	green	M4
ENSMFAG00000042241	FAAP100	protein_coding	lightcyan	M4
ENSMFAG00000042243	CXXC5	protein_coding	green	M4
ENSMFAG00000042297	CRB2	protein_coding	cyan	M4
ENSMFAG00000042320	PPP1R26	protein_coding	lightcyan	M4
ENSMFAG00000042330	THAP4	protein_coding	green	M4
ENSMFAG00000042331	ANKRD54	protein_coding	green	M4
ENSMFAG00000042361	ALKBH6	protein_coding	green	M4
ENSMFAG00000042367	VARS2	protein_coding	green	M4
ENSMFAG00000042373	PLEKHA2	protein_coding	green	M4
ENSMFAG00000042375	MRPS21	protein_coding	purple	M4
ENSMFAG00000042380	LAMTOR5	protein_coding	purple	M4
ENSMFAG00000042382	IRS2	protein_coding	cyan	M4
ENSMFAG00000042392	ENSMFAG00000042392	protein_coding	cyan	M4
ENSMFAG00000042393	WDR34	protein_coding	green	M4
ENSMFAG00000042406	ASPHD1	protein_coding	green	M4
ENSMFAG00000042430	ENSMFAG00000042430	protein_coding	midnightblue	M4
ENSMFAG00000042455	JTB	protein_coding	purple	M4
ENSMFAG00000042476	POLG	protein_coding	green	M4
ENSMFAG00000042483	RPL26L1	protein_coding	purple	M4
ENSMFAG00000042498	ZNRD2	protein_coding	green	M4
ENSMFAG00000042533	PSMC2	protein_coding	purple	M4
ENSMFAG00000042550	ECHS1	protein_coding	green	M4
ENSMFAG00000042554	PHB	protein_coding	green	M4
ENSMFAG00000042581	RPS7	protein_coding	purple	M4
ENSMFAG00000042599	EHD4	protein_coding	cyan	M4
ENSMFAG00000042607	EIF3F	protein_coding	midnightblue	M4
ENSMFAG00000042615	LRRC24	protein_coding	green	M4
ENSMFAG00000042617	SELL	protein_coding	green	M4
ENSMFAG00000042634	CLSTN3	protein_coding	lightcyan	M4
ENSMFAG00000042650	ARRB1	protein_coding	cyan	M4
ENSMFAG00000042659	GBE1	protein_coding	purple	M4
ENSMFAG00000042669	SNRNP25	protein_coding	purple	M4
ENSMFAG00000042680	ZBTB46	protein_coding	cyan	M4
ENSMFAG00000042689	WNT3A	protein_coding	green	M4
ENSMFAG00000042699	DOLK	protein_coding	midnightblue	M4
ENSMFAG00000042744	ENSMFAG00000042744	protein_coding	midnightblue	M4
ENSMFAG00000042752	LRRC61	protein_coding	green	M4
ENSMFAG00000042756	CCDC124	protein_coding	green	M4
ENSMFAG00000042770	DTX3	protein_coding	green	M4
ENSMFAG00000042772	SLC25A33	protein_coding	purple	M4
ENSMFAG00000042776	ZBTB45	protein_coding	green	M4
ENSMFAG00000042783	FMNL3	protein_coding	cyan	M4
ENSMFAG00000042793	MRPL44	protein_coding	purple	M4
ENSMFAG00000042803	CTSH	protein_coding	green	M4
ENSMFAG00000042818	IRAK1	protein_coding	lightcyan	M4
ENSMFAG00000042842	FURIN	protein_coding	green	M4
ENSMFAG00000042843	TNNT1	protein_coding	green	M4
ENSMFAG00000042845	SLCO2B1	protein_coding	green	M4
ENSMFAG00000042851	MTG1	protein_coding	green	M4
ENSMFAG00000042852	ENSMFAG00000042852	protein_coding	green	M4
ENSMFAG00000042856	PAMR1	protein_coding	green	M4
ENSMFAG00000042874	ERH	protein_coding	midnightblue	M4
ENSMFAG00000042878	COL16A1	protein_coding	cyan	M4
ENSMFAG00000042883	PELP1	protein_coding	lightcyan	M4
ENSMFAG00000042917	C11orf71	protein_coding	green	M4
ENSMFAG00000042918	ENSMFAG00000042918	protein_coding	purple	M4
ENSMFAG00000042926	UNC45A	protein_coding	lightcyan	M4
ENSMFAG00000042960	SLIRP	protein_coding	midnightblue	M4
ENSMFAG00000042965	NOP16	protein_coding	green	M4
ENSMFAG00000042970	C9orf116	protein_coding	green	M4
ENSMFAG00000042974	JMJD8	protein_coding	green	M4
ENSMFAG00000042986	MAN2B1	protein_coding	green	M4
ENSMFAG00000042989	EI24	protein_coding	midnightblue	M4
ENSMFAG00000042995	PTPMT1	protein_coding	purple	M4
ENSMFAG00000043012	JMJD4	protein_coding	green	M4
ENSMFAG00000043016	SDHD	protein_coding	purple	M4
ENSMFAG00000043033	ENSMFAG00000043033	protein_coding	midnightblue	M4
ENSMFAG00000043047	SF3A3	protein_coding	purple	M4
ENSMFAG00000043057	ENSMFAG00000043057	protein_coding	purple	M4
ENSMFAG00000043071	NTSR2	protein_coding	green	M4
ENSMFAG00000043091	ECH1	protein_coding	green	M4
ENSMFAG00000043096	DKK3	protein_coding	green	M4
ENSMFAG00000043104	COMMD1	protein_coding	purple	M4
ENSMFAG00000043113	CHST10	protein_coding	green	M4
ENSMFAG00000043121	ENSMFAG00000043121	protein_coding	midnightblue	M4
ENSMFAG00000043122	NDUFA9	protein_coding	purple	M4
ENSMFAG00000043131	RPL28	protein_coding	midnightblue	M4
ENSMFAG00000043137	HDAC5	protein_coding	lightcyan	M4
ENSMFAG00000043141	APTX	protein_coding	green	M4
ENSMFAG00000043150	SMPD4	protein_coding	lightcyan	M4
ENSMFAG00000043154	TACC3	protein_coding	green	M4
ENSMFAG00000043192	GAA	protein_coding	green	M4
ENSMFAG00000043193	ENSMFAG00000043193	protein_coding	purple	M4
ENSMFAG00000043214	MRPL20	protein_coding	purple	M4
ENSMFAG00000043225	RPL8	protein_coding	purple	M4
ENSMFAG00000043231	RACK1	protein_coding	midnightblue	M4
ENSMFAG00000043267	SUCLG1	protein_coding	purple	M4
ENSMFAG00000043289	SLC35F1	protein_coding	cyan	M4
ENSMFAG00000043296	LCT	protein_coding	green	M4
ENSMFAG00000043306	GAK	protein_coding	lightcyan	M4
ENSMFAG00000043310	RASSF3	protein_coding	green	M4
ENSMFAG00000043315	MON1A	protein_coding	green	M4
ENSMFAG00000043333	TMEM14C	protein_coding	purple	M4
ENSMFAG00000043372	KATNB1	protein_coding	green	M4
ENSMFAG00000043379	MATN3	protein_coding	green	M4
ENSMFAG00000043384	ENSMFAG00000043384	protein_coding	green	M4
ENSMFAG00000043429	PRMT1	protein_coding	green	M4
ENSMFAG00000043444	ATP6V1F	protein_coding	midnightblue	M4
ENSMFAG00000043448	MPI	protein_coding	green	M4
ENSMFAG00000043457	SLC7A1	protein_coding	green	M4
ENSMFAG00000043462	GPR26	protein_coding	cyan	M4
ENSMFAG00000043469	SPDYC	protein_coding	green	M4
ENSMFAG00000043477	OSCP1	protein_coding	purple	M4
ENSMFAG00000043478	GIMAP6	protein_coding	green	M4
ENSMFAG00000043484	FARS2	protein_coding	midnightblue	M4
ENSMFAG00000043495	GRM4	protein_coding	green	M4
ENSMFAG00000043499	NDUFA8	protein_coding	purple	M4
ENSMFAG00000043500	UROS	protein_coding	green	M4
ENSMFAG00000043510	RAB39A	protein_coding	green	M4
ENSMFAG00000043516	CLEC10A	protein_coding	green	M4
ENSMFAG00000043521	NSG1	protein_coding	green	M4
ENSMFAG00000043531	FAM214B	protein_coding	green	M4
ENSMFAG00000043553	TMEM161A	protein_coding	green	M4
ENSMFAG00000043566	EIF3I	protein_coding	green	M4
ENSMFAG00000043582	FUNDC1	protein_coding	purple	M4
ENSMFAG00000043584	UNC5A	protein_coding	lightcyan	M4
ENSMFAG00000043602	ORMDL2	protein_coding	purple	M4
ENSMFAG00000043631	ENSMFAG00000043631	protein_coding	midnightblue	M4
ENSMFAG00000043634	SEC61A1	protein_coding	green	M4
ENSMFAG00000043641	MTX1	protein_coding	green	M4
ENSMFAG00000043643	MDP1	protein_coding	purple	M4
ENSMFAG00000043648	ENSMFAG00000043648	protein_coding	cyan	M4
ENSMFAG00000043654	PSMA6	protein_coding	purple	M4
ENSMFAG00000043718	ENSMFAG00000043718	protein_coding	purple	M4
ENSMFAG00000043752	DUSP23	protein_coding	green	M4
ENSMFAG00000043758	ENSMFAG00000043758	protein_coding	green	M4
ENSMFAG00000043778	EIF4A3	protein_coding	purple	M4
ENSMFAG00000043791	SH3GL2	protein_coding	green	M4
ENSMFAG00000043792	MEGF8	protein_coding	lightcyan	M4
ENSMFAG00000043811	SUSD4	protein_coding	cyan	M4
ENSMFAG00000043812	GHITM	protein_coding	purple	M4
ENSMFAG00000043832	ENSMFAG00000043832	protein_coding	purple	M4
ENSMFAG00000043845	TNFRSF21	protein_coding	green	M4
ENSMFAG00000043848	ENSMFAG00000043848	protein_coding	green	M4
ENSMFAG00000043867	SLC9A3R1	protein_coding	green	M4
ENSMFAG00000043908	FBL	protein_coding	green	M4
ENSMFAG00000043909	IGHMBP2	protein_coding	lightcyan	M4
ENSMFAG00000043931	ANAPC11	protein_coding	green	M4
ENSMFAG00000043947	PIGS	protein_coding	green	M4
ENSMFAG00000043950	ENSMFAG00000043950	protein_coding	purple	M4
ENSMFAG00000043952	ENSMFAG00000043952	protein_coding	green	M4
ENSMFAG00000043962	RPL18A	protein_coding	midnightblue	M4
ENSMFAG00000043971	ADAM15	protein_coding	green	M4
ENSMFAG00000043972	MMP24	protein_coding	lightcyan	M4
ENSMFAG00000043999	MYL6B	protein_coding	green	M4
ENSMFAG00000044039	CUTA	protein_coding	purple	M4
ENSMFAG00000044058	PDCD11	protein_coding	cyan	M4
ENSMFAG00000044084	PFN2	protein_coding	purple	M4
ENSMFAG00000044092	STMN3	protein_coding	green	M4
ENSMFAG00000044095	MRPS14	protein_coding	purple	M4
ENSMFAG00000044099	SPTAN1	protein_coding	lightcyan	M4
ENSMFAG00000044100	SMAP2	protein_coding	green	M4
ENSMFAG00000044115	REX1BD	protein_coding	green	M4
ENSMFAG00000044125	ATP6V0C	protein_coding	green	M4
ENSMFAG00000044128	RPLP0	protein_coding	midnightblue	M4
ENSMFAG00000044199	OCEL1	protein_coding	green	M4
ENSMFAG00000044204	FAM81A	protein_coding	cyan	M4
ENSMFAG00000044209	ALDH5A1	protein_coding	green	M4
ENSMFAG00000044217	TSN	protein_coding	purple	M4
ENSMFAG00000044220	ENSMFAG00000044220	protein_coding	lightcyan	M4
ENSMFAG00000044258	ENSMFAG00000044258	protein_coding	purple	M4
ENSMFAG00000044272	HDHD5	protein_coding	green	M4
ENSMFAG00000044283	ENSMFAG00000044283	protein_coding	green	M4
ENSMFAG00000044303	MRRF	protein_coding	purple	M4
ENSMFAG00000044315	GGA1	protein_coding	lightcyan	M4
ENSMFAG00000044320	UBFD1	protein_coding	green	M4
ENSMFAG00000044351	ENSMFAG00000044351	protein_coding	purple	M4
ENSMFAG00000044353	MANF	protein_coding	midnightblue	M4
ENSMFAG00000044363	MAP1B	protein_coding	cyan	M4
ENSMFAG00000044366	ENSMFAG00000044366	protein_coding	green	M4
ENSMFAG00000044368	PCNX3	protein_coding	lightcyan	M4
ENSMFAG00000044373	IMMT	protein_coding	purple	M4
ENSMFAG00000044374	DAG1	protein_coding	green	M4
ENSMFAG00000044385	ENSMFAG00000044385	protein_coding	purple	M4
ENSMFAG00000044448	ENSMFAG00000044448	protein_coding	lightcyan	M4
ENSMFAG00000044466	LMAN2	protein_coding	green	M4
ENSMFAG00000044506	LRRC27	protein_coding	green	M4
ENSMFAG00000044513	ENSMFAG00000044513	protein_coding	green	M4
ENSMFAG00000044514	AKTIP	protein_coding	purple	M4
ENSMFAG00000044527	GOLGA2	protein_coding	lightcyan	M4
ENSMFAG00000044529	QTRT1	protein_coding	green	M4
ENSMFAG00000044567	EIF4A2	protein_coding	purple	M4
ENSMFAG00000044583	INTS11	protein_coding	lightcyan	M4
ENSMFAG00000044603	HSPBP1	protein_coding	green	M4
ENSMFAG00000044606	ENSMFAG00000044606	protein_coding	green	M4
ENSMFAG00000044612	NDUFB6	protein_coding	purple	M4
ENSMFAG00000044645	APOBEC2	protein_coding	green	M4
ENSMFAG00000044658	SDHAF4	protein_coding	midnightblue	M4
ENSMFAG00000044664	CLSTN2	protein_coding	cyan	M4
ENSMFAG00000044667	NR1I3	protein_coding	cyan	M4
ENSMFAG00000044671	CCAR2	protein_coding	lightcyan	M4
ENSMFAG00000044677	NRL	protein_coding	green	M4
ENSMFAG00000044686	PDGFA	protein_coding	green	M4
ENSMFAG00000044714	ENSMFAG00000044714	protein_coding	green	M4
ENSMFAG00000044755	NDRG4	protein_coding	green	M4
ENSMFAG00000044757	BRF2	protein_coding	green	M4
ENSMFAG00000044763	IFT46	protein_coding	purple	M4
ENSMFAG00000044766	PIP5K1C	protein_coding	green	M4
ENSMFAG00000044768	PHYHIP	protein_coding	green	M4
ENSMFAG00000044771	BABAM1	protein_coding	green	M4
ENSMFAG00000044775	ENSMFAG00000044775	protein_coding	green	M4
ENSMFAG00000044799	DGUOK	protein_coding	purple	M4
ENSMFAG00000044801	PNOC	protein_coding	green	M4
ENSMFAG00000044806	DMAC1	protein_coding	purple	M4
ENSMFAG00000044808	MARK4	protein_coding	green	M4
ENSMFAG00000044810	FBXW4	protein_coding	green	M4
ENSMFAG00000044818	SLC17A5	protein_coding	purple	M4
ENSMFAG00000044855	TOMM22	protein_coding	purple	M4
ENSMFAG00000044858	TMEM9B	protein_coding	purple	M4
ENSMFAG00000044871	CREB3	protein_coding	green	M4
ENSMFAG00000044872	PLCB3	protein_coding	green	M4
ENSMFAG00000044883	KLF1	protein_coding	green	M4
ENSMFAG00000044887	KCMF1	protein_coding	purple	M4
ENSMFAG00000044922	TOX4	protein_coding	green	M4
ENSMFAG00000044925	UBA52	protein_coding	midnightblue	M4
ENSMFAG00000044931	CHCHD5	protein_coding	green	M4
ENSMFAG00000044947	IMPDH2	protein_coding	purple	M4
ENSMFAG00000044977	UBE2M	protein_coding	green	M4
ENSMFAG00000044980	CLUH	protein_coding	lightcyan	M4
ENSMFAG00000045000	TCF7	protein_coding	cyan	M4
ENSMFAG00000045002	PSMB6	protein_coding	purple	M4
ENSMFAG00000045008	OTOP2	protein_coding	green	M4
ENSMFAG00000045010	SIGLEC12	protein_coding	green	M4
ENSMFAG00000045021	TOMM5	protein_coding	purple	M4
ENSMFAG00000045023	ENSMFAG00000045023	protein_coding	purple	M4
ENSMFAG00000045028	ATP5MC2	protein_coding	purple	M4
ENSMFAG00000045035	ACAD9	protein_coding	green	M4
ENSMFAG00000045041	MLX	protein_coding	purple	M4
ENSMFAG00000045047	TMEM14B	protein_coding	midnightblue	M4
ENSMFAG00000045056	MPG	protein_coding	green	M4
ENSMFAG00000045059	ARL16	protein_coding	green	M4
ENSMFAG00000045078	ENSMFAG00000045078	protein_coding	lightcyan	M4
ENSMFAG00000045090	MSMO1	protein_coding	cyan	M4
ENSMFAG00000045093	CABP7	protein_coding	green	M4
ENSMFAG00000045128	DPT	protein_coding	cyan	M4
ENSMFAG00000045132	ENSMFAG00000045132	protein_coding	purple	M4
ENSMFAG00000045148	SNAP91	protein_coding	green	M4
ENSMFAG00000045165	MIEN1	protein_coding	green	M4
ENSMFAG00000045177	ZNF746	protein_coding	lightcyan	M4
ENSMFAG00000045187	CHPT1	protein_coding	purple	M4
ENSMFAG00000045211	GANAB	protein_coding	green	M4
ENSMFAG00000045250	ZDHHC8	protein_coding	green	M4
ENSMFAG00000045266	PTP4A3	protein_coding	green	M4
ENSMFAG00000045268	NDUFA13	protein_coding	purple	M4
ENSMFAG00000045316	EMD	protein_coding	green	M4
ENSMFAG00000045320	INTS1	protein_coding	lightcyan	M4
ENSMFAG00000045325	SLC12A3	protein_coding	cyan	M4
ENSMFAG00000045345	MCHR1	protein_coding	green	M4
ENSMFAG00000045352	EIPR1	protein_coding	green	M4
ENSMFAG00000045368	SURF4	protein_coding	green	M4
ENSMFAG00000045380	ENSMFAG00000045380	protein_coding	green	M4
ENSMFAG00000045386	ISCU	protein_coding	green	M4
ENSMFAG00000045393	MAPK8IP1	protein_coding	green	M4
ENSMFAG00000045397	TMED9	protein_coding	green	M4
ENSMFAG00000045447	SPHKAP	protein_coding	cyan	M4
ENSMFAG00000045448	STARD7	protein_coding	purple	M4
ENSMFAG00000045463	LMNA	protein_coding	green	M4
ENSMFAG00000045480	PPP1R16A	protein_coding	green	M4
ENSMFAG00000045483	TRAPPC12	protein_coding	green	M4
ENSMFAG00000045492	CYB561A3	protein_coding	green	M4
ENSMFAG00000045506	HSD17B7	protein_coding	green	M4
ENSMFAG00000045518	SLC25A45	protein_coding	green	M4
ENSMFAG00000045519	DNLZ	protein_coding	green	M4
ENSMFAG00000045520	PFN1	protein_coding	purple	M4
ENSMFAG00000045522	CXorf56	protein_coding	midnightblue	M4
ENSMFAG00000045541	ENSMFAG00000045541	protein_coding	green	M4
ENSMFAG00000045544	SHISA4	protein_coding	green	M4
ENSMFAG00000045547	ATP6V0B	protein_coding	green	M4
ENSMFAG00000045550	TRMT2B	protein_coding	purple	M4
ENSMFAG00000045551	ENSMFAG00000045551	protein_coding	green	M4
ENSMFAG00000045558	ENSMFAG00000045558	protein_coding	purple	M4
ENSMFAG00000045575	OPA3	protein_coding	green	M4
ENSMFAG00000045580	AKIP1	protein_coding	midnightblue	M4
ENSMFAG00000045611	RPS19	protein_coding	midnightblue	M4
ENSMFAG00000045617	MYH1	protein_coding	green	M4
ENSMFAG00000045629	NME3	protein_coding	green	M4
ENSMFAG00000045635	ENSMFAG00000045635	protein_coding	green	M4
ENSMFAG00000045660	GSDME	protein_coding	cyan	M4
ENSMFAG00000045686	COPZ1	protein_coding	midnightblue	M4
ENSMFAG00000045716	DHRS11	protein_coding	green	M4
ENSMFAG00000045727	NGB	protein_coding	cyan	M4
ENSMFAG00000045728	TYMP	protein_coding	green	M4
ENSMFAG00000045730	LRRC47	protein_coding	lightcyan	M4
ENSMFAG00000045742	ENSMFAG00000045742	protein_coding	midnightblue	M4
ENSMFAG00000045744	CASKIN1	protein_coding	lightcyan	M4
ENSMFAG00000045766	MAPK13	protein_coding	green	M4
ENSMFAG00000045767	ENSMFAG00000045767	protein_coding	purple	M4
ENSMFAG00000045768	RAB34	protein_coding	green	M4
ENSMFAG00000045775	ENSMFAG00000045775	protein_coding	midnightblue	M4
ENSMFAG00000045788	SELENOW	protein_coding	purple	M4
ENSMFAG00000045793	TXNL4A	protein_coding	green	M4
ENSMFAG00000045818	ENSMFAG00000045818	protein_coding	green	M4
ENSMFAG00000045832	ENSMFAG00000045832	protein_coding	purple	M4
ENSMFAG00000045843	TEX264	protein_coding	green	M4
ENSMFAG00000045851	EXOSC5	protein_coding	green	M4
ENSMFAG00000045883	PRKD2	protein_coding	green	M4
ENSMFAG00000045907	LRPAP1	protein_coding	green	M4
ENSMFAG00000045918	ARFGAP1	protein_coding	lightcyan	M4
ENSMFAG00000045924	PEMT	protein_coding	green	M4
ENSMFAG00000045931	EVI5L	protein_coding	lightcyan	M4
ENSMFAG00000045933	POP5	protein_coding	purple	M4
ENSMFAG00000045936	MAD1L1	protein_coding	lightcyan	M4
ENSMFAG00000045938	SMIM7	protein_coding	purple	M4
ENSMFAG00000045939	C6orf223	protein_coding	green	M4
ENSMFAG00000045975	ENSMFAG00000045975	protein_coding	green	M4
ENSMFAG00000045980	RPS29	protein_coding	midnightblue	M4
ENSMFAG00000045983	ROMO1	protein_coding	green	M4
ENSMFAG00000046024	PAF1	protein_coding	lightcyan	M4
ENSMFAG00000046032	RPS16	protein_coding	purple	M4
ENSMFAG00000046082	GLO1	protein_coding	purple	M4
ENSMFAG00000046083	TNK2	protein_coding	lightcyan	M4
ENSMFAG00000046089	COQ6	protein_coding	green	M4
ENSMFAG00000046100	EIF3B	protein_coding	green	M4
ENSMFAG00000046126	SAE1	protein_coding	green	M4
ENSMFAG00000046166	SLC52A2	protein_coding	green	M4
ENSMFAG00000046170	TRIM28	protein_coding	lightcyan	M4
ENSMFAG00000046180	ENSMFAG00000046180	protein_coding	green	M4
ENSMFAG00000046181	TRIM8	protein_coding	lightcyan	M4
ENSMFAG00000046185	DDOST	protein_coding	midnightblue	M4
ENSMFAG00000046193	ENSMFAG00000046193	protein_coding	purple	M4
ENSMFAG00000046194	GNA12	protein_coding	green	M4
ENSMFAG00000046212	SLC35A2	protein_coding	green	M4
ENSMFAG00000046221	RNF181	protein_coding	midnightblue	M4
ENSMFAG00000046225	MAD2L2	protein_coding	green	M4
ENSMFAG00000046261	ARHGEF16	protein_coding	cyan	M4
ENSMFAG00000046281	MRPL37	protein_coding	green	M4
ENSMFAG00000046286	ENSMFAG00000046286	protein_coding	green	M4
ENSMFAG00000046295	POLR1C	protein_coding	purple	M4
ENSMFAG00000046310	EPN1	protein_coding	green	M4
ENSMFAG00000046329	NKD2	protein_coding	cyan	M4
ENSMFAG00000046337	TESC	protein_coding	green	M4
ENSMFAG00000046353	WRB	protein_coding	purple	M4
ENSMFAG00000046364	CDK5RAP3	protein_coding	green	M4
ENSMFAG00000046374	NIP7	protein_coding	green	M4
ENSMFAG00000046403	CD79B	protein_coding	green	M4
ENSMFAG00000046544	ENSMFAG00000046544	lincRNA	green	M4
ENSMFAG00000046780	ENSMFAG00000046780	lincRNA	green	M4
ENSMFAG00000046708	ENSMFAG00000046708	lincRNA	cyan	M4
ENSMFAG00000046825	ENSMFAG00000046825	lincRNA	green	M4
ENSMFAG00000047013	ENSMFAG00000047013	lincRNA	green	M4
ENSMFAG00000046608	ENSMFAG00000046608	lincRNA	purple	M4
ENSMFAG00000046896	ENSMFAG00000046896	lincRNA	cyan	M4
ENSMFAG00000000025	SKA1	protein_coding	blue	M3
ENSMFAG00000000041	HS3ST2	protein_coding	yellow	M3
ENSMFAG00000000049	C1orf185	protein_coding	blue	M3
ENSMFAG00000000053	NAPA	protein_coding	blue	M3
ENSMFAG00000000058	IL23A	protein_coding	blue	M3
ENSMFAG00000000059	GEMIN8	protein_coding	yellow	M3
ENSMFAG00000000060	OSTN	protein_coding	blue	M3
ENSMFAG00000000065	SLC38A5	protein_coding	lightyellow	M3
ENSMFAG00000000075	RNF25	protein_coding	red	M3
ENSMFAG00000000093	GAL3ST2	protein_coding	red	M3
ENSMFAG00000000107	PSEN2	protein_coding	red	M3
ENSMFAG00000000110	PLEKHA7	protein_coding	yellow	M3
ENSMFAG00000000113	PSEN1	protein_coding	yellow	M3
ENSMFAG00000000114	SLFN13	protein_coding	yellow	M3
ENSMFAG00000000121	KCNH1	protein_coding	blue	M3
ENSMFAG00000000131	SLC2A8	protein_coding	red	M3
ENSMFAG00000000139	ARIH2	protein_coding	blue	M3
ENSMFAG00000000143	EIF4EBP2	protein_coding	blue	M3
ENSMFAG00000000146	BAG6	protein_coding	red	M3
ENSMFAG00000000147	MFNG	protein_coding	red	M3
ENSMFAG00000000162	PDE4B	protein_coding	yellow	M3
ENSMFAG00000000168	C1RL	protein_coding	blue	M3
ENSMFAG00000000176	CTBP1	protein_coding	red	M3
ENSMFAG00000000178	SIRT5	protein_coding	blue	M3
ENSMFAG00000000184	USH1C	protein_coding	blue	M3
ENSMFAG00000000195	NAALADL2	protein_coding	yellow	M3
ENSMFAG00000000196	ENSMFAG00000000196	protein_coding	blue	M3
ENSMFAG00000000197	NECAP2	protein_coding	yellow	M3
ENSMFAG00000000198	ABHD16A	protein_coding	blue	M3
ENSMFAG00000000209	ENSMFAG00000000209	protein_coding	red	M3
ENSMFAG00000000212	RCAN1	protein_coding	blue	M3
ENSMFAG00000000216	ZSCAN29	protein_coding	blue	M3
ENSMFAG00000000219	ENSMFAG00000000219	protein_coding	blue	M3
ENSMFAG00000000221	FNDC4	protein_coding	blue	M3
ENSMFAG00000000222	ENSMFAG00000000222	protein_coding	red	M3
ENSMFAG00000000226	EMC1	protein_coding	blue	M3
ENSMFAG00000000235	IL9R	protein_coding	yellow	M3
ENSMFAG00000000239	PLIN4	protein_coding	blue	M3
ENSMFAG00000000251	NSMCE4A	protein_coding	blue	M3
ENSMFAG00000000255	CLCC1	protein_coding	yellow	M3
ENSMFAG00000000256	LCA5	protein_coding	blue	M3
ENSMFAG00000000257	ENSMFAG00000000257	protein_coding	yellow	M3
ENSMFAG00000000258	PREX1	protein_coding	blue	M3
ENSMFAG00000000260	UBE2D4	protein_coding	blue	M3
ENSMFAG00000000261	TRPM4	protein_coding	blue	M3
ENSMFAG00000000264	APH1B	protein_coding	yellow	M3
ENSMFAG00000000274	RBMS1	protein_coding	blue	M3
ENSMFAG00000000275	AIFM1	protein_coding	blue	M3
ENSMFAG00000000278	RABEP2	protein_coding	yellow	M3
ENSMFAG00000000280	ENSMFAG00000000280	protein_coding	blue	M3
ENSMFAG00000000281	EPB41L4A	protein_coding	yellow	M3
ENSMFAG00000000283	PLCG1	protein_coding	blue	M3
ENSMFAG00000000284	PPP1R36	protein_coding	yellow	M3
ENSMFAG00000000287	TAC1	protein_coding	blue	M3
ENSMFAG00000000299	CCDC177	protein_coding	royalblue	M3
ENSMFAG00000000315	ENSMFAG00000000315	protein_coding	blue	M3
ENSMFAG00000000319	MAFF	protein_coding	red	M3
ENSMFAG00000000320	SAP30L	protein_coding	blue	M3
ENSMFAG00000000331	CCDC146	protein_coding	blue	M3
ENSMFAG00000000337	NIM1K	protein_coding	blue	M3
ENSMFAG00000000342	MLYCD	protein_coding	yellow	M3
ENSMFAG00000000348	PPP1R3C	protein_coding	blue	M3
ENSMFAG00000000354	NABP2	protein_coding	red	M3
ENSMFAG00000000376	SYCP2	protein_coding	blue	M3
ENSMFAG00000000377	CENPV	protein_coding	blue	M3
ENSMFAG00000000384	TMEM70	protein_coding	red	M3
ENSMFAG00000000390	CACTIN	protein_coding	royalblue	M3
ENSMFAG00000000392	ATF4	protein_coding	blue	M3
ENSMFAG00000000396	ENSMFAG00000000396	protein_coding	blue	M3
ENSMFAG00000000406	OSGIN1	protein_coding	blue	M3
ENSMFAG00000000408	THAP3	protein_coding	red	M3
ENSMFAG00000000411	TMEM38B	protein_coding	yellow	M3
ENSMFAG00000000415	MAP3K11	protein_coding	yellow	M3
ENSMFAG00000000416	CNST	protein_coding	blue	M3
ENSMFAG00000000417	RPF2	protein_coding	blue	M3
ENSMFAG00000000428	ZNF410	protein_coding	blue	M3
ENSMFAG00000000431	C17orf75	protein_coding	blue	M3
ENSMFAG00000000437	CAT	protein_coding	yellow	M3
ENSMFAG00000000444	EPS15L1	protein_coding	blue	M3
ENSMFAG00000000445	FBXO22	protein_coding	blue	M3
ENSMFAG00000000452	NUBP1	protein_coding	blue	M3
ENSMFAG00000000459	EFNA5	protein_coding	blue	M3
ENSMFAG00000000462	IGSF22	protein_coding	blue	M3
ENSMFAG00000000467	PAK2	protein_coding	yellow	M3
ENSMFAG00000000470	CAB39	protein_coding	blue	M3
ENSMFAG00000000476	KCTD9	protein_coding	blue	M3
ENSMFAG00000000479	ABCF3	protein_coding	red	M3
ENSMFAG00000000480	ARMCX4	protein_coding	blue	M3
ENSMFAG00000000484	NDUFB10	protein_coding	red	M3
ENSMFAG00000000500	LAP3	protein_coding	yellow	M3
ENSMFAG00000000501	ERAL1	protein_coding	blue	M3
ENSMFAG00000000504	FKBP4	protein_coding	red	M3
ENSMFAG00000000506	GCAT	protein_coding	red	M3
ENSMFAG00000000507	C9orf85	protein_coding	yellow	M3
ENSMFAG00000000512	TRAC	protein_coding	red	M3
ENSMFAG00000000517	SCN4B	protein_coding	blue	M3
ENSMFAG00000000532	ENSMFAG00000000532	protein_coding	blue	M3
ENSMFAG00000000534	PPARGC1A	protein_coding	blue	M3
ENSMFAG00000000539	BOK	protein_coding	yellow	M3
ENSMFAG00000000546	TMEM109	protein_coding	blue	M3
ENSMFAG00000000549	C12orf57	protein_coding	red	M3
ENSMFAG00000000551	POMC	protein_coding	red	M3
ENSMFAG00000000552	C1QTNF2	protein_coding	blue	M3
ENSMFAG00000000555	UHRF1BP1	protein_coding	blue	M3
ENSMFAG00000000557	ENSMFAG00000000557	protein_coding	blue	M3
ENSMFAG00000000560	DPF2	protein_coding	yellow	M3
ENSMFAG00000000561	KCNA2	protein_coding	blue	M3
ENSMFAG00000000563	PRMT7	protein_coding	red	M3
ENSMFAG00000000568	C1orf94	protein_coding	yellow	M3
ENSMFAG00000000573	FBXL22	protein_coding	blue	M3
ENSMFAG00000000575	TBX22	protein_coding	blue	M3
ENSMFAG00000000576	ZBTB4	protein_coding	royalblue	M3
ENSMFAG00000000578	OSER1	protein_coding	blue	M3
ENSMFAG00000000580	ENSMFAG00000000580	protein_coding	red	M3
ENSMFAG00000000584	SNF8	protein_coding	red	M3
ENSMFAG00000000597	ENSMFAG00000000597	protein_coding	blue	M3
ENSMFAG00000000598	DCLRE1C	protein_coding	blue	M3
ENSMFAG00000000600	TRPC3	protein_coding	blue	M3
ENSMFAG00000000614	ADGRE5	protein_coding	blue	M3
ENSMFAG00000000619	COL4A4	protein_coding	blue	M3
ENSMFAG00000000620	MRPL52	protein_coding	red	M3
ENSMFAG00000000623	PSMD4	protein_coding	red	M3
[truncated: 17,972 more rows]
