# Supplementary material for: Brain-wide and cell-specific transcriptomic insights into MRI-derived cortical morphology in macaque monkeys
Source: Nat Commun. 2023 Mar 17;14:1499. doi: 10.1038/s41467-023-37246-w (PMC10023667; doi:10.1038/s41467-023-37246-w)
Supplement: Supplementary file 3 — Supplementary Data 1-15 [file 41467_2023_37246_MOESM3_ESM.zip › SupplementaryData/Supplementary Data 4 KEGG pathway enrichment for M1-M4.xlsx]

## Sheet: Sheet1
Module	Term_id	Term_name	p (FDR-corrected)	Term_size	Query_size	Intersection_size	Precision	Recall
M1	KEGG:04080	Neuroactive ligand-receptor interaction	3.35071e-10	275	5901	137	0.0232164	0.498182
	KEGG:04514	Cell adhesion molecules	3.25366e-05	130	5901	66	0.0111845	0.507692
	KEGG:04360	Axon guidance	0.000217403	176	5901	81	0.0137265	0.460227
	KEGG:04024	cAMP signaling pathway	0.00123682	198	5901	86	0.0145738	0.434343
	KEGG:04512	ECM-receptor interaction	0.00123682	84	5901	43	0.0072869	0.511905
	KEGG:04510	Focal adhesion	0.00225208	191	5901	82	0.0138959	0.429319
	KEGG:04724	Glutamatergic synapse	0.0025556	105	5901	50	0.00847314	0.47619
	KEGG:05030	Cocaine addiction	0.00492445	49	5901	27	0.0045755	0.55102
	KEGG:04726	Serotonergic synapse	0.00492445	105	5901	49	0.00830368	0.466667
M2	KEGG:03013	RNA transport	1.82988e-05	156	3838	58	0.015112	0.371795
	KEGG:03040	Spliceosome	0.000235944	131	3838	48	0.0125065	0.366412
	KEGG:03018	RNA degradation	0.000918253	76	3838	31	0.00807712	0.407895
	KEGG:03015	mRNA surveillance pathway	0.0190346	88	3838	31	0.00807712	0.352273
	KEGG:03008	Ribosome biogenesis in eukaryotes	0.049277	74	3838	26	0.00677436	0.351351
M3	KEGG:01230	Biosynthesis of amino acids	0.000128771	72	4968	37	0.00744767	0.513889
	KEGG:01200	Carbon metabolism	0.000176445	113	4968	51	0.0102657	0.451327
	KEGG:00260	Glycine, serine and threonine metabolism	0.00193657	37	4968	21	0.00422705	0.567568
	KEGG:04960	Aldosterone-regulated sodium reabsorption	0.00521	34	4968	19	0.00382448	0.558824
	KEGG:04210	Apoptosis	0.00542161	128	4968	51	0.0102657	0.398438
	KEGG:04010	MAPK signaling pathway	0.00605862	284	4968	98	0.0197262	0.34507
M4	KEGG:03010	Ribosome	5.24604e-42	173	1877	88	0.0468833	0.508671
	KEGG:00190	Oxidative phosphorylation	2.00656e-31	115	1877	62	0.0330314	0.53913
	KEGG:05012	Parkinson disease	7.54082e-27	234	1877	84	0.0447523	0.358974
	KEGG:05016	Huntington disease	5.14501e-25	284	1877	91	0.0484816	0.320423
	KEGG:05010	Alzheimer disease	6.72981e-24	344	1877	100	0.0532765	0.290698
	KEGG:05020	Prion disease	1.0975e-23	253	1877	83	0.0442195	0.328063
	KEGG:05022	Pathways of neurodegeneration - multiple diseases	1.11549e-22	447	1877	115	0.061268	0.257271
