# Supplementary material for: Brain-wide and cell-specific transcriptomic insights into MRI-derived cortical morphology in macaque monkeys
Source: Nat Commun. 2023 Mar 17;14:1499. doi: 10.1038/s41467-023-37246-w (PMC10023667; doi:10.1038/s41467-023-37246-w)
Supplement: Supplementary file 3 — Supplementary Data 1-15 [file 41467_2023_37246_MOESM3_ESM.zip › SupplementaryData/Supplementary Data 5 Neurotransmitter enrichment in M1-M4.xlsx]

## Sheet: Neurotransmitter marker genes
Neurotransmitter	Class	HumanEnsg	HumanGeneName	mfas5_Ensg	mfas5_GeneName
Acetylcholine	breakdown	ENSG00000087085	ACHE	ENSMFAG00000037867	ACHE
Acetylcholine	breakdown	ENSG00000114200	BCHE	ENSMFAG00000031933	BCHE
Acetylcholine	synthesis	ENSG00000070748	CHAT	ENSMFAG00000045379	CHAT
Acetylcholine	receptors	ENSG00000168539	CHRM1	ENSMFAG00000028626	CHRM1
Acetylcholine	receptors	ENSG00000181072	CHRM2	ENSMFAG00000029546	CHRM2
Acetylcholine	receptors	ENSG00000133019	CHRM3
Acetylcholine	receptors	ENSG00000180720	CHRM4	ENSMFAG00000021204	CHRM4
Acetylcholine	receptors	ENSG00000184984	CHRM5	ENSMFAG00000012509	CHRM5
Acetylcholine	receptors	ENSG00000138435	CHRNA1	ENSMFAG00000042992	CHRNA1
Acetylcholine	receptors	ENSG00000129749	CHRNA10	ENSMFAG00000032461	CHRNA10
Acetylcholine	receptors	ENSG00000120903	CHRNA2	ENSMFAG00000003637	CHRNA2
Acetylcholine	receptors	ENSG00000080644	CHRNA3	ENSMFAG00000002440	CHRNA3
Acetylcholine	receptors	ENSG00000101204	CHRNA4	ENSMFAG00000000312	CHRNA4
Acetylcholine	receptors	ENSG00000169684	CHRNA5	ENSMFAG00000039718	CHRNA5
Acetylcholine	receptors	ENSG00000147434	CHRNA6	ENSMFAG00000025645	CHRNA6
Acetylcholine	receptors	ENSG00000175344	CHRNA7	ENSMFAG00000001387	CHRNA7
Acetylcholine	receptors	ENSG00000174343	CHRNA9	ENSMFAG00000003088	CHRNA9
Acetylcholine	receptors	ENSG00000170175	CHRNB1	ENSMFAG00000042053	CHRNB1
Acetylcholine	receptors	ENSG00000160716	CHRNB2	ENSMFAG00000003122	CHRNB2
Acetylcholine	receptors	ENSG00000147432	CHRNB3	ENSMFAG00000033169	CHRNB3
Acetylcholine	receptors	ENSG00000117971	CHRNB4	ENSMFAG00000044105	CHRNB4
Acetylcholine	receptors	ENSG00000135902	CHRND	ENSMFAG00000032629	CHRND
Acetylcholine	receptors	ENSG00000108556	CHRNE	ENSMFAG00000000833	CHRNE
Acetylcholine	receptors	ENSG00000196811	CHRNG	ENSMFAG00000039032	CHRNG
Acetylcholine	packaging	ENSG00000187714	SLC18A3	ENSMFAG00000008697	SLC18A3
Acetylcholine	reuptake	ENSG00000175003	SLC22A1	ENSMFAG00000033700	SLC22A1
Acetylcholine	reuptake	ENSG00000112499	SLC22A2	ENSMFAG00000031849	SLC22A2
Acetylcholine	reuptake	ENSG00000070214	SLC44A1	ENSMFAG00000044299	SLC44A1
Acetylcholine	reuptake	ENSG00000129353	SLC44A2	ENSMFAG00000013480	ENSMFAG00000013480
Acetylcholine	reuptake	ENSG00000143036	SLC44A3	ENSMFAG00000030266	SLC44A3
Acetylcholine	reuptake	ENSG00000204385	SLC44A4	ENSMFAG00000041119	SLC44A4
Acetylcholine	reuptake	ENSG00000137968	SLC44A5	ENSMFAG00000038111	SLC44A5
Acetylcholine	reuptake	ENSG00000115665	SLC5A7	ENSMFAG00000037536	SLC5A7
Dopamine	breakdown	ENSG00000093010	COMT	ENSMFAG00000030334	COMT
Dopamine	synthesis	ENSG00000123454	DBH	ENSMFAG00000041482	DBH
Dopamine	synthesis	ENSG00000132437	DDC	ENSMFAG00000025021	DDC
Dopamine	receptors	ENSG00000184845	DRD1	ENSMFAG00000015744	DRD1
Dopamine	receptors	ENSG00000149295	DRD2	ENSMFAG00000043416	DRD2
Dopamine	receptors	ENSG00000151577	DRD3	ENSMFAG00000037060	DRD3
Dopamine	receptors	ENSG00000069696	DRD4	ENSMFAG00000038523	DRD4
Dopamine	receptors	ENSG00000169676	DRD5	ENSMFAG00000011075	DRD5
Dopamine	breakdown	ENSG00000189221	MAOA	ENSMFAG00000041722	MAOA
Dopamine	breakdown	ENSG00000069535	MAOB	ENSMFAG00000040990	MAOB
Dopamine	breakdown	ENSG00000123213	NLN	ENSMFAG00000031704	NLN
Dopamine	breakdown	ENSG00000133636	NTS	ENSMFAG00000024858	NTS
Dopamine	receptors	ENSG00000101188	NTSR1	ENSMFAG00000030438	NTSR1
Dopamine	receptors	ENSG00000169006	NTSR2	ENSMFAG00000043071	NTSR2
Dopamine	packaging	ENSG00000036565	SLC18A1	ENSMFAG00000029619	SLC18A1
Dopamine	packaging	ENSG00000165646	SLC18A2	ENSMFAG00000031383	SLC18A2
Dopamine	reyuptake	ENSG00000103546	SLC6A2	ENSMFAG00000002998	SLC6A2
Dopamine	reuptake	ENSG00000142319	SLC6A3	ENSMFAG00000003977	SLC6A3
Dopamine	synthesis	ENSG00000180176	TH	ENSMFAG00000042448	TH
Epinephrine	receptors	ENSG00000120907	ADRA1A	ENSMFAG00000030813	ADRA1A
Epinephrine	receptors	ENSG00000170214	ADRA1B	ENSMFAG00000045077	ADRA1B
Epinephrine	receptors	ENSG00000171873	ADRA1D	ENSMFAG00000003889	ADRA1D
Epinephrine	receptors	ENSG00000150594	ADRA2A	ENSMFAG00000043222	ADRA2A
Epinephrine	receptors	ENSG00000274286	ADRA2B	ENSMFAG00000035322	ADRA2B
Epinephrine	receptors	ENSG00000184160	ADRA2C	ENSMFAG00000003755	ADRA2C
Epinephrine	receptors	ENSG00000043591	ADRB1	ENSMFAG00000031007	ADRB1
Epinephrine	receptors	ENSG00000169252	ADRB2	ENSMFAG00000021322	ADRB2
Epinephrine	receptors	ENSG00000188778	ADRB3	ENSMFAG00000039383	ADRB3
Epinephrine	breakdown	ENSG00000093010	COMT	ENSMFAG00000030334	COMT
Epinephrine	breakdown	ENSG00000189221	MAOA	ENSMFAG00000041722	MAOA
Epinephrine	breakdown	ENSG00000069535	MAOB	ENSMFAG00000040990	MAOB
Epinephrine	synthesis	ENSG00000141744	PNMT	ENSMFAG00000002771	PNMT
Epinephrine	packaging	ENSG00000036565	SLC18A1	ENSMFAG00000029619	SLC18A1
GABA	breakdown	ENSG00000183044	ABAT	ENSMFAG00000032053	ABAT
GABA	receptors	ENSG00000204681	GABBR1	ENSMFAG00000040724	GABBR1
GABA	receptors	ENSG00000136928	GABBR2	ENSMFAG00000042106	GABBR2
GABA	receptors	ENSG00000022355	GABRA1	ENSMFAG00000045791	GABRA1
GABA	receptors	ENSG00000151834	GABRA2	ENSMFAG00000034210	GABRA2
GABA	receptors	ENSG00000011677	GABRA3	ENSMFAG00000003816	GABRA3
GABA	receptors	ENSG00000109158	GABRA4	ENSMFAG00000032339	GABRA4
GABA	receptors	ENSG00000186297	GABRA5	ENSMFAG00000000781	GABRA5
GABA	receptors	ENSG00000145863	GABRA6	ENSMFAG00000038886	GABRA6
GABA	receptors	ENSG00000163288	GABRB1	ENSMFAG00000031591	GABRB1
GABA	receptors	ENSG00000145864	GABRB2	ENSMFAG00000033709	GABRB2
GABA	receptors	ENSG00000166206	GABRB3	ENSMFAG00000033421	GABRB3
GABA	receptors	ENSG00000187730	GABRD	ENSMFAG00000041498	GABRD
GABA	receptors	ENSG00000102287	GABRE	ENSMFAG00000003851	GABRE
GABA	receptors	ENSG00000163285	GABRG1	ENSMFAG00000030419	GABRG1
GABA	receptors	ENSG00000113327	GABRG2	ENSMFAG00000036513	GABRG2
GABA	receptors	ENSG00000182256	GABRG3	ENSMFAG00000046358	GABRG3
GABA	receptors	ENSG00000094755	GABRP	ENSMFAG00000003571	GABRP
GABA	receptors	ENSG00000268089	GABRQ	ENSMFAG00000041143	GABRQ
GABA	receptors	ENSG00000146276	GABRR1	ENSMFAG00000001410	GABRR1
GABA	receptors	ENSG00000111886	GABRR2	ENSMFAG00000043423	GABRR2
GABA	receptors	ENSG00000183185	GABRR3	ENSMFAG00000029970	GABRR3
GABA	snthesis	ENSG00000128683	GAD1	ENSMFAG00000045590	GAD1
GABA	synthesis	ENSG00000136750	GAD2	ENSMFAG00000042664	GAD2
GABA	packaging	ENSG00000101438	SLC32A1	ENSMFAG00000004019	SLC32A1
GABA	packaging	ENSG00000157103	SLC6A1	ENSMFAG00000007438	SLC6A1
GABA	packaging	ENSG00000132164	SLC6A11	ENSMFAG00000034176	SLC6A11
GABA	packaging	ENSG00000010379	SLC6A13	ENSMFAG00000038990	SLC6A13
Glutamate	synthesis	ENSG00000047230	CTPS2	ENSMFAG00000009688	CTPS2
Glutamate	synthesis	ENSG00000135423	GLS2	ENSMFAG00000045451	GLS2
Glutamate	breakdown	ENSG00000135821	GLUL	ENSMFAG00000040506	GLUL
Glutamate	synthesis	ENSG00000120053	GOT1	ENSMFAG00000030230	GOT1
Glutamate	synthesis	ENSG00000125166	GOT2	ENSMFAG00000000866	GOT2
Glutamate	receptors	ENSG00000155511	GRIA1	ENSMFAG00000043353	GRIA1
Glutamate	receptors	ENSG00000120251	GRIA2	ENSMFAG00000042771	GRIA2
Glutamate	receptors	ENSG00000125675	GRIA3	ENSMFAG00000011695	GRIA3
Glutamate	receptors	ENSG00000152578	GRIA4	ENSMFAG00000001913	GRIA4
Glutamate	receptors	ENSG00000171189	GRIK1	ENSMFAG00000039272	GRIK1
Glutamate	receptors	ENSG00000164418	GRIK2	ENSMFAG00000040349	GRIK2
Glutamate	receptors	ENSG00000163873	GRIK3	ENSMFAG00000002477	GRIK3
Glutamate	receptors	ENSG00000149403	GRIK4	ENSMFAG00000036614	GRIK4
Glutamate	receptors	ENSG00000105737	GRIK5	ENSMFAG00000039157	GRIK5
Glutamate	receptors	ENSG00000176884	GRIN1	ENSMFAG00000030914	GRIN1
Glutamate	receptors	ENSG00000183454	GRIN2A	ENSMFAG00000037083	GRIN2A
Glutamate	receptors	ENSG00000273079	GRIN2B	ENSMFAG00000007024	GRIN2B
Glutamate	receptors	ENSG00000161509	GRIN2C	ENSMFAG00000045163	GRIN2C
Glutamate	receptors	ENSG00000105464	GRIN2D	ENSMFAG00000031618	GRIN2D
Glutamate	receptors	ENSG00000198785	GRIN3A	ENSMFAG00000044847	GRIN3A
Glutamate	receptors	ENSG00000116032	GRIN3B	ENSMFAG00000040807	GRIN3B
Glutamate	receptors	ENSG00000152822	GRM1	ENSMFAG00000039075	GRM1
Glutamate	receptors	ENSG00000164082	GRM2	ENSMFAG00000045888	GRM2
Glutamate	receptors	ENSG00000198822	GRM3	ENSMFAG00000002229	GRM3
Glutamate	receptors	ENSG00000124493	GRM4	ENSMFAG00000043495	GRM4
Glutamate	receptors	ENSG00000168959	GRM5	ENSMFAG00000034520	GRM5
Glutamate	receptors	ENSG00000113262	GRM6	ENSMFAG00000002639	GRM6
Glutamate	receptors	ENSG00000196277	GRM7	ENSMFAG00000027785	GRM7
Glutamate	receptors	ENSG00000179603	GRM8	ENSMFAG00000000810	GRM8
Glutamate	reuptake	ENSG00000091664	SLC17A6	ENSMFAG00000040379	SLC17A6
Glutamate	reuptake	ENSG00000104888	SLC17A7	ENSMFAG00000001898	SLC17A7
Glutamate	reuptake	ENSG00000179520	SLC17A8	ENSMFAG00000002114	SLC17A8
Glutamate	reuptake	ENSG00000106688	SLC1A1	ENSMFAG00000038163	SLC1A1
Glutamate	reuptake	ENSG00000110436	SLC1A2	ENSMFAG00000043293	SLC1A2
Glutamate	reuptake	ENSG00000079215	SLC1A3	ENSMFAG00000024693	SLC1A3
Glutamate	reuptake	ENSG00000115902	SLC1A4	ENSMFAG00000003847	SLC1A4
Glutamate	reuptake	ENSG00000105143	SLC1A6	ENSMFAG00000003076	SLC1A6
Glutamate	reuptake	ENSG00000162383	SLC1A7	ENSMFAG00000041399	SLC1A7
Glutamate	packaging	ENSG00000111371	SLC38A1	ENSMFAG00000009753	SLC38A1
Glycine	breakdown	ENSG00000145020	AMT	ENSMFAG00000003688	AMT
Glycine	breakdown	ENSG00000091140	DLD	ENSMFAG00000002432	DLD
Glycine	breakdown	ENSG00000140905	GCSH	ENSMFAG00000041821	GCSH
Glycine	breakdown	ENSG00000178445	GLDC	ENSMFAG00000039599	GLDC
Glycine	receptors	ENSG00000145888	GLRA1	ENSMFAG00000033181	GLRA1
Glycine	receptors	ENSG00000101958	GLRA2	ENSMFAG00000041989	GLRA2
Glycine	receptors	ENSG00000145451	GLRA3	ENSMFAG00000034554	GLRA3
Glycine	receptors	ENSG00000188828	GLRA4	ENSMFAG00000045299	GLRA4
Glycine	receptors	ENSG00000109738	GLRB	ENSMFAG00000001940	GLRB
Glycine	synthesis	ENSG00000176974	SHMT1	ENSMFAG00000034627	SHMT1
Glycine	synthesis	ENSG00000182199	SHMT2	ENSMFAG00000002112	SHMT2
Glycine	packaging	ENSG00000101438	SLC32A1	ENSMFAG00000004019	SLC32A1
Glycine	reuptake	ENSG00000017483	SLC38A5	ENSMFAG00000000065	SLC38A5
Glycine	packaging	ENSG00000157103	SLC6A1	ENSMFAG00000007438	SLC6A1
Glycine	packaging	ENSG00000132164	SLC6A11	ENSMFAG00000034176	SLC6A11
Glycine	packaging	ENSG00000010379	SLC6A13	ENSMFAG00000038990	SLC6A13
Glycine	reuptake	ENSG00000165970	SLC6A5	ENSMFAG00000040202	SLC6A5
Glycine	reuptake	ENSG00000196517	SLC6A9	ENSMFAG00000000702	SLC6A9
Norepinephrine	receptors	ENSG00000120907	ADRA1A	ENSMFAG00000030813	ADRA1A
Norepinephrine	receptors	ENSG00000170214	ADRA1B	ENSMFAG00000045077	ADRA1B
Norepinephrine	receptors	ENSG00000171873	ADRA1D	ENSMFAG00000003889	ADRA1D
Norepinephrine	receptors	ENSG00000150594	ADRA2A	ENSMFAG00000043222	ADRA2A
Norepinephrine	receptors	ENSG00000274286	ADRA2B	ENSMFAG00000035322	ADRA2B
Norepinephrine	receptors	ENSG00000184160	ADRA2C	ENSMFAG00000003755	ADRA2C
Norepinephrine	receptors	ENSG00000043591	ADRB1	ENSMFAG00000031007	ADRB1
Norepinephrine	receptors	ENSG00000169252	ADRB2	ENSMFAG00000021322	ADRB2
Norepinephrine	receptors	ENSG00000188778	ADRB3	ENSMFAG00000039383	ADRB3
Norepinephrine	breakdown	ENSG00000093010	COMT	ENSMFAG00000030334	COMT
Norepinephrine	synthesis	ENSG00000123454	DBH	ENSMFAG00000041482	DBH
Norepinephrine	breakdown	ENSG00000189221	MAOA	ENSMFAG00000041722	MAOA
Norepinephrine	breakdown	ENSG00000069535	MAOB	ENSMFAG00000040990	MAOB
Norepinephrine	packaging	ENSG00000036565	SLC18A1	ENSMFAG00000029619	SLC18A1
Norepinephrine	packaging	ENSG00000165646	SLC18A2	ENSMFAG00000031383	SLC18A2
Norepinephrine	reuptake	ENSG00000103546	SLC6A2	ENSMFAG00000002998	SLC6A2
Serotonin	synthesis	ENSG00000129673	AANAT	ENSMFAG00000030450	AANAT
Serotonin	breakdown	ENSG00000165092	ALDH1A1	ENSMFAG00000038785	ALDH1A1
Serotonin	synthesis	ENSG00000132437	DDC	ENSMFAG00000025021	DDC
Serotonin	receptors	ENSG00000178394	HTR1A	ENSMFAG00000015230	HTR1A
Serotonin	receptors	ENSG00000135312	HTR1B	ENSMFAG00000042700	HTR1B
Serotonin	receptors	ENSG00000179546	HTR1D	ENSMFAG00000029390	HTR1D
Serotonin	receptors	ENSG00000179097	HTR1F	ENSMFAG00000033818	HTR1F
Serotonin	receptors	ENSG00000102468	HTR2A	ENSMFAG00000004073	HTR2A
Serotonin	receptors	ENSG00000135914	HTR2B	ENSMFAG00000003469	HTR2B
Serotonin	receptors	ENSG00000147246	HTR2C	ENSMFAG00000040884	HTR2C
Serotonin	receptors	ENSG00000166736	HTR3A	ENSMFAG00000044451	HTR3A
Serotonin	receptors	ENSG00000149305	HTR3B	ENSMFAG00000002022	HTR3B
Serotonin	receptors	ENSG00000178084	HTR3C	ENSMFAG00000042002	HTR3C
Serotonin	receptors	ENSG00000186090	HTR3D	ENSMFAG00000001227	HTR3D
Serotonin	receptors	ENSG00000186038	HTR3E	ENSMFAG00000001496	HTR3E
Serotonin	receptors	ENSG00000164270	HTR4	ENSMFAG00000043212	HTR4
Serotonin	receptors	ENSG00000157219	HTR5A	ENSMFAG00000046388	HTR5A
Serotonin	receptors	ENSG00000158748	HTR6	ENSMFAG00000032215	HTR6
Serotonin	receptors	ENSG00000148680	HTR7	ENSMFAG00000001114	HTR7
Serotonin	breakdown	ENSG00000189221	MAOA	ENSMFAG00000041722	MAOA
Serotonin	breakdown	ENSG00000069535	MAOB	ENSMFAG00000040990	MAOB
Serotonin	packaging	ENSG00000036565	SLC18A1	ENSMFAG00000029619	SLC18A1
Serotonin	packaging	ENSG00000165646	SLC18A2	ENSMFAG00000031383	SLC18A2
Serotonin	reputake	ENSG00000108576	SLC6A4	ENSMFAG00000002876	SLC6A4
Serotonin	reuptake	ENSG00000180251	SLC9A4	ENSMFAG00000044816	SLC9A4
Serotonin	synthesis	ENSG00000129167	TPH1	ENSMFAG00000001760	TPH1
Serotonin	synthesis	ENSG00000139287	TPH2	ENSMFAG00000035804	TPH2

## Sheet: Enrichment in M1-M4 
Neurotransmitter	Size		M1 (5901)				M2 (3838)				M3 (4968)				M4 (1877)
			Intersect	OR	p (FDR < 0.05)		Intersect	OR	p (FDR < 0.05)		Intersect	OR	p (FDR < 0.05)		Intersect	OR	p (FDR < 0.05)
Serotonin	27		16	4.77853	0.00112139		0	0	0.0621717		5	0.794525	0.931028		2	0.876213	1
GABA	28		11	1.74981	0.25975		1	0.167931	0.0730014		11	2.21724	0.26098		1	0.385279	1
Acetylcholine	33		12	1.5069	0.369788		1	0.139899	0.0621717		10	1.43892	0.725766		2	0.664485	1
Norepinephrine	16		9	3.06854	0.05376		1	0.280055	0.384862		3	0.696748	0.931028		2	1.37749	1
Epinephrine	14		7	2.38589	0.220443		1	0.323179	0.493304		3	0.823521	1		2	1.60723	1
Glycine	18		5	0.916989	1		1	0.247078	0.303567		11	4.75302	0.00946882		1	0.566835	1
Dopamine	19		13	5.17481	0.00138984		0	0	0.0714991		2	0.355024	0.503867		4	2.57381	0.771921
Glutamate	39		22	3.28659	0.00112139		2	0.233137	0.0621717		7	0.681497	0.725766		5	1.46177	1
