# Supplementary material for: Brain-wide and cell-specific transcriptomic insights into MRI-derived cortical morphology in macaque monkeys
Source: Nat Commun. 2023 Mar 17;14:1499. doi: 10.1038/s41467-023-37246-w (PMC10023667; doi:10.1038/s41467-023-37246-w)
Supplement: Supplementary file 3 — Supplementary Data 1-15 [file 41467_2023_37246_MOESM3_ESM.zip › SupplementaryData/Supplementary Data 7 Information of module view for M1-M4.xlsx]

## Sheet: Sheet1
GeneID	Gene.name	Gene.type	M20	View	Hub	Cell type	Neurotransmitter
ENSMFAG00000000036	SLC5A5	protein_coding	magenta	M1
ENSMFAG00000000048	MGAM	protein_coding	turquoise	M1
ENSMFAG00000010073	ATP2B4	protein_coding	turquoise	M1	M1	OPC
ENSMFAG00000033409	DPYD	protein_coding	turquoise	M1	M1	ExcN,Oligo
ENSMFAG00000000472	MORN4	protein_coding	turquoise	M1
ENSMFAG00000000538	USP22	protein_coding	turquoise	M1
ENSMFAG00000000599	MAPRE2	protein_coding	turquoise	M1		Oligo
ENSMFAG00000034044	SLC16A2	protein_coding	turquoise	M1	M1
ENSMFAG00000000631	CYP4X1	protein_coding	turquoise	M1
ENSMFAG00000000670	PRKAG2	protein_coding	turquoise	M1		ExcN,Micro
ENSMFAG00000000697	PTH2R	protein_coding	turquoise	M1
ENSMFAG00000000721	SLIT3	protein_coding	turquoise	M1		ExcN
ENSMFAG00000000835	SVIL	protein_coding	magenta	M1
ENSMFAG00000000877	CRYM	protein_coding	turquoise	M1
ENSMFAG00000000951	SLC13A4	protein_coding	magenta	M1
ENSMFAG00000000970	MMD	protein_coding	turquoise	M1
ENSMFAG00000034070	EFNB3	protein_coding	turquoise	M1	M1
ENSMFAG00000040747	LOC102139876	protein_coding	turquoise	M1	M1
ENSMFAG00000001377	SIN3B	protein_coding	turquoise	M1
ENSMFAG00000001442	MAFG	protein_coding	turquoise	M1
ENSMFAG00000001587	NOL9	protein_coding	turquoise	M1
ENSMFAG00000001640	SLC6A20	protein_coding	magenta	M1
ENSMFAG00000001774	SCN3B	protein_coding	turquoise	M1		ExcN
ENSMFAG00000001912	BAIAP3	protein_coding	turquoise	M1
ENSMFAG00000002075	ALX4	protein_coding	magenta	M1
ENSMFAG00000002181	TRPC6	protein_coding	turquoise	M1
ENSMFAG00000002271	KBTBD6	protein_coding	turquoise	M1
ENSMFAG00000002365	PLPPR3	protein_coding	turquoise	M1
ENSMFAG00000002430	DOC2B	protein_coding	turquoise	M1
ENSMFAG00000002537	PRDM6	protein_coding	magenta	M1
ENSMFAG00000002639	GRM6	protein_coding	turquoise	M1			Glutamate
ENSMFAG00000002708	DOK4	protein_coding	turquoise	M1
ENSMFAG00000002755	SLC16A12	protein_coding	magenta	M1
ENSMFAG00000002874	TMIE	protein_coding	turquoise	M1
ENSMFAG00000002897	MXRA8	protein_coding	magenta	M1
ENSMFAG00000002910	ICAM5	protein_coding	turquoise	M1
ENSMFAG00000002920	RNF32	protein_coding	turquoise	M1
ENSMFAG00000003142	TMEM94	protein_coding	turquoise	M1
ENSMFAG00000003175	NKAIN4	protein_coding	turquoise	M1		OPC
ENSMFAG00000003226	LHFPL1	protein_coding	turquoise	M1
ENSMFAG00000003229	TPGS2	protein_coding	turquoise	M1
ENSMFAG00000003261	C7	protein_coding	magenta	M1
ENSMFAG00000003356	CPXM1	protein_coding	magenta	M1
ENSMFAG00000003384	ENSMFAG00000003384	protein_coding	turquoise	M1		Oligo
ENSMFAG00000003681	AZU1	protein_coding	turquoise	M1
ENSMFAG00000003702	COL3A1	protein_coding	magenta	M1
ENSMFAG00000003772	TUBB	protein_coding	turquoise	M1
ENSMFAG00000003811	PTGDS	protein_coding	magenta	M1		Oligo,AST
ENSMFAG00000043246	RTP2	protein_coding	turquoise	M1	M1
ENSMFAG00000003847	SLC1A4	protein_coding	turquoise	M1			Glutamate
ENSMFAG00000003878	TCP11	protein_coding	turquoise	M1
ENSMFAG00000004008	COMP	protein_coding	magenta	M1
ENSMFAG00000004743	DACH2	protein_coding	turquoise	M1
ENSMFAG00000004902	IL34	protein_coding	turquoise	M1
ENSMFAG00000006014	PNMA8A	protein_coding	turquoise	M1
ENSMFAG00000045840	RIPOR2	protein_coding	turquoise	M1	M1	IhnN,AST
ENSMFAG00000008670	ENSMFAG00000008670	protein_coding	turquoise	M1
ENSMFAG00000009385	SSTR1	protein_coding	turquoise	M1
ENSMFAG00000010325	LINGO1	protein_coding	turquoise	M1
ENSMFAG00000012354	GJD3	protein_coding	turquoise	M1
ENSMFAG00000012540	FOXL1	protein_coding	magenta	M1
ENSMFAG00000012586	ACKR2	protein_coding	magenta	M1
ENSMFAG00000013561	GJB2	protein_coding	magenta	M1
ENSMFAG00000014609	FEZ2	protein_coding	turquoise	M1
ENSMFAG00000016595	RASAL1	protein_coding	turquoise	M1
ENSMFAG00000018901	ENSMFAG00000018901	protein_coding	turquoise	M1
ENSMFAG00000019863	RNF130	protein_coding	turquoise	M1		Oligo
ENSMFAG00000021230	PCDHB1	protein_coding	turquoise	M1
ENSMFAG00000022397	FER1L6	protein_coding	turquoise	M1
ENSMFAG00000022580	ENSMFAG00000022580	protein_coding	turquoise	M1
ENSMFAG00000024130	DCAF12L2	protein_coding	turquoise	M1
ENSMFAG00000024245	DMGDH	protein_coding	turquoise	M1
ENSMFAG00000024673	NUMBL	protein_coding	turquoise	M1
ENSMFAG00000024837	TNFAIP8L1	protein_coding	turquoise	M1
ENSMFAG00000025314	IDNK	protein_coding	turquoise	M1
ENSMFAG00000026860	ELFN2	protein_coding	turquoise	M1
ENSMFAG00000027141	SEMA4F	protein_coding	turquoise	M1
ENSMFAG00000027759	ENSMFAG00000027759	protein_coding	turquoise	M1
ENSMFAG00000028402	LRRC10B	protein_coding	turquoise	M1
ENSMFAG00000028692	RXFP3	protein_coding	turquoise	M1
ENSMFAG00000029053	SH2B3	protein_coding	turquoise	M1
ENSMFAG00000029268	NISCH	protein_coding	turquoise	M1
ENSMFAG00000030157	ZCCHC12	protein_coding	turquoise	M1
ENSMFAG00000030290	C1QL3	protein_coding	turquoise	M1
ENSMFAG00000030340	ENSMFAG00000030340	protein_coding	turquoise	M1
ENSMFAG00000030409	SLC22A8	protein_coding	magenta	M1
ENSMFAG00000030438	NTSR1	protein_coding	turquoise	M1			dopamine
ENSMFAG00000030653	L1CAM	protein_coding	turquoise	M1
ENSMFAG00000030687	ENSMFAG00000030687	protein_coding	turquoise	M1
ENSMFAG00000030801	ENSMFAG00000030801	protein_coding	turquoise	M1
ENSMFAG00000031004	CYP1B1	protein_coding	magenta	M1
ENSMFAG00000031045	DNAJA4	protein_coding	turquoise	M1
ENSMFAG00000031078	KLHL35	protein_coding	turquoise	M1
ENSMFAG00000031107	SERPIND1	protein_coding	magenta	M1
ENSMFAG00000031143	TMEM159	protein_coding	turquoise	M1
ENSMFAG00000031217	DOC2A	protein_coding	turquoise	M1
ENSMFAG00000031326	PGM2L1	protein_coding	turquoise	M1
ENSMFAG00000031347	SYT17	protein_coding	turquoise	M1		AST,OPC
ENSMFAG00000031360	STYK1	protein_coding	turquoise	M1
ENSMFAG00000031450	ANPEP	protein_coding	magenta	M1
ENSMFAG00000031465	TIMP2	protein_coding	turquoise	M1
ENSMFAG00000031535	TMEFF2	protein_coding	turquoise	M1		ExcN,Oligo,IhnN
ENSMFAG00000031583	PTGDR	protein_coding	magenta	M1
ENSMFAG00000031591	GABRB1	protein_coding	turquoise	M1		AST	GABA
ENSMFAG00000031651	LARP1	protein_coding	turquoise	M1
ENSMFAG00000031697	PDGFB	protein_coding	turquoise	M1
ENSMFAG00000031849	SLC22A2	protein_coding	magenta	M1			Acetylcholine
ENSMFAG00000031894	FOXD2	protein_coding	magenta	M1
ENSMFAG00000031913	DSP	protein_coding	magenta	M1
ENSMFAG00000031992	MATN1	protein_coding	turquoise	M1
ENSMFAG00000032035	THRA	protein_coding	turquoise	M1
ENSMFAG00000032085	FANK1	protein_coding	turquoise	M1
ENSMFAG00000032424	CFAP73	protein_coding	turquoise	M1
ENSMFAG00000032433	YPEL1	protein_coding	turquoise	M1
ENSMFAG00000032547	SMTNL2	protein_coding	magenta	M1
ENSMFAG00000032769	WDR25	protein_coding	turquoise	M1
ENSMFAG00000032820	FOXO6	protein_coding	turquoise	M1
ENSMFAG00000032968	RDM1	protein_coding	turquoise	M1
ENSMFAG00000033142	TERT	protein_coding	turquoise	M1
ENSMFAG00000033151	KCNJ13	protein_coding	magenta	M1
ENSMFAG00000033195	CHST1	protein_coding	turquoise	M1
ENSMFAG00000033432	GDA	protein_coding	turquoise	M1
ENSMFAG00000033624	PEA15	protein_coding	turquoise	M1
ENSMFAG00000033693	CD6	protein_coding	turquoise	M1
ENSMFAG00000033743	PTPRA	protein_coding	turquoise	M1
ENSMFAG00000033966	ESR1	protein_coding	turquoise	M1
ENSMFAG00000033968	HPCAL4	protein_coding	turquoise	M1
ENSMFAG00000033979	ARL10	protein_coding	turquoise	M1
ENSMFAG00000033990	COL1A1	protein_coding	magenta	M1
ENSMFAG00000034043	EFNB2	protein_coding	turquoise	M1
ENSMFAG00000034047	ARHGAP33	protein_coding	turquoise	M1
ENSMFAG00000034069	MEIS3	protein_coding	turquoise	M1
ENSMFAG00000034098	TRIM27	protein_coding	turquoise	M1
ENSMFAG00000034110	GPC4	protein_coding	turquoise	M1
ENSMFAG00000034195	ENSMFAG00000034195	protein_coding	magenta	M1
ENSMFAG00000034196	PKLR	protein_coding	turquoise	M1
ENSMFAG00000034237	VAT1L	protein_coding	turquoise	M1
ENSMFAG00000034433	PDE1A	protein_coding	turquoise	M1		ExcN,IhnN
ENSMFAG00000034464	LRRN4	protein_coding	turquoise	M1
ENSMFAG00000034472	HGF	protein_coding	turquoise	M1
ENSMFAG00000034602	NKAIN2	protein_coding	turquoise	M1		ExcN,Oligo
ENSMFAG00000034622	PLPPR2	protein_coding	turquoise	M1
ENSMFAG00000034644	WNT1	protein_coding	turquoise	M1
ENSMFAG00000035150	USP27X	protein_coding	turquoise	M1
ENSMFAG00000035398	STUM	protein_coding	turquoise	M1
ENSMFAG00000035420	LRRC56	protein_coding	turquoise	M1
ENSMFAG00000035501	SFXN3	protein_coding	turquoise	M1
ENSMFAG00000035509	HACD4	protein_coding	turquoise	M1
ENSMFAG00000035695	PCDH1	protein_coding	turquoise	M1
ENSMFAG00000035744	SUSD1	protein_coding	turquoise	M1
ENSMFAG00000035896	ENSMFAG00000035896	protein_coding	turquoise	M1
ENSMFAG00000035913	MINK1	protein_coding	turquoise	M1
ENSMFAG00000035997	SCUBE3	protein_coding	turquoise	M1
ENSMFAG00000036045	GSPT2	protein_coding	turquoise	M1
ENSMFAG00000036174	TCP11L1	protein_coding	turquoise	M1
ENSMFAG00000036176	LY6H	protein_coding	turquoise	M1
ENSMFAG00000036195	COL8A2	protein_coding	magenta	M1
ENSMFAG00000036236	AMIGO2	protein_coding	turquoise	M1
ENSMFAG00000036450	FAM171A2	protein_coding	turquoise	M1
ENSMFAG00000036656	CRABP2	protein_coding	magenta	M1
ENSMFAG00000037294	WDR6	protein_coding	turquoise	M1
ENSMFAG00000037315	ARHGAP6	protein_coding	turquoise	M1		IhnN
ENSMFAG00000037327	ALDH1A2	protein_coding	magenta	M1
ENSMFAG00000037364	VPS39	protein_coding	turquoise	M1
ENSMFAG00000037483	APOB	protein_coding	turquoise	M1
ENSMFAG00000037487	SEMA4A	protein_coding	turquoise	M1
ENSMFAG00000037573	ENSMFAG00000037573	protein_coding	turquoise	M1
ENSMFAG00000037695	ME3	protein_coding	turquoise	M1
ENSMFAG00000037702	AKR1C8P	protein_coding	turquoise	M1
ENSMFAG00000037713	MTA3	protein_coding	turquoise	M1
ENSMFAG00000037765	GNG2	protein_coding	turquoise	M1
ENSMFAG00000037783	ZIC2	protein_coding	magenta	M1
ENSMFAG00000037859	MPZL2	protein_coding	magenta	M1
ENSMFAG00000038027	CPNE7	protein_coding	turquoise	M1
ENSMFAG00000038079	SHISA9	protein_coding	turquoise	M1		ExcN,IhnN,AST
ENSMFAG00000038240	SLC7A4	protein_coding	turquoise	M1
ENSMFAG00000038286	TNR	protein_coding	turquoise	M1		OPC
ENSMFAG00000038313	RTBDN	protein_coding	turquoise	M1
ENSMFAG00000038321	SLC30A10	protein_coding	turquoise	M1
ENSMFAG00000038449	ADAMTS8	protein_coding	turquoise	M1
ENSMFAG00000038579	PKIA	protein_coding	turquoise	M1
ENSMFAG00000038601	PCOLCE	protein_coding	magenta	M1
ENSMFAG00000038610	TSPAN33	protein_coding	turquoise	M1
ENSMFAG00000038655	SFRP2	protein_coding	magenta	M1
ENSMFAG00000038737	RGS14	protein_coding	turquoise	M1
ENSMFAG00000038743	SEZ6	protein_coding	turquoise	M1
ENSMFAG00000038782	DGKK	protein_coding	turquoise	M1
ENSMFAG00000038837	ASB1	protein_coding	turquoise	M1
ENSMFAG00000039045	ZCCHC17	protein_coding	turquoise	M1
ENSMFAG00000039087	NUDT11	protein_coding	turquoise	M1
ENSMFAG00000039101	PNMA6F	protein_coding	turquoise	M1
ENSMFAG00000039113	FXYD6	protein_coding	turquoise	M1		OPC
ENSMFAG00000039157	GRIK5	protein_coding	turquoise	M1			Glutamate
ENSMFAG00000039217	SLC29A4	protein_coding	turquoise	M1
ENSMFAG00000039306	ENSMFAG00000039306	protein_coding	turquoise	M1
ENSMFAG00000039471	FMO3	protein_coding	magenta	M1
ENSMFAG00000039517	NALCN	protein_coding	turquoise	M1
ENSMFAG00000039543	CPAMD8	protein_coding	magenta	M1
ENSMFAG00000039642	FAM102B	protein_coding	turquoise	M1
ENSMFAG00000039688	TBX18	protein_coding	magenta	M1
ENSMFAG00000039714	MAN1A1	protein_coding	turquoise	M1		ExcN,IhnN,Micro
ENSMFAG00000039741	PACRG	protein_coding	turquoise	M1		IhnN,AST
ENSMFAG00000039907	KIF21B	protein_coding	turquoise	M1
ENSMFAG00000040120	MAPK15	protein_coding	turquoise	M1
ENSMFAG00000040148	CADM1	protein_coding	turquoise	M1		Oligo,AST,OPC
ENSMFAG00000040182	CELF3	protein_coding	turquoise	M1
ENSMFAG00000040208	PRRG3	protein_coding	turquoise	M1
ENSMFAG00000040245	SERTM1	protein_coding	turquoise	M1
ENSMFAG00000040311	TMEM130	protein_coding	turquoise	M1
ENSMFAG00000040583	ZNF831	protein_coding	turquoise	M1
ENSMFAG00000040621	ZDHHC23	protein_coding	turquoise	M1
ENSMFAG00000040631	FARP1	protein_coding	turquoise	M1		IhnN,AST
ENSMFAG00000040654	FOXC2	protein_coding	magenta	M1
ENSMFAG00000040754	CHST11	protein_coding	turquoise	M1		IhnN,Micro,AST,OPC
ENSMFAG00000040762	FADS3	protein_coding	turquoise	M1
ENSMFAG00000040769	ITGBL1	protein_coding	magenta	M1
ENSMFAG00000040986	MFAP4	protein_coding	magenta	M1
ENSMFAG00000040990	MAOB	protein_coding	turquoise	M1		AST	dopamine,Norepinephrine,Epinephrine,Serotonin
ENSMFAG00000041130	KCTD13	protein_coding	turquoise	M1
ENSMFAG00000041143	GABRQ	protein_coding	turquoise	M1			GABA
ENSMFAG00000041236	DYRK3	protein_coding	turquoise	M1
ENSMFAG00000041252	KIAA0319	protein_coding	turquoise	M1
ENSMFAG00000041402	SNCA	protein_coding	turquoise	M1
ENSMFAG00000041410	SHISAL1	protein_coding	turquoise	M1
ENSMFAG00000041539	SLC26A4	protein_coding	turquoise	M1		IhnN
ENSMFAG00000041541	RNF150	protein_coding	turquoise	M1
ENSMFAG00000041607	HSF2BP	protein_coding	turquoise	M1
ENSMFAG00000041674	DNAH3	protein_coding	turquoise	M1
ENSMFAG00000041678	MYOC	protein_coding	magenta	M1
ENSMFAG00000041995	ENSMFAG00000041995	protein_coding	turquoise	M1
ENSMFAG00000041997	SYN2	protein_coding	turquoise	M1		IhnN
ENSMFAG00000042216	FRMD3	protein_coding	turquoise	M1		IhnN
ENSMFAG00000042236	ANKS4B	protein_coding	turquoise	M1
ENSMFAG00000042263	VSTM2B	protein_coding	turquoise	M1
ENSMFAG00000042339	ENSMFAG00000042339	protein_coding	turquoise	M1
ENSMFAG00000042546	RBP4	protein_coding	turquoise	M1
ENSMFAG00000042588	OMD	protein_coding	magenta	M1
ENSMFAG00000042592	OGN	protein_coding	magenta	M1
ENSMFAG00000042638	PIWIL1	protein_coding	turquoise	M1
ENSMFAG00000042990	BSDC1	protein_coding	turquoise	M1
ENSMFAG00000043048	COL6A3	protein_coding	magenta	M1
ENSMFAG00000043164	MYO16	protein_coding	turquoise	M1		ExcN,IhnN,OPC
ENSMFAG00000043184	KIAA2012	protein_coding	turquoise	M1
ENSMFAG00000043201	KDR	protein_coding	magenta	M1
ENSMFAG00000043274	NTN3	protein_coding	turquoise	M1
ENSMFAG00000043344	RAE1	protein_coding	turquoise	M1
ENSMFAG00000043353	GRIA1	protein_coding	turquoise	M1		ExcN,IhnN	Glutamate
ENSMFAG00000043368	AK5	protein_coding	turquoise	M1
ENSMFAG00000043434	ADAMTS3	protein_coding	turquoise	M1
ENSMFAG00000043502	WNT6	protein_coding	magenta	M1
ENSMFAG00000043588	NCAN	protein_coding	turquoise	M1
ENSMFAG00000043632	ZMYM3	protein_coding	turquoise	M1
ENSMFAG00000043696	HMGCS2	protein_coding	turquoise	M1
ENSMFAG00000043768	DRC1	protein_coding	turquoise	M1
ENSMFAG00000043849	PGRMC1	protein_coding	turquoise	M1
ENSMFAG00000043879	BAG2	protein_coding	turquoise	M1
ENSMFAG00000043929	NUDT10	protein_coding	turquoise	M1
ENSMFAG00000043970	ARHGEF28	protein_coding	turquoise	M1		OPC
ENSMFAG00000044046	CREM	protein_coding	turquoise	M1
ENSMFAG00000044081	ANKRD63	protein_coding	turquoise	M1
ENSMFAG00000044404	CERS4	protein_coding	turquoise	M1
ENSMFAG00000044500	KCNK13	protein_coding	turquoise	M1		Micro
ENSMFAG00000044564	XXYLT1	protein_coding	turquoise	M1
ENSMFAG00000044579	C2CD4C	protein_coding	turquoise	M1
ENSMFAG00000044581	TMEM132A	protein_coding	turquoise	M1
ENSMFAG00000044613	IGF2	protein_coding	magenta	M1
ENSMFAG00000044681	HES5	protein_coding	turquoise	M1
ENSMFAG00000044788	KLHDC8B	protein_coding	turquoise	M1
ENSMFAG00000044847	GRIN3A	protein_coding	turquoise	M1		IhnN	Glutamate
ENSMFAG00000044880	VIT	protein_coding	turquoise	M1
ENSMFAG00000045033	SLIT1	protein_coding	turquoise	M1		IhnN
ENSMFAG00000045135	NXNL2	protein_coding	turquoise	M1
ENSMFAG00000045189	CPNE6	protein_coding	turquoise	M1
ENSMFAG00000045205	DPYSL3	protein_coding	turquoise	M1
ENSMFAG00000045262	LANCL2	protein_coding	turquoise	M1
ENSMFAG00000045512	COL1A2	protein_coding	magenta	M1
ENSMFAG00000045552	AMZ1	protein_coding	turquoise	M1
ENSMFAG00000045560	PEG10	protein_coding	turquoise	M1
ENSMFAG00000045596	ENSMFAG00000045596	protein_coding	turquoise	M1
ENSMFAG00000045662	AP3M2	protein_coding	turquoise	M1
ENSMFAG00000045695	PLA2G12A	protein_coding	turquoise	M1
ENSMFAG00000045932	MMD2	protein_coding	turquoise	M1		AST
ENSMFAG00000046070	DUSP9	protein_coding	turquoise	M1
ENSMFAG00000046239	KLF8	protein_coding	turquoise	M1
ENSMFAG00000046259	PIK3AP1	protein_coding	turquoise	M1		Micro
ENSMFAG00000046625	ENSMFAG00000046625	lincRNA	turquoise	M1
ENSMFAG00000046992	ENSMFAG00000046992	lincRNA	turquoise	M1
ENSMFAG00000046930	ENSMFAG00000046930	lincRNA	turquoise	M1
ENSMFAG00000000038	EEA1	protein_coding	brown	M2
ENSMFAG00000000042	KRR1	protein_coding	brown	M2
ENSMFAG00000000066	GPBP1	protein_coding	brown	M2
ENSMFAG00000000078	USP15	protein_coding	brown	M2
ENSMFAG00000000165	CEP120	protein_coding	brown	M2
ENSMFAG00000000174	SOS2	protein_coding	brown	M2
ENSMFAG00000000238	ARMC2	protein_coding	brown	M2
ENSMFAG00000000350	ARHGAP5	protein_coding	brown	M2		AST
ENSMFAG00000000414	NKTR	protein_coding	brown	M2
ENSMFAG00000000418	ZMYND11	protein_coding	brown	M2
ENSMFAG00000000426	CHUK	protein_coding	brown	M2
ENSMFAG00000000453	ZNF800	protein_coding	brown	M2
ENSMFAG00000000482	ZNF347	protein_coding	brown	M2
ENSMFAG00000000541	TOPORS	protein_coding	brown	M2
ENSMFAG00000000590	CWC22	protein_coding	brown	M2
ENSMFAG00000000640	DDX52	protein_coding	brown	M2
ENSMFAG00000000680	MITD1	protein_coding	brown	M2
ENSMFAG00000000709	ENSMFAG00000000709	protein_coding	brown	M2		Oligo
ENSMFAG00000000790	PRPF39	protein_coding	brown	M2
ENSMFAG00000000822	RAB11FIP2	protein_coding	brown	M2
ENSMFAG00000000847	HOOK1	protein_coding	brown	M2
ENSMFAG00000000885	ZFP37	protein_coding	brown	M2
ENSMFAG00000000901	MNAT1	protein_coding	brown	M2
ENSMFAG00000000931	GCC2	protein_coding	brown	M2
ENSMFAG00000001086	ZUP1	protein_coding	brown	M2
ENSMFAG00000001299	RLF	protein_coding	brown	M2
ENSMFAG00000001327	IFT81	protein_coding	brown	M2
ENSMFAG00000001373	PNISR	protein_coding	brown	M2
ENSMFAG00000001457	NAP1L1	protein_coding	brown	M2
ENSMFAG00000001525	ZNF790	protein_coding	brown	M2
ENSMFAG00000001601	SETD2	protein_coding	brown	M2
ENSMFAG00000001643	ENSMFAG00000001643	protein_coding	brown	M2
ENSMFAG00000001782	WDR36	protein_coding	brown	M2
ENSMFAG00000001792	PAPOLA	protein_coding	brown	M2
ENSMFAG00000001957	DMTF1	protein_coding	brown	M2
ENSMFAG00000002013	FAM135A	protein_coding	brown	M2
ENSMFAG00000002101	INTS6	protein_coding	brown	M2
ENSMFAG00000002108	TASOR	protein_coding	brown	M2
ENSMFAG00000002227	POLR3F	protein_coding	brown	M2
ENSMFAG00000002275	HNRNPDL	protein_coding	brown	M2
ENSMFAG00000002285	CEP170	protein_coding	brown	M2		Oligo
ENSMFAG00000002304	GKAP1	protein_coding	brown	M2
ENSMFAG00000002680	ZNF33A	protein_coding	brown	M2
ENSMFAG00000002686	KIN	protein_coding	brown	M2
ENSMFAG00000002740	SP4	protein_coding	brown	M2
ENSMFAG00000002751	EPC2	protein_coding	brown	M2
ENSMFAG00000002815	ENSMFAG00000002815	protein_coding	brown	M2
ENSMFAG00000002817	UBXN4	protein_coding	brown	M2
ENSMFAG00000002885	PAXBP1	protein_coding	brown	M2
ENSMFAG00000002973	ENSMFAG00000002973	protein_coding	tan	M2
ENSMFAG00000002987	DICER1	protein_coding	brown	M2		Oligo
ENSMFAG00000003098	SMC3	protein_coding	brown	M2
ENSMFAG00000003123	ENSMFAG00000003123	protein_coding	tan	M2
ENSMFAG00000003164	NVL	protein_coding	brown	M2
ENSMFAG00000003222	SENP7	protein_coding	brown	M2
ENSMFAG00000003230	BCLAF3	protein_coding	brown	M2
ENSMFAG00000003309	COPS2	protein_coding	brown	M2
ENSMFAG00000003326	ZRANB2	protein_coding	brown	M2
ENSMFAG00000003382	ENSMFAG00000003382	protein_coding	brown	M2
ENSMFAG00000003430	SMC4	protein_coding	brown	M2
ENSMFAG00000003564	ROCK1	protein_coding	brown	M2
ENSMFAG00000003592	EVI5	protein_coding	brown	M2
ENSMFAG00000003712	PNN	protein_coding	brown	M2
ENSMFAG00000003714	ZNF782	protein_coding	brown	M2
ENSMFAG00000003740	DHX29	protein_coding	brown	M2
ENSMFAG00000003768	CEP57	protein_coding	brown	M2
ENSMFAG00000003997	ENSMFAG00000003997	protein_coding	brown	M2
ENSMFAG00000004060	ZC3H13	protein_coding	brown	M2
ENSMFAG00000004660	ASH1L	protein_coding	brown	M2
ENSMFAG00000005357	NEMF	protein_coding	brown	M2
ENSMFAG00000006057	LSM14A	protein_coding	brown	M2
ENSMFAG00000008200	RUFY2	protein_coding	brown	M2
ENSMFAG00000008721	CCNH	protein_coding	brown	M2		IhnN
ENSMFAG00000009739	ZNF260	protein_coding	brown	M2
ENSMFAG00000011842	TUT4	protein_coding	brown	M2		ExcN
ENSMFAG00000012154	ZNF510	protein_coding	brown	M2
ENSMFAG00000017081	ODF2L	protein_coding	brown	M2
ENSMFAG00000018980	PRPF4B	protein_coding	brown	M2
ENSMFAG00000019827	CSGALNACT2	protein_coding	brown	M2
ENSMFAG00000020976	ZNF518A	protein_coding	brown	M2
ENSMFAG00000023007	ZHX1	protein_coding	brown	M2
ENSMFAG00000025835	LRRCC1	protein_coding	brown	M2
ENSMFAG00000026158	ZFP90	protein_coding	brown	M2
ENSMFAG00000026820	SPDL1	protein_coding	brown	M2
ENSMFAG00000027257	CWC27	protein_coding	brown	M2
ENSMFAG00000028102	AKAP9	protein_coding	brown	M2
ENSMFAG00000028791	POLR3G	protein_coding	brown	M2		Oligo
ENSMFAG00000029125	ZNF501	protein_coding	brown	M2
ENSMFAG00000029225	FAM200B	protein_coding	brown	M2
ENSMFAG00000029386	GUF1	protein_coding	brown	M2
ENSMFAG00000029443	MTERF2	protein_coding	brown	M2
ENSMFAG00000030090	PKN2	protein_coding	brown	M2
ENSMFAG00000030557	RASA2	protein_coding	brown	M2
ENSMFAG00000030579	PCM1	protein_coding	brown	M2
ENSMFAG00000030601	DENND4A	protein_coding	brown	M2
ENSMFAG00000030658	STAG2	protein_coding	brown	M2
ENSMFAG00000030778	ARFGEF1	protein_coding	brown	M2
ENSMFAG00000030851	KMT5B	protein_coding	brown	M2
ENSMFAG00000031006	ZNF624	protein_coding	brown	M2
ENSMFAG00000031054	ZNF507	protein_coding	brown	M2
ENSMFAG00000031156	ZNF107	protein_coding	brown	M2
ENSMFAG00000031263	SRFBP1	protein_coding	brown	M2
ENSMFAG00000031270	NIFK	protein_coding	brown	M2
ENSMFAG00000031325	CCPG1	protein_coding	brown	M2
ENSMFAG00000031492	CEP162	protein_coding	brown	M2
ENSMFAG00000031629	ENSMFAG00000031629	protein_coding	brown	M2
ENSMFAG00000031747	ENSMFAG00000031747	protein_coding	brown	M2
ENSMFAG00000031780	LUC7L3	protein_coding	brown	M2
ENSMFAG00000031837	RPAP2	protein_coding	brown	M2
ENSMFAG00000031877	ZMYM2	protein_coding	brown	M2
ENSMFAG00000031911	SUPT20H	protein_coding	brown	M2
ENSMFAG00000032055	CASC1	protein_coding	brown	M2
ENSMFAG00000032101	ENSMFAG00000032101	protein_coding	brown	M2
ENSMFAG00000032288	DHX36	protein_coding	brown	M2
ENSMFAG00000032365	RBAK	protein_coding	brown	M2
ENSMFAG00000032492	ENSMFAG00000032492	protein_coding	brown	M2
ENSMFAG00000032525	TPR	protein_coding	brown	M2
ENSMFAG00000032599	XRN1	protein_coding	brown	M2
ENSMFAG00000032624	ZNF614	protein_coding	brown	M2
ENSMFAG00000032631	SETDB2	protein_coding	brown	M2
ENSMFAG00000032738	SCAF8	protein_coding	brown	M2
ENSMFAG00000033082	THAP5	protein_coding	brown	M2
ENSMFAG00000033176	RFX7	protein_coding	brown	M2
ENSMFAG00000033284	SMC6	protein_coding	brown	M2
ENSMFAG00000033358	ODR4	protein_coding	brown	M2
ENSMFAG00000033366	ENSMFAG00000033366	protein_coding	brown	M2
ENSMFAG00000033411	AHI1	protein_coding	brown	M2
ENSMFAG00000033715	FAM184A	protein_coding	brown	M2		AST
ENSMFAG00000033725	RC3H1	protein_coding	brown	M2
ENSMFAG00000033840	ZNF431	protein_coding	brown	M2
ENSMFAG00000033863	HLTF	protein_coding	brown	M2
ENSMFAG00000033906	ANKRD26	protein_coding	brown	M2
ENSMFAG00000033922	ZNF283	protein_coding	brown	M2
ENSMFAG00000034228	ENSMFAG00000034228	protein_coding	brown	M2
ENSMFAG00000034268	WBP4	protein_coding	brown	M2
ENSMFAG00000034291	ZNF841	protein_coding	brown	M2
ENSMFAG00000034310	RNF219	protein_coding	brown	M2
ENSMFAG00000034373	ENSMFAG00000034373	protein_coding	brown	M2
ENSMFAG00000034454	ZNF160	protein_coding	brown	M2
ENSMFAG00000034500	NOL8	protein_coding	brown	M2
ENSMFAG00000034665	VPS13B	protein_coding	brown	M2
ENSMFAG00000034679	PCF11	protein_coding	brown	M2
ENSMFAG00000034700	ANKRD12	protein_coding	brown	M2		Oligo
ENSMFAG00000035460	MACO1	protein_coding	brown	M2
ENSMFAG00000035469	MAP3K7	protein_coding	brown	M2
ENSMFAG00000035521	RBM17	protein_coding	brown	M2
ENSMFAG00000035585	PBRM1	protein_coding	brown	M2
ENSMFAG00000035703	PGM3	protein_coding	brown	M2
ENSMFAG00000036084	R3HCC1L	protein_coding	brown	M2
ENSMFAG00000036167	ENSMFAG00000036167	protein_coding	brown	M2
ENSMFAG00000036182	CPLANE1	protein_coding	brown	M2
ENSMFAG00000036325	CCDC82	protein_coding	brown	M2
ENSMFAG00000036506	LARP7	protein_coding	brown	M2
ENSMFAG00000036680	ENSMFAG00000036680	protein_coding	brown	M2
ENSMFAG00000036690	SCAF11	protein_coding	brown	M2
ENSMFAG00000036768	CCP110	protein_coding	brown	M2		Oligo
ENSMFAG00000036841	ESF1	protein_coding	brown	M2
ENSMFAG00000036863	WAPL	protein_coding	brown	M2
ENSMFAG00000036903	PMS1	protein_coding	brown	M2
ENSMFAG00000036919	ICE2	protein_coding	brown	M2
ENSMFAG00000036963	ZC3H6	protein_coding	brown	M2
ENSMFAG00000037002	TMF1	protein_coding	brown	M2
ENSMFAG00000037041	CCDC88A	protein_coding	brown	M2		Oligo
ENSMFAG00000037092	UBXN7	protein_coding	brown	M2
ENSMFAG00000037179	ZNF711	protein_coding	brown	M2
ENSMFAG00000037367	BAZ2B	protein_coding	brown	M2		Oligo
ENSMFAG00000037386	PDS5B	protein_coding	brown	M2
ENSMFAG00000037398	ESCO1	protein_coding	brown	M2
ENSMFAG00000037442	PPP4R3A	protein_coding	brown	M2
ENSMFAG00000037478	SCLT1	protein_coding	brown	M2
ENSMFAG00000037546	CEP63	protein_coding	brown	M2
ENSMFAG00000037564	ENSMFAG00000037564	protein_coding	brown	M2
ENSMFAG00000037570	CEP350	protein_coding	brown	M2
ENSMFAG00000037591	ZNF197	protein_coding	brown	M2
ENSMFAG00000037653	MGA	protein_coding	brown	M2
ENSMFAG00000037701	PPP4R3B	protein_coding	brown	M2
ENSMFAG00000037770	GNAI3	protein_coding	brown	M2
ENSMFAG00000037861	ZFP14	protein_coding	brown	M2
ENSMFAG00000038107	ENSMFAG00000038107	protein_coding	brown	M2
ENSMFAG00000038108	EIF5B	protein_coding	brown	M2
ENSMFAG00000038143	CCDC30	protein_coding	brown	M2
ENSMFAG00000038300	SLMAP	protein_coding	brown	M2
ENSMFAG00000038306	EPC1	protein_coding	brown	M2
ENSMFAG00000038480	PRPF40A	protein_coding	brown	M2
ENSMFAG00000038484	ZNF470	protein_coding	brown	M2
ENSMFAG00000038489	ZNF678	protein_coding	brown	M2
ENSMFAG00000038502	ENSMFAG00000038502	protein_coding	brown	M2
ENSMFAG00000038527	PPWD1	protein_coding	brown	M2
ENSMFAG00000038614	CTDSPL2	protein_coding	brown	M2
ENSMFAG00000038627	RBBP6	protein_coding	brown	M2
ENSMFAG00000038628	SMCHD1	protein_coding	brown	M2
ENSMFAG00000038682	CEP290	protein_coding	brown	M2
ENSMFAG00000038717	ZNF287	protein_coding	brown	M2
ENSMFAG00000038723	MTERF1	protein_coding	brown	M2
ENSMFAG00000038804	CWF19L2	protein_coding	brown	M2
ENSMFAG00000038818	ZNF616	protein_coding	brown	M2
ENSMFAG00000038900	C2CD5	protein_coding	brown	M2
ENSMFAG00000039001	DYNC2H1	protein_coding	brown	M2
ENSMFAG00000039136	ZNF879	protein_coding	brown	M2
ENSMFAG00000039193	USP48	protein_coding	brown	M2
ENSMFAG00000039205	N4BP2	protein_coding	brown	M2
ENSMFAG00000039228	ENSMFAG00000039228	protein_coding	brown	M2
ENSMFAG00000039236	TAF1D	protein_coding	brown	M2
ENSMFAG00000039245	BBX	protein_coding	brown	M2
ENSMFAG00000039253	ZNF37A	protein_coding	brown	M2
ENSMFAG00000039263	ZNF268	protein_coding	brown	M2
ENSMFAG00000039328	MRE11	protein_coding	brown	M2
ENSMFAG00000039403	ZFC3H1	protein_coding	brown	M2
ENSMFAG00000039458	PIBF1	protein_coding	brown	M2
ENSMFAG00000039482	ZNF502	protein_coding	brown	M2
ENSMFAG00000039704	SHPRH	protein_coding	brown	M2
ENSMFAG00000039723	ETAA1	protein_coding	brown	M2
ENSMFAG00000039742	SETX	protein_coding	brown	M2
ENSMFAG00000039772	CIP2A	protein_coding	brown	M2
ENSMFAG00000039823	SREK1	protein_coding	brown	M2
ENSMFAG00000039892	EFCAB7	protein_coding	brown	M2
ENSMFAG00000039893	CRNKL1	protein_coding	brown	M2
ENSMFAG00000039915	METAP2	protein_coding	brown	M2
ENSMFAG00000039942	BRWD1	protein_coding	brown	M2
ENSMFAG00000040264	FXR1	protein_coding	brown	M2
ENSMFAG00000040876	TTC37	protein_coding	brown	M2
ENSMFAG00000040948	FNIP1	protein_coding	brown	M2		Oligo
ENSMFAG00000041134	NUCKS1	protein_coding	brown	M2
ENSMFAG00000041174	CEP295	protein_coding	brown	M2
ENSMFAG00000041227	PPIG	protein_coding	brown	M2
ENSMFAG00000041264	ZNF654	protein_coding	brown	M2
ENSMFAG00000041279	DST	protein_coding	brown	M2		Oligo,AST
ENSMFAG00000041285	ECT2	protein_coding	brown	M2
ENSMFAG00000041303	ZNF780A	protein_coding	brown	M2
ENSMFAG00000041326	CCDC181	protein_coding	brown	M2
ENSMFAG00000041382	CIR1	protein_coding	brown	M2
ENSMFAG00000041440	BDP1	protein_coding	brown	M2
ENSMFAG00000041515	ZNF615	protein_coding	brown	M2
ENSMFAG00000041520	THOC1	protein_coding	brown	M2
ENSMFAG00000041587	GABPA	protein_coding	brown	M2
ENSMFAG00000041669	PIKFYVE	protein_coding	brown	M2
ENSMFAG00000041706	VIRMA	protein_coding	brown	M2
ENSMFAG00000041768	JAKMIP2	protein_coding	brown	M2
ENSMFAG00000041771	ZNF595	protein_coding	brown	M2
ENSMFAG00000041820	ITSN2	protein_coding	brown	M2
ENSMFAG00000041842	CCDC138	protein_coding	brown	M2
ENSMFAG00000041866	RESF1	protein_coding	brown	M2
ENSMFAG00000041929	NAA15	protein_coding	brown	M2
ENSMFAG00000041950	SENP6	protein_coding	brown	M2
ENSMFAG00000041957	RFC1	protein_coding	brown	M2
ENSMFAG00000041990	KIAA0586	protein_coding	brown	M2
ENSMFAG00000042029	QSER1	protein_coding	brown	M2
ENSMFAG00000042050	ZNF181	protein_coding	brown	M2
ENSMFAG00000042068	ZC3H12C	protein_coding	brown	M2
ENSMFAG00000000341	JMJD1C	protein_coding	brown	M2	M2
ENSMFAG00000042140	CHM	protein_coding	brown	M2
ENSMFAG00000031084	U2SURP	protein_coding	brown	M2	M2
ENSMFAG00000042258	PPP4R2	protein_coding	brown	M2
ENSMFAG00000042290	SLAIN2	protein_coding	brown	M2
ENSMFAG00000042337	ENSMFAG00000042337	protein_coding	brown	M2
ENSMFAG00000042449	SLF2	protein_coding	brown	M2
ENSMFAG00000042524	RBM45	protein_coding	brown	M2
ENSMFAG00000042564	IFT88	protein_coding	brown	M2
ENSMFAG00000042567	CEBPZ	protein_coding	brown	M2
ENSMFAG00000042570	ZEB1	protein_coding	brown	M2		OPC
ENSMFAG00000042593	RBM39	protein_coding	brown	M2
ENSMFAG00000042606	SMARCAD1	protein_coding	brown	M2
ENSMFAG00000042612	FBXO30	protein_coding	brown	M2
ENSMFAG00000042651	MICU2	protein_coding	brown	M2
ENSMFAG00000042654	TOP1	protein_coding	brown	M2
ENSMFAG00000042831	TRIP11	protein_coding	brown	M2
ENSMFAG00000043179	POLK	protein_coding	brown	M2
ENSMFAG00000043226	KTN1	protein_coding	brown	M2
ENSMFAG00000031226	CHD1	protein_coding	brown	M2	M2
ENSMFAG00000043276	PDS5A	protein_coding	brown	M2
ENSMFAG00000043279	ENSMFAG00000043279	protein_coding	brown	M2
ENSMFAG00000043281	ENSMFAG00000043281	protein_coding	brown	M2
ENSMFAG00000043322	GOLGA4	protein_coding	brown	M2
ENSMFAG00000043405	SRSF11	protein_coding	brown	M2
ENSMFAG00000043486	USP47	protein_coding	brown	M2
ENSMFAG00000043530	USP1	protein_coding	brown	M2
ENSMFAG00000043534	REV1	protein_coding	brown	M2
ENSMFAG00000043606	NAA16	protein_coding	brown	M2
ENSMFAG00000043624	ENSMFAG00000043624	protein_coding	brown	M2
ENSMFAG00000043714	ZNF451	protein_coding	brown	M2
ENSMFAG00000043744	TET2	protein_coding	brown	M2
ENSMFAG00000043843	MLH3	protein_coding	brown	M2
ENSMFAG00000043854	DCUN1D1	protein_coding	brown	M2
ENSMFAG00000043899	MBIP	protein_coding	brown	M2
ENSMFAG00000033902	ZNF644	protein_coding	brown	M2	M2
ENSMFAG00000043942	MIER1	protein_coding	brown	M2
ENSMFAG00000043964	ATXN3	protein_coding	brown	M2
ENSMFAG00000043975	NEK1	protein_coding	brown	M2
ENSMFAG00000044016	ARID4B	protein_coding	brown	M2
ENSMFAG00000044067	DDX50	protein_coding	brown	M2
ENSMFAG00000044070	ANKRD31	protein_coding	brown	M2
ENSMFAG00000034359	ZNF638	protein_coding	brown	M2	M2	Oligo
ENSMFAG00000044319	C5orf34	protein_coding	brown	M2
ENSMFAG00000044577	WASHC4	protein_coding	brown	M2
ENSMFAG00000044627	USP16	protein_coding	brown	M2
ENSMFAG00000044633	RBM26	protein_coding	brown	M2
ENSMFAG00000044853	TCERG1	protein_coding	brown	M2
ENSMFAG00000044970	TTC21B	protein_coding	brown	M2
ENSMFAG00000044974	ZNF93	protein_coding	brown	M2
ENSMFAG00000044979	BTAF1	protein_coding	brown	M2
ENSMFAG00000045201	USP53	protein_coding	brown	M2
ENSMFAG00000045202	ATF7IP	protein_coding	brown	M2
ENSMFAG00000045271	ZNF585A	protein_coding	brown	M2
ENSMFAG00000036833	CASP8AP2	protein_coding	brown	M2	M2
ENSMFAG00000045302	FRA10AC1	protein_coding	brown	M2
ENSMFAG00000045400	CCDC66	protein_coding	brown	M2
ENSMFAG00000045586	ZNF432	protein_coding	brown	M2
ENSMFAG00000041354	CHD9	protein_coding	brown	M2	M2	AST
ENSMFAG00000045633	METTL14	protein_coding	brown	M2
ENSMFAG00000045756	ZNF292	protein_coding	brown	M2
ENSMFAG00000041940	NIPBL	protein_coding	brown	M2	M2
ENSMFAG00000042215	THOC2	protein_coding	brown	M2	M2
ENSMFAG00000045855	LRIF1	protein_coding	brown	M2
ENSMFAG00000045919	ATAD2B	protein_coding	brown	M2
ENSMFAG00000046095	RRP15	protein_coding	brown	M2
ENSMFAG00000046130	ENSMFAG00000046130	protein_coding	brown	M2
ENSMFAG00000046165	KIAA1586	protein_coding	brown	M2
ENSMFAG00000046249	TTC14	protein_coding	brown	M2
ENSMFAG00000046336	ZNF131	protein_coding	brown	M2
ENSMFAG00000046361	MYEF2	protein_coding	brown	M2
ENSMFAG00000046395	PHF3	protein_coding	brown	M2	M2
ENSMFAG00000000106	PRIMA1	protein_coding	yellow	M3
ENSMFAG00000000142	TMCC3	protein_coding	yellow	M3		Oligo,Micro,AST,OPC
ENSMFAG00000000304	ASPA	protein_coding	yellow	M3		Oligo
ENSMFAG00000000316	ST18	protein_coding	yellow	M3		Oligo
ENSMFAG00000000422	VWA1	protein_coding	yellow	M3
ENSMFAG00000000424	NDE1	protein_coding	yellow	M3		Oligo
ENSMFAG00000000639	GJC2	protein_coding	yellow	M3
ENSMFAG00000000641	AIF1L	protein_coding	yellow	M3
ENSMFAG00000000702	SLC6A9	protein_coding	yellow	M3			Glycine
ENSMFAG00000000925	TNFAIP6	protein_coding	yellow	M3
ENSMFAG00000001040	ENSMFAG00000001040	protein_coding	yellow	M3
ENSMFAG00000001061	SLC31A2	protein_coding	yellow	M3
ENSMFAG00000001106	SH3TC2	protein_coding	yellow	M3		Oligo
ENSMFAG00000001391	CDCA7L	protein_coding	yellow	M3
ENSMFAG00000001456	HIPK2	protein_coding	yellow	M3		Oligo,OPC
ENSMFAG00000001732	DOCK5	protein_coding	yellow	M3		Oligo,AST
ENSMFAG00000001996	CLCA2	protein_coding	yellow	M3		Oligo
ENSMFAG00000002241	C21orf91	protein_coding	yellow	M3
ENSMFAG00000002720	ENSMFAG00000002720	protein_coding	yellow	M3
ENSMFAG00000002769	EFHD1	protein_coding	yellow	M3
ENSMFAG00000002827	ENPP2	protein_coding	yellow	M3		Oligo
ENSMFAG00000002894	SLAIN1	protein_coding	yellow	M3		Oligo
ENSMFAG00000003086	ZCCHC24	protein_coding	yellow	M3		Oligo,OPC
ENSMFAG00000003180	ENSMFAG00000003180	protein_coding	red	M3
ENSMFAG00000003221	TGIF1	protein_coding	yellow	M3
ENSMFAG00000003247	DTHD1	protein_coding	yellow	M3		Oligo
ENSMFAG00000003288	PIP4K2A	protein_coding	yellow	M3		Oligo
ENSMFAG00000003427	ZDHHC9	protein_coding	yellow	M3
ENSMFAG00000003541	RNF125	protein_coding	yellow	M3		Oligo
ENSMFAG00000003552	ENSMFAG00000003552	protein_coding	yellow	M3
ENSMFAG00000003817	ARRDC2	protein_coding	yellow	M3
ENSMFAG00000003950	CD22	protein_coding	yellow	M3		Oligo
ENSMFAG00000004023	KLK6	protein_coding	yellow	M3
ENSMFAG00000006033	RHOG	protein_coding	yellow	M3
ENSMFAG00000000375	ADAMTS4	protein_coding	yellow	M3	M3
ENSMFAG00000007238	GLTP	protein_coding	yellow	M3
ENSMFAG00000007641	PHLDB1	protein_coding	yellow	M3		Oligo,AST,OPC
ENSMFAG00000010019	KCNJ2	protein_coding	yellow	M3
ENSMFAG00000000621	CNP	protein_coding	yellow	M3	M3
ENSMFAG00000014904	FFAR1	protein_coding	yellow	M3
ENSMFAG00000018079	PRR5L	protein_coding	yellow	M3		Oligo
ENSMFAG00000018189	MIR219A2	miRNA	yellow	M3
ENSMFAG00000018790	TMEM125	protein_coding	yellow	M3
ENSMFAG00000021323	AMER2	protein_coding	yellow	M3
ENSMFAG00000023129	ENSMFAG00000023129	protein_coding	yellow	M3
ENSMFAG00000025261	CDC42EP2	protein_coding	yellow	M3
ENSMFAG00000025747	MAL	protein_coding	yellow	M3		Oligo
ENSMFAG00000035705	ENSMFAG00000035705	protein_coding	yellow	M3	M3
ENSMFAG00000026977	AFMID	protein_coding	yellow	M3		Oligo
ENSMFAG00000027875	ASPRV1	protein_coding	yellow	M3
ENSMFAG00000028065	TMEM95	protein_coding	yellow	M3
ENSMFAG00000028569	COL9A2	protein_coding	yellow	M3		Oligo,OPC
ENSMFAG00000029206	ENSMFAG00000029206	protein_coding	yellow	M3
ENSMFAG00000029831	TMEM235	protein_coding	yellow	M3
ENSMFAG00000029978	NIPAL4	protein_coding	yellow	M3
ENSMFAG00000030009	TAL2	protein_coding	yellow	M3
ENSMFAG00000030275	CMTM5	protein_coding	yellow	M3
ENSMFAG00000030355	GAL3ST1	protein_coding	yellow	M3
ENSMFAG00000030784	LIPE	protein_coding	yellow	M3
ENSMFAG00000030822	MUSK	protein_coding	yellow	M3
ENSMFAG00000030971	SOX10	protein_coding	yellow	M3		OPC
ENSMFAG00000030989	TJAP1	protein_coding	yellow	M3
ENSMFAG00000040171	ERBB3	protein_coding	yellow	M3	M3	Oligo
ENSMFAG00000026134	FA2H	protein_coding	yellow	M3	M3	Oligo,OPC
ENSMFAG00000031556	COL4A5	protein_coding	yellow	M3		Oligo
ENSMFAG00000031626	CYB5R2	protein_coding	yellow	M3
ENSMFAG00000031673	GALNT6	protein_coding	yellow	M3
ENSMFAG00000031678	ITGA2	protein_coding	yellow	M3		Oligo
ENSMFAG00000031779	TF	protein_coding	yellow	M3		Oligo
ENSMFAG00000031797	DIP2B	protein_coding	yellow	M3		ExcN,Oligo,Micro
ENSMFAG00000031879	PRRG1	protein_coding	yellow	M3
ENSMFAG00000031899	CDC42EP1	protein_coding	yellow	M3
ENSMFAG00000032486	SGK2	protein_coding	yellow	M3
ENSMFAG00000036972	FAM107B	protein_coding	yellow	M3	M3	Oligo
ENSMFAG00000033099	RHBDL2	protein_coding	yellow	M3
ENSMFAG00000043926	MAG	protein_coding	yellow	M3	M3	Oligo
ENSMFAG00000033646	BCAS1	protein_coding	yellow	M3		Oligo,OPC
ENSMFAG00000033656	LLGL1	protein_coding	yellow	M3
ENSMFAG00000033861	JPT2	protein_coding	yellow	M3
ENSMFAG00000033880	CNKSR3	protein_coding	yellow	M3		Oligo
ENSMFAG00000041988	MBP	protein_coding	yellow	M3	M3	Oligo
ENSMFAG00000033947	ENSMFAG00000033947	protein_coding	yellow	M3
ENSMFAG00000033976	LMCD1	protein_coding	yellow	M3
ENSMFAG00000041121	MOBP	protein_coding	yellow	M3	M3	Oligo
ENSMFAG00000037244	MOG	protein_coding	yellow	M3	M3	Oligo
ENSMFAG00000039452	MYRF	protein_coding	yellow	M3	M3	Oligo
ENSMFAG00000034115	CD38	protein_coding	yellow	M3
ENSMFAG00000034165	WIPF1	protein_coding	yellow	M3
ENSMFAG00000034267	CRYAB	protein_coding	yellow	M3
ENSMFAG00000034334	NKX2-2	protein_coding	yellow	M3
ENSMFAG00000035789	PLEKHG3	protein_coding	yellow	M3	M3	Oligo
ENSMFAG00000034461	LPAR1	protein_coding	yellow	M3		Oligo
ENSMFAG00000034483	SMIM5	protein_coding	yellow	M3
ENSMFAG00000035361	ADIPOR2	protein_coding	yellow	M3
ENSMFAG00000035564	SFRP1	protein_coding	yellow	M3
ENSMFAG00000032545	PLLP	protein_coding	yellow	M3	M3	Oligo,OPC
ENSMFAG00000035632	FAM222A	protein_coding	yellow	M3		Oligo
ENSMFAG00000036633	PLP1	protein_coding	yellow	M3	M3	Oligo
ENSMFAG00000045281	RASGRP3	protein_coding	yellow	M3	M3	Oligo,Micro
ENSMFAG00000042129	SHROOM4	protein_coding	yellow	M3	M3	Oligo,OPC
ENSMFAG00000035936	LIPA	protein_coding	yellow	M3
ENSMFAG00000036080	RFFL	protein_coding	yellow	M3		Oligo
ENSMFAG00000036183	GPR37	protein_coding	yellow	M3	M3	Oligo
ENSMFAG00000036272	ENSMFAG00000036272	protein_coding	yellow	M3
ENSMFAG00000036444	HAPLN2	protein_coding	yellow	M3		Oligo
ENSMFAG00000038894	TTYH2	protein_coding	yellow	M3	M3	Oligo,AST
ENSMFAG00000036642	SMOC1	protein_coding	yellow	M3		Oligo,OPC
ENSMFAG00000036669	CTNNA3	protein_coding	yellow	M3		Oligo
ENSMFAG00000035714	UGT8	protein_coding	yellow	M3	M3	Oligo
ENSMFAG00000037067	OLIG1	protein_coding	yellow	M3
ENSMFAG00000037184	SYNGR2	protein_coding	yellow	M3
ENSMFAG00000037287	EFS	protein_coding	yellow	M3
ENSMFAG00000037482	SCNN1B	protein_coding	yellow	M3
ENSMFAG00000037796	ENSMFAG00000037796	protein_coding	yellow	M3
ENSMFAG00000037799	HBB	protein_coding	red	M3
ENSMFAG00000037896	SLC25A13	protein_coding	yellow	M3		Oligo
ENSMFAG00000038030	TMTC2	protein_coding	yellow	M3		Oligo,IhnN,AST
ENSMFAG00000038127	HIP1	protein_coding	yellow	M3		Oligo,AST,OPC
ENSMFAG00000038266	PLEKHH1	protein_coding	yellow	M3		Oligo
ENSMFAG00000038282	ST6GALNAC3	protein_coding	yellow	M3		Oligo,Micro
ENSMFAG00000038396	CNTN2	protein_coding	yellow	M3		Oligo
ENSMFAG00000038431	2021-09-04	protein_coding	yellow	M3
ENSMFAG00000038520	KIF13B	protein_coding	yellow	M3		Oligo
ENSMFAG00000038555	JAM3	protein_coding	yellow	M3		Oligo
ENSMFAG00000038604	CERS2	protein_coding	yellow	M3
ENSMFAG00000038754	PLIN3	protein_coding	yellow	M3
ENSMFAG00000038789	CLIC4	protein_coding	yellow	M3		Oligo
ENSMFAG00000038865	WNK1	protein_coding	yellow	M3		Oligo
ENSMFAG00000039357	TYMS	protein_coding	yellow	M3
ENSMFAG00000039400	CHADL	protein_coding	yellow	M3
ENSMFAG00000039623	NPC1	protein_coding	yellow	M3		Oligo
ENSMFAG00000039731	QDPR	protein_coding	yellow	M3		Oligo
ENSMFAG00000040109	FRMD4B	protein_coding	yellow	M3		Oligo,IhnN,Micro,OPC
ENSMFAG00000040128	CLDN11	protein_coding	yellow	M3		Oligo
ENSMFAG00000040188	PPP1R14A	protein_coding	yellow	M3		Oligo
ENSMFAG00000040198	SYNE3	protein_coding	yellow	M3
ENSMFAG00000040259	SPTLC2	protein_coding	yellow	M3
ENSMFAG00000040378	HHIP	protein_coding	yellow	M3		Oligo
ENSMFAG00000040539	MICALL1	protein_coding	yellow	M3
ENSMFAG00000040543	CPM	protein_coding	yellow	M3		Oligo
ENSMFAG00000040726	CHST3	protein_coding	yellow	M3
ENSMFAG00000040808	OLIG2	protein_coding	yellow	M3
ENSMFAG00000040977	CA14	protein_coding	yellow	M3
ENSMFAG00000041061	PLEKHB1	protein_coding	yellow	M3		Oligo
ENSMFAG00000041530	C10orf120	protein_coding	yellow	M3
ENSMFAG00000041563	CLDND1	protein_coding	yellow	M3
ENSMFAG00000041837	C10orf90	protein_coding	yellow	M3		Oligo
ENSMFAG00000042006	ELOVL1	protein_coding	yellow	M3
ENSMFAG00000042047	ZDHHC20	protein_coding	yellow	M3		Oligo
ENSMFAG00000042354	RASSF2	protein_coding	yellow	M3
ENSMFAG00000042447	ENSMFAG00000042447	protein_coding	yellow	M3
ENSMFAG00000042797	CLCA1	protein_coding	yellow	M3
ENSMFAG00000042801	CLMN	protein_coding	yellow	M3		ExcN,Oligo
ENSMFAG00000043108	ENSMFAG00000043108	protein_coding	yellow	M3
ENSMFAG00000043114	OPALIN	protein_coding	yellow	M3		Oligo
ENSMFAG00000043168	HSPA2	protein_coding	yellow	M3
ENSMFAG00000043187	SIRT2	protein_coding	yellow	M3
ENSMFAG00000043399	ENSMFAG00000043399	protein_coding	yellow	M3
ENSMFAG00000043425	CLN8	protein_coding	yellow	M3
ENSMFAG00000043589	TSPAN15	protein_coding	yellow	M3
ENSMFAG00000043674	ENSMFAG00000043674	protein_coding	yellow	M3
ENSMFAG00000043747	HBEGF	protein_coding	yellow	M3
ENSMFAG00000044069	ENSMFAG00000044069	protein_coding	yellow	M3		Oligo,Micro,AST,OPC
ENSMFAG00000044299	SLC44A1	protein_coding	yellow	M3		Oligo	Acetylcholine
ENSMFAG00000044300	NDRG1	protein_coding	yellow	M3		Oligo
ENSMFAG00000044337	PLPP2	protein_coding	yellow	M3		Oligo
ENSMFAG00000044422	ENSMFAG00000044422	protein_coding	yellow	M3
ENSMFAG00000044622	FOLH1	protein_coding	yellow	M3		Oligo
ENSMFAG00000044824	MYH7B	protein_coding	yellow	M3
ENSMFAG00000045288	CEP85	protein_coding	yellow	M3
ENSMFAG00000045464	RTKN	protein_coding	yellow	M3
ENSMFAG00000045566	NKX6-2	protein_coding	yellow	M3
ENSMFAG00000045618	ANLN	protein_coding	yellow	M3		Oligo
ENSMFAG00000045638	TMC7	protein_coding	yellow	M3		Oligo
ENSMFAG00000045911	TRIM59	protein_coding	yellow	M3
ENSMFAG00000045944	ERMN	protein_coding	yellow	M3		Oligo
ENSMFAG00000045958	SLC45A3	protein_coding	yellow	M3
ENSMFAG00000045986	DNM2	protein_coding	yellow	M3
ENSMFAG00000045994	TMEM63A	protein_coding	yellow	M3
ENSMFAG00000046035	HOXD1	protein_coding	yellow	M3
ENSMFAG00000046293	CARNS1	protein_coding	yellow	M3
ENSMFAG00000046401	ABCA8	protein_coding	yellow	M3		Oligo
ENSMFAG00000046626	ENSMFAG00000046626	lincRNA	yellow	M3
ENSMFAG00000047106	ENSMFAG00000047106	lincRNA	yellow	M3
ENSMFAG00000046457	ENSMFAG00000046457	lincRNA	yellow	M3		Oligo,OPC
ENSMFAG00000000094	DYNC1I1	protein_coding	cyan	M4
ENSMFAG00000000098	PROKR2	protein_coding	cyan	M4
ENSMFAG00000000240	PHPT1	protein_coding	green	M4
ENSMFAG00000000246	TRO	protein_coding	green	M4
ENSMFAG00000000282	PSD	protein_coding	green	M4
ENSMFAG00000000366	ENSMFAG00000000366	protein_coding	midnightblue	M4
ENSMFAG00000000505	ARMC6	protein_coding	green	M4
ENSMFAG00000000583	EXOC7	protein_coding	cyan	M4
ENSMFAG00000000689	ATP6V0D1	protein_coding	green	M4
ENSMFAG00000000767	ARL8A	protein_coding	green	M4
ENSMFAG00000000814	USP5	protein_coding	green	M4
ENSMFAG00000000942	TAPBP	protein_coding	green	M4
ENSMFAG00000000950	LIMS2	protein_coding	cyan	M4
ENSMFAG00000001000	PNPLA6	protein_coding	green	M4
ENSMFAG00000001097	RPL13A	protein_coding	midnightblue	M4
ENSMFAG00000001140	NEURL1	protein_coding	green	M4
ENSMFAG00000001292	SMIM29	protein_coding	green	M4
ENSMFAG00000001335	LRFN1	protein_coding	green	M4
ENSMFAG00000001369	ENSMFAG00000001369	protein_coding	green	M4
ENSMFAG00000001386	TSPYL4	protein_coding	green	M4
ENSMFAG00000001497	DEDD2	protein_coding	green	M4
ENSMFAG00000001889	PPP1R14C	protein_coding	green	M4
ENSMFAG00000001898	SLC17A7	protein_coding	green	M4			Glutamate
ENSMFAG00000002160	SPINDOC	protein_coding	green	M4
ENSMFAG00000002228	C1QL1	protein_coding	green	M4		OPC
ENSMFAG00000002394	NPAS4	protein_coding	cyan	M4
ENSMFAG00000002657	TIMM10	protein_coding	green	M4
ENSMFAG00000002766	RPS5	protein_coding	midnightblue	M4
ENSMFAG00000002820	FAM184B	protein_coding	cyan	M4		OPC
ENSMFAG00000002979	CBX6	protein_coding	green	M4
ENSMFAG00000003026	KCTD17	protein_coding	green	M4
ENSMFAG00000003060	ENSMFAG00000003060	protein_coding	green	M4
ENSMFAG00000003149	BEX3	protein_coding	green	M4
ENSMFAG00000003238	ENSMFAG00000003238	protein_coding	cyan	M4
ENSMFAG00000003240	FKBP1B	protein_coding	cyan	M4
ENSMFAG00000003246	NPDC1	protein_coding	green	M4
ENSMFAG00000003248	FDFT1	protein_coding	green	M4
ENSMFAG00000003432	CA11	protein_coding	green	M4
ENSMFAG00000003617	TNIP2	protein_coding	cyan	M4
ENSMFAG00000003619	ATP6AP1	protein_coding	green	M4
ENSMFAG00000003638	BTBD2	protein_coding	green	M4
ENSMFAG00000003642	RPN1	protein_coding	green	M4
ENSMFAG00000003690	ENSMFAG00000003690	protein_coding	green	M4
ENSMFAG00000003974	ENSMFAG00000003974	protein_coding	cyan	M4
ENSMFAG00000004038	LAGE3	protein_coding	green	M4
ENSMFAG00000006874	OAZ1	protein_coding	green	M4
ENSMFAG00000007668	ASIC2	protein_coding	cyan	M4		ExcN
ENSMFAG00000010454	LRRN2	protein_coding	cyan	M4
ENSMFAG00000014171	ENSMFAG00000014171	protein_coding	green	M4
ENSMFAG00000016453	ENSMFAG00000016453	protein_coding	green	M4
ENSMFAG00000017685	CDK5R2	protein_coding	green	M4
ENSMFAG00000022450	SMIM10L2B	protein_coding	green	M4
ENSMFAG00000022670	AP2S1	protein_coding	green	M4
ENSMFAG00000025079	C10H20orf27	protein_coding	green	M4
ENSMFAG00000025612	NEUROD6	protein_coding	cyan	M4
ENSMFAG00000027007	MEA1	protein_coding	green	M4
ENSMFAG00000028800	SH3GLB2	protein_coding	green	M4
ENSMFAG00000028860	FAM131A	protein_coding	green	M4
ENSMFAG00000029353	DUSP13	protein_coding	green	M4
ENSMFAG00000029472	NEUROD2	protein_coding	cyan	M4
ENSMFAG00000029744	SPRN	protein_coding	green	M4
ENSMFAG00000030248	RASGRP1	protein_coding	cyan	M4
ENSMFAG00000030336	HRH1	protein_coding	cyan	M4
ENSMFAG00000030344	ENSMFAG00000030344	protein_coding	green	M4
ENSMFAG00000030469	CYB561	protein_coding	green	M4
ENSMFAG00000030473	AP1S1	protein_coding	green	M4
ENSMFAG00000030676	ENSMFAG00000030676	protein_coding	cyan	M4
ENSMFAG00000030779	ENSMFAG00000030779	protein_coding	green	M4
ENSMFAG00000030839	CD83	protein_coding	cyan	M4
ENSMFAG00000030923	VXN	protein_coding	cyan	M4
ENSMFAG00000031090	PAFAH1B3	protein_coding	green	M4
ENSMFAG00000031130	CYB5R3	protein_coding	green	M4
ENSMFAG00000031194	ENSMFAG00000031194	protein_coding	green	M4
ENSMFAG00000031208	TTYH1	protein_coding	green	M4		AST
ENSMFAG00000031211	FABP3	protein_coding	green	M4
ENSMFAG00000031302	MLEC	protein_coding	green	M4
ENSMFAG00000031314	UCHL1	protein_coding	green	M4
ENSMFAG00000031315	PLD3	protein_coding	green	M4
ENSMFAG00000031342	THSD7B	protein_coding	cyan	M4		IhnN
ENSMFAG00000031365	RTN1	protein_coding	green	M4
ENSMFAG00000031422	RPS15A	protein_coding	midnightblue	M4
ENSMFAG00000031669	AHCY	protein_coding	green	M4
ENSMFAG00000032000	GPC1	protein_coding	cyan	M4
ENSMFAG00000032045	PHF24	protein_coding	green	M4
ENSMFAG00000032074	ENSMFAG00000032074	protein_coding	cyan	M4
ENSMFAG00000032149	RAB6B	protein_coding	green	M4
ENSMFAG00000032199	RPS18	protein_coding	midnightblue	M4
ENSMFAG00000032211	DGKZ	protein_coding	green	M4
ENSMFAG00000032215	HTR6	protein_coding	green	M4			Serotonin
ENSMFAG00000032250	ENSMFAG00000032250	protein_coding	green	M4
ENSMFAG00000032295	SMARCD3	protein_coding	cyan	M4
ENSMFAG00000032367	DBNL	protein_coding	green	M4
ENSMFAG00000032415	ENSMFAG00000032415	protein_coding	midnightblue	M4
ENSMFAG00000032448	PMVK	protein_coding	green	M4
ENSMFAG00000032475	CDKN2D	protein_coding	green	M4
ENSMFAG00000032487	BCL11B	protein_coding	cyan	M4		ExcN,IhnN
ENSMFAG00000032785	PAPSS1	protein_coding	green	M4
ENSMFAG00000032789	PDXP	protein_coding	green	M4
ENSMFAG00000032869	VPS9D1	protein_coding	cyan	M4
ENSMFAG00000033076	TBC1D13	protein_coding	green	M4
ENSMFAG00000033214	BYSL	protein_coding	green	M4
ENSMFAG00000033225	MRTO4	protein_coding	green	M4
ENSMFAG00000033629	TUBB3	protein_coding	green	M4
ENSMFAG00000033649	RPS9	protein_coding	midnightblue	M4
ENSMFAG00000033712	SVOP	protein_coding	green	M4
ENSMFAG00000034096	SNCG	protein_coding	green	M4
ENSMFAG00000034154	FAH	protein_coding	green	M4
ENSMFAG00000034246	HPCA	protein_coding	cyan	M4
ENSMFAG00000034375	ENSMFAG00000034375	protein_coding	green	M4
ENSMFAG00000034432	CYB5B	protein_coding	green	M4
ENSMFAG00000034487	TPM3	protein_coding	green	M4
ENSMFAG00000034607	KCNN2	protein_coding	cyan	M4		ExcN,IhnN
ENSMFAG00000034609	SYNGR1	protein_coding	cyan	M4
ENSMFAG00000034695	CALY	protein_coding	green	M4
ENSMFAG00000035423	MAP1LC3A	protein_coding	green	M4
ENSMFAG00000035539	ENSMFAG00000035539	protein_coding	cyan	M4
ENSMFAG00000035633	TTC9B	protein_coding	green	M4
ENSMFAG00000035713	RPS17	protein_coding	midnightblue	M4
ENSMFAG00000035954	NQO2	protein_coding	green	M4
ENSMFAG00000036388	ENSMFAG00000036388	protein_coding	midnightblue	M4
ENSMFAG00000036805	SYN1	protein_coding	green	M4
ENSMFAG00000036853	RNF215	protein_coding	green	M4
ENSMFAG00000037046	C19orf12	protein_coding	cyan	M4
ENSMFAG00000037093	TPRG1L	protein_coding	green	M4
ENSMFAG00000001052	UBE2S	protein_coding	green	M4	M4
ENSMFAG00000037291	LRRC75B	protein_coding	green	M4
ENSMFAG00000037375	ENSMFAG00000037375	protein_coding	green	M4
ENSMFAG00000037663	HCFC1R1	protein_coding	green	M4
ENSMFAG00000001308	DEAF1	protein_coding	green	M4	M4
ENSMFAG00000037776	NLE1	protein_coding	green	M4
ENSMFAG00000037811	ENSMFAG00000037811	protein_coding	cyan	M4
ENSMFAG00000038117	2021-09-05	protein_coding	green	M4
ENSMFAG00000038166	ENSMFAG00000038166	protein_coding	cyan	M4
ENSMFAG00000038186	ENSMFAG00000038186	protein_coding	green	M4
ENSMFAG00000038357	KAT14	protein_coding	cyan	M4
ENSMFAG00000038378	VPS37D	protein_coding	green	M4
ENSMFAG00000038465	NENF	protein_coding	green	M4
ENSMFAG00000038574	YWHAG	protein_coding	green	M4
ENSMFAG00000038681	VPS26B	protein_coding	green	M4
ENSMFAG00000038725	CD2BP2	protein_coding	green	M4
ENSMFAG00000038757	SLC37A3	protein_coding	cyan	M4
ENSMFAG00000003816	GABRA3	protein_coding	cyan	M4	M4		GABA
ENSMFAG00000039008	RUNDC3A	protein_coding	green	M4
ENSMFAG00000039324	DDA1	protein_coding	green	M4
ENSMFAG00000006791	CHCHD6	protein_coding	green	M4	M4
ENSMFAG00000007057	RAC3	protein_coding	green	M4	M4
ENSMFAG00000039479	RPL18	protein_coding	midnightblue	M4
ENSMFAG00000039495	ENSMFAG00000039495	protein_coding	cyan	M4
ENSMFAG00000039506	TMEM179	protein_coding	lightcyan	M4
ENSMFAG00000039531	RPS14	protein_coding	midnightblue	M4
ENSMFAG00000039711	MAGED1	protein_coding	cyan	M4
ENSMFAG00000039838	GUK1	protein_coding	green	M4
ENSMFAG00000039891	NSMF	protein_coding	green	M4
ENSMFAG00000040127	MAZ	protein_coding	green	M4
ENSMFAG00000040130	BLVRB	protein_coding	green	M4
ENSMFAG00000034083	NUDT14	protein_coding	green	M4	M4
ENSMFAG00000040175	MCHR2	protein_coding	cyan	M4
ENSMFAG00000040265	TSPAN17	protein_coding	green	M4
ENSMFAG00000035607	JPT1	protein_coding	green	M4	M4
ENSMFAG00000040976	B4GAT1	protein_coding	green	M4
ENSMFAG00000037763	NBL1	protein_coding	green	M4	M4
ENSMFAG00000041162	STOML1	protein_coding	green	M4
ENSMFAG00000039346	GIT1	protein_coding	green	M4	M4
ENSMFAG00000041403	GRASP	protein_coding	green	M4
ENSMFAG00000041506	YDJC	protein_coding	green	M4
ENSMFAG00000041603	AKR7A2	protein_coding	green	M4
ENSMFAG00000041707	NIPSNAP1	protein_coding	green	M4
ENSMFAG00000041754	SIRT3	protein_coding	green	M4
ENSMFAG00000041894	TMSB10	protein_coding	green	M4
ENSMFAG00000041932	ENSMFAG00000041932	protein_coding	lightcyan	M4
ENSMFAG00000042025	MTCH1	protein_coding	green	M4	M4
ENSMFAG00000044279	STK25	protein_coding	green	M4	M4
ENSMFAG00000045827	ARHGEF4	protein_coding	green	M4	M4	AST
ENSMFAG00000042035	DDB1	protein_coding	green	M4
ENSMFAG00000042144	TUBA1A	protein_coding	green	M4
ENSMFAG00000042363	VWA3B	protein_coding	cyan	M4
ENSMFAG00000042531	KLK5	protein_coding	cyan	M4
ENSMFAG00000042595	MAN1B1	protein_coding	green	M4
ENSMFAG00000042652	ENSMFAG00000042652	protein_coding	midnightblue	M4
ENSMFAG00000043056	CRIM1	protein_coding	cyan	M4		ExcN
ENSMFAG00000043305	RITA1	protein_coding	green	M4
ENSMFAG00000043404	FAM219A	protein_coding	green	M4
ENSMFAG00000043421	SREBF2	protein_coding	green	M4
ENSMFAG00000043525	MAP6	protein_coding	green	M4
ENSMFAG00000043573	GRID2	protein_coding	cyan	M4		ExcN,IhnN,OPC
ENSMFAG00000043807	TP73	protein_coding	cyan	M4
ENSMFAG00000044075	ENSMFAG00000044075	protein_coding	midnightblue	M4
ENSMFAG00000044103	SIGMAR1	protein_coding	green	M4
ENSMFAG00000044147	WNT2	protein_coding	cyan	M4
ENSMFAG00000044161	NAA10	protein_coding	green	M4
ENSMFAG00000044214	MX1	protein_coding	cyan	M4
ENSMFAG00000044340	TUBB2B	protein_coding	green	M4		AST
ENSMFAG00000044377	RPS6	protein_coding	midnightblue	M4
ENSMFAG00000044436	ERI3	protein_coding	green	M4		AST
ENSMFAG00000044454	LY6E	protein_coding	green	M4
ENSMFAG00000044553	GALNT17	protein_coding	cyan	M4		ExcN
ENSMFAG00000044574	RPS11	protein_coding	midnightblue	M4
ENSMFAG00000044706	ENSMFAG00000044706	protein_coding	cyan	M4
ENSMFAG00000044741	BCL2L1	protein_coding	green	M4
ENSMFAG00000044809	WNT7A	protein_coding	cyan	M4
ENSMFAG00000044825	TSEN34	protein_coding	green	M4
ENSMFAG00000044917	ENSMFAG00000044917	protein_coding	green	M4
ENSMFAG00000044997	BCS1L	protein_coding	green	M4
ENSMFAG00000045009	RBFA	protein_coding	green	M4
ENSMFAG00000045014	C12orf42	protein_coding	cyan	M4
ENSMFAG00000045048	RAB15	protein_coding	green	M4
ENSMFAG00000045054	ENSMFAG00000045054	protein_coding	green	M4
ENSMFAG00000045190	RPL32	protein_coding	midnightblue	M4
ENSMFAG00000045199	NDUFAF8	protein_coding	green	M4
ENSMFAG00000045210	TSTA3	protein_coding	green	M4
ENSMFAG00000045528	GNB1L	protein_coding	green	M4
ENSMFAG00000045548	ENSMFAG00000045548	protein_coding	cyan	M4
ENSMFAG00000045774	ENSMFAG00000045774	protein_coding	green	M4
ENSMFAG00000045790	MAFK	protein_coding	cyan	M4
ENSMFAG00000046092	RPS23	protein_coding	midnightblue	M4
ENSMFAG00000046322	PCDH10	protein_coding	cyan	M4		ExcN
Genes in each module were chosen with intro-module expression similarity > 0.3
