# Supplementary material for: Brain-wide and cell-specific transcriptomic insights into MRI-derived cortical morphology in macaque monkeys
Source: Nat Commun. 2023 Mar 17;14:1499. doi: 10.1038/s41467-023-37246-w (PMC10023667; doi:10.1038/s41467-023-37246-w)
Supplement: Supplementary file 3 — Supplementary Data 1-15 [file 41467_2023_37246_MOESM3_ESM.zip › SupplementaryData/Supplementary Data 8 Cell type enrichment in 20 modules and M1-M4.xlsx]

## Sheet: CelltypeHighExpGene
Cell type	GeneID	Gene
ExcN	ENSMFAG00000043580	RFTN1
ExcN	ENSMFAG00000001610	TMEM132D
ExcN	ENSMFAG00000036760	HPSE2
ExcN	ENSMFAG00000021148	CA10
ExcN	ENSMFAG00000032831	ARHGAP24
ExcN	ENSMFAG00000002835	TENM2
ExcN	ENSMFAG00000040292	CADPS2
ExcN	ENSMFAG00000046226	RORB
ExcN	ENSMFAG00000040165	NELL2
ExcN	ENSMFAG00000037862	KCNH5
ExcN	ENSMFAG00000038674	PTPRK
ExcN	ENSMFAG00000002480	PTPRT
ExcN	ENSMFAG00000044278	TRHDE
ExcN	ENSMFAG00000033914	UTRN
ExcN	ENSMFAG00000039910	SPOCK1
ExcN	ENSMFAG00000033336	FSTL4
ExcN	ENSMFAG00000040304	MYLK
ExcN	ENSMFAG00000039158	UNC5D
ExcN	ENSMFAG00000039161	KCNB2
ExcN	ENSMFAG00000031789	RSPO2
ExcN	ENSMFAG00000039199	TAFA2
ExcN	ENSMFAG00000039258	LHFPL6
ExcN	ENSMFAG00000001899	LRRTM4
ExcN	ENSMFAG00000034602	NKAIN2
ExcN	ENSMFAG00000035829	GPC5
ExcN	ENSMFAG00000001139	CDH9
ExcN	ENSMFAG00000042125	DGKG
ExcN	ENSMFAG00000044122	GULP1
ExcN	ENSMFAG00000034323	NDST3
ExcN	ENSMFAG00000033106	CBLN2
ExcN	ENSMFAG00000036978	KCNQ5
ExcN	ENSMFAG00000000721	SLIT3
ExcN	ENSMFAG00000039075	GRM1
ExcN	ENSMFAG00000001913	GRIA4
ExcN	ENSMFAG00000032061	GUCY1A1
ExcN	ENSMFAG00000032084	NETO1
ExcN	ENSMFAG00000000096	SLIT2
ExcN	ENSMFAG00000032224	SYN3
ExcN	ENSMFAG00000046158	KCND2
ExcN	ENSMFAG00000035840	NELL1
ExcN	ENSMFAG00000003102	TRPC5
ExcN	ENSMFAG00000000892	WDR86
ExcN	ENSMFAG00000031204	PPFIA2
ExcN	ENSMFAG00000034573	C1QL2
ExcN	ENSMFAG00000000214	HS6ST3
ExcN	ENSMFAG00000044794	DIAPH2
ExcN	ENSMFAG00000031649	ADGRD1
ExcN	ENSMFAG00000045257	ATP2B1
ExcN	ENSMFAG00000042771	GRIA2
ExcN	ENSMFAG00000043353	GRIA1
ExcN	ENSMFAG00000045383	TMEM196
ExcN	ENSMFAG00000043359	KIRREL3
ExcN	ENSMFAG00000045444	ALCAM
ExcN	ENSMFAG00000038698	ENSMFAG00000038698
ExcN	ENSMFAG00000033074	RGS6
ExcN	ENSMFAG00000039672	ADGRL3
ExcN	ENSMFAG00000034433	PDE1A
ExcN	ENSMFAG00000045721	CCBE1
ExcN	ENSMFAG00000033664	PAM
ExcN	ENSMFAG00000031079	CMTM8
ExcN	ENSMFAG00000003378	GALNTL6
ExcN	ENSMFAG00000001834	PDZD2
ExcN	ENSMFAG00000040080	AGBL1
ExcN	ENSMFAG00000024718	MEIS2
ExcN	ENSMFAG00000044146	HPCAL1
ExcN	ENSMFAG00000000729	FAT4
ExcN	ENSMFAG00000040110	KCNN3
ExcN	ENSMFAG00000042172	ZNF804A
ExcN	ENSMFAG00000040607	ITGA9
ExcN	ENSMFAG00000037979	PCSK2
ExcN	ENSMFAG00000045604	SLC35F3
ExcN	ENSMFAG00000034683	GUCY1A2
ExcN	ENSMFAG00000041435	KCNK1
ExcN	ENSMFAG00000046674	ENSMFAG00000046674
ExcN	ENSMFAG00000003760	HHAT
ExcN	ENSMFAG00000041464	PAPSS2
ExcN	ENSMFAG00000038079	SHISA9
ExcN	ENSMFAG00000037181	LOXHD1
ExcN	ENSMFAG00000036872	CAMK4
ExcN	ENSMFAG00000044325	ZNF804B
ExcN	ENSMFAG00000044111	SORCS3
ExcN	ENSMFAG00000044160	NTRK3
ExcN	ENSMFAG00000025691	EPB41L2
ExcN	ENSMFAG00000045836	MLIP
ExcN	ENSMFAG00000044648	RIT2
ExcN	ENSMFAG00000003920	NWD2
ExcN	ENSMFAG00000041884	ST6GALNAC5
ExcN	ENSMFAG00000044647	GPC6
ExcN	ENSMFAG00000035903	KCNH8
ExcN	ENSMFAG00000035768	PDE3A
ExcN	ENSMFAG00000001572	SLC35F4
ExcN	ENSMFAG00000035869	POU6F2
ExcN	ENSMFAG00000030983	VAV3
ExcN	ENSMFAG00000039794	CPA6
ExcN	ENSMFAG00000037196	PHLDB2
ExcN	ENSMFAG00000033174	ST8SIA4
ExcN	ENSMFAG00000046358	GABRG3
ExcN	ENSMFAG00000045029	SPON1
ExcN	ENSMFAG00000002158	NDST4
ExcN	ENSMFAG00000039040	CNIH3
ExcN	ENSMFAG00000043403	CSMD2
ExcN	ENSMFAG00000045447	SPHKAP
ExcN	ENSMFAG00000034236	SNTG1
ExcN	ENSMFAG00000001402	CUX1
ExcN	ENSMFAG00000005645	ADAMTS17
ExcN	ENSMFAG00000045715	C8orf34
ExcN	ENSMFAG00000002201	NRG1
ExcN	ENSMFAG00000033959	MAST4
ExcN	ENSMFAG00000000600	TRPC3
ExcN	ENSMFAG00000036547	NTNG1
ExcN	ENSMFAG00000002886	ENSMFAG00000002886
ExcN	ENSMFAG00000031330	CEMIP
ExcN	ENSMFAG00000044378	CCDC85A
ExcN	ENSMFAG00000037083	GRIN2A
ExcN	ENSMFAG00000042225	PRKG1
ExcN	ENSMFAG00000001681	FAM189A1
ExcN	ENSMFAG00000036650	RUNX2
ExcN	ENSMFAG00000036430	RASSF6
ExcN	ENSMFAG00000015323	PHACTR2
ExcN	ENSMFAG00000040043	CACNA1A
ExcN	ENSMFAG00000032381	CALN1
ExcN	ENSMFAG00000033021	MYO1D
ExcN	ENSMFAG00000027785	GRM7
ExcN	ENSMFAG00000045030	PRMT8
ExcN	ENSMFAG00000045115	ANK1
ExcN	ENSMFAG00000003096	UNC13C
ExcN	ENSMFAG00000043163	RORA
ExcN	ENSMFAG00000036988	NYAP2
ExcN	ENSMFAG00000042143	CLMP
ExcN	ENSMFAG00000030294	CDH18
ExcN	ENSMFAG00000036448	UST
ExcN	ENSMFAG00000039275	RALGAPA2
ExcN	ENSMFAG00000041738	MEF2A
ExcN	ENSMFAG00000000141	PCLO
ExcN	ENSMFAG00000030541	KIAA1109
ExcN	ENSMFAG00000035871	AUTS2
ExcN	ENSMFAG00000042667	PARM1
ExcN	ENSMFAG00000001602	CCDC136
ExcN	ENSMFAG00000037703	LSAMP
ExcN	ENSMFAG00000042166	PLCH1
ExcN	ENSMFAG00000037120	PLEKHH2
ExcN	ENSMFAG00000001655	ADCY2
ExcN	ENSMFAG00000034143	PTPRO
ExcN	ENSMFAG00000042003	CNTNAP5
ExcN	ENSMFAG00000000208	RADIL
ExcN	ENSMFAG00000030695	KCNH7
ExcN	ENSMFAG00000036929	LRP1B
ExcN	ENSMFAG00000039646	IL1RAP
ExcN	ENSMFAG00000008589	HDAC9
ExcN	ENSMFAG00000000274	RBMS1
ExcN	ENSMFAG00000011842	TUT4
ExcN	ENSMFAG00000040815	HS6ST2
ExcN	ENSMFAG00000031493	CTNND1
ExcN	ENSMFAG00000044857	CFAP46
ExcN	ENSMFAG00000045726	ZFPM2
ExcN	ENSMFAG00000030895	PIEZO2
ExcN	ENSMFAG00000038111	SLC44A5
ExcN	ENSMFAG00000044755	NDRG4
ExcN	ENSMFAG00000031633	COL19A1
ExcN	ENSMFAG00000046094	OSBPL10
ExcN	ENSMFAG00000027682	TMEM266
ExcN	ENSMFAG00000037073	LAMA4
ExcN	ENSMFAG00000000196	ENSMFAG00000000196
ExcN	ENSMFAG00000002648	SCAI
ExcN	ENSMFAG00000034629	RNLS
ExcN	ENSMFAG00000038435	GLCCI1
ExcN	ENSMFAG00000045708	BRINP3
ExcN	ENSMFAG00000045995	STAC2
ExcN	ENSMFAG00000002376	LIMA1
ExcN	ENSMFAG00000003277	SLC38A11
ExcN	ENSMFAG00000041483	GLDN
ExcN	ENSMFAG00000036614	GRIK4
ExcN	ENSMFAG00000044421	MAML3
ExcN	ENSMFAG00000003153	CDH13
ExcN	ENSMFAG00000037016	ROBO1
ExcN	ENSMFAG00000043573	GRID2
ExcN	ENSMFAG00000036584	IL1RAPL2
ExcN	ENSMFAG00000000810	GRM8
ExcN	ENSMFAG00000046067	PDE1C
ExcN	ENSMFAG00000046905	ENSMFAG00000046905
ExcN	ENSMFAG00000000041	HS3ST2
ExcN	ENSMFAG00000030817	KCNT2
ExcN	ENSMFAG00000044541	STARD13
ExcN	ENSMFAG00000032001	ETV1
ExcN	ENSMFAG00000036884	PDE9A
ExcN	ENSMFAG00000044664	CLSTN2
ExcN	ENSMFAG00000041115	DPY19L1
ExcN	ENSMFAG00000017703	TOX
ExcN	ENSMFAG00000039694	ELAVL2
ExcN	ENSMFAG00000043289	SLC35F1
ExcN	ENSMFAG00000032924	CCSER1
ExcN	ENSMFAG00000037095	OPCML
ExcN	ENSMFAG00000033079	MGLL
ExcN	ENSMFAG00000002970	GALNT14
ExcN	ENSMFAG00000032040	HS3ST4
ExcN	ENSMFAG00000002067	MKX
ExcN	ENSMFAG00000004071	DPP10
ExcN	ENSMFAG00000001810	CDH10
ExcN	ENSMFAG00000045866	NTNG2
ExcN	ENSMFAG00000044653	RAPGEF4
ExcN	ENSMFAG00000039714	MAN1A1
ExcN	ENSMFAG00000046279	TENM4
ExcN	ENSMFAG00000044994	CDK14
ExcN	ENSMFAG00000000670	PRKAG2
ExcN	ENSMFAG00000044946	TSHZ2
ExcN	ENSMFAG00000002321	RAP1GAP2
ExcN	ENSMFAG00000035411	SORCS2
ExcN	ENSMFAG00000041845	KHDRBS3
ExcN	ENSMFAG00000045017	RXFP1
ExcN	ENSMFAG00000006334	CHSY3
ExcN	ENSMFAG00000002748	PCP4
ExcN	ENSMFAG00000032319	MDGA2
ExcN	ENSMFAG00000040046	MMP16
ExcN	ENSMFAG00000042983	CELF4
ExcN	ENSMFAG00000003995	CTNNA2
ExcN	ENSMFAG00000008661	THRB
ExcN	ENSMFAG00000044594	ASTN2
ExcN	ENSMFAG00000032844	KCNC2
ExcN	ENSMFAG00000001527	ST6GAL2
ExcN	ENSMFAG00000031337	SPARCL1
ExcN	ENSMFAG00000044087	ENSMFAG00000044087
ExcN	ENSMFAG00000022681	NREP
ExcN	ENSMFAG00000043056	CRIM1
ExcN	ENSMFAG00000045175	DMD
ExcN	ENSMFAG00000032287	MAGI1
ExcN	ENSMFAG00000000647	PLCL2
ExcN	ENSMFAG00000031872	SHISA6
ExcN	ENSMFAG00000001427	TENM3
ExcN	ENSMFAG00000037115	PDZRN4
ExcN	ENSMFAG00000033189	ENSMFAG00000033189
ExcN	ENSMFAG00000002837	EPHA5
ExcN	ENSMFAG00000039585	EPHB6
ExcN	ENSMFAG00000043419	TRMT9B
ExcN	ENSMFAG00000039676	SIPA1L2
ExcN	ENSMFAG00000040869	PLCXD3
ExcN	ENSMFAG00000004027	TMEM163
ExcN	ENSMFAG00000032909	SEMA3E
ExcN	ENSMFAG00000004706	ESRRG
ExcN	ENSMFAG00000001088	CNTN6
ExcN	ENSMFAG00000002574	RAB3C
ExcN	ENSMFAG00000002358	EPHB1
ExcN	ENSMFAG00000034335	CDH20
ExcN	ENSMFAG00000039485	MCTP1
ExcN	ENSMFAG00000031166	EPHA3
ExcN	ENSMFAG00000031703	CPNE4
oligo	ENSMFAG00000040181	RNF220
oligo	ENSMFAG00000041988	MBP
oligo	ENSMFAG00000039731	QDPR
oligo	ENSMFAG00000041837	C10orf90
oligo	ENSMFAG00000002827	ENPP2
oligo	ENSMFAG00000041121	MOBP
oligo	ENSMFAG00000040109	FRMD4B
oligo	ENSMFAG00000037244	MOG
oligo	ENSMFAG00000036771	CNDP1
oligo	ENSMFAG00000035593	NCKAP5
oligo	ENSMFAG00000001732	DOCK5
oligo	ENSMFAG00000000316	ST18
oligo	ENSMFAG00000037782	DOCK10
oligo	ENSMFAG00000042129	SHROOM4
oligo	ENSMFAG00000042801	CLMN
oligo	ENSMFAG00000036444	HAPLN2
oligo	ENSMFAG00000043114	OPALIN
oligo	ENSMFAG00000026134	FA2H
oligo	ENSMFAG00000036633	PLP1
oligo	ENSMFAG00000044622	FOLH1
oligo	ENSMFAG00000040378	HHIP
oligo	ENSMFAG00000031678	ITGA2
oligo	ENSMFAG00000033646	BCAS1
oligo	ENSMFAG00000043926	MAG
oligo	ENSMFAG00000045281	RASGRP3
oligo	ENSMFAG00000035714	UGT8
oligo	ENSMFAG00000045941	DOCK1
oligo	ENSMFAG00000045752	FGFR2
oligo	ENSMFAG00000042864	ZNF536
oligo	ENSMFAG00000046401	ABCA8
oligo	ENSMFAG00000031556	COL4A5
oligo	ENSMFAG00000038894	TTYH2
oligo	ENSMFAG00000039452	MYRF
oligo	ENSMFAG00000036642	SMOC1
oligo	ENSMFAG00000024091	DIPK1C
oligo	ENSMFAG00000044069	ENSMFAG00000044069
oligo	ENSMFAG00000026973	LDB3
oligo	ENSMFAG00000031735	MAML2
oligo	ENSMFAG00000000281	EPB41L4A
oligo	ENSMFAG00000031890	COL9A1
oligo	ENSMFAG00000040506	GLUL
oligo	ENSMFAG00000003288	PIP4K2A
oligo	ENSMFAG00000044773	SLC5A11
oligo	ENSMFAG00000038030	TMTC2
oligo	ENSMFAG00000042999	MEGF10
oligo	ENSMFAG00000043620	PDE8A
oligo	ENSMFAG00000036669	CTNNA3
oligo	ENSMFAG00000037539	CREB5
oligo	ENSMFAG00000031779	TF
oligo	ENSMFAG00000001456	HIPK2
oligo	ENSMFAG00000046406	PRUNE2
oligo	ENSMFAG00000038127	HIP1
oligo	ENSMFAG00000038282	ST6GALNAC3
oligo	ENSMFAG00000038520	KIF13B
oligo	ENSMFAG00000000162	PDE4B
oligo	ENSMFAG00000038266	PLEKHH1
oligo	ENSMFAG00000036168	DAAM2
oligo	ENSMFAG00000002088	ELMO1
oligo	ENSMFAG00000034335	CDH20
oligo	ENSMFAG00000045638	TMC7
oligo	ENSMFAG00000002954	PLD1
oligo	ENSMFAG00000010807	PHLPP1
oligo	ENSMFAG00000039387	SPOCK3
oligo	ENSMFAG00000032301	ERBIN
oligo	ENSMFAG00000033139	PALM2
oligo	ENSMFAG00000044299	SLC44A1
oligo	ENSMFAG00000001363	USP54
oligo	ENSMFAG00000041985	ENSMFAG00000041985
oligo	ENSMFAG00000045943	MARCH1
oligo	ENSMFAG00000030381	ZEB2
oligo	ENSMFAG00000035903	KCNH8
oligo	ENSMFAG00000002733	SH3GL3
oligo	ENSMFAG00000042440	FNBP1
oligo	ENSMFAG00000031797	DIP2B
oligo	ENSMFAG00000031115	TCF12
oligo	ENSMFAG00000007545	MSANTD3-TMEFF1
oligo	ENSMFAG00000036003	TMEM144
oligo	ENSMFAG00000037896	SLC25A13
oligo	ENSMFAG00000042541	SHTN1
oligo	ENSMFAG00000038838	PLCL1
oligo	ENSMFAG00000033415	DCC
oligo	ENSMFAG00000033003	TRIM2
oligo	ENSMFAG00000040128	CLDN11
oligo	ENSMFAG00000003506	GAB2
oligo	ENSMFAG00000003875	ENSMFAG00000003875
oligo	ENSMFAG00000045111	MAN2A1
IhnN	ENSMFAG00000040865	ADARB2
IhnN	ENSMFAG00000042352	ERBB4
IhnN	ENSMFAG00000039272	GRIK1
IhnN	ENSMFAG00000045715	C8orf34
IhnN	ENSMFAG00000031895	COL25A1
IhnN	ENSMFAG00000037051	SLC24A3
IhnN	ENSMFAG00000032213	ZNF385D
IhnN	ENSMFAG00000042864	ZNF536
IhnN	ENSMFAG00000034444	EGFR
IhnN	ENSMFAG00000039535	SYNPR
IhnN	ENSMFAG00000038798	PLD5
IhnN	ENSMFAG00000039419	RGS12
IhnN	ENSMFAG00000030817	KCNT2
IhnN	ENSMFAG00000033586	NHS
IhnN	ENSMFAG00000030643	BTBD11
IhnN	ENSMFAG00000045590	GAD1
IhnN	ENSMFAG00000032096	ANKFN1
IhnN	ENSMFAG00000031374	PREX2
IhnN	ENSMFAG00000042664	GAD2
IhnN	ENSMFAG00000041033	KIT
IhnN	ENSMFAG00000040971	VWDE
IhnN	ENSMFAG00000045794	BMP6
IhnN	ENSMFAG00000042228	PROX1
IhnN	ENSMFAG00000045840	RIPOR2
IhnN	ENSMFAG00000043134	ADAM33
IhnN	ENSMFAG00000031576	ANKRD55
IhnN	ENSMFAG00000033479	CA8
IhnN	ENSMFAG00000030766	IGF1
IhnN	ENSMFAG00000031860	CXCL14
IhnN	ENSMFAG00000046479	ENSMFAG00000046479
IhnN	ENSMFAG00000004450	VWC2L
IhnN	ENSMFAG00000040164	CNR1
IhnN	ENSMFAG00000007438	SLC6A1
IhnN	ENSMFAG00000002995	RIN2
IhnN	ENSMFAG00000003378	GALNTL6
IhnN	ENSMFAG00000034013	KIRREL1
IhnN	ENSMFAG00000030813	ADRA1A
IhnN	ENSMFAG00000001819	ENSMFAG00000001819
IhnN	ENSMFAG00000020572	PLCE1
IhnN	ENSMFAG00000032698	SDK1
IhnN	ENSMFAG00000034549	DNER
IhnN	ENSMFAG00000037782	DOCK10
IhnN	ENSMFAG00000033310	KAZN
IhnN	ENSMFAG00000000619	COL4A4
IhnN	ENSMFAG00000044595	IL12RB2
IhnN	ENSMFAG00000033300	RBMS3
IhnN	ENSMFAG00000041631	RERG
IhnN	ENSMFAG00000044807	AFF2
IhnN	ENSMFAG00000046411	TNFAIP8L3
IhnN	ENSMFAG00000032077	KCNAB1
IhnN	ENSMFAG00000031872	SHISA6
IhnN	ENSMFAG00000040754	CHST11
IhnN	ENSMFAG00000033351	MCC
IhnN	ENSMFAG00000000082	ROBO2
IhnN	ENSMFAG00000038079	SHISA9
IhnN	ENSMFAG00000030481	OCA2
IhnN	ENSMFAG00000044031	DAB1
IhnN	ENSMFAG00000036909	TCF4
IhnN	ENSMFAG00000000432	FBXL7
IhnN	ENSMFAG00000043353	GRIA1
IhnN	ENSMFAG00000040349	GRIK2
IhnN	ENSMFAG00000036524	ANO4
IhnN	ENSMFAG00000046348	CNTNAP2
IhnN	ENSMFAG00000031919	CNTN4
IhnN	ENSMFAG00000000050	FRMD4A
IhnN	ENSMFAG00000045642	MTSS1
IhnN	ENSMFAG00000001807	KIAA1211
IhnN	ENSMFAG00000032844	KCNC2
IhnN	ENSMFAG00000032807	UBASH3B
IhnN	ENSMFAG00000040617	COL4A3
IhnN	ENSMFAG00000045895	FGF14
IhnN	ENSMFAG00000039822	AFAP1
IhnN	ENSMFAG00000031605	CACNB2
IhnN	ENSMFAG00000044847	GRIN3A
IhnN	ENSMFAG00000037052	NFIB
IhnN	ENSMFAG00000030381	ZEB2
IhnN	ENSMFAG00000032487	BCL11B
IhnN	ENSMFAG00000001088	CNTN6
IhnN	ENSMFAG00000036988	NYAP2
IhnN	ENSMFAG00000041271	SRRM4
IhnN	ENSMFAG00000046933	ENSMFAG00000046933
IhnN	ENSMFAG00000045865	CNTN5
IhnN	ENSMFAG00000043739	ZNF608
IhnN	ENSMFAG00000040266	REV3L
IhnN	ENSMFAG00000040169	TPD52L1
IhnN	ENSMFAG00000040631	FARP1
IhnN	ENSMFAG00000037310	SGK1
IhnN	ENSMFAG00000042978	THSD7A
IhnN	ENSMFAG00000034631	GRIP1
IhnN	ENSMFAG00000035973	GRIP2
IhnN	ENSMFAG00000037016	ROBO1
IhnN	ENSMFAG00000041636	SAMD4A
IhnN	ENSMFAG00000045115	ANK1
IhnN	ENSMFAG00000041924	L3MBTL4
IhnN	ENSMFAG00000027633	MYRIP
IhnN	ENSMFAG00000007905	FNBP1L
IhnN	ENSMFAG00000036795	RBM20
IhnN	ENSMFAG00000039387	SPOCK3
IhnN	ENSMFAG00000008661	THRB
IhnN	ENSMFAG00000002675	PARD3
IhnN	ENSMFAG00000043573	GRID2
IhnN	ENSMFAG00000039694	ELAVL2
IhnN	ENSMFAG00000001427	TENM3
IhnN	ENSMFAG00000039071	XKR4
IhnN	ENSMFAG00000000729	FAT4
IhnN	ENSMFAG00000031115	TCF12
IhnN	ENSMFAG00000002970	GALNT14
IhnN	ENSMFAG00000002861	DGKD
IhnN	ENSMFAG00000032453	RPS6KA2
IhnN	ENSMFAG00000002574	RAB3C
IhnN	ENSMFAG00000008721	CCNH
IhnN	ENSMFAG00000033948	RELN
IhnN	ENSMFAG00000032798	ALK
IhnN	ENSMFAG00000032638	RAB3IP
IhnN	ENSMFAG00000036449	KCNIP1
IhnN	ENSMFAG00000046358	GABRG3
IhnN	ENSMFAG00000030468	ENSMFAG00000030468
IhnN	ENSMFAG00000044094	MACROD2
IhnN	ENSMFAG00000043475	ZMAT4
IhnN	ENSMFAG00000001913	GRIA4
IhnN	ENSMFAG00000001139	CDH9
IhnN	ENSMFAG00000035625	CLVS1
IhnN	ENSMFAG00000042172	ZNF804A
IhnN	ENSMFAG00000039741	PACRG
IhnN	ENSMFAG00000036767	NLGN1
IhnN	ENSMFAG00000044906	KCTD8
IhnN	ENSMFAG00000041895	RIMBP2
IhnN	ENSMFAG00000003096	UNC13C
IhnN	ENSMFAG00000039435	SH3RF3
IhnN	ENSMFAG00000043621	TACR1
IhnN	ENSMFAG00000032839	CSMD3
IhnN	ENSMFAG00000044378	CCDC85A
IhnN	ENSMFAG00000043289	SLC35F1
IhnN	ENSMFAG00000001572	SLC35F4
IhnN	ENSMFAG00000041997	SYN2
IhnN	ENSMFAG00000006334	CHSY3
IhnN	ENSMFAG00000003153	CDH13
IhnN	ENSMFAG00000034607	KCNN2
IhnN	ENSMFAG00000001632	PALLD
IhnN	ENSMFAG00000003359	PRR16
IhnN	ENSMFAG00000036929	LRP1B
IhnN	ENSMFAG00000001810	CDH10
IhnN	ENSMFAG00000031342	THSD7B
IhnN	ENSMFAG00000000652	DPP6
IhnN	ENSMFAG00000032515	NXPH1
IhnN	ENSMFAG00000001387	ENSMFAG00000001387
IhnN	ENSMFAG00000002650	PTPRM
IhnN	ENSMFAG00000045447	SPHKAP
IhnN	ENSMFAG00000042082	PID1
IhnN	ENSMFAG00000045444	ALCAM
IhnN	ENSMFAG00000000922	NOS1
IhnN	ENSMFAG00000037522	EYA4
IhnN	ENSMFAG00000000096	SLIT2
IhnN	ENSMFAG00000000810	GRM8
IhnN	ENSMFAG00000044416	FSTL5
IhnN	ENSMFAG00000001543	TTN
IhnN	ENSMFAG00000017703	TOX
IhnN	ENSMFAG00000036584	IL1RAPL2
IhnN	ENSMFAG00000035466	SGCZ
Oligo	ENSMFAG00000041223	SIK3
Oligo	ENSMFAG00000035372	DNM3
Oligo	ENSMFAG00000003000	RTN4
Oligo	ENSMFAG00000036895	BNC2
Oligo	ENSMFAG00000047151	ENSMFAG00000047151
Oligo	ENSMFAG00000033948	RELN
Oligo	ENSMFAG00000009175	CDH19
Oligo	ENSMFAG00000032545	PLLP
Oligo	ENSMFAG00000038789	CLIC4
Oligo	ENSMFAG00000045618	ANLN
Oligo	ENSMFAG00000036183	GPR37
Oligo	ENSMFAG00000000304	ASPA
Oligo	ENSMFAG00000046457	ENSMFAG00000046457
Oligo	ENSMFAG00000045944	ERMN
Oligo	ENSMFAG00000040543	CPM
Oligo	ENSMFAG00000028569	COL9A2
Oligo	ENSMFAG00000039081	SLCO1A2
Oligo	ENSMFAG00000040171	ERBB3
Oligo	ENSMFAG00000042071	ENSMFAG00000042071
Oligo	ENSMFAG00000001106	SH3TC2
Oligo	ENSMFAG00000018079	PRR5L
Oligo	ENSMFAG00000025747	MAL
Oligo	ENSMFAG00000001996	CLCA2
Oligo	ENSMFAG00000032926	EXOC6B
Oligo	ENSMFAG00000003950	CD22
Oligo	ENSMFAG00000038416	PRKCQ
Oligo	ENSMFAG00000046645	ENSMFAG00000046645
Oligo	ENSMFAG00000039875	EDIL3
Oligo	ENSMFAG00000000843	FRMD5
Oligo	ENSMFAG00000043904	PARD3B
Oligo	ENSMFAG00000043430	ENSMFAG00000043430
Oligo	ENSMFAG00000041061	PLEKHB1
Oligo	ENSMFAG00000003319	CYP2J2
Oligo	ENSMFAG00000000995	FMNL2
Oligo	ENSMFAG00000002611	PPP2R2B
Oligo	ENSMFAG00000042848	DLG1
Oligo	ENSMFAG00000002870	GARNL3
Oligo	ENSMFAG00000046382	IL1RAPL1
Oligo	ENSMFAG00000042352	ERBB4
Oligo	ENSMFAG00000034687	FRYL
Oligo	ENSMFAG00000001208	ABTB2
Oligo	ENSMFAG00000002921	SLC9A9
Oligo	ENSMFAG00000036976	PEX5L
Oligo	ENSMFAG00000002894	SLAIN1
Oligo	ENSMFAG00000038629	AGAP1
Oligo	ENSMFAG00000003086	ZCCHC24
Oligo	ENSMFAG00000030099	FAM124A
Oligo	ENSMFAG00000046541	ENSMFAG00000046541
Oligo	ENSMFAG00000003247	DTHD1
Oligo	ENSMFAG00000000935	PLXNB3
Oligo	ENSMFAG00000044864	NCAM1
Oligo	ENSMFAG00000036102	CYP27A1
Oligo	ENSMFAG00000044337	PLPP2
Oligo	ENSMFAG00000001788	SNX29
Oligo	ENSMFAG00000033458	ANK3
Oligo	ENSMFAG00000000658	HEPACAM
Oligo	ENSMFAG00000032289	LPCAT2
Oligo	ENSMFAG00000034461	LPAR1
Oligo	ENSMFAG00000031682	SLC24A2
Oligo	ENSMFAG00000033591	KIF1B
Oligo	ENSMFAG00000042407	TTLL7
Oligo	ENSMFAG00000000432	FBXL7
Oligo	ENSMFAG00000037310	SGK1
Oligo	ENSMFAG00000033880	CNKSR3
Oligo	ENSMFAG00000003010	CDK8
Oligo	ENSMFAG00000032734	GNAO1
Oligo	ENSMFAG00000041825	CHD7
Oligo	ENSMFAG00000042968	WSB1
Oligo	ENSMFAG00000001444	ENSMFAG00000001444
Oligo	ENSMFAG00000000424	NDE1
Oligo	ENSMFAG00000042047	ZDHHC20
Oligo	ENSMFAG00000043937	CAVIN4
Oligo	ENSMFAG00000003845	AOPEP
Oligo	ENSMFAG00000035789	PLEKHG3
Oligo	ENSMFAG00000007641	PHLDB1
Oligo	ENSMFAG00000040372	SYT9
Oligo	ENSMFAG00000038396	CNTN2
Oligo	ENSMFAG00000042294	CDK19
Oligo	ENSMFAG00000038158	SPP1
Oligo	ENSMFAG00000042951	PCDH9
Oligo	ENSMFAG00000036947	KANK1
Oligo	ENSMFAG00000031788	DSCAML1
Oligo	ENSMFAG00000034393	SLCO3A1
Oligo	ENSMFAG00000008183	PTBP2
Oligo	ENSMFAG00000032366	MYO1E
Oligo	ENSMFAG00000003541	RNF125
Oligo	ENSMFAG00000037127	WWOX
Oligo	ENSMFAG00000003082	RFTN2
Oligo	ENSMFAG00000044248	DOCK4
Oligo	ENSMFAG00000027151	CA2
Oligo	ENSMFAG00000030642	MAP4K4
Oligo	ENSMFAG00000031323	PTPRD
Oligo	ENSMFAG00000040569	ARHGAP23
Oligo	ENSMFAG00000044234	LIMCH1
Oligo	ENSMFAG00000043684	SORT1
Oligo	ENSMFAG00000034602	NKAIN2
Oligo	ENSMFAG00000041279	DST
Oligo	ENSMFAG00000044300	NDRG1
Oligo	ENSMFAG00000042781	MAP7
Oligo	ENSMFAG00000044659	DNAJC6
Oligo	ENSMFAG00000045373	ATP10B
Oligo	ENSMFAG00000044011	GAB1
Oligo	ENSMFAG00000000195	NAALADL2
Oligo	ENSMFAG00000001164	PTK2
Oligo	ENSMFAG00000038865	WNK1
Oligo	ENSMFAG00000045828	NFIA
Oligo	ENSMFAG00000003384	ENSMFAG00000003384
Oligo	ENSMFAG00000043828	DENND2A
Oligo	ENSMFAG00000043983	RERE
Oligo	ENSMFAG00000040306	PADI2
Oligo	ENSMFAG00000026977	AFMID
Oligo	ENSMFAG00000042802	FUT8
Oligo	ENSMFAG00000045739	ANKRD28
Oligo	ENSMFAG00000002285	CEP170
Oligo	ENSMFAG00000033192	TMTC1
Oligo	ENSMFAG00000041144	ARHGAP21
Oligo	ENSMFAG00000040104	LRRC1
Oligo	ENSMFAG00000000983	ARHGAP22
Oligo	ENSMFAG00000033436	SMURF1
Oligo	ENSMFAG00000033124	S100B
Oligo	ENSMFAG00000041357	ARAP2
Oligo	ENSMFAG00000034269	MVB12B
Oligo	ENSMFAG00000031535	TMEFF2
Oligo	ENSMFAG00000001770	PSD3
Oligo	ENSMFAG00000015355	AIG1
Oligo	ENSMFAG00000039977	PPFIBP2
Oligo	ENSMFAG00000033112	NFASC
Oligo	ENSMFAG00000029976	TNKS
Oligo	ENSMFAG00000002978	PICALM
Oligo	ENSMFAG00000001384	SLC12A2
Oligo	ENSMFAG00000015961	RETREG1
Oligo	ENSMFAG00000042663	DOCK9
Oligo	ENSMFAG00000002678	PCYT1B
Oligo	ENSMFAG00000002735	RNF13
Oligo	ENSMFAG00000042901	TRPM6
Oligo	ENSMFAG00000002658	SLC2A12
Oligo	ENSMFAG00000040522	SASH1
Oligo	ENSMFAG00000038279	ATG4C
Oligo	ENSMFAG00000044119	CLIP4
Oligo	ENSMFAG00000034156	SLC22A23
Oligo	ENSMFAG00000037041	CCDC88A
Oligo	ENSMFAG00000034633	PHACTR3
Oligo	ENSMFAG00000040058	ST3GAL6
Oligo	ENSMFAG00000038620	ATP8A1
Oligo	ENSMFAG00000042642	KCNK10
Oligo	ENSMFAG00000045943	MARCH1
Oligo	ENSMFAG00000042816	TESK2
Oligo	ENSMFAG00000037631	DENND5A
Oligo	ENSMFAG00000036661	SCD5
Oligo	ENSMFAG00000045719	WWP1
Oligo	ENSMFAG00000035632	FAM222A
Oligo	ENSMFAG00000032530	RICTOR
Oligo	ENSMFAG00000042272	CALD1
Oligo	ENSMFAG00000002627	CADM2
Oligo	ENSMFAG00000041392	SEMA6A
Oligo	ENSMFAG00000001693	RYBP
Oligo	ENSMFAG00000039255	CTTNBP2
Oligo	ENSMFAG00000033959	MAST4
Oligo	ENSMFAG00000000666	STXBP3
Oligo	ENSMFAG00000041781	AGPAT4
Oligo	ENSMFAG00000006899	ZCCHC7
Oligo	ENSMFAG00000032319	MDGA2
Oligo	ENSMFAG00000036912	ARHGAP1
Oligo	ENSMFAG00000041765	LANCL1
Oligo	ENSMFAG00000000258	PREX1
Oligo	ENSMFAG00000040148	CADM1
Oligo	ENSMFAG00000042459	WDFY2
Oligo	ENSMFAG00000043431	NPAS3
Oligo	ENSMFAG00000043980	GPRC5B
Oligo	ENSMFAG00000003468	OSBPL1A
Oligo	ENSMFAG00000041727	ZDHHC14
Oligo	ENSMFAG00000046051	DDX17
Oligo	ENSMFAG00000001051	LPGAT1
Oligo	ENSMFAG00000000599	MAPRE2
Oligo	ENSMFAG00000038687	APLP1
Oligo	ENSMFAG00000039223	ZFYVE16
Oligo	ENSMFAG00000044175	ZSWIM6
Oligo	ENSMFAG00000001802	SECISBP2L
Oligo	ENSMFAG00000044339	MYO5A
Oligo	ENSMFAG00000031842	SRCIN1
Oligo	ENSMFAG00000034692	PPP1R16B
Oligo	ENSMFAG00000005287	DPYSL2
Oligo	ENSMFAG00000037917	CHST9
Oligo	ENSMFAG00000041136	NCAM2
Oligo	ENSMFAG00000035766	DUSP10
Oligo	ENSMFAG00000001435	ENSMFAG00000001435
Oligo	ENSMFAG00000044014	TMTC4
Oligo	ENSMFAG00000032467	SAMD5
Oligo	ENSMFAG00000036972	FAM107B
Oligo	ENSMFAG00000014361	NEO1
Oligo	ENSMFAG00000045817	KDM6A
Oligo	ENSMFAG00000031858	STK39
Oligo	ENSMFAG00000033308	DPF3
Oligo	ENSMFAG00000002286	SLC7A9
Oligo	ENSMFAG00000035679	NEDD4
Oligo	ENSMFAG00000041461	GPSM2
Oligo	ENSMFAG00000031082	MCUB
Oligo	ENSMFAG00000001779	RBPJ
Oligo	ENSMFAG00000002536	HNRNPA2B1
Oligo	ENSMFAG00000032402	SH3D19
Oligo	ENSMFAG00000035434	COBL
Oligo	ENSMFAG00000043785	ZHX2
Oligo	ENSMFAG00000037094	CPPED1
Oligo	ENSMFAG00000002792	TULP4
Oligo	ENSMFAG00000037125	TJP1
Oligo	ENSMFAG00000017348	CENPC
Oligo	ENSMFAG00000041048	AFAP1L1
Oligo	ENSMFAG00000001082	MAP4K5
Oligo	ENSMFAG00000042627	ELF2
Oligo	ENSMFAG00000038895	SEMA5A
Oligo	ENSMFAG00000003778	KDM4C
Oligo	ENSMFAG00000040224	ANKIB1
Oligo	ENSMFAG00000000142	TMCC3
Oligo	ENSMFAG00000002864	VPS35L
Oligo	ENSMFAG00000034359	ZNF638
Oligo	ENSMFAG00000036386	HSD11B1
Oligo	ENSMFAG00000003126	PIK3C2B
Oligo	ENSMFAG00000002229	GRM3
Oligo	ENSMFAG00000033687	POLR2F
Oligo	ENSMFAG00000037347	DUSP16
Oligo	ENSMFAG00000000500	LAP3
Oligo	ENSMFAG00000043092	MTUS1
Oligo	ENSMFAG00000032184	KIAA1324L
Oligo	ENSMFAG00000031688	PXK
Oligo	ENSMFAG00000034776	TBC1D12
Oligo	ENSMFAG00000043269	LDLRAD3
Oligo	ENSMFAG00000041347	FOXN2
Oligo	ENSMFAG00000003811	PTGDS
Oligo	ENSMFAG00000045444	ALCAM
Oligo	ENSMFAG00000026235	UNC5C
Oligo	ENSMFAG00000003917	ENSMFAG00000003917
Oligo	ENSMFAG00000044652	FAM13C
Oligo	ENSMFAG00000033026	FTO
Oligo	ENSMFAG00000002479	APP
Oligo	ENSMFAG00000030151	EYA1
Oligo	ENSMFAG00000040076	KIF6
Oligo	ENSMFAG00000028791	POLR3G
Oligo	ENSMFAG00000003783	TMEM87A
Oligo	ENSMFAG00000033409	DPYD
Oligo	ENSMFAG00000019863	RNF130
Oligo	ENSMFAG00000035980	KAT2B
Oligo	ENSMFAG00000037140	HSP90AA1
Oligo	ENSMFAG00000034628	GPM6B
Oligo	ENSMFAG00000041467	CEP104
Oligo	ENSMFAG00000032997	KIF13A
Oligo	ENSMFAG00000036080	RFFL
Oligo	ENSMFAG00000045160	PPP2R2A
Oligo	ENSMFAG00000032359	PLAAT3
Oligo	ENSMFAG00000001902	TARSL2
Oligo	ENSMFAG00000036701	TRPC4AP
Oligo	ENSMFAG00000039208	ENSMFAG00000039208
Oligo	ENSMFAG00000002127	SEC14L5
Oligo	ENSMFAG00000000873	APBB2
Oligo	ENSMFAG00000046230	ZBTB20
Oligo	ENSMFAG00000040303	MTMR2
Oligo	ENSMFAG00000036458	LRP6
Oligo	ENSMFAG00000034700	ANKRD12
Oligo	ENSMFAG00000039957	PRKD1
Oligo	ENSMFAG00000031162	SLC39A11
Oligo	ENSMFAG00000001415	OTUD7B
Oligo	ENSMFAG00000038478	MITF
Oligo	ENSMFAG00000040552	SYNJ2
Oligo	ENSMFAG00000002106	STRN
Oligo	ENSMFAG00000002987	DICER1
Oligo	ENSMFAG00000040948	FNIP1
Oligo	ENSMFAG00000036768	CCP110
Oligo	ENSMFAG00000032113	STMN4
Oligo	ENSMFAG00000030614	ZKSCAN1
Oligo	ENSMFAG00000043354	THTPA
Oligo	ENSMFAG00000036104	P3H2
Oligo	ENSMFAG00000040188	PPP1R14A
Oligo	ENSMFAG00000002529	CDK6
Oligo	ENSMFAG00000013431	CYP7B1
Oligo	ENSMFAG00000046309	HIP1R
Oligo	ENSMFAG00000035613	LRRC49
Oligo	ENSMFAG00000003191	PI4K2A
Oligo	ENSMFAG00000041734	ITCH
Oligo	ENSMFAG00000000113	PSEN1
Oligo	ENSMFAG00000029641	CPEB1
Oligo	ENSMFAG00000031793	SWT1
Oligo	ENSMFAG00000039559	KLHL4
Oligo	ENSMFAG00000045751	CCNY
Oligo	ENSMFAG00000035658	ZNF704
Oligo	ENSMFAG00000042444	ENSMFAG00000042444
Oligo	ENSMFAG00000032147	ATP11A
Oligo	ENSMFAG00000000709	ENSMFAG00000000709
Oligo	ENSMFAG00000041075	ENSMFAG00000041075
Oligo	ENSMFAG00000038555	JAM3
Oligo	ENSMFAG00000037535	STXBP6
Oligo	ENSMFAG00000042169	KIAA1958
Oligo	ENSMFAG00000038907	ARSB
Oligo	ENSMFAG00000039623	NPC1
Oligo	ENSMFAG00000003635	ITGAV
Oligo	ENSMFAG00000041108	NFE2L2
Oligo	ENSMFAG00000029911	IGSF11
Oligo	ENSMFAG00000040521	ELOVL5
Oligo	ENSMFAG00000038626	FERMT2
Oligo	ENSMFAG00000031878	KANSL1L
Oligo	ENSMFAG00000032233	RIF1
Oligo	ENSMFAG00000043460	PIGT
Oligo	ENSMFAG00000044541	STARD13
Oligo	ENSMFAG00000034378	IBTK
Oligo	ENSMFAG00000044060	EPS15
Oligo	ENSMFAG00000032873	SOGA1
Oligo	ENSMFAG00000031817	TLE4
Oligo	ENSMFAG00000002076	FEZ1
Oligo	ENSMFAG00000031087	PTMA
Oligo	ENSMFAG00000039184	SCARB2
Oligo	ENSMFAG00000037367	BAZ2B
Oligo	ENSMFAG00000030586	ADAP1
Oligo	ENSMFAG00000043482	RAD51B
Oligo	ENSMFAG00000003741	MBOAT2
Oligo	ENSMFAG00000001618	PTPDC1
Oligo	ENSMFAG00000003584	CAMKMT
IhnN	ENSMFAG00000034398	TMEM132C
IhnN	ENSMFAG00000002921	SLC9A9
IhnN	ENSMFAG00000043164	MYO16
IhnN	ENSMFAG00000026936	SOX6
IhnN	ENSMFAG00000005812	ENSMFAG00000005812
IhnN	ENSMFAG00000023144	KIF26B
IhnN	ENSMFAG00000002688	TENM1
IhnN	ENSMFAG00000044213	GNAL
IhnN	ENSMFAG00000007943	ENSMFAG00000007943
IhnN	ENSMFAG00000042640	ADAMTSL1
IhnN	ENSMFAG00000000236	DOCK11
IhnN	ENSMFAG00000043212	HTR4
IhnN	ENSMFAG00000037248	CRB1
IhnN	ENSMFAG00000043436	SULF1
IhnN	ENSMFAG00000041539	SLC26A4
IhnN	ENSMFAG00000000041	HS3ST2
IhnN	ENSMFAG00000002328	USP44
IhnN	ENSMFAG00000043007	HUNK
IhnN	ENSMFAG00000044342	LHX6
IhnN	ENSMFAG00000045033	SLIT1
IhnN	ENSMFAG00000002239	TGFBR3
IhnN	ENSMFAG00000043667	PVALB
IhnN	ENSMFAG00000001114	HTR7
IhnN	ENSMFAG00000000533	ARHGAP42
IhnN	ENSMFAG00000042358	TANC1
IhnN	ENSMFAG00000035413	LRRC38
IhnN	ENSMFAG00000000091	SIAH3
IhnN	ENSMFAG00000032773	INPP5J
IhnN	ENSMFAG00000045597	POSTN
IhnN	ENSMFAG00000043053	GDPD5
IhnN	ENSMFAG00000044592	APBB1IP
IhnN	ENSMFAG00000002977	LYPD6
IhnN	ENSMFAG00000035428	MORN5
IhnN	ENSMFAG00000042336	RGS5
IhnN	ENSMFAG00000031509	ENSMFAG00000031509
IhnN	ENSMFAG00000002477	GRIK3
IhnN	ENSMFAG00000005540	ARX
IhnN	ENSMFAG00000038475	WIF1
IhnN	ENSMFAG00000033228	PTH1R
IhnN	ENSMFAG00000040512	SMTN
IhnN	ENSMFAG00000001695	ITGB4
IhnN	ENSMFAG00000003462	ARHGAP12
IhnN	ENSMFAG00000040109	FRMD4B
IhnN	ENSMFAG00000034380	VWC2
IhnN	ENSMFAG00000040537	NTN4
IhnN	ENSMFAG00000004024	VAV2
IhnN	ENSMFAG00000038478	MITF
IhnN	ENSMFAG00000045859	OSBPL3
IhnN	ENSMFAG00000031018	LRP8
IhnN	ENSMFAG00000032853	CDH7
IhnN	ENSMFAG00000000534	PPARGC1A
IhnN	ENSMFAG00000004071	DPP10
IhnN	ENSMFAG00000037884	CADPS
IhnN	ENSMFAG00000032381	CALN1
IhnN	ENSMFAG00000003102	TRPC5
IhnN	ENSMFAG00000040314	ADCYAP1R1
IhnN	ENSMFAG00000003054	RASGRF2
IhnN	ENSMFAG00000036517	FGF12
IhnN	ENSMFAG00000036209	CORIN
IhnN	ENSMFAG00000036884	PDE9A
IhnN	ENSMFAG00000032287	MAGI1
IhnN	ENSMFAG00000000140	ADCY8
IhnN	ENSMFAG00000040869	PLCXD3
IhnN	ENSMFAG00000040997	CPLX1
IhnN	ENSMFAG00000036122	WIPF3
IhnN	ENSMFAG00000044541	STARD13
IhnN	ENSMFAG00000002067	MKX
IhnN	ENSMFAG00000046674	ENSMFAG00000046674
IhnN	ENSMFAG00000031337	SPARCL1
IhnN	ENSMFAG00000001656	CACNA2D2
IhnN	ENSMFAG00000039309	NXPH2
IhnN	ENSMFAG00000030204	ADAMTS6
IhnN	ENSMFAG00000007568	CRTAC1
IhnN	ENSMFAG00000000612	NETO2
IhnN	ENSMFAG00000040577	KCNAB3
IhnN	ENSMFAG00000032156	TRPC4
IhnN	ENSMFAG00000005645	ADAMTS17
IhnN	ENSMFAG00000044594	ASTN2
IhnN	ENSMFAG00000003519	DLEU7
IhnN	ENSMFAG00000042987	CORO6
IhnN	ENSMFAG00000042012	KLHL5
IhnN	ENSMFAG00000034537	FGFR1
IhnN	ENSMFAG00000031358	NRXN3
IhnN	ENSMFAG00000045015	FAM135B
IhnN	ENSMFAG00000036446	TRPS1
IhnN	ENSMFAG00000015323	PHACTR2
IhnN	ENSMFAG00000001018	SLC7A8
IhnN	ENSMFAG00000037703	LSAMP
IhnN	ENSMFAG00000004075	FCHSD2
IhnN	ENSMFAG00000002367	KCNC1
IhnN	ENSMFAG00000044854	FLT3
IhnN	ENSMFAG00000041697	FHOD3
IhnN	ENSMFAG00000037115	PDZRN4
IhnN	ENSMFAG00000032999	ERC1
IhnN	ENSMFAG00000039287	PLXNC1
IhnN	ENSMFAG00000001808	CHRD
IhnN	ENSMFAG00000036799	TOX2
IhnN	ENSMFAG00000031770	PPIP5K2
IhnN	ENSMFAG00000034426	SLC4A10
IhnN	ENSMFAG00000040080	AGBL1
IhnN	ENSMFAG00000034168	SLC8A3
IhnN	ENSMFAG00000041985	ENSMFAG00000041985
IhnN	ENSMFAG00000046382	IL1RAPL1
IhnN	ENSMFAG00000003236	PRKCE
IhnN	ENSMFAG00000042111	LUZP2
IhnN	ENSMFAG00000033192	TMTC1
IhnN	ENSMFAG00000000983	ARHGAP22
IhnN	ENSMFAG00000043608	RHOBTB3
IhnN	ENSMFAG00000036650	RUNX2
IhnN	ENSMFAG00000032937	NSF
IhnN	ENSMFAG00000038281	PNKD
IhnN	ENSMFAG00000031197	TEAD1
IhnN	ENSMFAG00000033908	CYTH3
IhnN	ENSMFAG00000000192	EPHA6
IhnN	ENSMFAG00000036507	ARHGAP20
IhnN	ENSMFAG00000037120	PLEKHH2
IhnN	ENSMFAG00000030895	PIEZO2
IhnN	ENSMFAG00000003506	GAB2
IhnN	ENSMFAG00000038111	SLC44A5
IhnN	ENSMFAG00000003052	ANKS1A
IhnN	ENSMFAG00000030544	FGF13
IhnN	ENSMFAG00000000209	ENSMFAG00000000209
IhnN	ENSMFAG00000001681	FAM189A1
IhnN	ENSMFAG00000043008	KCNJ3
IhnN	ENSMFAG00000042003	CNTNAP5
IhnN	ENSMFAG00000032467	SAMD5
IhnN	ENSMFAG00000033305	TMEM178A
IhnN	ENSMFAG00000036571	MANBA
IhnN	ENSMFAG00000025611	ENOX1
IhnN	ENSMFAG00000039646	IL1RAP
IhnN	ENSMFAG00000034576	MIPOL1
IhnN	ENSMFAG00000044012	ITSN1
IhnN	ENSMFAG00000035813	EFR3B
IhnN	ENSMFAG00000038024	ADCY1
IhnN	ENSMFAG00000040760	ENSMFAG00000040760
IhnN	ENSMFAG00000042675	ST8SIA1
IhnN	ENSMFAG00000040779	ATG7
IhnN	ENSMFAG00000000725	ETV6
IhnN	ENSMFAG00000042667	PARM1
IhnN	ENSMFAG00000027746	SLC25A37
IhnN	ENSMFAG00000002684	KLF12
IhnN	ENSMFAG00000043400	SUGCT
IhnN	ENSMFAG00000034011	ENSMFAG00000034011
IhnN	ENSMFAG00000042093	SATB1
IhnN	ENSMFAG00000033604	TSHZ3
IhnN	ENSMFAG00000032080	EYS
IhnN	ENSMFAG00000045319	SLC2A13
ExcN	ENSMFAG00000046421	COX3
ExcN	ENSMFAG00000000004	ENSMFAG00000000004
ExcN	ENSMFAG00000046418	COX2
ExcN	ENSMFAG00000046427	CYTB
ExcN	ENSMFAG00000046424	ND4
ExcN	ENSMFAG00000046420	ATP6
ExcN	ENSMFAG00000046415	ND1
ExcN	ENSMFAG00000000002	ENSMFAG00000000002
ExcN	ENSMFAG00000046416	ND2
ExcN	ENSMFAG00000000365	SEMA3C
ExcN	ENSMFAG00000036123	SV2C
ExcN	ENSMFAG00000033310	KAZN
ExcN	ENSMFAG00000032232	DYSF
ExcN	ENSMFAG00000031323	PTPRD
ExcN	ENSMFAG00000043164	MYO16
ExcN	ENSMFAG00000042825	SYT2
ExcN	ENSMFAG00000045661	RASGEF1B
ExcN	ENSMFAG00000035972	ENSMFAG00000035972
ExcN	ENSMFAG00000037533	FRAS1
ExcN	ENSMFAG00000041834	PLA2R1
ExcN	ENSMFAG00000035883	FAT3
ExcN	ENSMFAG00000035466	SGCZ
ExcN	ENSMFAG00000036844	FMN1
ExcN	ENSMFAG00000041659	PLXNA4
ExcN	ENSMFAG00000032771	FAM78B
ExcN	ENSMFAG00000041003	GAP43
ExcN	ENSMFAG00000031052	ENSMFAG00000031052
ExcN	ENSMFAG00000035952	ABCC8
ExcN	ENSMFAG00000003646	STMN2
ExcN	ENSMFAG00000038331	COL26A1
ExcN	ENSMFAG00000030448	BEND6
ExcN	ENSMFAG00000041697	FHOD3
ExcN	ENSMFAG00000047068	ENSMFAG00000047068
ExcN	ENSMFAG00000031856	GRB14
ExcN	ENSMFAG00000043852	PROM1
ExcN	ENSMFAG00000035678	ADAM18
ExcN	ENSMFAG00000034000	LIPC
ExcN	ENSMFAG00000038317	ITGA4
ExcN	ENSMFAG00000046104	CRYBG3
ExcN	ENSMFAG00000025531	ENSMFAG00000025531
ExcN	ENSMFAG00000001076	DNAH5
ExcN	ENSMFAG00000038009	ABO
ExcN	ENSMFAG00000041185	CPNE8
ExcN	ENSMFAG00000042520	ENSMFAG00000042520
ExcN	ENSMFAG00000000082	ROBO2
ExcN	ENSMFAG00000041645	FBN2
ExcN	ENSMFAG00000043213	GALNT13
ExcN	ENSMFAG00000041945	DPP4
ExcN	ENSMFAG00000003054	RASGRF2
ExcN	ENSMFAG00000039535	SYNPR
ExcN	ENSMFAG00000043431	NPAS3
ExcN	ENSMFAG00000034217	GSG1L
ExcN	ENSMFAG00000000192	EPHA6
ExcN	ENSMFAG00000001770	PSD3
ExcN	ENSMFAG00000042978	THSD7A
ExcN	ENSMFAG00000045301	IQCJ
ExcN	ENSMFAG00000021727	CYP39A1
ExcN	ENSMFAG00000043375	EML1
ExcN	ENSMFAG00000046322	PCDH10
ExcN	ENSMFAG00000002675	PARD3
ExcN	ENSMFAG00000003133	DNAH2
ExcN	ENSMFAG00000044842	KITLG
ExcN	ENSMFAG00000003353	ENSMFAG00000003353
ExcN	ENSMFAG00000034757	ZFHX4
ExcN	ENSMFAG00000034201	TAFA1
ExcN	ENSMFAG00000033421	GABRB3
ExcN	ENSMFAG00000030271	CDH12
ExcN	ENSMFAG00000036451	RCAN2
ExcN	ENSMFAG00000043079	TCERG1L
ExcN	ENSMFAG00000031919	CNTN4
ExcN	ENSMFAG00000041468	COBLL1
ExcN	ENSMFAG00000043199	ENSMFAG00000043199
ExcN	ENSMFAG00000024129	MPP6
ExcN	ENSMFAG00000031280	SIDT1
ExcN	ENSMFAG00000043725	SERPINE2
ExcN	ENSMFAG00000002541	ADAMTSL3
ExcN	ENSMFAG00000034037	PLCB4
ExcN	ENSMFAG00000043585	ADAMTS19
ExcN	ENSMFAG00000037535	STXBP6
ExcN	ENSMFAG00000039476	CACNA1E
ExcN	ENSMFAG00000033192	TMTC1
ExcN	ENSMFAG00000037397	DOK6
ExcN	ENSMFAG00000031966	TMEM108
ExcN	ENSMFAG00000044248	DOCK4
ExcN	ENSMFAG00000002756	CYP46A1
ExcN	ENSMFAG00000000592	MAL2
ExcN	ENSMFAG00000037117	DAPK1
ExcN	ENSMFAG00000041916	CCDC192
ExcN	ENSMFAG00000033409	DPYD
ExcN	ENSMFAG00000037039	BMPR1B
ExcN	ENSMFAG00000045260	PLXDC2
ExcN	ENSMFAG00000033855	SOX5
ExcN	ENSMFAG00000045236	KLHL1
ExcN	ENSMFAG00000023538	LRRK1
ExcN	ENSMFAG00000044748	ITPR1
ExcN	ENSMFAG00000041254	CRPPA
ExcN	ENSMFAG00000002070	TMEM131L
ExcN	ENSMFAG00000034607	KCNN2
ExcN	ENSMFAG00000034540	GHR
ExcN	ENSMFAG00000002047	KCND3
ExcN	ENSMFAG00000037521	DDAH1
ExcN	ENSMFAG00000037135	GREB1L
ExcN	ENSMFAG00000000237	RFX3
ExcN	ENSMFAG00000042391	VSNL1
ExcN	ENSMFAG00000037917	CHST9
ExcN	ENSMFAG00000043818	KIAA1211L
ExcN	ENSMFAG00000004754	INPP4B
ExcN	ENSMFAG00000042275	MATN2
ExcN	ENSMFAG00000032111	SGCD
ExcN	ENSMFAG00000043088	BAIAP2
ExcN	ENSMFAG00000035720	TPK1
ExcN	ENSMFAG00000045256	LAMA3
ExcN	ENSMFAG00000044906	KCTD8
IhnN	ENSMFAG00000043924	SST
IhnN	ENSMFAG00000043966	OTOF
IhnN	ENSMFAG00000001736	PAWR
IhnN	ENSMFAG00000031961	SYTL5
IhnN	ENSMFAG00000043852	PROM1
IhnN	ENSMFAG00000039714	MAN1A1
IhnN	ENSMFAG00000044087	ENSMFAG00000044087
IhnN	ENSMFAG00000037275	KCNK2
IhnN	ENSMFAG00000034433	PDE1A
IhnN	ENSMFAG00000045175	DMD
IhnN	ENSMFAG00000042216	FRMD3
IhnN	ENSMFAG00000039633	MME
IhnN	ENSMFAG00000035817	TRIM67
IhnN	ENSMFAG00000044234	LIMCH1
IhnN	ENSMFAG00000003232	OXR1
IhnN	ENSMFAG00000041043	PCDH15
IhnN	ENSMFAG00000039075	GRM1
IhnN	ENSMFAG00000032924	CCSER1
IhnN	ENSMFAG00000035871	AUTS2
IhnN	ENSMFAG00000039585	EPHB6
IhnN	ENSMFAG00000042671	SFMBT2
IhnN	ENSMFAG00000031633	COL19A1
IhnN	ENSMFAG00000002541	ADAMTSL3
IhnN	ENSMFAG00000046080	STK32B
IhnN	ENSMFAG00000036945	PHF20L1
IhnN	ENSMFAG00000032619	PITPNC1
IhnN	ENSMFAG00000032641	AAK1
IhnN	ENSMFAG00000002250	TIAM1
IhnN	ENSMFAG00000043006	TCF7L1
IhnN	ENSMFAG00000037535	STXBP6
IhnN	ENSMFAG00000030609	KIAA1217
IhnN	ENSMFAG00000045761	SMYD3
IhnN	ENSMFAG00000032522	RUNX1T1
IhnN	ENSMFAG00000011695	GRIA3
IhnN	ENSMFAG00000002554	HEG1
IhnN	ENSMFAG00000038030	TMTC2
IhnN	ENSMFAG00000046230	ZBTB20
IhnN	ENSMFAG00000039542	PCSK5
IhnN	ENSMFAG00000031943	CBLN4
IhnN	ENSMFAG00000038711	PIP5K1B
IhnN	ENSMFAG00000044130	PTPRG
IhnN	ENSMFAG00000031535	TMEFF2
IhnN	ENSMFAG00000038397	CYFIP1
IhnN	ENSMFAG00000031789	RSPO2
IhnN	ENSMFAG00000039672	ADGRL3
IhnN	ENSMFAG00000032084	NETO1
IhnN	ENSMFAG00000040607	ITGA9
IhnN	ENSMFAG00000041052	ENSMFAG00000041052
IhnN	ENSMFAG00000003536	COL24A1
IhnN	ENSMFAG00000044014	TMTC4
IhnN	ENSMFAG00000039485	MCTP1
IhnN	ENSMFAG00000042125	DGKG
IhnN	ENSMFAG00000043431	NPAS3
IhnN	ENSMFAG00000044135	NTM
IhnN	ENSMFAG00000045960	MARCH4
IhnN	ENSMFAG00000035658	ZNF704
IhnN	ENSMFAG00000037315	ARHGAP6
IhnN	ENSMFAG00000003995	CTNNA2
Micro	ENSMFAG00000016740	ARHGAP15
Micro	ENSMFAG00000038060	ENTPD1
Micro	ENSMFAG00000044592	APBB1IP
Micro	ENSMFAG00000008069	DOCK8
Micro	ENSMFAG00000035486	A2M
Micro	ENSMFAG00000040184	FLI1
Micro	ENSMFAG00000038840	FYB1
Micro	ENSMFAG00000039573	PALD1
Micro	ENSMFAG00000042845	SLCO2B1
Micro	ENSMFAG00000000713	SCML4
Micro	ENSMFAG00000041789	IFI16
Micro	ENSMFAG00000003965	TGFBR2
Micro	ENSMFAG00000039084	RCSD1
Micro	ENSMFAG00000000792	IKZF1
Micro	ENSMFAG00000003522	WDFY4
Micro	ENSMFAG00000016846	TBXAS1
Micro	ENSMFAG00000042905	ENSMFAG00000042905
Micro	ENSMFAG00000034429	CSF1R
Micro	ENSMFAG00000046291	BIN2
Micro	ENSMFAG00000040966	IL18
Micro	ENSMFAG00000000151	DAB2
Micro	ENSMFAG00000045131	PGM5
Micro	ENSMFAG00000044827	PTPRC
Micro	ENSMFAG00000035933	RGS10
Micro	ENSMFAG00000030025	ENSMFAG00000030025
Micro	ENSMFAG00000032652	RUNX1
Micro	ENSMFAG00000040219	GAB3
Micro	ENSMFAG00000031835	AIM2
Micro	ENSMFAG00000030689	SP100
Micro	ENSMFAG00000034455	SP110
Micro	ENSMFAG00000044500	KCNK13
Micro	ENSMFAG00000040627	LCP2
Micro	ENSMFAG00000033125	ZFP36L1
Micro	ENSMFAG00000032674	TRIM22
Micro	ENSMFAG00000043272	LYN
Micro	ENSMFAG00000037967	RBM47
Micro	ENSMFAG00000031182	ITGAM
Micro	ENSMFAG00000044029	CX3CR1
Micro	ENSMFAG00000046669	ENSMFAG00000046669
Micro	ENSMFAG00000001155	NCKAP1L
Micro	ENSMFAG00000044962	NFATC2
Micro	ENSMFAG00000045803	IL13RA1
Micro	ENSMFAG00000033370	MNDA
Micro	ENSMFAG00000045138	STAB1
Micro	ENSMFAG00000044963	HPGDS
Micro	ENSMFAG00000037145	PLCB2
Micro	ENSMFAG00000033243	SYK
Micro	ENSMFAG00000031999	SLC2A5
Micro	ENSMFAG00000046259	PIK3AP1
Micro	ENSMFAG00000001332	PLAC8
Micro	ENSMFAG00000036299	MRC1
Micro	ENSMFAG00000035912	HCK
Micro	ENSMFAG00000014072	TMEM114
Micro	ENSMFAG00000001418	ARHGAP25
Micro	ENSMFAG00000022085	LAPTM5
Micro	ENSMFAG00000034225	ZFHX3
Micro	ENSMFAG00000044010	AOAH
Micro	ENSMFAG00000041470	GNB4
Micro	ENSMFAG00000043139	BLNK
Micro	ENSMFAG00000044731	C3
Micro	ENSMFAG00000039752	VAV1
Micro	ENSMFAG00000036895	BNC2
Micro	ENSMFAG00000034721	ATP8B4
Micro	ENSMFAG00000032897	INPP5D
Micro	ENSMFAG00000002954	PLD1
Micro	ENSMFAG00000035732	ADAP2
Micro	ENSMFAG00000000724	CDC14A
Micro	ENSMFAG00000000142	TMCC3
Micro	ENSMFAG00000003779	ENSMFAG00000003779
Micro	ENSMFAG00000042513	ABCC4
Micro	ENSMFAG00000024693	SLC1A3
Micro	ENSMFAG00000032328	MERTK
Micro	ENSMFAG00000046381	FAM149A
Micro	ENSMFAG00000038282	ST6GALNAC3
Micro	ENSMFAG00000003462	ARHGAP12
Micro	ENSMFAG00000031735	MAML2
Micro	ENSMFAG00000039774	RNASET2
Micro	ENSMFAG00000039691	AXL
Micro	ENSMFAG00000002921	SLC9A9
Micro	ENSMFAG00000008012	ITGB5
Micro	ENSMFAG00000039137	ADAM28
Micro	ENSMFAG00000040109	FRMD4B
Micro	ENSMFAG00000046412	SP140
Micro	ENSMFAG00000042565	ENSMFAG00000042565
Micro	ENSMFAG00000035593	NCKAP5
Micro	ENSMFAG00000001788	SNX29
Micro	ENSMFAG00000044439	HTRA1
Micro	ENSMFAG00000044981	TGFBR1
Micro	ENSMFAG00000039714	MAN1A1
Micro	ENSMFAG00000041066	SKAP2
Micro	ENSMFAG00000004075	FCHSD2
Micro	ENSMFAG00000037255	CAPZB
Micro	ENSMFAG00000037782	DOCK10
Micro	ENSMFAG00000031675	CLCN5
Micro	ENSMFAG00000045260	PLXDC2
Micro	ENSMFAG00000032033	FGD4
Micro	ENSMFAG00000042783	FMNL3
Micro	ENSMFAG00000031588	CPED1
Micro	ENSMFAG00000002995	RIN2
Micro	ENSMFAG00000003938	APCDD1
Micro	ENSMFAG00000042435	DISC1
Micro	ENSMFAG00000042671	SFMBT2
Micro	ENSMFAG00000044069	ENSMFAG00000044069
Micro	ENSMFAG00000042464	ENSMFAG00000042464
Micro	ENSMFAG00000000447	DOCK2
Micro	ENSMFAG00000042803	CTSH
Micro	ENSMFAG00000003506	GAB2
Micro	ENSMFAG00000030975	AKAP13
Micro	ENSMFAG00000032903	LRMDA
Micro	ENSMFAG00000042358	TANC1
Micro	ENSMFAG00000002978	PICALM
Micro	ENSMFAG00000032061	GUCY1A1
Micro	ENSMFAG00000045281	RASGRP3
Micro	ENSMFAG00000000983	ARHGAP22
Micro	ENSMFAG00000041500	SUCLG2
Micro	ENSMFAG00000041247	ARHGAP31
Micro	ENSMFAG00000032694	ANKRD44
Micro	ENSMFAG00000040587	ELF1
Micro	ENSMFAG00000031718	CTSC
Micro	ENSMFAG00000001399	EPS8
Micro	ENSMFAG00000004035	EPAS1
Micro	ENSMFAG00000044175	ZSWIM6
Micro	ENSMFAG00000042284	CFLAR
Micro	ENSMFAG00000001160	MAP3K20
Micro	ENSMFAG00000031493	CTNND1
Micro	ENSMFAG00000043826	ARHGAP29
Micro	ENSMFAG00000035718	FLT1
Micro	ENSMFAG00000002088	ELMO1
Micro	ENSMFAG00000031352	SORL1
Micro	ENSMFAG00000004078	THSD4
Micro	ENSMFAG00000039404	TNS3
Micro	ENSMFAG00000003975	TLN2
Micro	ENSMFAG00000040510	HPS3
Micro	ENSMFAG00000034671	ITGA1
Micro	ENSMFAG00000041738	MEF2A
Micro	ENSMFAG00000031062	PRCP
Micro	ENSMFAG00000000258	PREX1
Micro	ENSMFAG00000039508	ENSMFAG00000039508
Micro	ENSMFAG00000002498	CEP128
Micro	ENSMFAG00000043482	RAD51B
Micro	ENSMFAG00000027679	FAM126A
Micro	ENSMFAG00000036922	NRROS
Micro	ENSMFAG00000039435	SH3RF3
Micro	ENSMFAG00000040753	TGFB1
Micro	ENSMFAG00000033235	SSH2
Micro	ENSMFAG00000040754	CHST11
Micro	ENSMFAG00000043259	RTTN
Micro	ENSMFAG00000039466	VWF
Micro	ENSMFAG00000001066	MBNL1
Micro	ENSMFAG00000000236	DOCK11
Micro	ENSMFAG00000035438	MED13L
Micro	ENSMFAG00000039960	AP1B1
Micro	ENSMFAG00000032831	ARHGAP24
Micro	ENSMFAG00000030983	VAV3
Micro	ENSMFAG00000031115	TCF12
Micro	ENSMFAG00000039739	IKBKB
Micro	ENSMFAG00000045642	MTSS1
Micro	ENSMFAG00000044480	ABR
Micro	ENSMFAG00000032806	ADGRL4
Micro	ENSMFAG00000032767	LRCH1
Micro	ENSMFAG00000044421	MAML3
Micro	ENSMFAG00000038154	RAPGEF1
Micro	ENSMFAG00000045011	IPCEF1
Micro	ENSMFAG00000040551	FOXN3
Micro	ENSMFAG00000038890	ABCB1
Micro	ENSMFAG00000000470	CAB39
Micro	ENSMFAG00000044060	EPS15
Micro	ENSMFAG00000002962	SH3KBP1
Micro	ENSMFAG00000034539	EBF1
Micro	ENSMFAG00000042536	DTNBP1
Micro	ENSMFAG00000001003	VPS13C
Micro	ENSMFAG00000045534	TBC1D4
Micro	ENSMFAG00000041825	CHD7
Micro	ENSMFAG00000043882	NEK6
Micro	ENSMFAG00000044445	BMP2K
Micro	ENSMFAG00000031797	DIP2B
Micro	ENSMFAG00000037201	LEF1
Micro	ENSMFAG00000001717	IFNGR2
Micro	ENSMFAG00000030381	ZEB2
Micro	ENSMFAG00000000748	SLC4A7
Micro	ENSMFAG00000037700	AFF1
Micro	ENSMFAG00000002777	GPCPD1
Micro	ENSMFAG00000044794	DIAPH2
Micro	ENSMFAG00000038397	CYFIP1
Micro	ENSMFAG00000041834	PLA2R1
Micro	ENSMFAG00000032366	MYO1E
Micro	ENSMFAG00000042650	ARRB1
Micro	ENSMFAG00000030301	PDLIM5
Micro	ENSMFAG00000046246	RAB1A
Micro	ENSMFAG00000035372	DNM3
Micro	ENSMFAG00000040032	AP3B1
Micro	ENSMFAG00000037051	SLC24A3
Micro	ENSMFAG00000030158	FKBP5
Micro	ENSMFAG00000034537	FGFR1
Micro	ENSMFAG00000045940	GSN
Micro	ENSMFAG00000030642	MAP4K4
Micro	ENSMFAG00000000004	ENSMFAG00000000004
Micro	ENSMFAG00000003052	ANKS1A
Micro	ENSMFAG00000045630	TRIM24
Micro	ENSMFAG00000038573	ITIH5
Micro	ENSMFAG00000039676	SIPA1L2
Micro	ENSMFAG00000035688	ITPR2
Micro	ENSMFAG00000044255	LGMN
Micro	ENSMFAG00000035409	SUSD6
Micro	ENSMFAG00000044968	EMCN
Micro	ENSMFAG00000039081	SLCO1A2
Micro	ENSMFAG00000043764	PDE3B
Micro	ENSMFAG00000032807	UBASH3B
Micro	ENSMFAG00000034265	LRP11
Micro	ENSMFAG00000043092	MTUS1
Micro	ENSMFAG00000044100	SMAP2
Micro	ENSMFAG00000040069	SESN3
Micro	ENSMFAG00000039257	C6orf62
Micro	ENSMFAG00000000037	GRB2
Micro	ENSMFAG00000039896	CFH
Micro	ENSMFAG00000023538	LRRK1
Micro	ENSMFAG00000000670	PRKAG2
Micro	ENSMFAG00000035497	PFKFB3
Micro	ENSMFAG00000045892	CTBP2
Micro	ENSMFAG00000044248	DOCK4
Micro	ENSMFAG00000039270	LAMA2
Micro	ENSMFAG00000000357	COLEC12
Micro	ENSMFAG00000033914	UTRN
Micro	ENSMFAG00000036829	PSMA1
Micro	ENSMFAG00000041606	ATP10A
Micro	ENSMFAG00000033167	MECOM
Micro	ENSMFAG00000000432	FBXL7
Micro	ENSMFAG00000042272	CALD1
Micro	ENSMFAG00000043904	PARD3B
Micro	ENSMFAG00000039258	LHFPL6
Micro	ENSMFAG00000037073	LAMA4
Micro	ENSMFAG00000031296	ATP1A4
Micro	ENSMFAG00000037163	SLCO1B1
Micro	ENSMFAG00000045794	BMP6
Micro	ENSMFAG00000041985	ENSMFAG00000041985
ExcN	ENSMFAG00000030097	STAC
ExcN	ENSMFAG00000028602	MET
ExcN	ENSMFAG00000003081	CRISPLD1
ExcN	ENSMFAG00000004450	VWC2L
ExcN	ENSMFAG00000042801	CLMN
ExcN	ENSMFAG00000036449	KCNIP1
ExcN	ENSMFAG00000001510	B4GALNT3
ExcN	ENSMFAG00000040281	RAB3B
ExcN	ENSMFAG00000046996	ENSMFAG00000046996
ExcN	ENSMFAG00000037884	CADPS
ExcN	ENSMFAG00000036767	NLGN1
ExcN	ENSMFAG00000043495	GRM4
ExcN	ENSMFAG00000001248	PLEKHD1
ExcN	ENSMFAG00000039411	NRG3
ExcN	ENSMFAG00000045865	CNTN5
ExcN	ENSMFAG00000037182	MID1
ExcN	ENSMFAG00000032694	ANKRD44
ExcN	ENSMFAG00000002806	RAB27B
ExcN	ENSMFAG00000043310	RASSF3
ExcN	ENSMFAG00000035611	MCU
ExcN	ENSMFAG00000032342	PTPRR
ExcN	ENSMFAG00000031123	RIMS2
ExcN	ENSMFAG00000044553	GALNT17
ExcN	ENSMFAG00000000891	MICU1
ExcN	ENSMFAG00000046455	ENSMFAG00000046455
ExcN	ENSMFAG00000003510	OSBPL6
ExcN	ENSMFAG00000043013	ZNF385B
ExcN	ENSMFAG00000036819	RYR3
ExcN	ENSMFAG00000002296	PBX1
ExcN	ENSMFAG00000002204	RGMB
ExcN	ENSMFAG00000000983	ARHGAP22
ExcN	ENSMFAG00000032749	AMOTL1
ExcN	ENSMFAG00000042804	NEBL
ExcN	ENSMFAG00000004073	HTR2A
ExcN	ENSMFAG00000032038	DLG5
ExcN	ENSMFAG00000000636	FOXP2
ExcN	ENSMFAG00000046132	PDE10A
ExcN	ENSMFAG00000031797	DIP2B
ExcN	ENSMFAG00000039875	EDIL3
ExcN	ENSMFAG00000037699	SYNPO2
ExcN	ENSMFAG00000032751	ATP10D
ExcN	ENSMFAG00000039255	CTTNBP2
ExcN	ENSMFAG00000036989	NRSN1
ExcN	ENSMFAG00000035359	BICD1
ExcN	ENSMFAG00000034574	PCBP3
ExcN	ENSMFAG00000039050	UBE2E2
ExcN	ENSMFAG00000001240	PPM1H
ExcN	ENSMFAG00000037522	EYA4
ExcN	ENSMFAG00000001175	PTPRB
ExcN	ENSMFAG00000039599	GLDC
ExcN	ENSMFAG00000032467	SAMD5
ExcN	ENSMFAG00000032213	ZNF385D
ExcN	ENSMFAG00000044544	OSBP2
ExcN	ENSMFAG00000036154	ATP8B1
ExcN	ENSMFAG00000032194	DOK5
ExcN	ENSMFAG00000001239	MSRA
ExcN	ENSMFAG00000043040	MAP3K13
ExcN	ENSMFAG00000032184	KIAA1324L
ExcN	ENSMFAG00000032984	PCSK1
ExcN	ENSMFAG00000043008	KCNJ3
ExcN	ENSMFAG00000033709	GABRB2
ExcN	ENSMFAG00000036849	SYT14
ExcN	ENSMFAG00000043628	DPY19L3
ExcN	ENSMFAG00000038397	CYFIP1
ExcN	ENSMFAG00000043124	TSPAN9
ExcN	ENSMFAG00000041085	ENSMFAG00000041085
ExcN	ENSMFAG00000038540	LPIN2
ExcN	ENSMFAG00000002650	PTPRM
ExcN	ENSMFAG00000039283	GAS2
ExcN	ENSMFAG00000038021	NLGN4X
ExcN	ENSMFAG00000002697	TBC1D1
ExcN	ENSMFAG00000032931	ADGRA1
ExcN	ENSMFAG00000033964	FOXP1
ExcN	ENSMFAG00000003544	PTEN
ExcN	ENSMFAG00000044776	AFDN
ExcN	ENSMFAG00000040287	ENSMFAG00000040287
ExcN	ENSMFAG00000000140	ADCY8
ExcN	ENSMFAG00000038026	DGKH
ExcN	ENSMFAG00000045791	GABRA1
ExcN	ENSMFAG00000034554	GLRA3
ExcN	ENSMFAG00000036379	WDR59
ExcN	ENSMFAG00000039549	MOSMO
ExcN	ENSMFAG00000001961	CLEC16A
AST	ENSMFAG00000002073	NKAIN3
AST	ENSMFAG00000024693	SLC1A3
AST	ENSMFAG00000031296	ATP1A4
AST	ENSMFAG00000031374	PREX2
AST	ENSMFAG00000034365	NHSL1
AST	ENSMFAG00000033333	ATP13A4
AST	ENSMFAG00000042185	APOE
AST	ENSMFAG00000031231	GLI3
AST	ENSMFAG00000039209	SLC25A18
AST	ENSMFAG00000031333	RGS20
AST	ENSMFAG00000044063	GRAMD2B
AST	ENSMFAG00000040506	GLUL
AST	ENSMFAG00000045752	FGFR2
AST	ENSMFAG00000043985	COL5A3
AST	ENSMFAG00000020572	PLCE1
AST	ENSMFAG00000041953	ACACB
AST	ENSMFAG00000037696	SLC7A11
AST	ENSMFAG00000026668	ENSMFAG00000026668
AST	ENSMFAG00000046230	ZBTB20
AST	ENSMFAG00000042999	MEGF10
AST	ENSMFAG00000043001	ACBD7
AST	ENSMFAG00000031575	ETNPPL
AST	ENSMFAG00000032292	FGFR3
AST	ENSMFAG00000032143	SLC15A2
AST	ENSMFAG00000044235	EFEMP1
AST	ENSMFAG00000032399	NDRG2
AST	ENSMFAG00000034157	ACSBG1
AST	ENSMFAG00000027393	PIPOX
AST	ENSMFAG00000041937	F3
AST	ENSMFAG00000018513	CLDN10
AST	ENSMFAG00000000110	PLEKHA7
AST	ENSMFAG00000046390	FAM107A
AST	ENSMFAG00000003063	ACSS1
AST	ENSMFAG00000032242	BMP7
AST	ENSMFAG00000035351	MRVI1
AST	ENSMFAG00000043006	TCF7L1
AST	ENSMFAG00000038475	WIF1
AST	ENSMFAG00000036508	PRDM16
AST	ENSMFAG00000032955	GRAMD1C
AST	ENSMFAG00000037952	MFGE8
AST	ENSMFAG00000045370	PHYHD1
AST	ENSMFAG00000031011	ARHGEF26
AST	ENSMFAG00000034042	SLC39A12
AST	ENSMFAG00000002223	ADGRG1
AST	ENSMFAG00000039896	CFH
AST	ENSMFAG00000043030	RGCC
AST	ENSMFAG00000003082	RFTN2
AST	ENSMFAG00000003786	ADAMTS18
AST	ENSMFAG00000039552	STON2
AST	ENSMFAG00000045679	PMP22
AST	ENSMFAG00000038785	ALDH1A1
AST	ENSMFAG00000041439	HHIPL1
AST	ENSMFAG00000045614	GPR37L1
AST	ENSMFAG00000000658	HEPACAM
AST	ENSMFAG00000045099	PTN
AST	ENSMFAG00000043089	CACNG4
AST	ENSMFAG00000024753	MLC1
AST	ENSMFAG00000039810	ALDH1L1
AST	ENSMFAG00000038993	LMO2
AST	ENSMFAG00000044005	BBOX1
AST	ENSMFAG00000002182	PPP1R17
AST	ENSMFAG00000031860	CXCL14
AST	ENSMFAG00000034209	RAPGEF3
AST	ENSMFAG00000037816	SLC25A48
AST	ENSMFAG00000037027	YAP1
AST	ENSMFAG00000031404	SDC4
AST	ENSMFAG00000041656	CDRT4
AST	ENSMFAG00000003774	NWD1
AST	ENSMFAG00000001921	EDNRB
AST	ENSMFAG00000043386	SEMA3B
AST	ENSMFAG00000046592	ENSMFAG00000046592
AST	ENSMFAG00000032488	C16orf89
AST	ENSMFAG00000038067	RP1
AST	ENSMFAG00000001162	PON2
AST	ENSMFAG00000039996	HEPH
AST	ENSMFAG00000001855	BCAM
AST	ENSMFAG00000039378	PYGM
AST	ENSMFAG00000045723	ENDOU
AST	ENSMFAG00000038329	MEOX2
AST	ENSMFAG00000045932	MMD2
AST	ENSMFAG00000044565	FOXO1
AST	ENSMFAG00000044958	MYO10
AST	ENSMFAG00000035593	NCKAP5
AST	ENSMFAG00000040522	SASH1
AST	ENSMFAG00000037762	RFX4
AST	ENSMFAG00000036947	KANK1
AST	ENSMFAG00000044340	TUBB2B
AST	ENSMFAG00000038552	MYBPC1
AST	ENSMFAG00000040306	PADI2
AST	ENSMFAG00000030301	PDLIM5
AST	ENSMFAG00000031131	STK17B
AST	ENSMFAG00000042941	CST3
AST	ENSMFAG00000019311	PAX6
AST	ENSMFAG00000045941	DOCK1
AST	ENSMFAG00000036168	DAAM2
AST	ENSMFAG00000031735	MAML2
AST	ENSMFAG00000039404	TNS3
AST	ENSMFAG00000000348	PPP1R3C
AST	ENSMFAG00000038794	CBS
AST	ENSMFAG00000038416	PRKCQ
AST	ENSMFAG00000046885	ENSMFAG00000046885
AST	ENSMFAG00000038155	FGD6
AST	ENSMFAG00000039542	PCSK5
AST	ENSMFAG00000014218	RANBP3L
AST	ENSMFAG00000033479	CA8
AST	ENSMFAG00000002995	RIN2
AST	ENSMFAG00000035669	PSD2
AST	ENSMFAG00000032226	PHGDH
AST	ENSMFAG00000036449	KCNIP1
AST	ENSMFAG00000003811	PTGDS
AST	ENSMFAG00000030908	GLIS3
AST	ENSMFAG00000041247	ARHGAP31
AST	ENSMFAG00000037248	CRB1
AST	ENSMFAG00000001183	NEU4
AST	ENSMFAG00000041046	ELOVL2
AST	ENSMFAG00000034537	FGFR1
AST	ENSMFAG00000003097	MTSS2
AST	ENSMFAG00000030955	ADGRA3
AST	ENSMFAG00000034444	EGFR
AST	ENSMFAG00000043293	SLC1A2
AST	ENSMFAG00000032033	FGD4
AST	ENSMFAG00000000533	ARHGAP42
AST	ENSMFAG00000043904	PARD3B
AST	ENSMFAG00000002675	PARD3
AST	ENSMFAG00000038411	AASS
AST	ENSMFAG00000033351	MCC
AST	ENSMFAG00000000724	CDC14A
AST	ENSMFAG00000044457	ENSMFAG00000044457
AST	ENSMFAG00000034335	CDH20
AST	ENSMFAG00000032328	MERTK
AST	ENSMFAG00000041146	AQP4
AST	ENSMFAG00000043828	DENND2A
AST	ENSMFAG00000036446	TRPS1
AST	ENSMFAG00000035411	SORCS2
AST	ENSMFAG00000022956	ITGA7
AST	ENSMFAG00000000956	SLC4A4
AST	ENSMFAG00000032687	ADGRV1
AST	ENSMFAG00000031040	DTNA
AST	ENSMFAG00000003775	MSI2
AST	ENSMFAG00000003807	TP53BP2
AST	ENSMFAG00000031347	SYT17
AST	ENSMFAG00000031872	SHISA6
AST	ENSMFAG00000030986	GPM6A
AST	ENSMFAG00000044135	NTM
AST	ENSMFAG00000043430	ENSMFAG00000043430
AST	ENSMFAG00000041420	MYOM1
AST	ENSMFAG00000039273	TNIK
AST	ENSMFAG00000037710	CNTFR
AST	ENSMFAG00000043431	NPAS3
AST	ENSMFAG00000038443	NRXN1
AST	ENSMFAG00000037970	CPE
AST	ENSMFAG00000034451	FAT1
AST	ENSMFAG00000045032	ZNF423
AST	ENSMFAG00000044108	TMPRSS5
AST	ENSMFAG00000032576	PTPRZ1
AST	ENSMFAG00000032619	PITPNC1
AST	ENSMFAG00000043837	RAI14
AST	ENSMFAG00000035454	TPCN1
AST	ENSMFAG00000044069	ENSMFAG00000044069
AST	ENSMFAG00000045029	SPON1
AST	ENSMFAG00000001399	EPS8
AST	ENSMFAG00000045828	NFIA
AST	ENSMFAG00000028913	EMID1
AST	ENSMFAG00000003482	LRP4
AST	ENSMFAG00000007505	KBTBD12
AST	ENSMFAG00000036647	LIFR
AST	ENSMFAG00000031680	ENSMFAG00000031680
AST	ENSMFAG00000005400	ENSMFAG00000005400
AST	ENSMFAG00000036050	MACF1
AST	ENSMFAG00000040724	GABBR1
AST	ENSMFAG00000031777	WWTR1
AST	ENSMFAG00000032248	SLCO1C1
AST	ENSMFAG00000003388	WSCD1
AST	ENSMFAG00000040204	CARMIL1
AST	ENSMFAG00000031605	CACNB2
AST	ENSMFAG00000035829	GPC5
AST	ENSMFAG00000042125	DGKG
AST	ENSMFAG00000007438	SLC6A1
AST	ENSMFAG00000031337	SPARCL1
AST	ENSMFAG00000041699	EMX2
AST	ENSMFAG00000042225	PRKG1
AST	ENSMFAG00000033439	LRIG1
AST	ENSMFAG00000000876	SFXN5
AST	ENSMFAG00000031591	GABRB1
AST	ENSMFAG00000040148	CADM1
AST	ENSMFAG00000038626	FERMT2
AST	ENSMFAG00000035980	KAT2B
AST	ENSMFAG00000000367	FMN2
AST	ENSMFAG00000033124	S100B
AST	ENSMFAG00000037703	LSAMP
AST	ENSMFAG00000036115	ALDH4A1
AST	ENSMFAG00000040169	TPD52L1
AST	ENSMFAG00000003668	CKB
AST	ENSMFAG00000035774	PLXNB1
AST	ENSMFAG00000030419	GABRG1
AST	ENSMFAG00000038894	TTYH2
AST	ENSMFAG00000034757	ZFHX4
AST	ENSMFAG00000045955	NPNT
AST	ENSMFAG00000037670	CACHD1
AST	ENSMFAG00000002107	PRKN
AST	ENSMFAG00000044186	CTNND2
AST	ENSMFAG00000039128	AHCYL2
AST	ENSMFAG00000040344	ACSS3
AST	ENSMFAG00000038640	ZHX3
AST	ENSMFAG00000030483	ACSL6
AST	ENSMFAG00000000124	CSPG5
AST	ENSMFAG00000042528	LGI4
AST	ENSMFAG00000000258	PREX1
AST	ENSMFAG00000043980	GPRC5B
AST	ENSMFAG00000041184	FXYD1
AST	ENSMFAG00000040376	COL27A1
AST	ENSMFAG00000041987	GPT
AST	ENSMFAG00000000813	FUT10
AST	ENSMFAG00000044517	AHCYL1
AST	ENSMFAG00000045222	PHKG1
AST	ENSMFAG00000041279	DST
AST	ENSMFAG00000037115	PDZRN4
AST	ENSMFAG00000000432	FBXL7
AST	ENSMFAG00000037479	SYNE1
AST	ENSMFAG00000045204	IFT27
AST	ENSMFAG00000029191	CAMK2G
AST	ENSMFAG00000046363	CCDC88C
AST	ENSMFAG00000001208	ABTB2
AST	ENSMFAG00000037039	BMPR1B
AST	ENSMFAG00000033632	CSRP1
AST	ENSMFAG00000030206	METRN
AST	ENSMFAG00000038127	HIP1
AST	ENSMFAG00000041649	CLU
AST	ENSMFAG00000033715	FAM184A
AST	ENSMFAG00000038408	ENSMFAG00000038408
AST	ENSMFAG00000007292	LAMA1
AST	ENSMFAG00000033855	SOX5
AST	ENSMFAG00000008111	ADORA2B
AST	ENSMFAG00000030142	MXD4
AST	ENSMFAG00000036661	SCD5
AST	ENSMFAG00000046222	ABLIM1
AST	ENSMFAG00000043191	TCF7L2
AST	ENSMFAG00000033372	C12orf40
AST	ENSMFAG00000042942	SRGAP1
AST	ENSMFAG00000010807	PHLPP1
AST	ENSMFAG00000030642	MAP4K4
AST	ENSMFAG00000002822	EZR
AST	ENSMFAG00000041327	OPHN1
AST	ENSMFAG00000029872	MT3
AST	ENSMFAG00000034543	AKR1C1
AST	ENSMFAG00000030641	SORBS1
AST	ENSMFAG00000000828	BCAN
AST	ENSMFAG00000042352	ERBB4
AST	ENSMFAG00000033308	DPF3
AST	ENSMFAG00000002764	LCAT
AST	ENSMFAG00000037051	SLC24A3
AST	ENSMFAG00000045481	BCAR3
AST	ENSMFAG00000037117	DAPK1
AST	ENSMFAG00000042111	LUZP2
AST	ENSMFAG00000039275	RALGAPA2
AST	ENSMFAG00000044439	HTRA1
AST	ENSMFAG00000041222	SDC2
AST	ENSMFAG00000035688	ITPR2
AST	ENSMFAG00000003995	CTNNA2
AST	ENSMFAG00000041761	ANGPT1
AST	ENSMFAG00000040631	FARP1
AST	ENSMFAG00000008116	TNFRSF19
AST	ENSMFAG00000038543	PHKA1
AST	ENSMFAG00000035813	EFR3B
AST	ENSMFAG00000041282	ZNRF3
AST	ENSMFAG00000041500	SUCLG2
AST	ENSMFAG00000038727	RAB31
AST	ENSMFAG00000032235	PDGFC
AST	ENSMFAG00000001732	DOCK5
AST	ENSMFAG00000002977	LYPD6
AST	ENSMFAG00000045642	MTSS1
AST	ENSMFAG00000037052	NFIB
AST	ENSMFAG00000038030	TMTC2
AST	ENSMFAG00000043785	ZHX2
AST	ENSMFAG00000033020	ASB3
AST	ENSMFAG00000001363	USP54
AST	ENSMFAG00000045359	ENSMFAG00000045359
AST	ENSMFAG00000041519	LPP
AST	ENSMFAG00000030813	ADRA1A
AST	ENSMFAG00000041339	PHF21B
AST	ENSMFAG00000045840	RIPOR2
AST	ENSMFAG00000037845	ASAP2
AST	ENSMFAG00000034427	SON
AST	ENSMFAG00000003938	APCDD1
AST	ENSMFAG00000037495	HMCN1
AST	ENSMFAG00000002802	TSPAN7
AST	ENSMFAG00000042440	FNBP1
AST	ENSMFAG00000031750	RGMA
AST	ENSMFAG00000002229	GRM3
AST	ENSMFAG00000033120	CECR2
AST	ENSMFAG00000044647	GPC6
AST	ENSMFAG00000045827	ENSMFAG00000045827
AST	ENSMFAG00000001144	NOTCH2
AST	ENSMFAG00000001633	PDGFRB
AST	ENSMFAG00000031197	TEAD1
AST	ENSMFAG00000044636	ZNF521
AST	ENSMFAG00000001695	ITGB4
AST	ENSMFAG00000034385	SLC2A10
AST	ENSMFAG00000009725	AIFM3
AST	ENSMFAG00000034628	GPM6B
AST	ENSMFAG00000044820	RHOQ
AST	ENSMFAG00000026741	SCARA3
AST	ENSMFAG00000032798	ALK
AST	ENSMFAG00000037182	MID1
AST	ENSMFAG00000038164	ITGA6
AST	ENSMFAG00000043163	RORA
AST	ENSMFAG00000043991	VEGFA
AST	ENSMFAG00000042671	SFMBT2
AST	ENSMFAG00000044703	PCDH17
AST	ENSMFAG00000040143	MRAS
AST	ENSMFAG00000032849	FAM189A2
AST	ENSMFAG00000002417	TGFB2
AST	ENSMFAG00000034294	LGR4
AST	ENSMFAG00000043323	RHPN2
AST	ENSMFAG00000037937	INPPL1
AST	ENSMFAG00000001435	ENSMFAG00000001435
AST	ENSMFAG00000035921	NACC2
AST	ENSMFAG00000044864	NCAM1
AST	ENSMFAG00000037131	LGI1
AST	ENSMFAG00000042877	MEIS1
AST	ENSMFAG00000000195	NAALADL2
AST	ENSMFAG00000002145	ABCA1
AST	ENSMFAG00000032340	GPAM
AST	ENSMFAG00000042978	THSD7A
AST	ENSMFAG00000032985	ATP6V1H
AST	ENSMFAG00000044879	ENSMFAG00000044879
AST	ENSMFAG00000042856	PAMR1
AST	ENSMFAG00000040754	CHST11
AST	ENSMFAG00000042158	CDH4
AST	ENSMFAG00000007233	CD81
AST	ENSMFAG00000026776	SH3RF1
AST	ENSMFAG00000002358	EPHB1
AST	ENSMFAG00000030975	AKAP13
AST	ENSMFAG00000038572	PHYHIPL
AST	ENSMFAG00000045187	CHPT1
AST	ENSMFAG00000041124	CTNNA1
AST	ENSMFAG00000001815	SPIRE1
AST	ENSMFAG00000038001	ACOT11
AST	ENSMFAG00000046601	ENSMFAG00000046601
AST	ENSMFAG00000044248	DOCK4
AST	ENSMFAG00000036405	WDFY3
AST	ENSMFAG00000044025	ANTXR1
AST	ENSMFAG00000042148	DGKB
AST	ENSMFAG00000002679	TOM1L2
AST	ENSMFAG00000040266	REV3L
AST	ENSMFAG00000030761	ENSMFAG00000030761
AST	ENSMFAG00000031457	ADD3
AST	ENSMFAG00000034655	SLC27A1
AST	ENSMFAG00000042968	WSB1
AST	ENSMFAG00000046051	DDX17
AST	ENSMFAG00000036879	JARID2
AST	ENSMFAG00000032734	GNAO1
AST	ENSMFAG00000045373	ATP10B
AST	ENSMFAG00000030151	EYA1
AST	ENSMFAG00000034210	GABRA2
AST	ENSMFAG00000041277	ENSMFAG00000041277
AST	ENSMFAG00000039522	EYA2
AST	ENSMFAG00000034120	LMO1
AST	ENSMFAG00000042945	GFAP
AST	ENSMFAG00000033092	PALM
AST	ENSMFAG00000036102	CYP27A1
AST	ENSMFAG00000031208	TTYH1
AST	ENSMFAG00000013715	RWDD3
AST	ENSMFAG00000000943	XIRP2
AST	ENSMFAG00000032963	BBS2
AST	ENSMFAG00000040019	ARHGEF10L
AST	ENSMFAG00000031233	DGLUCY
AST	ENSMFAG00000043860	CNN3
AST	ENSMFAG00000046075	KMT2C
AST	ENSMFAG00000033259	IQCK
AST	ENSMFAG00000000004	ENSMFAG00000000004
AST	ENSMFAG00000046946	ENSMFAG00000046946
AST	ENSMFAG00000000074	FYN
AST	ENSMFAG00000030203	TIMP3
AST	ENSMFAG00000034156	SLC22A23
AST	ENSMFAG00000033591	KIF1B
AST	ENSMFAG00000008012	ITGB5
AST	ENSMFAG00000040551	FOXN3
AST	ENSMFAG00000037699	SYNPO2
AST	ENSMFAG00000044786	MED12L
AST	ENSMFAG00000039927	LRP1
AST	ENSMFAG00000042643	PLEKHA6
AST	ENSMFAG00000035832	SWAP70
AST	ENSMFAG00000039258	LHFPL6
AST	ENSMFAG00000045835	C1orf21
AST	ENSMFAG00000031971	ENSMFAG00000031971
AST	ENSMFAG00000045155	ABHD3
AST	ENSMFAG00000036131	CDC42BPA
AST	ENSMFAG00000031456	ASPH
AST	ENSMFAG00000000529	INTU
AST	ENSMFAG00000037990	TRPM3
AST	ENSMFAG00000002865	POU2F1
AST	ENSMFAG00000000350	ARHGAP5
AST	ENSMFAG00000041354	CHD9
AST	ENSMFAG00000042816	TESK2
AST	ENSMFAG00000031336	ALDOC
AST	ENSMFAG00000024718	MEIS2
AST	ENSMFAG00000036639	CLYBL
AST	ENSMFAG00000000995	FMNL2
AST	ENSMFAG00000033079	MGLL
AST	ENSMFAG00000037521	DDAH1
AST	ENSMFAG00000006706	WASF3
AST	ENSMFAG00000026936	SOX6
AST	ENSMFAG00000033119	RAB30
AST	ENSMFAG00000033914	UTRN
AST	ENSMFAG00000033462	ENSMFAG00000033462
AST	ENSMFAG00000029569	RCN1
AST	ENSMFAG00000032001	ETV1
AST	ENSMFAG00000036205	JAKMIP1
AST	ENSMFAG00000043725	SERPINE2
AST	ENSMFAG00000041985	ENSMFAG00000041985
AST	ENSMFAG00000039843	PRTFDC1
AST	ENSMFAG00000044225	RNF144B
AST	ENSMFAG00000036751	MTAP
AST	ENSMFAG00000000039	ID2
AST	ENSMFAG00000033343	CHD2
AST	ENSMFAG00000039231	SNTA1
AST	ENSMFAG00000039672	ADGRL3
AST	ENSMFAG00000043400	SUGCT
AST	ENSMFAG00000036632	PTCH2
AST	ENSMFAG00000030648	RUBCNL
AST	ENSMFAG00000031824	SCG3
AST	ENSMFAG00000040847	TSC22D4
AST	ENSMFAG00000030983	VAV3
AST	ENSMFAG00000002640	ENSMFAG00000002640
AST	ENSMFAG00000043608	RHOBTB3
AST	ENSMFAG00000034037	PLCB4
AST	ENSMFAG00000029911	IGSF11
AST	ENSMFAG00000029324	ENSMFAG00000029324
AST	ENSMFAG00000044012	ITSN1
AST	ENSMFAG00000030770	EHMT1
AST	ENSMFAG00000002770	SHROOM3
AST	ENSMFAG00000038079	SHISA9
AST	ENSMFAG00000042844	FADS2
AST	ENSMFAG00000038624	REPS1
AST	ENSMFAG00000044436	ERI3
AST	ENSMFAG00000034176	SLC6A11
AST	ENSMFAG00000039710	MKLN1
AST	ENSMFAG00000039173	ATP2C1
AST	ENSMFAG00000041955	ENO1
AST	ENSMFAG00000042650	ARRB1
AST	ENSMFAG00000037700	AFF1
AST	ENSMFAG00000001606	ODF2
AST	ENSMFAG00000038584	MTMR10
AST	ENSMFAG00000039869	FIGN
AST	ENSMFAG00000000283	PLCG1
AST	ENSMFAG00000035876	ITPKB
AST	ENSMFAG00000041825	CHD7
AST	ENSMFAG00000041231	GALNT18
AST	ENSMFAG00000044657	ST5
AST	ENSMFAG00000002050	ABCD2
AST	ENSMFAG00000043289	SLC35F1
AST	ENSMFAG00000038437	C14H11orf49
AST	ENSMFAG00000001460	TNFSF4
AST	ENSMFAG00000045341	FAM171B
AST	ENSMFAG00000036772	LAPTM4A
AST	ENSMFAG00000007641	PHLDB1
AST	ENSMFAG00000036614	GRIK4
AST	ENSMFAG00000038795	MYO6
AST	ENSMFAG00000032997	KIF13A
AST	ENSMFAG00000002093	SEL1L3
AST	ENSMFAG00000039841	ENSMFAG00000039841
AST	ENSMFAG00000044392	TET1
AST	ENSMFAG00000000444	EPS15L1
AST	ENSMFAG00000036448	UST
AST	ENSMFAG00000040555	TLK1
AST	ENSMFAG00000037599	TMEM56
AST	ENSMFAG00000033705	BAALC
AST	ENSMFAG00000043959	ZMIZ1
AST	ENSMFAG00000033016	FAM13A
AST	ENSMFAG00000003466	SPTBN1
AST	ENSMFAG00000037544	CYTH1
AST	ENSMFAG00000044445	BMP2K
AST	ENSMFAG00000044265	ACAD10
AST	ENSMFAG00000004077	NRF1
AST	ENSMFAG00000000142	TMCC3
AST	ENSMFAG00000032194	DOK5
AST	ENSMFAG00000042105	GRK3
AST	ENSMFAG00000000002	ENSMFAG00000000002
AST	ENSMFAG00000043092	MTUS1
AST	ENSMFAG00000000534	PPARGC1A
AST	ENSMFAG00000032269	AMOT
AST	ENSMFAG00000042761	PARVA
AST	ENSMFAG00000042647	NUDT3
AST	ENSMFAG00000003604	EEF2K
AST	ENSMFAG00000042804	NEBL
AST	ENSMFAG00000031793	SWT1
AST	ENSMFAG00000044175	ZSWIM6
AST	ENSMFAG00000041347	FOXN2
AST	ENSMFAG00000035406	ZNF277
AST	ENSMFAG00000035971	GALNT10
AST	ENSMFAG00000040773	FHIT
AST	ENSMFAG00000003857	MFN1
AST	ENSMFAG00000001116	PTPN13
AST	ENSMFAG00000003635	ITGAV
AST	ENSMFAG00000044541	STARD13
AST	ENSMFAG00000035494	CNTN1
AST	ENSMFAG00000040345	BMPR1A
AST	ENSMFAG00000039741	PACRG
AST	ENSMFAG00000000179	KIFC3
AST	ENSMFAG00000039601	WWC1
AST	ENSMFAG00000040804	CHL1
AST	ENSMFAG00000039957	PRKD1
AST	ENSMFAG00000032927	CHKA
AST	ENSMFAG00000042116	TLE1
AST	ENSMFAG00000037841	ZNF462
AST	ENSMFAG00000031606	GPD2
AST	ENSMFAG00000041924	L3MBTL4
AST	ENSMFAG00000001654	DCLK2
AST	ENSMFAG00000017703	TOX
AST	ENSMFAG00000001810	CDH10
AST	ENSMFAG00000044061	LTBP1
AST	ENSMFAG00000046897	ENSMFAG00000046897
AST	ENSMFAG00000040729	CDH11
AST	ENSMFAG00000039588	GAREM1
AST	ENSMFAG00000044501	BCR
AST	ENSMFAG00000031493	CTNND1
AST	ENSMFAG00000043923	CRADD
AST	ENSMFAG00000043598	PLEKHG1
AST	ENSMFAG00000040990	MAOB
OPC	ENSMFAG00000032675	VCAN
OPC	ENSMFAG00000031890	COL9A1
OPC	ENSMFAG00000033646	BCAS1
OPC	ENSMFAG00000039461	ADAM12
OPC	ENSMFAG00000006335	STK32A
OPC	ENSMFAG00000035867	SULF2
OPC	ENSMFAG00000002073	NKAIN3
OPC	ENSMFAG00000002722	COL11A1
OPC	ENSMFAG00000043089	CACNG4
OPC	ENSMFAG00000009175	CDH19
OPC	ENSMFAG00000046187	PDGFRA
OPC	ENSMFAG00000003086	ZCCHC24
OPC	ENSMFAG00000002810	AFAP1L2
OPC	ENSMFAG00000031014	ROR2
OPC	ENSMFAG00000002228	C1QL1
OPC	ENSMFAG00000003175	NKAIN4
OPC	ENSMFAG00000002893	SLC22A3
OPC	ENSMFAG00000001183	NEU4
OPC	ENSMFAG00000032316	PRRX1
OPC	ENSMFAG00000044850	CALCRL
OPC	ENSMFAG00000033414	SPRY4
OPC	ENSMFAG00000002752	FERMT1
OPC	ENSMFAG00000036642	SMOC1
OPC	ENSMFAG00000040221	MASP1
OPC	ENSMFAG00000037481	PLPP4
OPC	ENSMFAG00000002995	RIN2
OPC	ENSMFAG00000031735	MAML2
OPC	ENSMFAG00000026936	SOX6
OPC	ENSMFAG00000003388	WSCD1
OPC	ENSMFAG00000001357	LHFPL3
OPC	ENSMFAG00000041043	PCDH15
OPC	ENSMFAG00000039013	CCND1
OPC	ENSMFAG00000037729	LGR5
OPC	ENSMFAG00000037787	NTN1
OPC	ENSMFAG00000003482	LRP4
OPC	ENSMFAG00000037917	CHST9
OPC	ENSMFAG00000038247	MEGF11
OPC	ENSMFAG00000035741	CD82
OPC	ENSMFAG00000039404	TNS3
[truncated: 365 more rows]

## Sheet: CynoMac_V1_major_celltype
module4	module20	celltype	modulesize	markersize	intersect	oddsratio	fdr	significant		marker genes define		module4	celltype	modulesize	markersize	intersect	or	fdr	significant
M1	turquoise	ExN	4736	555	185	1.63256	2.5607e-07	Enrich		avg_log2FC >=0.5 & p_val_adj <0.05		M1	ExN	5901	555	227	1.67549	1.42724e-08	Enrich
M1	turquoise	Oligo	4736	398	38	0.334101	1.69846e-12	Absence				M1	Oligo	5901	398	48	0.321387	4.42133e-16	Absence
M1	turquoise	InN	4736	363	136	1.95406	6.93264e-09	Enrich				M1	InN	5901	363	162	1.94704	2.19209e-09	Enrich
M1	turquoise	Micro	4736	234	92	2.1049	1.53178e-07	Enrich				M1	Micro	5901	234	117	2.41138	1.32051e-10	Enrich
M1	turquoise	Astro	4736	519	129	1.06547	0.530704	FALSE				M1	Astro	5901	519	161	1.07392	0.464829	FALSE
M1	turquoise	OPC	4736	277	113	2.24539	6.6899e-10	Enrich				M1	OPC	5901	277	124	1.95173	1.02214e-07	Enrich
M1	lightgreen	ExN	141	555	26	8.24486	9.64566e-14	Enrich				M2	ExN	3838	555	92	0.830948	0.113191	FALSE
M1	lightgreen	Oligo	141	398	2	0.705954	1	FALSE				M2	Oligo	3838	398	61	0.75678	0.0556616	FALSE
M1	lightgreen	InN	141	363	15	6.66118	1.35554e-07	Enrich				M2	InN	3838	363	44	0.574759	0.00104604	Absence
M1	lightgreen	Micro	141	234	1	0.600625	1	FALSE				M2	Micro	3838	234	22	0.432832	0.000321861	Absence
M1	lightgreen	Astro	141	519	3	0.813497	1	FALSE				M2	Astro	3838	519	73	0.681766	0.00338417	Absence
M1	lightgreen	OPC	141	277	2	1.0229	1	FALSE				M2	OPC	3838	277	33	0.564606	0.00312949	Absence
M1	magenta	ExN	491	555	9	0.647343	0.395088	FALSE				M3	ExN	4968	555	152	1.14363	0.196215	FALSE
M1	magenta	Oligo	491	398	3	0.29696	0.0586296	FALSE				M3	Oligo	4968	398	266	6.37401	3.19828e-70	Enrich
M1	magenta	InN	491	363	10	1.12619	0.876333	FALSE				M3	InN	4968	363	111	1.33801	0.0211314	Enrich
M1	magenta	Micro	491	234	20	3.82151	8.95762e-06	Enrich				M3	Micro	4968	234	66	1.18919	0.253605	FALSE
M1	magenta	Astro	491	519	21	1.70256	0.0586296	FALSE				M3	Astro	4968	519	215	2.18759	2.10627e-16	Enrich
M1	magenta	OPC	491	277	6	0.876666	1	FALSE				M3	OPC	4968	277	89	1.43775	0.0124646	Enrich
M1	greenyellow	ExN	379	555	7	0.653768	0.513197	FALSE				M4	ExN	1877	555	37	0.682525	0.0317991	Absence
M1	greenyellow	Oligo	379	398	1	0.127906	0.0486002	Absence				M4	Oligo	1877	398	7	0.169543	3.42024e-09	Absence
M1	greenyellow	InN	379	363	1	0.140528	0.0515834	FALSE				M4	InN	1877	363	18	0.498305	0.00772169	Absence
M1	greenyellow	Micro	379	234	3	0.668565	0.806481	FALSE				M4	Micro	1877	234	12	0.518167	0.0317991	Absence
M1	greenyellow	Astro	379	519	6	0.598099	0.507841	FALSE				M4	Astro	1877	519	38	0.756902	0.109131	FALSE
M1	greenyellow	OPC	379	277	3	0.562394	0.600561	FALSE				M4	OPC	1877	277	15	0.548475	0.0317991	Absence
M1	grey60	ExN	154	555	0	0	0.143062	FALSE
M1	grey60	Oligo	154	398	4	1.31422	0.664161	FALSE
M1	grey60	InN	154	363	0	0	0.36367	FALSE
M1	grey60	Micro	154	234	1	0.549228	1	FALSE
M1	grey60	Astro	154	519	2	0.49108	0.664161	FALSE
M1	grey60	OPC	154	277	0	0	0.563678	FALSE
M2	brown	ExN	2156	555	42	0.669893	0.0369523	Absence
M2	brown	Oligo	2156	398	50	1.1913	0.303762	FALSE
M2	brown	InN	2156	363	24	0.580166	0.0369523	Absence
M2	brown	Micro	2156	234	15	0.562771	0.0520934	FALSE
M2	brown	Astro	2156	519	47	0.818636	0.303762	FALSE
M2	brown	OPC	2156	277	25	0.817425	0.380642	FALSE
M2	black	ExN	590	555	11	0.65768	0.202534	FALSE
M2	black	Oligo	590	398	0	0	8.47473e-05	Absence
M2	black	InN	590	363	4	0.361597	0.0565507	FALSE
M2	black	Micro	590	234	3	0.423584	0.202534	FALSE
M2	black	Astro	590	519	6	0.377786	0.0350351	Absence
M2	black	OPC	590	277	3	0.356308	0.106641	FALSE
M2	tan	ExN	354	555	6	0.598683	0.507492	FALSE
M2	tan	Oligo	354	398	1	0.137143	0.0687811	FALSE
M2	tan	InN	354	363	4	0.612919	0.539095	FALSE
M2	tan	Micro	354	234	2	0.47464	0.539095	FALSE
M2	tan	Astro	354	519	8	0.864274	0.865679	FALSE
M2	tan	OPC	354	277	1	0.198445	0.302221	FALSE
M2	pink	ExN	537	555	4	0.257131	0.00760041	Absence
M2	pink	Oligo	537	398	9	0.834313	0.753425	FALSE
M2	pink	InN	537	363	2	0.197466	0.0149562	Absence
M2	pink	Micro	537	234	2	0.309341	0.149209	FALSE
M2	pink	Astro	537	519	10	0.705336	0.402491	FALSE
M2	pink	OPC	537	277	2	0.260387	0.0751341	FALSE
M2	salmon	ExN	201	555	29	6.16552	2.14527e-12	Enrich
M2	salmon	Oligo	201	398	1	0.24392	0.235219	FALSE
M2	salmon	InN	201	363	10	2.87884	0.0115714	Enrich
M2	salmon	Micro	201	234	0	0	0.235219	FALSE
M2	salmon	Astro	201	519	2	0.374185	0.235219	FALSE
M2	salmon	OPC	201	277	2	0.712299	1	FALSE
M3	red	ExN	865	555	5	0.196347	1.10007e-05	Absence
M3	red	Oligo	865	398	1	0.0546111	3.79213e-06	Absence
M3	red	InN	865	363	8	0.493538	0.0590273	FALSE
M3	red	Micro	865	234	2	0.188723	0.00761075	Absence
M3	red	Astro	865	519	20	0.883428	0.662591	FALSE
M3	red	OPC	865	277	1	0.0790633	0.000269821	Absence
M3	blue	ExN	2738	555	118	1.73122	5.3026e-06	Enrich
M3	blue	Oligo	2738	398	34	0.582812	0.00382136	Absence
M3	blue	InN	2738	363	75	1.65724	0.000812289	Enrich
M3	blue	Micro	2738	234	25	0.750705	0.213052	FALSE
M3	blue	Astro	2738	519	92	1.36863	0.0142938	Enrich
M3	blue	OPC	2738	277	25	0.621041	0.026204	Absence
M3	yellow	ExN	1108	555	25	0.798268	0.362105	FALSE
M3	yellow	Oligo	1108	398	229	28.794	7.31229e-185	Enrich
M3	yellow	InN	1108	363	23	1.15454	0.487067	FALSE
M3	yellow	Micro	1108	234	29	2.44535	9.77872e-05	Enrich
M3	yellow	Astro	1108	519	85	3.52687	3.80826e-19	Enrich
M3	yellow	OPC	1108	277	59	4.80838	3.80826e-19	Enrich
M3	lightyellow	ExN	141	555	4	1.02132	0.958628	FALSE
M3	lightyellow	Oligo	141	398	2	0.705954	1	FALSE
M3	lightyellow	InN	141	363	5	1.99906	0.199651	FALSE
M3	lightyellow	Micro	141	234	10	6.67794	1.95668e-05	Enrich
M3	lightyellow	Astro	141	519	17	5.276	9.46216e-07	Enrich
M3	lightyellow	OPC	141	277	4	2.09096	0.199651	FALSE
M3	royalblue	ExN	116	555	0	0	0.485123	FALSE
M3	royalblue	Oligo	116	398	0	0	0.497859	FALSE
M3	royalblue	InN	116	363	0	0	0.497859	FALSE
M3	royalblue	Micro	116	234	0	0	0.648926	FALSE
M3	royalblue	Astro	116	519	1	0.324537	0.497859	FALSE
M3	royalblue	OPC	116	277	0	0	0.497859	FALSE
M4	cyan	ExN	191	555	25	5.4672	7.96521e-10	Enrich
M4	cyan	Oligo	191	398	0	0	0.0534914	FALSE
M4	cyan	InN	191	363	14	4.40178	3.3449e-05	Enrich
M4	cyan	Micro	191	234	3	1.35007	0.49234	FALSE
M4	cyan	Astro	191	519	7	1.43126	0.423658	FALSE
M4	cyan	OPC	191	277	8	3.1696	0.010627	Enrich
M4	green	ExN	945	555	11	0.40048	0.00211251	Absence
M4	green	Oligo	945	398	6	0.304012	0.00211251	Absence
M4	green	InN	945	363	3	0.165275	0.000284006	Absence
M4	green	Micro	945	234	6	0.527271	0.1916	FALSE
M4	green	Astro	945	519	22	0.889395	0.675245	FALSE
M4	green	OPC	945	277	3	0.218149	0.00220136	Absence
M4	purple	ExN	399	555	1	0.0862511	0.00176087	Absence
M4	purple	Oligo	399	398	0	0	0.0022401	Absence
M4	purple	InN	399	363	1	0.133328	0.0237793	Absence
M4	purple	Micro	399	234	2	0.419864	0.341456	FALSE
M4	purple	Astro	399	519	7	0.664593	0.341456	FALSE
M4	purple	OPC	399	277	1	0.175593	0.0723206	FALSE
M4	lightcyan	ExN	166	555	0	0	0.0955573	FALSE
M4	lightcyan	Oligo	166	398	1	0.296207	0.32572	FALSE
M4	lightcyan	InN	166	363	0	0	0.238081	FALSE
M4	lightcyan	Micro	166	234	0	0	0.32572	FALSE
M4	lightcyan	Astro	166	519	1	0.225596	0.272958	FALSE
M4	lightcyan	OPC	166	277	3	1.31156	0.50305	FALSE
M4	midnightblue	ExN	176	555	0	0	0.103298	FALSE
M4	midnightblue	Oligo	176	398	0	0	0.143178	FALSE
M4	midnightblue	InN	176	363	0	0	0.143178	FALSE
M4	midnightblue	Micro	176	234	1	0.479635	0.726878	FALSE
M4	midnightblue	Astro	176	519	1	0.212591	0.143178	FALSE
M4	midnightblue	OPC	176	277	0	0	0.220176	FALSE

## Sheet: CynoMac_CTX_Han et al. major
module4	module20	celltype	modulesize	markersize	intersect	or	fdr	significant			marker genes define		module4	celltype	modulesize	markersize	intersect	or	fdr	significant
M1	turquoise	ExN	4736	106	28	1.15527	0.592601	FALSE			avg_log2FC >=0.5 & p_val_adj <0.05		M1	ExN	5901	106	34	1.12625	0.71253	FALSE
M1	turquoise	InN	4736	98	37	1.95808	0.0036304	Enrich					M1	InN	5901	98	46	2.11715	0.000651103	Enrich
M1	turquoise	Micro	4736	202	87	2.4595	3.35654e-09	Enrich					M1	Micro	5901	202	100	2.35971	6.84897e-09	Enrich
M1	turquoise	Astro	4736	326	73	0.926752	0.599934	FALSE					M1	Astro	5901	326	96	0.994764	1	FALSE
M1	turquoise	Oligo	4736	137	3	0.0714114	1.10919e-11	Absence					M1	Oligo	5901	137	5	0.0895174	5.64706e-14	Absence
M1	turquoise	OPC	4736	195	62	1.50568	0.0162981	Enrich					M1	OPC	5901	195	70	1.33878	0.0871438	FALSE
M1	lightgreen	ExN	141	106	4	5.64432	0.0203731	Enrich					M2	ExN	3838	106	21	1.0384	0.901562	FALSE
M1	lightgreen	InN	141	98	5	7.79806	0.00393721	Enrich					M2	InN	3838	98	9	0.423597	0.0116072	Absence
M1	lightgreen	Micro	141	202	1	0.697381	1	FALSE					M2	Micro	3838	202	22	0.510819	0.00326934	Absence
M1	lightgreen	Astro	141	326	1	0.428581	1	FALSE					M2	Astro	3838	326	31	0.437045	5.16542e-06	Absence
M1	lightgreen	Oligo	141	137	0	0	1	FALSE					M2	Oligo	3838	137	6	0.191211	3.47915e-06	Absence
M1	lightgreen	OPC	141	195	2	1.46353	0.802659	FALSE					M2	OPC	3838	195	22	0.53172	0.00509925	Absence
M1	magenta	ExN	491	106	0	0	0.235558	FALSE					M3	ExN	4968	106	34	1.42928	0.109359	FALSE
M1	magenta	InN	491	98	4	1.69341	0.462171	FALSE					M3	InN	4968	98	33	1.53704	0.07011	FALSE
M1	magenta	Micro	491	202	10	2.08787	0.103767	FALSE					M3	Micro	4968	202	52	1.04762	0.806121	FALSE
M1	magenta	Astro	491	326	16	2.08233	0.0584465	FALSE					M3	Astro	4968	326	148	2.55775	1.51718e-15	Enrich
M1	magenta	Oligo	491	137	2	0.585938	0.933164	FALSE					M3	Oligo	4968	137	124	29.5201	3.18682e-59	Enrich
M1	magenta	OPC	491	195	4	0.829274	1	FALSE					M3	OPC	4968	195	83	2.2594	1.26068e-07	Enrich
M1	greenyellow	ExN	379	106	2	0.993828	1	FALSE					M4	ExN	1877	106	7	0.680651	0.485153	FALSE
M1	greenyellow	InN	379	98	0	0	0.599667	FALSE					M4	InN	1877	98	3	0.303409	0.0719217	FALSE
M1	greenyellow	Micro	379	202	2	0.514255	0.716961	FALSE					M4	Micro	1877	202	15	0.771702	0.485153	FALSE
M1	greenyellow	Astro	379	326	3	0.475871	0.599667	FALSE					M4	Astro	1877	326	34	1.12504	0.502824	FALSE
M1	greenyellow	Oligo	379	137	0	0	0.599667	FALSE					M4	Oligo	1877	137	2	0.141949	0.00187803	Absence
M1	greenyellow	OPC	379	195	2	0.533099	0.716961	FALSE					M4	OPC	1877	195	12	0.629964	0.275864	FALSE
M1	grey60	ExN	154	106	0	0	1	FALSE
M1	grey60	InN	154	98	0	0	1	FALSE
M1	grey60	Micro	154	202	0	0	1	FALSE
M1	grey60	Astro	154	326	3	1.19874	1	FALSE
M1	grey60	Oligo	154	137	0	0	1	FALSE
M1	grey60	OPC	154	195	0	0	1	FALSE
M2	brown	ExN	2156	106	8	0.673139	0.41573	FALSE
M2	brown	InN	2156	98	5	0.442843	0.12944	FALSE
M2	brown	Micro	2156	202	14	0.612654	0.12944	FALSE
M2	brown	Astro	2156	326	21	0.564539	0.0265297	Absence
M2	brown	Oligo	2156	137	5	0.311318	0.0212231	Absence
M2	brown	OPC	2156	195	19	0.890805	0.728079	FALSE
M2	black	ExN	590	106	1	0.311613	0.379837	FALSE
M2	black	InN	590	98	0	0	0.184273	FALSE
M2	black	Micro	590	202	3	0.492515	0.352804	FALSE
M2	black	Astro	590	326	1	0.0995472	0.0079486	Absence
M2	black	Oligo	590	137	0	0	0.0736049	FALSE
M2	black	OPC	590	195	0	0	0.014504	Absence
M2	tan	ExN	354	106	0	0	0.54158	FALSE
M2	tan	InN	354	98	1	0.569943	1	FALSE
M2	tan	Micro	354	202	2	0.551489	0.70915	FALSE
M2	tan	Astro	354	326	3	0.510423	0.586105	FALSE
M2	tan	Oligo	354	137	0	0	0.54158	FALSE
M2	tan	OPC	354	195	1	0.283544	0.54158	FALSE
M2	pink	ExN	537	106	0	0	0.182424	FALSE
M2	pink	InN	537	98	0	0	0.182424	FALSE
M2	pink	Micro	537	202	3	0.542893	0.4594	FALSE
M2	pink	Astro	537	326	6	0.674761	0.486525	FALSE
M2	pink	Oligo	537	137	0	0	0.182424	FALSE
M2	pink	OPC	537	195	1	0.184967	0.182424	FALSE
M2	salmon	ExN	201	106	12	13.2749	4.50047e-09	Enrich
M2	salmon	InN	201	98	3	3.13678	0.16676	FALSE
M2	salmon	Micro	201	202	0	0	0.413029	FALSE
M2	salmon	Astro	201	326	0	0	0.16676	FALSE
M2	salmon	Oligo	201	137	1	0.721664	1	FALSE
M2	salmon	OPC	201	195	1	0.504419	1	FALSE
M3	red	ExN	865	106	0	0	0.0456538	Absence
M3	red	InN	865	98	0	0	0.0456538	Absence
M3	red	Micro	865	202	3	0.330987	0.0630988	FALSE
M3	red	Astro	865	326	16	1.14375	0.581818	FALSE
M3	red	Oligo	865	137	1	0.1616	0.0486393	Absence
M3	red	OPC	865	195	1	0.112916	0.0226854	Absence
M3	blue	ExN	2738	106	32	2.74228	3.35423e-05	Enrich
M3	blue	InN	2738	98	27	2.40746	0.00059812	Enrich
M3	blue	Micro	2738	202	8	0.257421	3.35423e-05	Absence
M3	blue	Astro	2738	326	50	1.14295	0.446956	FALSE
M3	blue	Oligo	2738	137	7	0.33727	0.00251619	Absence
M3	blue	OPC	2738	195	23	0.840424	0.529552	FALSE
M3	yellow	ExN	1108	106	1	0.161344	0.0375438	Absence
M3	yellow	InN	1108	98	6	1.11058	0.822926	FALSE
M3	yellow	Micro	1108	202	41	4.46174	5.31334e-13	Enrich
M3	yellow	Astro	1108	326	67	4.62115	1.0066e-20	Enrich
M3	yellow	Oligo	1108	137	115	99.1706	3.49848e-122	Enrich
M3	yellow	OPC	1108	195	55	6.98105	6.05462e-24	Enrich
M3	lightyellow	ExN	141	106	1	1.34147	0.747035	FALSE
M3	lightyellow	InN	141	98	0	0	1	FALSE
M3	lightyellow	Micro	141	202	0	0	0.747035	FALSE
M3	lightyellow	Astro	141	326	15	7.46855	6.51944e-08	Enrich
M3	lightyellow	Oligo	141	137	1	1.0341	0.747035	FALSE
M3	lightyellow	OPC	141	195	4	3.00099	0.149013	FALSE
M3	royalblue	ExN	116	106	0	0	1	FALSE
M3	royalblue	InN	116	98	0	0	1	FALSE
M3	royalblue	Micro	116	202	0	0	1	FALSE
M3	royalblue	Astro	116	326	0	0	1	FALSE
M3	royalblue	Oligo	116	137	0	0	1	FALSE
M3	royalblue	OPC	116	195	0	0	1	FALSE
M4	cyan	ExN	191	106	3	3.04735	0.244556	FALSE
M4	cyan	InN	191	98	2	2.16914	0.482164	FALSE
M4	cyan	Micro	191	202	2	1.03573	0.864009	FALSE
M4	cyan	Astro	191	326	3	0.961006	1	FALSE
M4	cyan	Oligo	191	137	0	0	0.864009	FALSE
M4	cyan	OPC	191	195	6	3.36056	0.0678764	FALSE
M4	green	ExN	945	106	3	0.585593	0.60548	FALSE
M4	green	InN	945	98	1	0.206905	0.185491	FALSE
M4	green	Micro	945	202	7	0.721285	0.60548	FALSE
M4	green	Astro	945	326	17	1.11058	0.691841	FALSE
M4	green	Oligo	945	137	1	0.147267	0.0694365	FALSE
M4	green	OPC	945	195	2	0.207141	0.0579247	FALSE
M4	purple	ExN	399	106	1	0.465722	0.840144	FALSE
M4	purple	InN	399	98	0	0	0.541516	FALSE
M4	purple	Micro	399	202	2	0.487846	0.669949	FALSE
M4	purple	Astro	399	326	7	1.07745	0.840144	FALSE
M4	purple	Oligo	399	137	0	0	0.358887	FALSE
M4	purple	OPC	399	195	0	0	0.215904	FALSE
M4	lightcyan	ExN	166	106	0	0	1	FALSE
M4	lightcyan	InN	166	98	0	0	1	FALSE
M4	lightcyan	Micro	166	202	0	0	0.949451	FALSE
M4	lightcyan	Astro	166	326	1	0.363173	0.949451	FALSE
M4	lightcyan	Oligo	166	137	0	0	0.949451	FALSE
M4	lightcyan	OPC	166	195	3	1.87955	0.949451	FALSE
M4	midnightblue	ExN	176	106	0	0	1	FALSE
M4	midnightblue	InN	176	98	0	0	1	FALSE
M4	midnightblue	Micro	176	202	4	2.30098	0.311299	FALSE
M4	midnightblue	Astro	176	326	6	2.14732	0.311299	FALSE
M4	midnightblue	Oligo	176	137	1	0.825805	1	FALSE
M4	midnightblue	OPC	176	195	1	0.577214	1	FALSE

## Sheet: RheMac_dlPFC_Ma et.al. major_ce
module4	module20	celltype	modulesize	markersize	intersect	or	fdr	significant			marker genes define		module4	celltype	modulesize	markersize	intersect	or	fdr	significant
M1	turquoise	ExN	4736	154	56	1.8475	0.000557648	Enrich			avg_log2FC >=1 & p_val_adj <0.05		M1	ExN	5901	154	66	1.7964	0.000697301	Enrich
M1	turquoise	InN	4736	110	43	2.07359	0.000512184	Enrich					M1	InN	5901	110	50	1.99467	0.000697301	Enrich
M1	turquoise	Micro	4736	290	118	2.23692	4.60286e-10	Enrich					M1	Micro	5901	290	133	2.04262	1.31768e-08	Enrich
M1	turquoise	Astro	4736	258	73	1.27313	0.0899418	FALSE					M1	Astro	5901	258	91	1.30348	0.0463553	Enrich
M1	turquoise	Oligo	4736	292	18	0.208254	7.66439e-15	Absence					M1	Oligo	5901	292	24	0.210233	2.52157e-18	Absence
M1	turquoise	OPC	4736	170	72	2.38354	2.05275e-07	Enrich					M1	OPC	5901	170	81	2.18547	1.64173e-06	Enrich
M1	turquoise	NNC	4736	242	43	0.692098	0.0320499	Absence					M1	NNC	5901	242	93	1.49546	0.00334802	Enrich
M1	lightgreen	ExN	141	154	7	6.99236	0.000790433	Enrich					M2	ExN	3838	154	36	1.28468	0.213817	FALSE
M1	lightgreen	InN	141	110	4	5.431	0.0270336	Enrich					M2	InN	3838	110	17	0.767122	0.39501	FALSE
M1	lightgreen	Micro	141	290	2	0.97607	1	FALSE					M2	Micro	3838	290	45	0.769135	0.160801	FALSE
M1	lightgreen	Astro	141	258	3	1.66831	0.50579	FALSE					M2	Astro	3838	258	35	0.65642	0.0420226	Absence
M1	lightgreen	Oligo	141	292	0	0	0.387345	FALSE					M2	Oligo	3838	292	40	0.663524	0.0420226	Absence
M1	lightgreen	OPC	141	170	3	2.55875	0.20871	FALSE					M2	OPC	3838	170	21	0.590031	0.0420226	Absence
M1	lightgreen	NNC	141	242	4	2.40257	0.20871	FALSE					M2	NNC	3838	242	30	0.591476	0.0365773	Absence
M1	magenta	ExN	491	154	0	0	0.0619143	FALSE					M3	ExN	4968	154	34	0.854835	0.637194	FALSE
M1	magenta	InN	491	110	3	1.11276	0.848273	FALSE					M3	InN	4968	110	27	0.982486	1	FALSE
M1	magenta	Micro	491	290	6	0.835972	0.848273	FALSE					M3	Micro	4968	290	72	0.997574	1	FALSE
M1	magenta	Astro	491	258	13	2.13455	0.0312144	Enrich					M3	Astro	4968	258	98	1.86705	1.01673e-05	Enrich
M1	magenta	Oligo	491	292	1	0.134572	0.0312144	Absence					M3	Oligo	4968	292	212	8.31703	7.73541e-66	Enrich
M1	magenta	OPC	491	170	3	0.710768	0.848273	FALSE					M3	OPC	4968	170	48	1.19028	0.571937	FALSE
M1	magenta	NNC	491	242	40	8.45976	5.98205e-21	Enrich					M3	NNC	4968	242	91	1.83552	2.83367e-05	Enrich
M1	greenyellow	ExN	379	154	2	0.678322	1	FALSE					M4	ExN	1877	154	6	0.388985	0.0341443	Absence
M1	greenyellow	InN	379	110	0	0	0.648016	FALSE					M4	InN	1877	110	4	0.362534	0.0459001	Absence
M1	greenyellow	Micro	379	290	5	0.905436	1	FALSE					M4	Micro	1877	290	16	0.559341	0.0341443	Absence
M1	greenyellow	Astro	379	258	0	0	0.122711	FALSE					M4	Astro	1877	258	16	0.634439	0.0990756	FALSE
M1	greenyellow	Oligo	379	292	1	0.175459	0.169035	FALSE					M4	Oligo	1877	292	6	0.199747	5.38265e-06	Absence
M1	greenyellow	OPC	379	170	3	0.927828	1	FALSE					M4	OPC	1877	170	10	0.600562	0.144531	FALSE
M1	greenyellow	NNC	379	242	5	1.09151	1	FALSE					M4	NNC	1877	242	12	0.49992	0.0341443	Absence
M1	grey60	ExN	154	154	1	0.839812	1	FALSE
M1	grey60	InN	154	110	0	0	1	FALSE
M1	grey60	Micro	154	290	2	0.892	1	FALSE
M1	grey60	Astro	154	258	2	1.00514	1	FALSE
M1	grey60	Oligo	154	292	4	1.80762	1	FALSE
M1	grey60	OPC	154	170	0	0	1	FALSE
M1	grey60	NNC	154	242	1	0.53078	1	FALSE
M2	brown	ExN	2156	154	11	0.633579	0.357022	FALSE
M2	brown	InN	2156	110	8	0.646596	0.492031	FALSE
M2	brown	Micro	2156	290	28	0.881265	0.633198	FALSE
M2	brown	Astro	2156	258	24	0.845507	0.560935	FALSE
M2	brown	Oligo	2156	292	36	1.16438	0.549197	FALSE
M2	brown	OPC	2156	170	11	0.569309	0.282693	FALSE
M2	brown	NNC	2156	242	14	0.504027	0.0625358	FALSE
M2	black	ExN	590	154	4	0.874908	1	FALSE
M2	black	InN	590	110	3	0.920365	1	FALSE
M2	black	Micro	590	290	4	0.455632	0.275618	FALSE
M2	black	Astro	590	258	2	0.254049	0.122723	FALSE
M2	black	Oligo	590	292	0	0	0.0022377	Absence
M2	black	OPC	590	170	4	0.789924	1	FALSE
M2	black	NNC	590	242	2	0.271212	0.122723	FALSE
M2	tan	ExN	354	154	1	0.360298	0.929413	FALSE
M2	tan	InN	354	110	0	0	0.631975	FALSE
M2	tan	Micro	354	290	4	0.772276	0.959117	FALSE
M2	tan	Astro	354	258	4	0.871007	1	FALSE
M2	tan	Oligo	354	292	0	0	0.0793886	FALSE
M2	tan	OPC	354	170	2	0.657613	0.959117	FALSE
M2	tan	NNC	354	242	0	0	0.0850074	FALSE
M2	pink	ExN	537	154	0	0	0.134433	FALSE
M2	pink	InN	537	110	0	0	0.293837	FALSE
M2	pink	Micro	537	290	8	1.02681	0.854741	FALSE
M2	pink	Astro	537	258	5	0.712362	0.657617	FALSE
M2	pink	Oligo	537	292	2	0.246726	0.134433	FALSE
M2	pink	OPC	537	170	2	0.428606	0.587284	FALSE
M2	pink	NNC	537	242	4	0.605146	0.592354	FALSE
M2	salmon	ExN	201	154	20	16.1784	6.04084e-16	Enrich
M2	salmon	InN	201	110	6	5.81549	0.00202681	Enrich
M2	salmon	Micro	201	290	1	0.336952	0.527743	FALSE
M2	salmon	Astro	201	258	0	0	0.208373	FALSE
M2	salmon	Oligo	201	292	2	0.674937	1	FALSE
M2	salmon	OPC	201	170	2	1.17234	0.805085	FALSE
M2	salmon	NNC	201	242	10	4.4074	0.00062376	Enrich
M3	red	ExN	865	154	2	0.289271	0.0984494	FALSE
M3	red	InN	865	110	0	0	0.0366406	Absence
M3	red	Micro	865	290	4	0.306012	0.0288755	Absence
M3	red	Astro	865	258	10	0.890217	0.877368	FALSE
M3	red	Oligo	865	292	1	0.0749278	0.000429341	Absence
M3	red	OPC	865	170	2	0.261501	0.0634383	FALSE
M3	red	NNC	865	242	5	0.463337	0.126464	FALSE
M3	blue	ExN	2738	154	31	1.59317	0.0437358	Enrich
M3	blue	InN	2738	110	26	1.9575	0.0170763	Enrich
M3	blue	Micro	2738	290	31	0.750623	0.143681	FALSE
M3	blue	Astro	2738	258	47	1.40917	0.0620667	FALSE
M3	blue	Oligo	2738	292	24	0.559873	0.0170763	Absence
M3	blue	OPC	2738	170	16	0.651989	0.135574	FALSE
M3	blue	NNC	2738	242	48	1.56739	0.0190058	Enrich
M3	yellow	ExN	1108	154	0	0	0.000411764	Absence
M3	yellow	InN	1108	110	1	0.15539	0.0381983	Absence
M3	yellow	Micro	1108	290	35	2.37966	3.31981e-05	Enrich
M3	yellow	Astro	1108	258	29	2.18626	0.000411764	Enrich
M3	yellow	Oligo	1108	292	187	36.2403	3.27436e-162	Enrich
M3	yellow	OPC	1108	170	28	3.41673	7.63019e-07	Enrich
M3	yellow	NNC	1108	242	17	1.29038	0.320291	FALSE
M3	lightyellow	ExN	141	154	0	0	0.883351	FALSE
M3	lightyellow	InN	141	110	0	0	1	FALSE
M3	lightyellow	Micro	141	290	2	0.97607	1	FALSE
M3	lightyellow	Astro	141	258	11	6.70504	7.94181e-06	Enrich
M3	lightyellow	Oligo	141	292	0	0	0.591715	FALSE
M3	lightyellow	OPC	141	170	2	1.68347	0.591715	FALSE
M3	lightyellow	NNC	141	242	21	15.5161	2.54278e-16	Enrich
M3	royalblue	ExN	116	154	1	1.11946	0.881251	FALSE
M3	royalblue	InN	116	110	0	0	1	FALSE
M3	royalblue	Micro	116	290	0	0	0.881251	FALSE
M3	royalblue	Astro	116	258	1	0.662945	1	FALSE
M3	royalblue	Oligo	116	292	0	0	0.881251	FALSE
M3	royalblue	OPC	116	170	0	0	0.881251	FALSE
M3	royalblue	NNC	116	242	0	0	0.881251	FALSE
M4	cyan	ExN	191	154	3	2.07373	0.320781	FALSE
M4	cyan	InN	191	110	3	2.93285	0.207134	FALSE
M4	cyan	Micro	191	290	2	0.716022	1	FALSE
M4	cyan	Astro	191	258	2	0.806845	1	FALSE
M4	cyan	Oligo	191	292	1	0.352395	0.748288	FALSE
M4	cyan	OPC	191	170	7	4.57715	0.00891189	Enrich
M4	cyan	NNC	191	242	6	2.68484	0.10222	FALSE
M4	green	ExN	945	154	3	0.39844	0.174546	FALSE
M4	green	InN	945	110	1	0.18401	0.116376	FALSE
M4	green	Micro	945	290	10	0.716659	0.467591	FALSE
M4	green	Astro	945	258	10	0.810513	0.656758	FALSE
M4	green	Oligo	945	292	4	0.276813	0.0187713	Absence
M4	green	OPC	945	170	1	0.118286	0.0187713	Absence
M4	green	NNC	945	242	4	0.33586	0.0483806	Absence
M4	purple	ExN	399	154	0	0	0.139118	FALSE
M4	purple	InN	399	110	0	0	0.248767	FALSE
M4	purple	Micro	399	290	1	0.167639	0.117044	FALSE
M4	purple	Astro	399	258	3	0.573748	0.497919	FALSE
M4	purple	Oligo	399	292	0	0	0.0349269	Absence
M4	purple	OPC	399	170	0	0	0.123847	FALSE
M4	purple	NNC	399	242	2	0.405701	0.289701	FALSE
M4	lightcyan	ExN	166	154	0	0	0.860673	FALSE
M4	lightcyan	InN	166	110	0	0	1	FALSE
M4	lightcyan	Micro	166	290	1	0.409168	0.860673	FALSE
M4	lightcyan	Astro	166	258	0	0	0.860673	FALSE
M4	lightcyan	Oligo	166	292	1	0.406314	0.860673	FALSE
M4	lightcyan	OPC	166	170	2	1.42503	0.860673	FALSE
M4	lightcyan	NNC	166	242	0	0	0.860673	FALSE
M4	midnightblue	ExN	176	154	0	0	1	FALSE
M4	midnightblue	InN	176	110	0	0	1	FALSE
M4	midnightblue	Micro	176	290	2	0.778345	1	FALSE
M4	midnightblue	Astro	176	258	1	0.434311	1	FALSE
M4	midnightblue	Oligo	176	292	0	0	0.957198	FALSE
M4	midnightblue	OPC	176	170	0	0	0.957198	FALSE
M4	midnightblue	NNC	176	242	0	0	0.957198	FALSE

## Sheet: CynoMac_V1_cell_subtype
module4	module20	celltype	modulesize	markersize	intersect	or	fdr	significant
M1	turquoise	Ex_0	4736	5	0	0	0.772952	FALSE
M1	turquoise	Ex_1	4736	20	4	0.803795	1	FALSE
M1	turquoise	Ex_2	4736	59	29	3.12137	5.0427e-05	Enrich
M1	turquoise	Ex_3	4736	20	8	2.14575	0.187389	FALSE
M1	turquoise	Ex_4	4736	95	22	0.968988	1	FALSE
M1	turquoise	Ex_5	4736	82	30	1.86059	0.0194195	Enrich
M1	turquoise	oligo_0	4736	85	3	0.117098	1.7223e-06	Absence
M1	turquoise	Inh_0	4736	159	65	2.24063	5.49222e-06	Enrich
M1	turquoise	oligo_1	4736	398	38	0.334101	6.22768e-12	Absence
M1	turquoise	Inh_1	4736	222	68	1.42605	0.0344179	Enrich
M1	turquoise	Ex_6	4736	1	0	0	1	FALSE
M1	turquoise	Ex_7	4736	46	8	0.676487	0.607819	FALSE
M1	turquoise	Ex_8	4736	30	3	0.356905	0.158619	FALSE
M1	turquoise	Ex_9	4736	123	56	2.70786	3.79378e-07	Enrich
M1	turquoise	Inh_2	4736	172	76	2.5709	2.80166e-08	Enrich
M1	turquoise	Micro	4736	234	92	2.1049	3.79378e-07	Enrich
M1	turquoise	Ex_10	4736	175	45	1.11426	0.772952	FALSE
M1	turquoise	Ex_11	4736	6	2	1.60811	0.772952	FALSE
M1	turquoise	AST_0	4736	518	128	1.05698	0.772952	FALSE
M1	turquoise	OPC	4736	277	113	2.24539	2.45296e-09	Enrich
M1	turquoise	AST_1	4736	230	56	1.03539	0.943976	FALSE
M1	turquoise	Ex_12	4736	199	84	2.37317	3.91631e-08	Enrich
M1	lightgreen	Ex_0	141	5	0	0	1	FALSE
M1	lightgreen	Ex_1	141	20	1	7.44407	0.24239	FALSE
M1	lightgreen	Ex_2	141	59	6	16.5691	8.1231e-05	Enrich
M1	lightgreen	Ex_3	141	20	1	7.44407	0.24239	FALSE
M1	lightgreen	Ex_4	141	95	4	6.32991	0.0127002	Enrich
M1	lightgreen	Ex_5	141	82	5	9.42662	0.00126943	Enrich
M1	lightgreen	oligo_0	141	85	0	0	1	FALSE
M1	lightgreen	Inh_0	141	159	5	4.69523	0.0133404	Enrich
M1	lightgreen	oligo_1	141	398	2	0.705954	1	FALSE
M1	lightgreen	Inh_1	141	222	7	4.76378	0.00322409	Enrich
M1	lightgreen	Ex_6	141	1	0	0	1	FALSE
M1	lightgreen	Ex_7	141	46	1	3.1393	0.437587	FALSE
M1	lightgreen	Ex_8	141	30	1	4.8746	0.32434	FALSE
M1	lightgreen	Ex_9	141	123	6	7.48452	0.00126943	Enrich
M1	lightgreen	Inh_2	141	172	8	7.20994	0.000339312	Enrich
M1	lightgreen	Micro	141	234	1	0.600625	1	FALSE
M1	lightgreen	Ex_10	141	175	7	6.11072	0.00126943	Enrich
M1	lightgreen	Ex_11	141	6	1	28.2936	0.0915994	FALSE
M1	lightgreen	AST_0	141	518	3	0.815119	1	FALSE
M1	lightgreen	OPC	141	277	2	1.0229	0.994515	FALSE
M1	lightgreen	AST_1	141	230	2	1.2367	0.994515	FALSE
M1	lightgreen	Ex_12	141	199	7	5.34124	0.00197751	Enrich
M1	magenta	Ex_0	491	5	0	0	1	FALSE
M1	magenta	Ex_1	491	20	0	0	1	FALSE
M1	magenta	Ex_2	491	59	2	1.39327	1	FALSE
M1	magenta	Ex_3	491	20	1	2.08968	1	FALSE
M1	magenta	Ex_4	491	95	1	0.42079	1	FALSE
M1	magenta	Ex_5	491	82	0	0	0.920501	FALSE
M1	magenta	oligo_0	491	85	0	0	0.920501	FALSE
M1	magenta	Inh_0	491	159	6	1.56225	0.920501	FALSE
M1	magenta	oligo_1	491	398	3	0.29696	0.152899	FALSE
M1	magenta	Inh_1	491	222	4	0.725552	1	FALSE
M1	magenta	Ex_6	491	1	0	0	1	FALSE
M1	magenta	Ex_7	491	46	1	0.881184	1	FALSE
M1	magenta	Ex_8	491	30	0	0	1	FALSE
M1	magenta	Ex_9	491	123	3	0.991548	1	FALSE
M1	magenta	Inh_2	491	172	3	0.702284	1	FALSE
M1	magenta	Micro	491	234	20	3.82151	3.28446e-05	Enrich
M1	magenta	Ex_10	491	175	2	0.456341	1	FALSE
M1	magenta	Ex_11	491	6	0	0	1	FALSE
M1	magenta	AST_0	491	518	21	1.70608	0.16034	FALSE
M1	magenta	OPC	491	277	6	0.876666	1	FALSE
M1	magenta	AST_1	491	230	13	2.41339	0.0518556	FALSE
M1	magenta	Ex_12	491	199	3	0.604696	1	FALSE
M1	greenyellow	Ex_0	379	5	0	0	1	FALSE
M1	greenyellow	Ex_1	379	20	0	0	1	FALSE
M1	greenyellow	Ex_2	379	59	1	0.890764	1	FALSE
M1	greenyellow	Ex_3	379	20	0	0	1	FALSE
M1	greenyellow	Ex_4	379	95	1	0.548616	1	FALSE
M1	greenyellow	Ex_5	379	82	1	0.637087	1	FALSE
M1	greenyellow	oligo_0	379	85	0	0	1	FALSE
M1	greenyellow	Inh_0	379	159	0	0	0.43611	FALSE
M1	greenyellow	oligo_1	379	398	1	0.127906	0.178201	FALSE
M1	greenyellow	Inh_1	379	222	0	0	0.18089	FALSE
M1	greenyellow	Ex_6	379	1	0	0	1	FALSE
M1	greenyellow	Ex_7	379	46	1	1.14884	1	FALSE
M1	greenyellow	Ex_8	379	30	0	0	1	FALSE
M1	greenyellow	Ex_9	379	123	0	0	0.657524	FALSE
M1	greenyellow	Inh_2	379	172	1	0.30038	1	FALSE
M1	greenyellow	Micro	379	234	3	0.668565	1	FALSE
M1	greenyellow	Ex_10	379	175	4	1.21112	1	FALSE
M1	greenyellow	Ex_11	379	6	1	10.3584	0.478001	FALSE
M1	greenyellow	AST_0	379	518	6	0.599298	0.797893	FALSE
M1	greenyellow	OPC	379	277	3	0.562394	1	FALSE
M1	greenyellow	AST_1	379	230	0	0	0.18089	FALSE
M1	greenyellow	Ex_12	379	199	2	0.522167	1	FALSE
M1	grey60	Ex_0	154	5	0	0	1	FALSE
M1	grey60	Ex_1	154	20	0	0	1	FALSE
M1	grey60	Ex_2	154	59	0	0	1	FALSE
M1	grey60	Ex_3	154	20	0	0	1	FALSE
M1	grey60	Ex_4	154	95	0	0	1	FALSE
M1	grey60	Ex_5	154	82	0	0	1	FALSE
M1	grey60	oligo_0	154	85	0	0	1	FALSE
M1	grey60	Inh_0	154	159	0	0	1	FALSE
M1	grey60	oligo_1	154	398	4	1.31422	1	FALSE
M1	grey60	Inh_1	154	222	0	0	1	FALSE
M1	grey60	Ex_6	154	1	0	0	1	FALSE
M1	grey60	Ex_7	154	46	0	0	1	FALSE
M1	grey60	Ex_8	154	30	0	0	1	FALSE
M1	grey60	Ex_9	154	123	0	0	1	FALSE
M1	grey60	Inh_2	154	172	0	0	1	FALSE
M1	grey60	Micro	154	234	1	0.549228	1	FALSE
M1	grey60	Ex_10	154	175	0	0	1	FALSE
M1	grey60	Ex_11	154	6	0	0	1	FALSE
M1	grey60	AST_0	154	518	2	0.492055	1	FALSE
M1	grey60	OPC	154	277	0	0	1	FALSE
M1	grey60	AST_1	154	230	0	0	1	FALSE
M1	grey60	Ex_12	154	199	0	0	1	FALSE
M2	brown	Ex_0	2156	5	0	0	1	FALSE
M2	brown	Ex_1	2156	20	1	0.434523	0.87586	FALSE
M2	brown	Ex_2	2156	59	5	0.764354	0.963834	FALSE
M2	brown	Ex_3	2156	20	4	2.06706	0.425544	FALSE
M2	brown	Ex_4	2156	95	7	0.655994	0.556489	FALSE
M2	brown	Ex_5	2156	82	5	0.535343	0.425544	FALSE
M2	brown	oligo_0	2156	85	3	0.301259	0.121105	FALSE
M2	brown	Inh_0	2156	159	8	0.43557	0.121105	FALSE
M2	brown	oligo_1	2156	398	50	1.1913	0.425544	FALSE
M2	brown	Inh_1	2156	222	14	0.553118	0.121105	FALSE
M2	brown	Ex_6	2156	1	0	0	1	FALSE
M2	brown	Ex_7	2156	46	1	0.1832	0.178859	FALSE
M2	brown	Ex_8	2156	30	0	0	0.191396	FALSE
M2	brown	Ex_9	2156	123	10	0.729791	0.600969	FALSE
M2	brown	Inh_2	2156	172	8	0.400748	0.121105	FALSE
M2	brown	Micro	2156	234	15	0.562771	0.121105	FALSE
M2	brown	Ex_10	2156	175	14	0.716489	0.425544	FALSE
M2	brown	Ex_11	2156	6	0	0	1	FALSE
M2	brown	AST_0	2156	518	47	0.820422	0.425544	FALSE
M2	brown	OPC	2156	277	25	0.817425	0.556489	FALSE
M2	brown	AST_1	2156	230	14	0.532391	0.121105	FALSE
M2	brown	Ex_12	2156	199	16	0.720178	0.425544	FALSE
M2	black	Ex_0	590	5	0	0	1	FALSE
M2	black	Ex_1	590	20	1	1.72963	0.709185	FALSE
M2	black	Ex_2	590	59	0	0	0.709185	FALSE
M2	black	Ex_3	590	20	0	0	1	FALSE
M2	black	Ex_4	590	95	2	0.705261	1	FALSE
M2	black	Ex_5	590	82	0	0	0.451309	FALSE
M2	black	oligo_0	590	85	0	0	0.451309	FALSE
M2	black	Inh_0	590	159	3	0.629678	0.821901	FALSE
M2	black	oligo_1	590	398	0	0	0.00031074	Absence
M2	black	Inh_1	590	222	1	0.147133	0.0887925	FALSE
M2	black	Ex_6	590	1	0	0	1	FALSE
M2	black	Ex_7	590	46	2	1.49437	0.709185	FALSE
M2	black	Ex_8	590	30	1	1.13265	0.816265	FALSE
M2	black	Ex_9	590	123	2	0.541276	0.816265	FALSE
M2	black	Inh_2	590	172	2	0.384286	0.552757	FALSE
M2	black	Micro	590	234	3	0.423584	0.451309	FALSE
M2	black	Ex_10	590	175	7	1.37274	0.709185	FALSE
M2	black	Ex_11	590	6	0	0	1	FALSE
M2	black	AST_0	590	518	6	0.378544	0.0852678	FALSE
M2	black	OPC	590	277	3	0.356308	0.260679	FALSE
M2	black	AST_1	590	230	0	0	0.0260786	Absence
M2	black	Ex_12	590	199	1	0.16443	0.145998	FALSE
M2	tan	Ex_0	354	5	0	0	1	FALSE
M2	tan	Ex_1	354	20	0	0	1	FALSE
M2	tan	Ex_2	354	59	0	0	1	FALSE
M2	tan	Ex_3	354	20	0	0	1	FALSE
M2	tan	Ex_4	354	95	3	1.8133	1	FALSE
M2	tan	Ex_5	354	82	0	0	1	FALSE
M2	tan	oligo_0	354	85	0	0	1	FALSE
M2	tan	Inh_0	354	159	1	0.348805	1	FALSE
M2	tan	oligo_1	354	398	1	0.137143	0.252197	FALSE
M2	tan	Inh_1	354	222	4	1.01673	1	FALSE
M2	tan	Ex_6	354	1	0	0	1	FALSE
M2	tan	Ex_7	354	46	0	0	1	FALSE
M2	tan	Ex_8	354	30	0	0	1	FALSE
M2	tan	Ex_9	354	123	0	0	1	FALSE
M2	tan	Inh_2	354	172	0	0	0.738762	FALSE
M2	tan	Micro	354	234	2	0.47464	1	FALSE
M2	tan	Ex_10	354	175	3	0.966012	1	FALSE
M2	tan	Ex_11	354	6	0	0	1	FALSE
M2	tan	AST_0	354	518	8	0.866014	1	FALSE
M2	tan	OPC	354	277	1	0.198445	0.738762	FALSE
M2	tan	AST_1	354	230	3	0.729894	1	FALSE
M2	tan	Ex_12	354	199	3	0.846683	1	FALSE
M2	pink	Ex_0	537	5	0	0	1	FALSE
M2	pink	Ex_1	537	20	0	0	1	FALSE
M2	pink	Ex_2	537	59	0	0	0.754042	FALSE
M2	pink	Ex_3	537	20	0	0	1	FALSE
M2	pink	Ex_4	537	95	0	0	0.45866	FALSE
M2	pink	Ex_5	537	82	1	0.445655	1	FALSE
M2	pink	oligo_0	537	85	0	0	0.45866	FALSE
M2	pink	Inh_0	537	159	1	0.227552	0.45866	FALSE
M2	pink	oligo_1	537	398	9	0.834313	1	FALSE
M2	pink	Inh_1	537	222	1	0.162133	0.275492	FALSE
M2	pink	Ex_6	537	1	0	0	1	FALSE
M2	pink	Ex_7	537	46	0	0	1	FALSE
M2	pink	Ex_8	537	30	0	0	1	FALSE
M2	pink	Ex_9	537	123	2	0.596535	1	FALSE
M2	pink	Inh_2	537	172	1	0.210106	0.43768	FALSE
M2	pink	Micro	537	234	2	0.309341	0.43768	FALSE
M2	pink	Ex_10	537	175	0	0	0.275492	FALSE
M2	pink	Ex_11	537	6	0	0	1	FALSE
M2	pink	AST_0	537	518	10	0.706762	0.67063	FALSE
M2	pink	OPC	537	277	2	0.260387	0.275492	FALSE
M2	pink	AST_1	537	230	3	0.475239	0.657868	FALSE
M2	pink	Ex_12	537	199	2	0.364963	0.45866	FALSE
M2	salmon	Ex_0	201	5	1	24.6761	0.108542	FALSE
M2	salmon	Ex_1	201	20	4	25.0358	0.00046821	Enrich
M2	salmon	Ex_2	201	59	3	5.33211	0.0594846	FALSE
M2	salmon	Ex_3	201	20	1	5.19526	0.237186	FALSE
M2	salmon	Ex_4	201	95	10	12.1162	9.0364e-07	Enrich
M2	salmon	Ex_5	201	82	4	5.12422	0.0297519	Enrich
M2	salmon	oligo_0	201	85	1	1.17148	0.66883	FALSE
M2	salmon	Inh_0	201	159	4	2.56862	0.154307	FALSE
M2	salmon	oligo_1	201	398	1	0.24392	0.239575	FALSE
M2	salmon	Inh_1	201	222	6	2.78448	0.0615047	FALSE
M2	salmon	Ex_6	201	1	0	0	1	FALSE
M2	salmon	Ex_7	201	46	4	9.53186	0.0064278	Enrich
M2	salmon	Ex_8	201	30	3	11.068	0.0122476	Enrich
M2	salmon	Ex_9	201	123	6	5.16622	0.00680987	Enrich
M2	salmon	Inh_2	201	172	4	2.36826	0.176242	FALSE
M2	salmon	Micro	201	234	0	0	0.237186	FALSE
M2	salmon	Ex_10	201	175	9	5.53316	0.000531815	Enrich
M2	salmon	Ex_11	201	6	0	0	1	FALSE
M2	salmon	AST_0	201	518	2	0.374929	0.237186	FALSE
M2	salmon	OPC	201	277	2	0.712299	1	FALSE
M2	salmon	AST_1	201	230	0	0	0.237186	FALSE
M2	salmon	Ex_12	201	199	4	2.03776	0.237186	FALSE
M3	red	Ex_0	865	5	0	0	1	FALSE
M3	red	Ex_1	865	20	0	0	1	FALSE
M3	red	Ex_2	865	59	0	0	0.369034	FALSE
M3	red	Ex_3	865	20	0	0	1	FALSE
M3	red	Ex_4	865	95	0	0	0.11499	FALSE
M3	red	Ex_5	865	82	2	0.551688	0.857484	FALSE
M3	red	oligo_0	865	85	0	0	0.131311	FALSE
M3	red	Inh_0	865	159	0	0	0.0102589	Absence
M3	red	oligo_1	865	398	1	0.0546111	1.39045e-05	Absence
M3	red	Inh_1	865	222	6	0.611439	0.535709	FALSE
M3	red	Ex_6	865	1	0	0	1	FALSE
M3	red	Ex_7	865	46	0	0	0.489981	FALSE
M3	red	Ex_8	865	30	0	0	0.857484	FALSE
M3	red	Ex_9	865	123	0	0	0.0282511	Absence
M3	red	Inh_2	865	172	3	0.390359	0.280294	FALSE
M3	red	Micro	865	234	2	0.188723	0.0279061	Absence
M3	red	Ex_10	865	175	1	0.126037	0.0282511	Absence
M3	red	Ex_11	865	6	0	0	1	FALSE
M3	red	AST_0	865	518	20	0.88525	0.857484	FALSE
M3	red	OPC	865	277	1	0.0790633	0.00148402	Absence
M3	red	AST_1	865	230	12	1.22004	0.803728	FALSE
M3	red	Ex_12	865	199	3	0.336106	0.131311	FALSE
M3	blue	Ex_0	2738	5	1	1.57387	0.674984	FALSE
M3	blue	Ex_1	2738	20	6	2.70139	0.0727492	FALSE
M3	blue	Ex_2	2738	59	6	0.712004	0.695541	FALSE
M3	blue	Ex_3	2738	20	3	1.11093	0.823514	FALSE
M3	blue	Ex_4	2738	95	30	2.92621	2.92367e-05	Enrich
M3	blue	Ex_5	2738	82	18	1.77546	0.0609369	FALSE
M3	blue	oligo_0	2738	85	4	0.30986	0.0268416	Absence
M3	blue	Inh_0	2738	159	32	1.59298	0.0537435	FALSE
M3	blue	oligo_1	2738	398	34	0.582812	0.00700583	Absence
M3	blue	Inh_1	2738	222	62	2.47245	4.50454e-07	Enrich
M3	blue	Ex_6	2738	1	1	0	0.201055	FALSE
M3	blue	Ex_7	2738	46	21	5.32018	1.11835e-06	Enrich
M3	blue	Ex_8	2738	30	17	8.27431	4.50454e-07	Enrich
M3	blue	Ex_9	2738	123	15	0.873623	0.804565	FALSE
M3	blue	Inh_2	2738	172	37	1.73513	0.0158012	Enrich
M3	blue	Micro	2738	234	25	0.750705	0.292947	FALSE
M3	blue	Ex_10	2738	175	49	2.47423	3.60938e-06	Enrich
M3	blue	Ex_11	2738	6	0	0	1	FALSE
M3	blue	AST_0	2738	518	92	1.37193	0.0218057	Enrich
M3	blue	OPC	2738	277	25	0.621041	0.0480406	Absence
M3	blue	AST_1	2738	230	43	1.45459	0.0609369	FALSE
M3	blue	Ex_12	2738	199	26	0.945524	0.961092	FALSE
M3	yellow	Ex_0	1108	5	0	0	1	FALSE
M3	yellow	Ex_1	1108	20	0	0	0.91625	FALSE
M3	yellow	Ex_2	1108	59	0	0	0.19139	FALSE
M3	yellow	Ex_3	1108	20	0	0	0.91625	FALSE
M3	yellow	Ex_4	1108	95	4	0.747215	1	FALSE
M3	yellow	Ex_5	1108	82	4	0.872355	1	FALSE
M3	yellow	oligo_0	1108	85	73	110.717	1.65945e-78	Enrich
M3	yellow	Inh_0	1108	159	7	0.782437	0.955525	FALSE
M3	yellow	oligo_1	1108	398	229	28.794	2.68117e-184	Enrich
M3	yellow	Inh_1	1108	222	19	1.60328	0.150604	FALSE
M3	yellow	Ex_6	1108	1	0	0	1	FALSE
M3	yellow	Ex_7	1108	46	1	0.37767	0.877102	FALSE
M3	yellow	Ex_8	1108	30	0	0	0.753391	FALSE
M3	yellow	Ex_9	1108	123	1	0.138736	0.0487655	Absence
M3	yellow	Inh_2	1108	172	8	0.829005	0.955525	FALSE
M3	yellow	Micro	1108	234	29	2.44535	0.000239035	Enrich
M3	yellow	Ex_10	1108	175	10	1.0318	1	FALSE
M3	yellow	Ex_11	1108	6	1	3.40576	0.580164	FALSE
M3	yellow	AST_0	1108	518	85	3.53521	9.12686e-19	Enrich
M3	yellow	OPC	1108	277	59	4.80838	1.04727e-18	Enrich
M3	yellow	AST_1	1108	230	40	3.6793	4.75765e-10	Enrich
M3	yellow	Ex_12	1108	199	15	1.39277	0.466305	FALSE
M3	lightyellow	Ex_0	141	5	0	0	1	FALSE
M3	lightyellow	Ex_1	141	20	0	0	1	FALSE
M3	lightyellow	Ex_2	141	59	1	2.43419	0.839089	FALSE
M3	lightyellow	Ex_3	141	20	0	0	1	FALSE
M3	lightyellow	Ex_4	141	95	0	0	1	FALSE
M3	lightyellow	Ex_5	141	82	2	3.55048	0.585642	FALSE
M3	lightyellow	oligo_0	141	85	1	1.67859	0.997044	FALSE
M3	lightyellow	Inh_0	141	159	1	0.88911	1	FALSE
M3	lightyellow	oligo_1	141	398	2	0.705954	1	FALSE
M3	lightyellow	Inh_1	141	222	3	1.94611	0.67801	FALSE
M3	lightyellow	Ex_6	141	1	0	0	1	FALSE
M3	lightyellow	Ex_7	141	46	0	0	1	FALSE
M3	lightyellow	Ex_8	141	30	0	0	1	FALSE
M3	lightyellow	Ex_9	141	123	2	2.34284	0.67801	FALSE
M3	lightyellow	Inh_2	141	172	2	1.6635	0.839089	FALSE
M3	lightyellow	Micro	141	234	10	6.67794	4.78299e-05	Enrich
M3	lightyellow	Ex_10	141	175	1	0.806699	1	FALSE
M3	lightyellow	Ex_11	141	6	0	0	1	FALSE
M3	lightyellow	AST_0	141	518	17	5.2868	1.68794e-06	Enrich
M3	lightyellow	OPC	141	277	4	2.09096	0.585642	FALSE
M3	lightyellow	AST_1	141	230	12	8.36381	1.68794e-06	Enrich
M3	lightyellow	Ex_12	141	199	1	0.708055	1	FALSE
M3	royalblue	Ex_0	116	5	0	0	1	FALSE
M3	royalblue	Ex_1	116	20	0	0	1	FALSE
M3	royalblue	Ex_2	116	59	0	0	1	FALSE
M3	royalblue	Ex_3	116	20	0	0	1	FALSE
M3	royalblue	Ex_4	116	95	0	0	1	FALSE
M3	royalblue	Ex_5	116	82	0	0	1	FALSE
M3	royalblue	oligo_0	116	85	0	0	1	FALSE
M3	royalblue	Inh_0	116	159	0	0	1	FALSE
M3	royalblue	oligo_1	116	398	0	0	1	FALSE
M3	royalblue	Inh_1	116	222	0	0	1	FALSE
M3	royalblue	Ex_6	116	1	0	0	1	FALSE
M3	royalblue	Ex_7	116	46	0	0	1	FALSE
M3	royalblue	Ex_8	116	30	0	0	1	FALSE
M3	royalblue	Ex_9	116	123	0	0	1	FALSE
M3	royalblue	Inh_2	116	172	0	0	1	FALSE
M3	royalblue	Micro	116	234	0	0	1	FALSE
M3	royalblue	Ex_10	116	175	0	0	1	FALSE
M3	royalblue	Ex_11	116	6	0	0	1	FALSE
M3	royalblue	AST_0	116	518	1	0.325182	1	FALSE
M3	royalblue	OPC	116	277	0	0	1	FALSE
M3	royalblue	AST_1	116	230	0	0	1	FALSE
M3	royalblue	Ex_12	116	199	0	0	1	FALSE
M4	cyan	Ex_0	191	5	0	0	1	FALSE
M4	cyan	Ex_1	191	20	1	5.47211	0.280765	FALSE
M4	cyan	Ex_2	191	59	1	1.78909	0.595811	FALSE
M4	cyan	Ex_3	191	20	0	0	1	FALSE
M4	cyan	Ex_4	191	95	4	4.62573	0.0289275	Enrich
M4	cyan	Ex_5	191	82	4	5.40117	0.0218535	Enrich
M4	cyan	oligo_0	191	85	0	0	1	FALSE
M4	cyan	Inh_0	191	159	10	7.27599	3.89524e-05	Enrich
M4	cyan	oligo_1	191	398	0	0	0.0713218	FALSE
M4	cyan	Inh_1	191	222	7	3.46064	0.0198079	Enrich
M4	cyan	Ex_6	191	1	0	0	1	FALSE
M4	cyan	Ex_7	191	46	3	7.32134	0.0236465	Enrich
M4	cyan	Ex_8	191	30	0	0	1	FALSE
M4	cyan	Ex_9	191	123	7	6.44568	0.00134348	Enrich
M4	cyan	Inh_2	191	172	6	3.83065	0.0198079	Enrich
M4	cyan	Micro	191	234	3	1.35007	0.637146	FALSE
M4	cyan	Ex_10	191	175	7	4.43939	0.00827264	Enrich
M4	cyan	Ex_11	191	6	1	20.7853	0.102757	FALSE
M4	cyan	AST_0	191	518	7	1.43413	0.51695	FALSE
M4	cyan	OPC	191	277	8	3.1696	0.0198079	Enrich
M4	cyan	AST_1	191	230	0	0	0.280765	FALSE
M4	cyan	Ex_12	191	199	11	6.3653	3.89524e-05	Enrich
M4	green	Ex_0	945	5	0	0	1	FALSE
M4	green	Ex_1	945	20	0	0	1	FALSE
M4	green	Ex_2	945	59	1	0.346741	0.832056	FALSE
M4	green	Ex_3	945	20	0	0	1	FALSE
M4	green	Ex_4	945	95	1	0.213542	0.335834	FALSE
M4	green	Ex_5	945	82	0	0	0.0962565	FALSE
M4	green	oligo_0	945	85	0	0	0.0962565	FALSE
M4	green	Inh_0	945	159	1	0.126601	0.0331085	Absence
M4	green	oligo_1	945	398	6	0.304012	0.0161433	Absence
M4	green	Inh_1	945	222	3	0.273736	0.038494	Absence
M4	green	Ex_6	945	1	0	0	1	FALSE
M4	green	Ex_7	945	46	0	0	0.511537	FALSE
M4	green	Ex_8	945	30	1	0.694524	1	FALSE
M4	green	Ex_9	945	123	0	0	0.0304558	Absence
M4	green	Inh_2	945	172	1	0.116889	0.0304558	Absence
M4	green	Micro	945	234	6	0.527271	0.351267	FALSE
M4	green	Ex_10	945	175	5	0.590493	0.620466	FALSE
M4	green	Ex_11	945	6	0	0	1	FALSE
M4	green	AST_0	945	518	22	0.891236	0.990302	FALSE
M4	green	OPC	945	277	3	0.218149	0.0161433	Absence
M4	green	AST_1	945	230	10	0.915031	1	FALSE
M4	green	Ex_12	945	199	5	0.516784	0.353465	FALSE
M4	purple	Ex_0	399	5	0	0	1	FALSE
M4	purple	Ex_1	399	20	0	0	1	FALSE
M4	purple	Ex_2	399	59	0	0	1	FALSE
M4	purple	Ex_3	399	20	0	0	1	FALSE
M4	purple	Ex_4	399	95	0	0	0.65741	FALSE
M4	purple	Ex_5	399	82	1	0.604453	1	FALSE
M4	purple	oligo_0	399	85	0	0	0.771051	FALSE
M4	purple	Inh_0	399	159	0	0	0.355369	FALSE
M4	purple	oligo_1	399	398	0	0	0.0164274	Absence
M4	purple	Inh_1	399	222	1	0.219932	0.512661	FALSE
M4	purple	Ex_6	399	1	0	0	1	FALSE
M4	purple	Ex_7	399	46	0	0	1	FALSE
M4	purple	Ex_8	399	30	0	0	1	FALSE
M4	purple	Ex_9	399	123	0	0	0.536492	FALSE
M4	purple	Inh_2	399	172	0	0	0.294177	FALSE
M4	purple	Micro	399	234	2	0.419864	0.682901	FALSE
M4	purple	Ex_10	399	175	0	0	0.294177	FALSE
M4	purple	Ex_11	399	6	0	0	1	FALSE
M4	purple	AST_0	399	518	7	0.665929	0.682901	FALSE
M4	purple	OPC	399	277	1	0.175593	0.294177	FALSE
M4	purple	AST_1	399	230	4	0.866635	1	FALSE
M4	purple	Ex_12	399	199	1	0.245778	0.536492	FALSE
M4	lightcyan	Ex_0	166	5	0	0	1	FALSE
M4	lightcyan	Ex_1	166	20	0	0	1	FALSE
M4	lightcyan	Ex_2	166	59	0	0	1	FALSE
M4	lightcyan	Ex_3	166	20	0	0	1	FALSE
M4	lightcyan	Ex_4	166	95	0	0	1	FALSE
M4	lightcyan	Ex_5	166	82	0	0	1	FALSE
M4	lightcyan	oligo_0	166	85	0	0	1	FALSE
M4	lightcyan	Inh_0	166	159	0	0	1	FALSE
M4	lightcyan	oligo_1	166	398	1	0.296207	1	FALSE
M4	lightcyan	Inh_1	166	222	0	0	1	FALSE
M4	lightcyan	Ex_6	166	1	0	0	1	FALSE
M4	lightcyan	Ex_7	166	46	0	0	1	FALSE
M4	lightcyan	Ex_8	166	30	0	0	1	FALSE
M4	lightcyan	Ex_9	166	123	0	0	1	FALSE
M4	lightcyan	Inh_2	166	172	0	0	1	FALSE
M4	lightcyan	Micro	166	234	0	0	1	FALSE
M4	lightcyan	Ex_10	166	175	0	0	1	FALSE
M4	lightcyan	Ex_11	166	6	0	0	1	FALSE
M4	lightcyan	AST_0	166	518	1	0.226045	1	FALSE
M4	lightcyan	OPC	166	277	3	1.31156	1	FALSE
M4	lightcyan	AST_1	166	230	0	0	1	FALSE
M4	lightcyan	Ex_12	166	199	0	0	1	FALSE
M4	midnightblue	Ex_0	176	5	0	0	1	FALSE
M4	midnightblue	Ex_1	176	20	0	0	1	FALSE
M4	midnightblue	Ex_2	176	59	0	0	1	FALSE
M4	midnightblue	Ex_3	176	20	0	0	1	FALSE
M4	midnightblue	Ex_4	176	95	0	0	1	FALSE
M4	midnightblue	Ex_5	176	82	0	0	1	FALSE
M4	midnightblue	oligo_0	176	85	0	0	1	FALSE
M4	midnightblue	Inh_0	176	159	0	0	1	FALSE
M4	midnightblue	oligo_1	176	398	0	0	1	FALSE
M4	midnightblue	Inh_1	176	222	0	0	1	FALSE
M4	midnightblue	Ex_6	176	1	0	0	1	FALSE
M4	midnightblue	Ex_7	176	46	0	0	1	FALSE
M4	midnightblue	Ex_8	176	30	0	0	1	FALSE
M4	midnightblue	Ex_9	176	123	0	0	1	FALSE
M4	midnightblue	Inh_2	176	172	0	0	1	FALSE
M4	midnightblue	Micro	176	234	1	0.479635	1	FALSE
M4	midnightblue	Ex_10	176	175	0	0	1	FALSE
M4	midnightblue	Ex_11	176	6	0	0	1	FALSE
M4	midnightblue	AST_0	176	518	1	0.213013	1	FALSE
M4	midnightblue	OPC	176	277	0	0	1	FALSE
M4	midnightblue	AST_1	176	230	1	0.488113	1	FALSE
M4	midnightblue	Ex_12	176	199	0	0	1	FALSE

## Sheet: CynoMac_CTX_Han et al. cell_sub
module4	module20	celltype	modulesize	markersize	intersect	or	fdr	significant
M3	royalblue	EX	116	104	0	0	1	FALSE
M3	royalblue	Astro	116	413	1	0.41027	1	FALSE
M3	royalblue	Oligo	116	179	0	0	1	FALSE
M3	royalblue	OPC	116	253	0	0	1	FALSE
M3	royalblue	Microglia	116	246	0	0	1	FALSE
M1	lightgreen	EX	141	104	4	5.75775	0.0159446	Enrich
M1	lightgreen	Astro	141	413	1	0.336574	0.51722	FALSE
M1	lightgreen	Oligo	141	179	0	0	0.770087	FALSE
M1	lightgreen	OPC	141	253	2	1.12207	0.770087	FALSE
M1	lightgreen	Microglia	141	246	1	0.570858	1	FALSE
M3	lightyellow	EX	141	104	2	2.78191	0.613348	FALSE
M1	magenta	Astro	491	413	21	2.17501	0.0199865	Enrich
M3	lightyellow	Oligo	141	179	1	0.788411	1	FALSE
M3	lightyellow	OPC	141	253	4	2.29527	0.57558	FALSE
M3	lightyellow	Microglia	141	246	0	0	1	FALSE
M1	grey60	EX	154	104	0	0	1	FALSE
M1	grey60	Astro	154	413	4	1.26505	1	FALSE
M1	grey60	Oligo	154	179	0	0	1	FALSE
M1	grey60	OPC	154	253	0	0	1	FALSE
M1	grey60	Microglia	154	246	0	0	1	FALSE
M4	lightcyan	EX	166	104	0	0	1	FALSE
M4	lightcyan	Astro	166	413	1	0.285202	1	FALSE
M4	lightcyan	Oligo	166	179	0	0	1	FALSE
M4	lightcyan	OPC	166	253	3	1.4392	1	FALSE
M4	lightcyan	Microglia	166	246	0	0	1	FALSE
M4	midnightblue	EX	176	104	0	0	1	FALSE
M4	midnightblue	Astro	176	413	7	1.97746	1	FALSE
M4	midnightblue	Oligo	176	179	1	0.62961	1	FALSE
M4	midnightblue	OPC	176	253	2	0.89477	1	FALSE
M4	midnightblue	Microglia	176	246	2	0.920769	1	FALSE
M4	cyan	EX	191	104	3	3.10801	0.171585	FALSE
M4	cyan	Astro	191	413	4	1.01283	0.880735	FALSE
M4	cyan	Oligo	191	179	0	0	0.516868	FALSE
M4	cyan	OPC	191	253	7	3.01978	0.0535182	FALSE
M4	cyan	Microglia	191	246	2	0.847044	1	FALSE
M1	turquoise	OPC	4736	253	80	1.49541	0.00603474	Enrich
M2	salmon	Astro	201	413	0	0	0.0503391	FALSE
M2	salmon	Oligo	201	179	1	0.550209	1	FALSE
M2	salmon	OPC	201	253	2	0.781365	1	FALSE
M2	salmon	Microglia	201	246	0	0	0.226294	FALSE
M2	tan	EX	354	104	0	0	0.600745	FALSE
M2	tan	Astro	354	413	4	0.536594	0.600745	FALSE
M2	tan	Oligo	354	179	0	0	0.600745	FALSE
M2	tan	OPC	354	253	1	0.217619	0.600745	FALSE
M2	tan	Microglia	354	246	2	0.451019	0.612366	FALSE
M1	greenyellow	EX	379	104	2	1.01342	0.997925	FALSE
M1	greenyellow	Astro	379	413	4	0.500169	0.757202	FALSE
M1	greenyellow	Oligo	379	179	0	0	0.584573	FALSE
M1	greenyellow	OPC	379	253	3	0.617149	0.997925	FALSE
M1	greenyellow	Microglia	379	246	4	0.852678	1	FALSE
M4	purple	EX	399	104	1	0.474814	0.726425	FALSE
M4	purple	Astro	399	413	9	1.0946	0.726425	FALSE
M4	purple	Oligo	399	179	0	0	0.298684	FALSE
M4	purple	OPC	399	253	0	0	0.120647	FALSE
M4	purple	Microglia	399	246	2	0.398968	0.345583	FALSE
M1	magenta	EX	491	104	0	0	0.34497	FALSE
M1	turquoise	Microglia	4736	246	109	2.59512	6.96252e-12	Enrich
M1	magenta	Oligo	491	179	2	0.445936	0.523773	FALSE
M1	magenta	OPC	491	253	6	0.963047	1	FALSE
M1	magenta	Microglia	491	246	11	1.8762	0.208725	FALSE
M2	pink	EX	537	104	0	0	0.40015	FALSE
M2	pink	Astro	537	413	8	0.710371	0.44494	FALSE
M2	pink	Oligo	537	179	1	0.201767	0.40015	FALSE
M2	pink	OPC	537	253	3	0.431001	0.40015	FALSE
M2	pink	Microglia	537	246	3	0.443579	0.418128	FALSE
M2	black	EX	590	104	1	0.317696	0.525986	FALSE
M2	black	Astro	590	413	4	0.316558	0.0639042	FALSE
M2	black	Oligo	590	179	0	0	0.0639042	FALSE
M2	black	OPC	590	253	3	0.391004	0.251339	FALSE
M2	black	Microglia	590	246	3	0.402414	0.251339	FALSE
M3	red	EX	865	104	0	0	0.0385743	Absence
M3	red	Astro	865	413	20	1.12809	0.542533	FALSE
M3	red	Oligo	865	179	0	0	0.0035152	Absence
M3	red	OPC	865	253	1	0.0867044	0.00298535	Absence
M3	red	Microglia	865	246	3	0.270425	0.0294537	Absence
M4	green	EX	945	104	3	0.597252	0.540031	FALSE
M4	green	Astro	945	413	20	1.02602	0.906473	FALSE
M4	green	Oligo	945	179	1	0.112248	0.0221993	Absence
M4	green	OPC	945	253	3	0.239397	0.0221993	Absence
M4	green	Microglia	945	246	7	0.58712	0.350813	FALSE
M3	yellow	EX	1108	104	1	0.164494	0.0635776	FALSE
M1	turquoise	SST+IN	4736	113	49	2.47725	1.40569e-05	Enrich
M1	turquoise	RELN+IN	4736	108	39	1.82431	0.00603474	Enrich
M1	turquoise	VIP+IN	4736	98	37	1.95808	0.00499179	Enrich
M1	turquoise	LAMP5+IN	4736	146	50	1.68204	0.00603474	Enrich
M2	brown	EX	2156	104	8	0.68724	0.520805	FALSE
M2	brown	Astro	2156	413	33	0.712992	0.358516	FALSE
M2	brown	Oligo	2156	179	14	0.698961	0.422113	FALSE
M2	brown	OPC	2156	253	27	0.986728	1	FALSE
M2	brown	Microglia	2156	246	16	0.571488	0.322189	FALSE
M1	turquoise	NPY+LAMP5+IN	4736	148	51	1.69824	0.00603474	Enrich
M3	blue	Astro	2738	413	64	1.15802	0.278546	FALSE
M3	blue	Oligo	2738	179	10	0.370187	0.00144078	Absence
M3	blue	OPC	2738	253	26	0.718331	0.162105	FALSE
M3	blue	Microglia	2738	246	12	0.319842	0.000100369	Absence
M1	turquoise	EX	4736	104	30	1.30562	0.266701	FALSE
M1	turquoise	Astro	4736	413	88	0.868298	0.266701	FALSE
M1	turquoise	Oligo	4736	179	4	0.072725	5.87444e-15	Absence
M1	lightgreen	SST+IN	141	113	7	9.71217	5.72624e-05	Enrich
M1	lightgreen	PVALB+IN	141	91	3	4.87452	0.0489146	Enrich
M1	lightgreen	RELN+IN	141	108	4	5.53525	0.0159446	Enrich
M1	turquoise	PVALB+IN	4736	91	30	1.5852	0.0577071	FALSE
M1	lightgreen	LAMP5+IN	141	146	10	11.0476	4.812e-07	Enrich
M1	lightgreen	NPY+LAMP5+IN	141	148	12	13.4646	6.77764e-09	Enrich
M2	salmon	EX	201	104	9	9.70313	1.17585e-05	Enrich
M2	salmon	PVALB+ IN	201	91	4	4.59241	0.0371098	Enrich
M2	salmon	RELN+ IN	201	108	5	4.86868	0.0174094	Enrich
M2	salmon	VIP+ IN	201	98	5	5.39564	0.0172421	Enrich
M3	lightyellow	Astro	141	413	17	6.72467	6.26417e-08	Enrich
M1	lightgreen	VIP+IN	141	98	3	4.51462	0.0506709	FALSE
M3	yellow	Astro	1108	413	80	4.32867	1.36324e-22	Enrich
M3	yellow	Oligo	1108	179	141	72.1407	2.41564e-142	Enrich
M1	magenta	SST+IN	491	113	1	0.352836	0.650963	FALSE
M1	magenta	PVALB+IN	491	91	1	0.439582	0.802368	FALSE
M1	magenta	RELN+IN	491	108	6	2.3495	0.208725	FALSE
M1	magenta	VIP+IN	491	98	3	1.25408	0.650963	FALSE
M1	magenta	LAMP5+IN	491	146	6	1.70848	0.34497	FALSE
M1	magenta	NPY+LAMP5+IN	491	148	6	1.68424	0.34497	FALSE
M1	greenyellow	SST+IN	379	113	2	0.930823	1	FALSE
M1	greenyellow	PVALB+IN	379	91	0	0	0.931184	FALSE
M1	greenyellow	RELN+IN	379	108	0	0	0.757202	FALSE
M1	greenyellow	VIP+IN	379	98	0	0	0.757202	FALSE
M1	greenyellow	LAMP5+IN	379	146	1	0.354725	0.977061	FALSE
M1	greenyellow	NPY+LAMP5+IN	379	148	2	0.706416	1	FALSE
M1	grey60	SST+IN	154	113	0	0	1	FALSE
M1	grey60	PVALB+IN	154	91	0	0	1	FALSE
M1	grey60	RELN+IN	154	108	0	0	1	FALSE
M1	grey60	VIP+	154	98	0	0	1	FALSE
M1	grey60	LAMP5+IN	154	146	0	0	1	FALSE
M1	grey60	NPY+LAMP5+IN	154	148	0	0	1	FALSE
M2	brown	SST+IN	2156	113	7	0.544049	0.422113	FALSE
M2	brown	PVALB+IN	2156	91	7	0.687385	0.520805	FALSE
M2	brown	RELN+IN	2156	108	11	0.936451	1	FALSE
M2	brown	VIP+IN	2156	98	7	0.634261	0.511586	FALSE
M2	brown	LAMP5+IN	2156	146	11	0.671427	0.422113	FALSE
M2	brown	NPY+LAMP5+IN	2156	148	11	0.66155	0.422113	FALSE
M2	black	SST+IN	590	113	2	0.590345	0.854163	FALSE
M2	black	PVALB+IN	590	91	1	0.36383	0.644858	FALSE
M2	black	RELN+IN	590	108	1	0.305756	0.525986	FALSE
M2	black	VIP+IN	590	98	2	0.683116	1	FALSE
M2	black	LAMP5+IN	590	146	1	0.225179	0.251339	FALSE
M2	black	NPY+LAMP5+IN	590	148	1	0.222091	0.251339	FALSE
M2	tan	SST+IN	354	113	0	0	0.600745	FALSE
M2	tan	PVALB+IN	354	91	1	0.614491	1	FALSE
M2	tan	RELN+IN	354	108	2	1.04558	0.986639	FALSE
M2	tan	VIP+IN	354	98	1	0.569943	1	FALSE
M2	tan	LAMP5+IN	354	146	2	0.768159	1	FALSE
M2	tan	NPY+LAMP5+ IN	354	148	1	0.375121	0.828215	FALSE
M2	pink	SST+ IN	537	113	1	0.32179	0.44494	FALSE
M2	pink	PVALB+ IN	537	91	0	0	0.40015	FALSE
M2	pink	RELN+ IN	537	108	1	0.336913	0.44494	FALSE
M2	pink	VIP+ IN	537	98	0	0	0.40015	FALSE
M2	pink	LAMP5+ IN	537	146	2	0.50066	0.44494	FALSE
M2	pink	NPY+LAMP5+ IN	537	148	2	0.49375	0.44494	FALSE
M2	salmon	SST+ IN	201	113	4	3.66129	0.0503391	FALSE
M3	yellow	OPC	1108	253	68	6.59796	8.46716e-28	Enrich
M3	yellow	Microglia	1108	246	53	4.85748	2.18324e-17	Enrich
M3	blue	EX	2738	104	31	2.6922	0.000104411	Enrich
M2	salmon	LAMP5+ IN	201	146	4	2.8056	0.0862628	FALSE
M2	salmon	NPY+LAMP5+ IN	201	148	4	2.76636	0.0862628	FALSE
M3	red	SST+ IN	865	113	1	0.196478	0.133759	FALSE
M3	red	PVALB+ IN	865	91	1	0.244789	0.209025	FALSE
M3	red	RELN+ IN	865	108	0	0	0.0338593	Absence
M3	red	VIP+ IN	865	98	1	0.22704	0.162196	FALSE
M3	red	LAMP5+ IN	865	146	0	0	0.0117732	Absence
M3	red	NPY+LAMP5+ IN	865	148	1	0.149414	0.0385743	Absence
M3	blue	SST+ IN	2738	113	22	1.52602	0.153633	FALSE
M3	blue	PVALB+ IN	2738	91	27	2.67208	0.000226463	Enrich
M3	blue	RELN+ IN	2738	108	19	1.34622	0.278546	FALSE
M3	blue	VIP+ IN	2738	98	18	1.41907	0.225241	FALSE
M3	blue	LAMP5+ IN	2738	146	38	2.23184	0.000226463	Enrich
M3	blue	NPY+LAMP5+ IN	2738	148	33	1.81612	0.00701082	Enrich
M3	yellow	SST+ IN	1108	113	3	0.462736	0.342379	FALSE
M3	yellow	PVALB+ IN	1108	91	10	2.11109	0.0635776	FALSE
M3	yellow	RELN+ IN	1108	108	5	0.825422	0.856391	FALSE
M3	yellow	VIP+ IN	1108	98	3	0.536213	0.518392	FALSE
M3	yellow	LAMP5+ IN	1108	146	7	0.856209	0.856391	FALSE
M3	yellow	NPY+LAMP5+ IN	1108	148	7	0.843974	0.856391	FALSE
M3	lightyellow	SST+ IN	141	113	0	0	1	FALSE
M3	lightyellow	PVALB+ IN	141	91	0	0	1	FALSE
M3	lightyellow	RELN+ IN	141	108	0	0	1	FALSE
M3	lightyellow	VIP+ IN	141	98	0	0	1	FALSE
M3	lightyellow	LAMP5+ IN	141	146	0	0	1	FALSE
M3	lightyellow	NPY+LAMP5+ IN	141	148	0	0	1	FALSE
M3	royalblue	SST+ IN	116	113	0	0	1	FALSE
M3	royalblue	PVALB+ IN	116	91	0	0	1	FALSE
M3	royalblue	RELN+ IN	116	108	0	0	1	FALSE
M3	royalblue	VIP+ IN	116	98	0	0	1	FALSE
M3	royalblue	LAMP5+ IN	116	146	0	0	1	FALSE
M3	royalblue	NPY+LAMP5+ IN	116	148	0	0	1	FALSE
M4	cyan	SST+ IN	191	113	3	2.85245	0.173036	FALSE
M4	cyan	PVALB+ IN	191	91	2	2.34044	0.297558	FALSE
M4	cyan	RELN+ IN	191	108	5	5.13338	0.042104	Enrich
M4	cyan	VIP+ IN	191	98	4	4.47802	0.0535182	FALSE
M4	cyan	LAMP5+ IN	191	146	3	2.19073	0.25842	FALSE
M4	cyan	NPY+LAMP5+ IN	191	148	4	2.91575	0.148428	FALSE
M4	green	SST+ IN	945	113	1	0.179053	0.110137	FALSE
M4	green	PVALB+ IN	945	91	2	0.45167	0.540031	FALSE
M4	green	RELN+ IN	945	108	1	0.187469	0.120073	FALSE
M4	green	VIP+ IN	945	98	2	0.418581	0.458313	FALSE
M4	green	LAMP5+ IN	945	146	2	0.278349	0.110137	FALSE
M4	green	NPY+LAMP5+ IN	945	148	2	0.274506	0.110137	FALSE
M4	purple	SST+ IN	399	113	0	0	0.345583	FALSE
M4	purple	PVALB+ IN	399	91	0	0	0.345583	FALSE
M4	purple	RELN+ IN	399	108	0	0	0.345583	FALSE
M4	purple	VIP+ IN	399	98	0	0	0.345583	FALSE
M4	purple	LAMP5+ IN	399	146	0	0	0.345583	FALSE
M4	purple	NPY+LAMP5+ IN	399	148	0	0	0.345583	FALSE
M4	lightcyan	SST+ IN	166	113	0	0	1	FALSE
M4	lightcyan	PVALB+ IN	166	91	0	0	1	FALSE
M4	lightcyan	RELN+ IN	166	108	0	0	1	FALSE
M4	lightcyan	VIP+ IN	166	98	0	0	1	FALSE
M4	lightcyan	LAMP5+ IN	166	146	0	0	1	FALSE
M4	lightcyan	NPY+LAMP5+ IN	166	148	0	0	1	FALSE
M4	midnightblue	SST+ IN	176	113	0	0	1	FALSE
M4	midnightblue	PVALB+ IN	176	91	0	0	1	FALSE
M4	midnightblue	RELN+ IN	176	108	0	0	1	FALSE
M4	midnightblue	VIP+ IN	176	98	0	0	1	FALSE
M4	midnightblue	LAMP5+ IN	176	146	0	0	1	FALSE
M4	midnightblue	NPY+LAMP5+ IN	176	148	0	0	1	FALSE

## Sheet: RheMac_dlPFC_Ma et.al. cell_sub
module20	celltype	modulesize	markersize	intersect	or	fdr	significant
royalblue	VLMC	116	184	0	0	1	FALSE
royalblue	Astro	116	258	1	0.662945	1	FALSE
royalblue	Micro	116	290	0	0	1	FALSE
royalblue	OPC	116	170	0	0	1	FALSE
royalblue	PVALB	116	90	0	0	1	FALSE
royalblue	VIP	116	85	0	0	1	FALSE
royalblue	Oligo	116	292	0	0	1	FALSE
royalblue	L6B	116	91	0	0	1	FALSE
royalblue	Endo	116	284	0	0	1	FALSE
royalblue	SMC	116	216	0	0	1	FALSE
royalblue	PC	116	272	0	0	1	FALSE
royalblue	SST	116	97	0	0	1	FALSE
royalblue	Immune	116	177	0	0	1	FALSE
royalblue	RB	116	262	0	0	1	FALSE
lightgreen	VLMC	141	184	4	3.18616	0.0862839	FALSE
lightgreen	Astro	141	258	3	1.66831	0.46905	FALSE
lightgreen	Micro	141	290	2	0.97607	1	FALSE
lightgreen	OPC	141	170	3	2.55875	0.184046	FALSE
lightgreen	PVALB	141	90	5	8.53357	0.00161032	Enrich
lightgreen	VIP	141	85	2	3.42196	0.184046	FALSE
lightgreen	Oligo	141	292	0	0	0.334316	FALSE
lightgreen	L6B	141	91	3	4.87452	0.0719314	FALSE
lightgreen	Endo	141	284	4	2.03792	0.191232	FALSE
lightgreen	SMC	141	216	3	2.0016	0.247706	FALSE
lightgreen	PC	141	272	4	2.13052	0.184046	FALSE
lightgreen	SST	141	97	3	4.5619	0.0719314	FALSE
lightgreen	Immune	141	177	2	1.61556	0.413029	FALSE
lightgreen	RB	141	262	3	1.6422	0.46905	FALSE
lightyellow	VLMC	141	184	1	0.766676	1	FALSE
lightyellow	Astro	141	258	11	6.70504	1.31607e-05	Enrich
lightyellow	Micro	141	290	2	0.97607	1	FALSE
lightyellow	OPC	141	170	2	1.68347	1	FALSE
lightyellow	PVALB	141	90	0	0	1	FALSE
lightyellow	VIP	141	85	0	0	1	FALSE
lightyellow	Oligo	141	292	0	0	1	FALSE
lightyellow	L6B	141	91	0	0	1	FALSE
lightyellow	Endo	141	284	29	19.8563	2.4848e-24	Enrich
lightyellow	SMC	141	216	16	12.5546	2.13879e-11	Enrich
lightyellow	PC	141	272	25	17.0723	6.4138e-20	Enrich
lightyellow	SST	141	97	0	0	1	FALSE
lightyellow	Immune	141	177	0	0	1	FALSE
lightyellow	RB	141	262	30	22.8221	2.10748e-26	Enrich
grey60	VLMC	154	184	0	0	1	FALSE
grey60	Astro	154	258	2	1.00514	1	FALSE
grey60	Micro	154	290	2	0.892	1	FALSE
grey60	OPC	154	170	0	0	1	FALSE
grey60	PVALB	154	90	0	0	1	FALSE
grey60	VIP	154	85	0	0	1	FALSE
grey60	Oligo	154	292	4	1.80762	1	FALSE
grey60	L6B	154	91	2	2.91554	1	FALSE
grey60	Endo	154	284	2	0.911258	1	FALSE
grey60	SMC	154	216	1	0.595756	1	FALSE
grey60	PC	154	272	0	0	1	FALSE
grey60	SST	154	97	0	0	1	FALSE
grey60	Immune	154	177	1	0.729214	1	FALSE
grey60	RB	154	262	0	0	1	FALSE
lightcyan	VLMC	166	184	1	0.649688	1	FALSE
lightcyan	Astro	166	258	0	0	1	FALSE
lightcyan	Micro	166	290	1	0.409168	1	FALSE
lightcyan	OPC	166	170	2	1.42503	1	FALSE
lightcyan	PVALB	166	90	0	0	1	FALSE
lightcyan	VIP	166	85	0	0	1	FALSE
lightcyan	Oligo	166	292	1	0.406314	1	FALSE
lightcyan	L6B	166	91	0	0	1	FALSE
lightcyan	Endo	166	284	0	0	1	FALSE
lightcyan	SMC	166	216	0	0	1	FALSE
lightcyan	PC	166	272	0	0	1	FALSE
lightcyan	SST	166	97	0	0	1	FALSE
lightcyan	Immune	166	177	0	0	1	FALSE
lightcyan	RB	166	262	0	0	1	FALSE
midnightblue	VLMC	176	184	1	0.612252	1	FALSE
midnightblue	Astro	176	258	1	0.434311	1	FALSE
midnightblue	Micro	176	290	2	0.778345	1	FALSE
midnightblue	OPC	176	170	0	0	1	FALSE
midnightblue	PVALB	176	90	0	0	1	FALSE
midnightblue	VIP	176	85	0	0	1	FALSE
midnightblue	Oligo	176	292	0	0	1	FALSE
midnightblue	L6B	176	91	0	0	1	FALSE
midnightblue	Endo	176	284	0	0	1	FALSE
midnightblue	SMC	176	216	0	0	1	FALSE
midnightblue	PC	176	272	0	0	1	FALSE
midnightblue	SST	176	97	0	0	1	FALSE
midnightblue	Immune	176	177	2	1.28832	1	FALSE
midnightblue	RB	176	262	1	0.427567	1	FALSE
cyan	VLMC	191	184	2	1.13918	0.748143	FALSE
cyan	Astro	191	258	2	0.806845	1	FALSE
cyan	Micro	191	290	2	0.716022	1	FALSE
cyan	OPC	191	170	7	4.57715	0.00738414	Enrich
cyan	PVALB	191	90	2	2.36711	0.330304	FALSE
cyan	VIP	191	85	4	5.19972	0.0326212	Enrich
cyan	Oligo	191	292	1	0.352395	0.62001	FALSE
cyan	L6B	191	91	2	2.34044	0.330304	FALSE
cyan	Endo	191	284	5	1.87839	0.330304	FALSE
cyan	SMC	191	216	3	1.46547	0.586538	FALSE
cyan	PC	191	272	5	1.96399	0.330304	FALSE
cyan	SST	191	97	3	3.34065	0.160001	FALSE
cyan	Immune	191	177	2	1.18517	0.748143	FALSE
cyan	RB	191	262	5	2.04135	0.207593	FALSE
salmon	VLMC	201	184	5	2.79102	0.0488216	Enrich
salmon	Astro	201	258	0	0	0.138122	FALSE
salmon	Micro	201	290	1	0.336952	0.420454	FALSE
salmon	OPC	201	170	2	1.17234	0.724436	FALSE
salmon	PVALB	201	90	3	3.42661	0.0755484	FALSE
salmon	VIP	201	85	6	7.66534	0.000575386	Enrich
salmon	Oligo	201	292	2	0.674937	1	FALSE
salmon	L6B	201	91	7	8.44971	0.000135542	Enrich
salmon	Endo	201	284	7	2.53835	0.0332845	Enrich
salmon	SMC	201	216	6	2.8649	0.0308889	Enrich
salmon	PC	201	272	12	4.76226	8.82634e-05	Enrich
salmon	SST	201	97	5	5.45453	0.00478489	Enrich
salmon	Immune	201	177	2	1.12505	0.724436	FALSE
salmon	RB	201	262	9	3.61501	0.0028656	Enrich
tan	VLMC	354	184	2	0.606592	1	FALSE
tan	Astro	354	258	4	0.871007	1	FALSE
tan	Micro	354	290	4	0.772276	1	FALSE
tan	OPC	354	170	2	0.657613	1	FALSE
tan	PVALB	354	90	0	0	1	FALSE
tan	VIP	354	85	0	0	1	FALSE
tan	Oligo	354	292	0	0	0.235843	FALSE
tan	L6B	354	91	1	0.614491	1	FALSE
tan	Endo	354	284	3	0.58799	1	FALSE
tan	SMC	354	216	1	0.255567	1	FALSE
tan	PC	354	272	1	0.202159	0.954645	FALSE
tan	SST	354	97	0	0	1	FALSE
tan	Immune	354	177	2	0.631082	1	FALSE
tan	RB	354	262	0	0	0.235843	FALSE
greenyellow	VLMC	379	184	2	0.565639	1	FALSE
greenyellow	Astro	379	258	0	0	0.508374	FALSE
greenyellow	Micro	379	290	5	0.905436	1	FALSE
greenyellow	OPC	379	170	3	0.927828	1	FALSE
greenyellow	PVALB	379	90	0	0	1	FALSE
greenyellow	VIP	379	85	0	0	1	FALSE
greenyellow	Oligo	379	292	1	0.175459	0.700289	FALSE
greenyellow	L6B	379	91	2	1.16221	1	FALSE
greenyellow	Endo	379	284	6	1.11726	1	FALSE
greenyellow	SMC	379	216	2	0.480268	1	FALSE
greenyellow	PC	379	272	4	0.768924	1	FALSE
greenyellow	SST	379	97	1	0.537132	1	FALSE
greenyellow	Immune	379	177	5	1.50899	1	FALSE
greenyellow	RB	379	262	5	1.00553	1	FALSE
purple	VLMC	399	184	0	0	0.270354	FALSE
purple	Astro	399	258	3	0.573748	0.656348	FALSE
purple	Micro	399	290	1	0.167639	0.270354	FALSE
purple	OPC	399	170	0	0	0.270354	FALSE
purple	PVALB	399	90	0	0	0.416223	FALSE
purple	VIP	399	85	0	0	0.583205	FALSE
purple	Oligo	399	292	0	0	0.144697	FALSE
purple	L6B	399	91	0	0	0.416223	FALSE
purple	Endo	399	284	2	0.344528	0.390799	FALSE
purple	SMC	399	216	0	0	0.270354	FALSE
purple	PC	399	272	1	0.17888	0.270354	FALSE
purple	SST	399	97	0	0	0.416223	FALSE
purple	Immune	399	177	1	0.276822	0.416223	FALSE
purple	RB	399	262	1	0.185832	0.28907	FALSE
magenta	VLMC	491	184	66	25.4422	1.45361e-57	Enrich
magenta	Astro	491	258	13	2.13455	0.0554214	FALSE
magenta	Micro	491	290	6	0.835972	1	FALSE
magenta	OPC	491	170	3	0.710768	1	FALSE
magenta	PVALB	491	90	1	0.444544	0.97046	FALSE
magenta	VIP	491	85	2	0.955579	1	FALSE
magenta	Oligo	491	292	1	0.134572	0.0554214	FALSE
magenta	L6B	491	91	1	0.439582	0.97046	FALSE
magenta	Endo	491	284	25	3.97981	2.40177e-07	Enrich
magenta	SMC	491	216	46	11.7372	9.48741e-29	Enrich
magenta	PC	491	272	46	8.80166	2.27039e-24	Enrich
magenta	SST	491	97	2	0.834362	1	FALSE
magenta	Immune	491	177	9	2.14575	0.156872	FALSE
magenta	RB	491	262	36	6.73698	3.56638e-16	Enrich
pink	VLMC	537	184	1	0.196201	0.45494	FALSE
pink	Astro	537	258	5	0.712362	0.671955	FALSE
pink	Micro	537	290	8	1.02681	0.854741	FALSE
pink	OPC	537	170	2	0.428606	0.594267	FALSE
pink	PVALB	537	90	1	0.405429	0.663316	FALSE
pink	VIP	537	85	0	0	0.494671	FALSE
pink	Oligo	537	292	2	0.246726	0.340555	FALSE
pink	L6B	537	91	0	0	0.494671	FALSE
pink	Endo	537	284	4	0.51325	0.570252	FALSE
pink	SMC	537	216	0	0	0.14205	FALSE
pink	PC	537	272	3	0.400163	0.494671	FALSE
pink	SST	537	97	1	0.375731	0.663316	FALSE
pink	Immune	537	177	3	0.6217	0.671955	FALSE
pink	RB	537	262	4	0.557654	0.594267	FALSE
black	VLMC	590	184	1	0.178052	0.273466	FALSE
black	Astro	590	258	2	0.254049	0.273466	FALSE
black	Micro	590	290	4	0.455632	0.489402	FALSE
black	OPC	590	170	4	0.789924	1	FALSE
black	PVALB	590	90	2	0.745525	1	FALSE
black	VIP	590	85	4	1.62594	0.664491	FALSE
black	Oligo	590	292	0	0	0.00927047	Absence
black	L6B	590	91	1	0.36383	0.814195	FALSE
black	Endo	590	284	2	0.230313	0.258644	FALSE
black	SMC	590	216	3	0.459811	0.498691	FALSE
black	PC	590	272	4	0.486692	0.489402	FALSE
black	SST	590	97	2	0.690342	1	FALSE
black	Immune	590	177	2	0.373209	0.489402	FALSE
black	RB	590	262	2	0.250088	0.258644	FALSE
red	VLMC	865	184	1	0.119777	0.0387232	Absence
red	Astro	865	258	10	0.890217	0.908703	FALSE
red	Micro	865	290	4	0.306012	0.0478509	Absence
red	OPC	865	170	2	0.261501	0.106105	FALSE
red	PVALB	865	90	1	0.247552	0.249147	FALSE
red	VIP	865	85	0	0	0.121862	FALSE
red	Oligo	865	292	1	0.0749278	0.0017787	Absence
red	L6B	865	91	0	0	0.106105	FALSE
red	Endo	865	284	7	0.555104	0.203865	FALSE
red	SMC	865	216	4	0.414449	0.165946	FALSE
red	PC	865	272	5	0.410624	0.121862	FALSE
red	SST	865	97	1	0.229417	0.20203	FALSE
red	Immune	865	177	4	0.508917	0.314773	FALSE
red	RB	865	262	7	0.603701	0.278782	FALSE
green	VLMC	945	184	0	0	0.00815581	Absence
green	Astro	945	258	10	0.810513	0.680214	FALSE
green	Micro	945	290	10	0.716659	0.505347	FALSE
green	OPC	945	170	1	0.118286	0.0388835	Absence
green	PVALB	945	90	0	0	0.0936957	FALSE
green	VIP	945	85	2	0.484473	0.522046	FALSE
green	Oligo	945	292	4	0.276813	0.0307672	Absence
green	L6B	945	91	2	0.45167	0.522046	FALSE
green	Endo	945	284	6	0.431299	0.108513	FALSE
green	SMC	945	216	1	0.0927958	0.00815581	Absence
green	PC	945	272	7	0.528782	0.239001	FALSE
green	SST	945	97	0	0	0.0873721	FALSE
green	Immune	945	177	4	0.463646	0.284237	FALSE
green	RB	945	262	5	0.388807	0.0973304	FALSE
yellow	VLMC	1108	184	10	0.977955	1	FALSE
yellow	Astro	1108	258	29	2.18626	0.00213235	Enrich
yellow	Micro	1108	290	35	2.37966	0.000137535	Enrich
yellow	OPC	1108	170	28	3.41673	3.16108e-06	Enrich
yellow	PVALB	1108	90	1	0.190512	0.137815	FALSE
yellow	VIP	1108	85	0	0	0.0619062	FALSE
yellow	Oligo	1108	292	187	36.2403	1.35652e-161	Enrich
yellow	L6B	1108	91	4	0.781737	0.967764	FALSE
yellow	Endo	1108	284	29	1.96066	0.00879511	Enrich
yellow	SMC	1108	216	11	0.912393	0.98341	FALSE
yellow	PC	1108	272	15	0.993286	1	FALSE
yellow	SST	1108	97	1	0.176555	0.107851	FALSE
yellow	Immune	1108	177	17	1.82084	0.0952444	FALSE
yellow	RB	1108	262	19	1.33651	0.35533	FALSE
brown	VLMC	2156	184	9	0.422436	0.0500104	FALSE
brown	Astro	2156	258	24	0.845507	0.580968	FALSE
brown	Micro	2156	290	28	0.881265	0.73451	FALSE
brown	OPC	2156	170	11	0.569309	0.167262	FALSE
brown	PVALB	2156	90	8	0.80523	0.786912	FALSE
brown	VIP	2156	85	5	0.515181	0.28279	FALSE
brown	Oligo	2156	292	36	1.16438	0.505027	FALSE
brown	L6B	2156	91	7	0.687385	0.505027	FALSE
brown	Endo	2156	284	21	0.656261	0.167262	FALSE
brown	SMC	2156	216	15	0.613793	0.167262	FALSE
brown	PC	2156	272	15	0.478526	0.0500104	FALSE
brown	SST	2156	97	5	0.447681	0.167262	FALSE
brown	Immune	2156	177	17	0.876712	0.786912	FALSE
brown	RB	2156	262	16	0.533833	0.0500104	FALSE
blue	VLMC	2738	184	25	0.989662	1	FALSE
blue	Astro	2738	258	47	1.40917	0.0918333	FALSE
blue	Micro	2738	290	31	0.750623	0.208337	FALSE
blue	OPC	2738	170	16	0.651989	0.177368	FALSE
blue	PVALB	2738	90	33	3.67644	1.12758e-06	Enrich
blue	VIP	2738	85	19	1.81776	0.05861	FALSE
blue	Oligo	2738	292	24	0.559873	0.0146953	Absence
blue	L6B	2738	91	11	0.865027	0.848576	FALSE
blue	Endo	2738	284	64	1.85102	0.000526486	Enrich
blue	SMC	2738	216	35	1.22003	0.36176	FALSE
blue	PC	2738	272	56	1.64514	0.00720637	Enrich
blue	SST	2738	97	15	1.1523	0.672465	FALSE
blue	Immune	2738	177	18	0.710733	0.259741	FALSE
blue	RB	2738	262	54	1.64695	0.00720637	Enrich
turquoise	VLMC	4736	184	42	0.950745	0.869182	FALSE
turquoise	Astro	4736	258	73	1.27313	0.117409	FALSE
turquoise	Micro	4736	290	118	2.23692	1.27127e-09	Enrich
turquoise	OPC	4736	170	72	2.38354	4.31191e-07	Enrich
turquoise	PVALB	4736	90	25	1.23809	0.428743	FALSE
turquoise	VIP	4736	85	31	1.85156	0.0192002	Enrich
turquoise	Oligo	4736	292	18	0.208254	3.17525e-14	Absence
turquoise	L6B	4736	91	45	3.16624	4.31191e-07	Enrich
turquoise	Endo	4736	284	52	0.717703	0.043859	Absence
turquoise	SMC	4736	216	58	1.18275	0.342811	FALSE
turquoise	PC	4736	272	47	0.66848	0.0214429	Absence
turquoise	SST	4736	97	48	3.17195	3.46328e-07	Enrich
turquoise	Immune	4736	177	73	2.27683	9.81382e-07	Enrich
turquoise	RB	4736	262	47	0.700034	0.043859	Absence
turquoise	PVALB ChC	4736	111	34	1.42297	0.117409	FALSE
lightgreen	PVALB ChC	141	111	6	8.34399	0.000627949	Enrich
magenta	PVALB ChC	491	111	1	0.359288	0.97046	FALSE
greenyellow	PVALB ChC	379	111	2	0.947998	1	FALSE
grey60	PVALB ChC	154	111	0	0	1	FALSE
brown	PVALB ChC	2156	111	6	0.470578	0.167262	FALSE
black	PVALB ChC	590	111	3	0.911796	1	FALSE
tan	PVALB ChC	354	111	0	0	1	FALSE
pink	PVALB ChC	537	111	0	0	0.45494	FALSE
salmon	PVALB ChC	201	111	8	7.91028	8.07211e-05	Enrich
red	PVALB ChC	865	111	1	0.200072	0.165946	FALSE
blue	PVALB ChC	2738	111	30	2.34597	0.00113187	Enrich
yellow	PVALB ChC	1108	111	3	0.471355	0.446906	FALSE
lightyellow	PVALB ChC	141	111	0	0	1	FALSE
royalblue	PVALB ChC	116	111	0	0	1	FALSE
cyan	PVALB ChC	191	111	4	3.93129	0.0614828	FALSE
green	PVALB ChC	945	111	3	0.558334	0.553211	FALSE
purple	PVALB ChC	399	111	0	0	0.416223	FALSE
lightcyan	PVALB ChC	166	111	0	0	1	FALSE
midnightblue	PVALB ChC	176	111	0	0	1	FALSE
turquoise	L6 CT	4736	86	38	2.5582	9.43744e-05	Enrich
lightgreen	L6 CT	141	86	1	1.65876	0.473404	FALSE
magenta	L6 CT	491	86	0	0	0.667836	FALSE
greenyellow	L6 CT	379	86	1	0.606983	1	FALSE
grey60	L6 CT	154	86	0	0	1	FALSE
brown	L6 CT	2156	86	9	0.965388	1	FALSE
black	L6 CT	590	86	0	0	0.489402	FALSE
tan	L6 CT	354	86	0	0	1	FALSE
pink	L6 CT	537	86	0	0	0.494671	FALSE
salmon	L6 CT	201	86	5	6.1977	0.00320999	Enrich
red	L6 CT	865	86	0	0	0.121862	FALSE
blue	L6 CT	2738	86	12	1.02088	0.940755	FALSE
yellow	L6 CT	1108	86	4	0.829625	1	FALSE
lightyellow	L6 CT	141	86	0	0	1	FALSE
royalblue	L6 CT	116	86	0	0	1	FALSE
cyan	L6 CT	191	86	6	7.98196	0.00170676	Enrich
green	L6 CT	945	86	1	0.236264	0.295292	FALSE
purple	L6 CT	399	86	0	0	0.583205	FALSE
lightcyan	L6 CT	166	86	0	0	1	FALSE
midnightblue	L6 CT	176	86	0	0	1	FALSE
turquoise	L5 ET	4736	58	21	1.82875	0.043859	Enrich
lightgreen	L5 ET	141	58	4	10.6886	0.00242412	Enrich
magenta	L5 ET	491	58	1	0.695248	1	FALSE
greenyellow	L5 ET	379	58	0	0	1	FALSE
grey60	L5 ET	154	58	0	0	1	FALSE
brown	L5 ET	2156	58	2	0.29438	0.167262	FALSE
black	L5 ET	590	58	0	0	0.716958	FALSE
tan	L5 ET	354	58	0	0	1	FALSE
pink	L5 ET	537	58	0	0	0.594267	FALSE
salmon	L5 ET	201	58	4	7.41006	0.00471958	Enrich
red	L5 ET	865	58	1	0.387177	0.580026	FALSE
blue	L5 ET	2738	58	13	1.82235	0.138787	FALSE
yellow	L5 ET	1108	58	1	0.297971	0.522988	FALSE
lightyellow	L5 ET	141	58	0	0	1	FALSE
royalblue	L5 ET	116	58	0	0	1	FALSE
cyan	L5 ET	191	58	6	12.295	0.000550035	Enrich
green	L5 ET	945	58	0	0	0.239001	FALSE
purple	L5 ET	399	58	0	0	0.673391	FALSE
lightcyan	L5 ET	166	58	0	0	1	FALSE
midnightblue	L5 ET	176	58	0	0	1	FALSE
turquoise	SST HGF	4736	98	44	2.63532	1.26835e-05	Enrich
lightgreen	SST HGF	141	98	3	4.51462	0.0719314	FALSE
magenta	SST HGF	491	98	1	0.407713	0.97046	FALSE
greenyellow	SST HGF	379	98	2	1.07707	1	FALSE
grey60	SST HGF	154	98	0	0	1	FALSE
brown	SST HGF	2156	98	6	0.537465	0.287924	FALSE
black	SST HGF	590	98	3	1.03728	1	FALSE
tan	SST HGF	354	98	0	0	1	FALSE
pink	SST HGF	537	98	1	0.371838	0.663316	FALSE
salmon	SST HGF	201	98	5	5.39564	0.00478489	Enrich
red	SST HGF	865	98	0	0	0.0945685	FALSE
blue	SST HGF	2738	98	22	1.82879	0.0460922	Enrich
yellow	SST HGF	1108	98	3	0.536213	0.522988	FALSE
lightyellow	SST HGF	141	98	0	0	1	FALSE
royalblue	SST HGF	116	98	0	0	1	FALSE
cyan	SST HGF	191	98	2	2.16914	0.332923	FALSE
green	SST HGF	945	98	1	0.206905	0.224135	FALSE
purple	SST HGF	399	98	0	0	0.416223	FALSE
lightcyan	SST HGF	166	98	0	0	1	FALSE
midnightblue	SST HGF	176	98	0	0	1	FALSE
turquoise	L2-3 IT	4736	69	23	1.61082	0.0905193	FALSE
lightgreen	L2-3 IT	141	69	6	13.9376	6.72167e-05	Enrich
magenta	L2-3 IT	491	69	1	0.582454	1	FALSE
greenyellow	L2-3 IT	379	69	0	0	1	FALSE
grey60	L2-3 IT	154	69	0	0	1	FALSE
brown	L2-3 IT	2156	69	4	0.507449	0.350364	FALSE
black	L2-3 IT	590	69	2	0.980253	1	FALSE
tan	L2-3 IT	354	69	1	0.814205	1	FALSE
pink	L2-3 IT	537	69	0	0	0.570252	FALSE
salmon	L2-3 IT	201	69	10	17.475	2.51412e-08	Enrich
red	L2-3 IT	865	69	0	0	0.158021	FALSE
blue	L2-3 IT	2738	69	9	0.944038	1	FALSE
yellow	L2-3 IT	1108	69	0	0	0.0957651	FALSE
lightyellow	L2-3 IT	141	69	1	2.07521	1	FALSE
royalblue	L2-3 IT	116	69	0	0	1	FALSE
cyan	L2-3 IT	191	69	1	1.52523	0.586538	FALSE
green	L2-3 IT	945	69	1	0.295594	0.504874	FALSE
purple	L2-3 IT	399	69	0	0	0.673391	FALSE
lightcyan	L2-3 IT	166	69	0	0	1	FALSE
midnightblue	L2-3 IT	176	69	0	0	1	FALSE
turquoise	L6 IT-1	4736	54	20	1.89527	0.04296	Enrich
turquoise	L3-5 IT-1	4736	49	12	1.04307	0.869182	FALSE
lightgreen	L6 IT-1	141	54	2	5.47074	0.0952357	FALSE
lightgreen	L3-5 IT-1	141	49	5	16.5171	0.000140916	Enrich
magenta	L6 IT-1	491	54	0	0	0.97046	FALSE
magenta	L3-5 IT-1	491	49	0	0	0.97046	FALSE
greenyellow	L6 IT-1	379	54	0	0	1	FALSE
greenyellow	L3-5 IT-1	379	49	0	0	1	FALSE
grey60	L6 IT-1	154	54	1	2.4365	1	FALSE
grey60	L3-5 IT-1	154	49	0	0	1	FALSE
brown	L6 IT-1	2156	54	1	0.155477	0.0973607	FALSE
brown	L3-5 IT-1	2156	49	3	0.53811	0.502125	FALSE
black	L6 IT-1	590	54	0	0	0.716958	FALSE
black	L3-5 IT-1	590	49	1	0.683654	1	FALSE
tan	L6 IT-1	354	54	0	0	1	FALSE
tan	L3-5 IT-1	354	49	0	0	1	FALSE
pink	L6 IT-1	537	54	0	0	0.594267	FALSE
pink	L3-5 IT-1	537	49	0	0	0.671955	FALSE
salmon	L6 IT-1	201	54	9	20.5212	2.77361e-08	Enrich
salmon	L3-5 IT-1	201	49	4	8.89453	0.0028656	Enrich
red	L6 IT-1	865	54	2	0.849996	1	FALSE
red	L3-5 IT-1	865	49	1	0.459988	0.777991	FALSE
blue	L6 IT-1	2738	54	12	1.80198	0.135313	FALSE
blue	L3-5 IT-1	2738	49	14	2.52555	0.0163485	Enrich
yellow	L6 IT-1	1108	54	0	0	0.144133	FALSE
yellow	L3-5 IT-1	1108	49	0	0	0.193629	FALSE
lightyellow	L6 IT-1	141	54	0	0	1	FALSE
lightyellow	L3-5 IT-1	141	49	0	0	1	FALSE
royalblue	L6 IT-1	116	54	0	0	1	FALSE
royalblue	L3-5 IT-1	116	49	0	0	1	FALSE
cyan	L6 IT-1	191	54	4	8.43424	0.00853959	Enrich
cyan	L3-5 IT-1	191	49	2	4.44114	0.17733	FALSE
green	L6 IT-1	945	54	1	0.379552	0.558506	FALSE
green	L3-5 IT-1	945	49	0	0	0.284237	FALSE
purple	L6 IT-1	399	54	0	0	0.673391	FALSE
purple	L3-5 IT-1	399	49	0	0	0.673391	FALSE
lightcyan	L6 IT-1	166	54	0	0	1	FALSE
lightcyan	L3-5 IT-1	166	49	0	0	1	FALSE
midnightblue	L6 IT-1	176	54	0	0	1	FALSE
midnightblue	L3-5 IT-1	176	49	0	0	1	FALSE
turquoise	L3-5 IT-2	4736	51	11	0.88408	0.869182	FALSE
turquoise	L6 IT-2	4736	97	47	3.04313	4.62646e-07	Enrich
lightgreen	L3-5 IT-2	141	51	2	5.80565	0.0913883	FALSE
lightgreen	L6 IT-2	141	97	3	4.5619	0.0719314	FALSE
magenta	L3-5 IT-2	491	51	0	0	0.97046	FALSE
magenta	L6 IT-2	491	97	0	0	0.4742	FALSE
greenyellow	L3-5 IT-2	379	51	0	0	1	FALSE
greenyellow	L6 IT-2	379	97	2	1.08847	1	FALSE
grey60	L3-5 IT-2	154	51	1	2.58306	1	FALSE
grey60	L6 IT-2	154	97	0	0	1	FALSE
brown	L3-5 IT-2	2156	51	5	0.897655	1	FALSE
brown	L6 IT-2	2156	97	3	0.262623	0.0500104	FALSE
black	L3-5 IT-2	590	51	1	0.656241	1	FALSE
black	L6 IT-2	590	97	2	0.690342	1	FALSE
tan	L3-5 IT-2	354	51	0	0	1	FALSE
tan	L6 IT-2	354	97	1	0.575909	1	FALSE
pink	L3-5 IT-2	537	51	0	0	0.671955	FALSE
pink	L6 IT-2	537	97	0	0	0.494671	FALSE
salmon	L3-5 IT-2	201	51	10	25.1603	2.21087e-09	Enrich
salmon	L6 IT-2	201	97	11	13.2362	2.77361e-08	Enrich
red	L3-5 IT-2	865	51	0	0	0.23907	FALSE
red	L6 IT-2	865	97	1	0.229417	0.20203	FALSE
blue	L3-5 IT-2	2738	51	13	2.15891	0.0547966	FALSE
blue	L6 IT-2	2738	97	15	1.1523	0.672465	FALSE
yellow	L3-5 IT-2	1108	51	1	0.339813	0.6689	FALSE
yellow	L6 IT-2	1108	97	1	0.176555	0.107851	FALSE
lightyellow	L3-5 IT-2	141	51	0	0	1	FALSE
lightyellow	L6 IT-2	141	97	0	0	1	FALSE
royalblue	L3-5 IT-2	116	51	0	0	1	FALSE
royalblue	L6 IT-2	116	97	0	0	1	FALSE
cyan	L3-5 IT-2	191	51	2	4.25935	0.17733	FALSE
cyan	L6 IT-2	191	97	2	2.19214	0.332923	FALSE
green	L3-5 IT-2	945	51	0	0	0.284237	FALSE
green	L6 IT-2	945	97	2	0.42301	0.458333	FALSE
purple	L3-5 IT-2	399	51	0	0	0.673391	FALSE
purple	L6 IT-2	399	97	0	0	0.416223	FALSE
lightcyan	L3-5 IT-2	166	51	0	0	1	FALSE
lightcyan	L6 IT-2	166	97	0	0	1	FALSE
midnightblue	L3-5 IT-2	176	51	0	0	1	FALSE
midnightblue	L6 IT-2	176	97	0	0	1	FALSE
turquoise	L3-5 IT-3	4736	49	15	1.42004	0.294281	FALSE
lightgreen	L3-5 IT-3	141	49	2	6.05323	0.0907297	FALSE
magenta	L3-5 IT-3	491	49	0	0	0.97046	FALSE
greenyellow	L3-5 IT-3	379	49	2	2.20549	1	FALSE
grey60	L3-5 IT-3	154	49	1	2.69088	1	FALSE
brown	L3-5 IT-3	2156	49	2	0.350928	0.28279	FALSE
black	L3-5 IT-3	590	49	0	0	0.716958	FALSE
tan	L3-5 IT-3	354	49	0	0	1	FALSE
pink	L3-5 IT-3	537	49	0	0	0.671955	FALSE
salmon	L3-5 IT-3	201	49	7	16.933	3.2874e-06	Enrich
red	L3-5 IT-3	865	49	0	0	0.319429	FALSE
blue	L3-5 IT-3	2738	49	17	3.35852	0.000968209	Enrich
yellow	L3-5 IT-3	1108	49	1	0.354009	0.6689	FALSE
lightyellow	L3-5 IT-3	141	49	0	0	1	FALSE
royalblue	L3-5 IT-3	116	49	0	0	1	FALSE
cyan	L3-5 IT-3	191	49	1	2.16298	0.49561	FALSE
green	L3-5 IT-3	945	49	0	0	0.284237	FALSE
purple	L3-5 IT-3	399	49	0	0	0.673391	FALSE
lightcyan	L3-5 IT-3	166	49	0	0	1	FALSE
midnightblue	L3-5 IT-3	176	49	0	0	1	FALSE
turquoise	ADARB2 KCNG1	4736	95	37	2.05972	0.00214965	Enrich
lightgreen	ADARB2 KCNG1	141	95	2	3.05246	0.191232	FALSE
magenta	ADARB2 KCNG1	491	95	4	1.74951	0.667836	FALSE
greenyellow	ADARB2 KCNG1	379	95	0	0	1	FALSE
grey60	ADARB2 KCNG1	154	95	0	0	1	FALSE
brown	ADARB2 KCNG1	2156	95	6	0.555676	0.287924	FALSE
black	ADARB2 KCNG1	590	95	1	0.348276	0.814195	FALSE
tan	ADARB2 KCNG1	354	95	0	0	1	FALSE
pink	ADARB2 KCNG1	537	95	0	0	0.494671	FALSE
salmon	ADARB2 KCNG1	201	95	7	8.06556	0.000159007	Enrich
red	ADARB2 KCNG1	865	95	0	0	0.106105	FALSE
blue	ADARB2 KCNG1	2738	95	20	1.68356	0.0966171	FALSE
yellow	ADARB2 KCNG1	1108	95	1	0.18033	0.137815	FALSE
lightyellow	ADARB2 KCNG1	141	95	0	0	1	FALSE
royalblue	ADARB2 KCNG1	116	95	0	0	1	FALSE
cyan	ADARB2 KCNG1	191	95	4	4.62573	0.0423686	Enrich
green	ADARB2 KCNG1	945	95	2	0.432152	0.458333	FALSE
purple	ADARB2 KCNG1	399	95	0	0	0.416223	FALSE
lightcyan	ADARB2 KCNG1	166	95	0	0	1	FALSE
midnightblue	ADARB2 KCNG1	176	95	0	0	1	FALSE
turquoise	LAMP5 LHX6	4736	135	47	1.72466	0.00873272	Enrich
lightgreen	LAMP5 LHX6	141	135	13	16.3918	3.77259e-10	Enrich
magenta	LAMP5 LHX6	491	135	4	1.21283	0.97046	FALSE
greenyellow	LAMP5 LHX6	379	135	0	0	1	FALSE
grey60	LAMP5 LHX6	154	135	1	0.959811	1	FALSE
brown	LAMP5 LHX6	2156	135	6	0.382511	0.0500104	FALSE
black	LAMP5 LHX6	590	135	1	0.243807	0.489402	FALSE
tan	LAMP5 LHX6	354	135	1	0.411792	1	FALSE
pink	LAMP5 LHX6	537	135	1	0.268653	0.570252	FALSE
salmon	LAMP5 LHX6	201	135	5	3.85253	0.0172504	Enrich
red	LAMP5 LHX6	865	135	0	0	0.0387232	Absence
blue	LAMP5 LHX6	2738	135	35	2.21867	0.000968209	Enrich
yellow	LAMP5 LHX6	1108	135	1	0.126231	0.0351908	Absence
lightyellow	LAMP5 LHX6	141	135	0	0	1	FALSE
royalblue	LAMP5 LHX6	116	135	0	0	1	FALSE
cyan	LAMP5 LHX6	191	135	8	6.76092	0.000690582	Enrich
green	LAMP5 LHX6	945	135	1	0.149482	0.0936957	FALSE
purple	LAMP5 LHX6	399	135	0	0	0.389775	FALSE
lightcyan	LAMP5 LHX6	166	135	0	0	1	FALSE
midnightblue	LAMP5 LHX6	176	135	0	0	1	FALSE
turquoise	L5-6 NP	4736	108	41	1.97635	0.00214965	Enrich
lightgreen	L5-6 NP	141	108	8	11.8588	9.51618e-06	Enrich
magenta	L5-6 NP	491	108	0	0	0.380103	FALSE
greenyellow	L5-6 NP	379	108	1	0.481642	1	FALSE
grey60	L5-6 NP	154	108	0	0	1	FALSE
brown	L5-6 NP	2156	108	5	0.399624	0.133305	FALSE
black	L5-6 NP	590	108	0	0	0.386489	FALSE
tan	L5-6 NP	354	108	1	0.516413	1	FALSE
pink	L5-6 NP	537	108	1	0.336913	0.594267	FALSE
salmon	L5-6 NP	201	108	7	7.02163	0.000323505	Enrich
red	L5-6 NP	865	108	0	0	0.0743878	FALSE
blue	L5-6 NP	2738	108	21	1.52342	0.14702	FALSE
yellow	L5-6 NP	1108	108	5	0.825422	0.967764	FALSE
lightyellow	L5-6 NP	141	108	1	1.31627	1	FALSE
royalblue	L5-6 NP	116	108	0	0	1	FALSE
cyan	L5-6 NP	191	108	5	5.13338	0.0158573	Enrich
green	L5-6 NP	945	108	1	0.187469	0.183252	FALSE
purple	L5-6 NP	399	108	1	0.45697	0.72777	FALSE
lightcyan	L5-6 NP	166	108	0	0	1	FALSE
midnightblue	L5-6 NP	176	108	0	0	1	FALSE
turquoise	SST NPY	4736	113	59	3.54489	1.17811e-09	Enrich
lightgreen	SST NPY	141	113	6	8.18789	0.000627949	Enrich
magenta	SST NPY	491	113	2	0.713508	1	FALSE
greenyellow	SST NPY	379	113	0	0	1	FALSE
grey60	SST NPY	154	113	0	0	1	FALSE
brown	SST NPY	2156	113	4	0.30186	0.0500104	FALSE
black	SST NPY	590	113	2	0.590345	1	FALSE
tan	SST NPY	354	113	0	0	1	FALSE
pink	SST NPY	537	113	1	0.32179	0.594267	FALSE
salmon	SST NPY	201	113	6	5.65163	0.00222971	Enrich
red	SST NPY	865	113	1	0.196478	0.165946	FALSE
blue	SST NPY	2738	113	13	0.817471	0.677222	FALSE
yellow	SST NPY	1108	113	2	0.305421	0.172705	FALSE
lightyellow	SST NPY	141	113	0	0	1	FALSE
royalblue	SST NPY	116	113	0	0	1	FALSE
cyan	SST NPY	191	113	4	3.85879	0.0614828	FALSE
green	SST NPY	945	113	4	0.738361	0.822163	FALSE
purple	SST NPY	399	113	0	0	0.416223	FALSE
lightcyan	SST NPY	166	113	0	0	1	FALSE
midnightblue	SST NPY	176	113	0	0	1	FALSE
turquoise	LAMP5 RELN	4736	140	51	1.85181	0.00173909	Enrich
lightgreen	LAMP6 RELN	141	140	9	10.2453	9.51618e-06	Enrich
magenta	LAMP7 RELN	491	140	6	1.78552	0.469642	FALSE
greenyellow	LAMP8 RELN	379	140	0	0	1	FALSE
grey60	LAMP9 RELN	154	140	0	0	1	FALSE
brown	LAMP10 RELN	2156	140	6	0.368135	0.0500104	FALSE
black	LAMP11 RELN	590	140	1	0.234975	0.489402	FALSE
tan	LAMP12 RELN	354	140	1	0.396876	1	FALSE
pink	LAMP13 RELN	537	140	0	0	0.340555	FALSE
salmon	LAMP14 RELN	201	140	7	5.32566	0.00132561	Enrich
red	LAMP15 RELN	865	140	0	0	0.0387232	Absence
blue	LAMP16 RELN	2738	140	39	2.45121	0.000146206	Enrich
yellow	LAMP17 RELN	1108	140	2	0.245312	0.0915132	FALSE
lightyellow	LAMP18 RELN	141	140	0	0	1	FALSE
royalblue	LAMP19 RELN	116	140	0	0	1	FALSE
cyan	LAMP20 RELN	191	140	7	5.61716	0.00293141	Enrich
green	LAMP21 RELN	945	140	2	0.290543	0.183252	FALSE
purple	LAMP22 RELN	399	140	0	0	0.389775	FALSE
lightcyan	LAMP23 RELN	166	140	0	0	1	FALSE
midnightblue	LAMP24 RELN	176	140	0	0	1	FALSE
