# Supplementary material for: Brain-wide and cell-specific transcriptomic insights into MRI-derived cortical morphology in macaque monkeys
Source: Nat Commun. 2023 Mar 17;14:1499. doi: 10.1038/s41467-023-37246-w (PMC10023667; doi:10.1038/s41467-023-37246-w)
Supplement: Supplementary file 3 — Supplementary Data 1-15 [file 41467_2023_37246_MOESM3_ESM.zip › SupplementaryData/Supplementary Data 9 Explained variances of PLS1 in age 2 to age 8.xlsx]

## Sheet: Sheet1
Age	Observed	Mean	s.d.
2	0.17936	0.14869	0.0532
3	0.17664	0.157098	0.056
4	0.20621	0.160658	0.057082
5	0.18973	0.1529	0.0542219
6	0.20007	0.153927	0.0544227
7	0.17577	0.149939	0.053346
8	0.21153	0.162971	0.0572052
