# Supplementary material for: Brain-wide and cell-specific transcriptomic insights into MRI-derived cortical morphology in macaque monkeys
Source: Nat Commun. 2023 Mar 17;14:1499. doi: 10.1038/s41467-023-37246-w (PMC10023667; doi:10.1038/s41467-023-37246-w)
Supplement: Supplementary file 5 — Source Data [file 41467_2023_37246_MOESM5_ESM.xlsx]

## Sheet: fig2b
Type	Region	Number	Lobe	Percentage
protein_coding	23b	5399	Cingulate	0.808597
lincRNA	23b	267	Cingulate	0.039988
pseudogene	23b	74	Cingulate	0.0110828
smallRNA	23b	937	Cingulate	0.140332
protein_coding	23c	5150	Cingulate	0.811919
lincRNA	23c	263	Cingulate	0.041463
pseudogene	23c	76	Cingulate	0.0119817
smallRNA	23c	854	Cingulate	0.134637
protein_coding	24a'	5063	Cingulate	0.859593
lincRNA	24a'	211	Cingulate	0.0358234
pseudogene	24a'	61	Cingulate	0.0103565
smallRNA	24a'	555	Cingulate	0.0942275
protein_coding	24b	5342	Cingulate	0.898117
lincRNA	24b	189	Cingulate	0.0317754
pseudogene	24b	44	Cingulate	0.00739744
smallRNA	24b	373	Cingulate	0.0627102
protein_coding	24b'	5284	Cingulate	0.86865
lincRNA	24b'	206	Cingulate	0.0338649
pseudogene	24b'	65	Cingulate	0.0106855
smallRNA	24b'	528	Cingulate	0.0867993
protein_coding	24c	4601	Cingulate	0.753274
lincRNA	24c	289	Cingulate	0.047315
pseudogene	24c	65	Cingulate	0.0106418
smallRNA	24c	1153	Cingulate	0.188769
protein_coding	24c'	4937	Cingulate	0.831145
lincRNA	24c'	250	Cingulate	0.0420875
pseudogene	24c'	69	Cingulate	0.0116162
smallRNA	24c'	684	Cingulate	0.115152
protein_coding	25	5814	Frontal	0.809749
lincRNA	25	281	Frontal	0.0391365
pseudogene	25	79	Frontal	0.0110028
smallRNA	25	1006	Frontal	0.140111
protein_coding	32	4800	Frontal	0.788177
lincRNA	32	287	Frontal	0.0471264
pseudogene	32	60	Frontal	0.00985222
smallRNA	32	943	Frontal	0.154844
protein_coding	44	4938	Frontal	0.808448
lincRNA	44	273	Frontal	0.0446955
pseudogene	44	68	Frontal	0.0111329
smallRNA	44	829	Frontal	0.135724
protein_coding	45	4489	Frontal	0.762269
lincRNA	45	294	Frontal	0.0499236
pseudogene	45	60	Frontal	0.0101885
smallRNA	45	1046	Frontal	0.177619
protein_coding	10m	4495	Frontal	0.751295
lincRNA	10m	301	Frontal	0.0503092
pseudogene	10m	56	Frontal	0.00935985
smallRNA	10m	1131	Frontal	0.189036
protein_coding	10o	4451	Frontal	0.73352
lincRNA	10o	297	Frontal	0.0489453
pseudogene	10o	60	Frontal	0.00988794
smallRNA	10o	1260	Frontal	0.207647
protein_coding	11l	4463	Frontal	0.795686
lincRNA	11l	254	Frontal	0.0452844
pseudogene	11l	58	Frontal	0.0103405
smallRNA	11l	834	Frontal	0.14869
protein_coding	11m	4561	Frontal	0.824029
lincRNA	11m	255	Frontal	0.0460705
pseudogene	11m	48	Frontal	0.00867209
smallRNA	11m	671	Frontal	0.121229
protein_coding	12l	5032	Frontal	0.800509
lincRNA	12l	264	Frontal	0.0419981
pseudogene	12l	71	Frontal	0.0112949
smallRNA	12l	919	Frontal	0.146198
protein_coding	12m	4582	Frontal	0.817922
lincRNA	12m	245	Frontal	0.0437344
pseudogene	12m	49	Frontal	0.00874688
smallRNA	12m	726	Frontal	0.129597
protein_coding	12o	4916	Frontal	0.826774
lincRNA	12o	256	Frontal	0.0430542
pseudogene	12o	57	Frontal	0.00958628
smallRNA	12o	717	Frontal	0.120585
protein_coding	12r	4633	Frontal	0.779966
lincRNA	12r	268	Frontal	0.0451178
pseudogene	12r	60	Frontal	0.010101
smallRNA	12r	979	Frontal	0.164815
protein_coding	13a	5223	Frontal	0.778506
lincRNA	13a	311	Frontal	0.0463556
pseudogene	13a	75	Frontal	0.011179
smallRNA	13a	1100	Frontal	0.163959
protein_coding	13b	4853	Frontal	0.780225
lincRNA	13b	288	Frontal	0.0463023
pseudogene	13b	61	Frontal	0.00980707
smallRNA	13b	1018	Frontal	0.163666
protein_coding	13l	4538	Frontal	0.777854
lincRNA	13l	282	Frontal	0.0483373
pseudogene	13l	51	Frontal	0.00874186
smallRNA	13l	963	Frontal	0.165067
protein_coding	13m	4609	Frontal	0.82569
lincRNA	13m	249	Frontal	0.0446077
pseudogene	13m	49	Frontal	0.00877822
smallRNA	13m	675	Frontal	0.120924
protein_coding	14c	4806	Frontal	0.784525
lincRNA	14c	275	Frontal	0.0448906
pseudogene	14c	65	Frontal	0.0106105
smallRNA	14c	980	Frontal	0.159974
protein_coding	14r	4631	Frontal	0.758434
lincRNA	14r	290	Frontal	0.0474943
pseudogene	14r	64	Frontal	0.0104815
smallRNA	14r	1121	Frontal	0.18359
protein_coding	46d	4596	Frontal	0.784702
lincRNA	46d	278	Frontal	0.0474646
pseudogene	46d	57	Frontal	0.00973194
smallRNA	46d	926	Frontal	0.158101
protein_coding	46v	4849	Frontal	0.784628
lincRNA	46v	286	Frontal	0.0462783
pseudogene	46v	58	Frontal	0.00938511
smallRNA	46v	987	Frontal	0.159709
protein_coding	8A	4653	Frontal	0.769345
lincRNA	8A	295	Frontal	0.0487765
pseudogene	8A	55	Frontal	0.00909392
smallRNA	8A	1045	Frontal	0.172784
protein_coding	8Bd	4460	Frontal	0.786874
lincRNA	8Bd	259	Frontal	0.0456951
pseudogene	8Bd	53	Frontal	0.00935074
smallRNA	8Bd	896	Frontal	0.15808
protein_coding	8Bm	5024	Frontal	0.836636
lincRNA	8Bm	230	Frontal	0.0383014
pseudogene	8Bm	64	Frontal	0.0106578
smallRNA	8Bm	687	Frontal	0.114405
protein_coding	8Bs	4645	Frontal	0.776107
lincRNA	8Bs	296	Frontal	0.049457
pseudogene	8Bs	63	Frontal	0.0105263
smallRNA	8Bs	981	Frontal	0.16391
protein_coding	9d	4391	Frontal	0.790601
lincRNA	9d	266	Frontal	0.0478934
pseudogene	9d	53	Frontal	0.00954267
smallRNA	9d	844	Frontal	0.151963
protein_coding	9m	4827	Frontal	0.781574
lincRNA	9m	278	Frontal	0.045013
pseudogene	9m	61	Frontal	0.00987694
smallRNA	9m	1010	Frontal	0.163536
protein_coding	F1	4722	Frontal	0.770687
lincRNA	F1	296	Frontal	0.0483108
pseudogene	F1	62	Frontal	0.0101191
smallRNA	F1	1047	Frontal	0.170883
protein_coding	F2	4640	Frontal	0.776829
lincRNA	F2	287	Frontal	0.0480496
pseudogene	F2	55	Frontal	0.0092081
smallRNA	F2	991	Frontal	0.165913
protein_coding	F3	4479	Frontal	0.785101
lincRNA	F3	282	Frontal	0.0494303
pseudogene	F3	52	Frontal	0.00911481
smallRNA	F3	892	Frontal	0.156354
protein_coding	F4	4545	Frontal	0.815247
lincRNA	F4	259	Frontal	0.0464574
pseudogene	F4	52	Frontal	0.00932735
smallRNA	F4	719	Frontal	0.128969
protein_coding	F5	4605	Frontal	0.810169
lincRNA	F5	261	Frontal	0.0459184
pseudogene	F5	56	Frontal	0.00985222
smallRNA	F5	762	Frontal	0.134061
protein_coding	F6	4489	Frontal	0.813814
lincRNA	F6	245	Frontal	0.0444162
pseudogene	F6	52	Frontal	0.00942712
smallRNA	F6	730	Frontal	0.132342
protein_coding	F7	4647	Frontal	0.81684
lincRNA	F7	249	Frontal	0.0437687
pseudogene	F7	53	Frontal	0.00931622
smallRNA	F7	740	Frontal	0.130076
protein_coding	PrCo	4542	Frontal	0.811796
lincRNA	PrCo	260	Frontal	0.0464701
pseudogene	PrCo	45	Frontal	0.0080429
smallRNA	PrCo	748	Frontal	0.133691
protein_coding	G	4793	Insula	0.818477
lincRNA	G	263	Insula	0.0449112
pseudogene	G	54	Insula	0.00922131
smallRNA	G	746	Insula	0.127391
protein_coding	Ia	5362	Insula	0.814894
lincRNA	Ia	263	Insula	0.0399696
pseudogene	Ia	66	Insula	0.0100304
smallRNA	Ia	889	Insula	0.135106
protein_coding	Ial	4845	Insula	0.791537
lincRNA	Ial	279	Insula	0.0455808
pseudogene	Ial	66	Insula	0.0107826
smallRNA	Ial	931	Insula	0.152099
protein_coding	Iapl	4502	Insula	0.805799
lincRNA	Iapl	264	Insula	0.0472526
pseudogene	Iapl	53	Insula	0.00948631
smallRNA	Iapl	768	Insula	0.137462
protein_coding	Iapm	5030	Insula	0.815764
lincRNA	Iapm	267	Insula	0.043302
pseudogene	Iapm	61	Insula	0.00989296
smallRNA	Iapm	808	Insula	0.131041
protein_coding	Id	4697	Insula	0.771644
lincRNA	Id	298	Insula	0.0489568
pseudogene	Id	56	Insula	0.00919993
smallRNA	Id	1036	Insula	0.170199
protein_coding	Ig	4520	Insula	0.759026
lincRNA	Ig	301	Insula	0.0505458
pseudogene	Ig	62	Insula	0.0104114
smallRNA	Ig	1072	Insula	0.180017
protein_coding	Pi	5106	Insula	0.895632
lincRNA	Pi	170	Insula	0.0298193
pseudogene	Pi	41	Insula	0.00719172
smallRNA	Pi	384	Insula	0.0673566
protein_coding	Ri	5202	Insula	0.850834
lincRNA	Ri	198	Insula	0.0323847
pseudogene	Ri	77	Insula	0.012594
smallRNA	Ri	637	Insula	0.104187
protein_coding	V1	5972	Occipital	0.735287
lincRNA	V1	350	Occipital	0.0430928
pseudogene	V1	95	Occipital	0.0116966
smallRNA	V1	1705	Occipital	0.209924
protein_coding	V2	5369	Occipital	0.734373
lincRNA	V2	334	Occipital	0.0456846
pseudogene	V2	81	Occipital	0.0110792
smallRNA	V2	1527	Occipital	0.208863
protein_coding	V3d	5779	Occipital	0.783593
lincRNA	V3d	289	Occipital	0.0391864
pseudogene	V3d	82	Occipital	0.0111186
smallRNA	V3d	1225	Occipital	0.166102
protein_coding	V3v	5309	Occipital	0.799669
lincRNA	V3v	291	Occipital	0.0438319
pseudogene	V3v	61	Occipital	0.00918813
smallRNA	V3v	978	Occipital	0.147311
protein_coding	V4	4723	Occipital	0.80735
lincRNA	V4	265	Occipital	0.0452991
pseudogene	V4	57	Occipital	0.00974359
smallRNA	V4	805	Occipital	0.137607
protein_coding	V4v	5080	Occipital	0.808017
lincRNA	V4v	276	Occipital	0.0439001
pseudogene	V4v	53	Occipital	0.00843009
smallRNA	V4v	878	Occipital	0.139653
protein_coding	5	4447	Parietal	0.78555
lincRNA	5	282	Parietal	0.0498145
pseudogene	5	55	Parietal	0.0097156
smallRNA	5	877	Parietal	0.15492
protein_coding	1-2	4362	Parietal	0.803759
lincRNA	1-2	265	Parietal	0.0488299
pseudogene	1-2	46	Parietal	0.00847614
smallRNA	1-2	754	Parietal	0.138935
protein_coding	3a/b	4708	Parietal	0.784405
lincRNA	3a/b	277	Parietal	0.0461513
pseudogene	3a/b	55	Parietal	0.00916361
smallRNA	3a/b	962	Parietal	0.16028
protein_coding	7a	4499	Parietal	0.789298
lincRNA	7a	290	Parietal	0.0508772
pseudogene	7a	57	Parietal	0.01
smallRNA	7a	854	Parietal	0.149825
protein_coding	7b	4548	Parietal	0.784138
lincRNA	7b	292	Parietal	0.0503448
pseudogene	7b	63	Parietal	0.0108621
smallRNA	7b	897	Parietal	0.154655
protein_coding	7m	4858	Parietal	0.846047
lincRNA	7m	254	Parietal	0.0442355
pseudogene	7m	48	Parietal	0.00835946
smallRNA	7m	582	Parietal	0.101358
protein_coding	7op	4480	Parietal	0.759065
lincRNA	7op	308	Parietal	0.0521857
pseudogene	7op	52	Parietal	0.00881057
smallRNA	7op	1062	Parietal	0.179939
protein_coding	LIPd	5185	Parietal	0.821061
lincRNA	LIPd	267	Parietal	0.0422803
pseudogene	LIPd	76	Parietal	0.0120348
smallRNA	LIPd	787	Parietal	0.124624
protein_coding	LIPv	4791	Parietal	0.777003
lincRNA	LIPv	292	Parietal	0.0473565
pseudogene	LIPv	68	Parietal	0.0110282
smallRNA	LIPv	1015	Parietal	0.164612
protein_coding	SII	4390	Parietal	0.802119
lincRNA	SII	256	Parietal	0.0467751
pseudogene	SII	50	Parietal	0.00913576
smallRNA	SII	777	Parietal	0.14197
protein_coding	VIP	4536	Parietal	0.781261
lincRNA	VIP	294	Parietal	0.0506373
pseudogene	VIP	54	Parietal	0.00930072
smallRNA	VIP	922	Parietal	0.158801
protein_coding	amy	6075	Subcortical	0.794845
lincRNA	amy	309	Subcortical	0.0404292
pseudogene	amy	81	Subcortical	0.0105979
smallRNA	amy	1178	Subcortical	0.154128
protein_coding	cd	6373	Subcortical	0.755453
lincRNA	cd	407	Subcortical	0.0482456
pseudogene	cd	101	Subcortical	0.0119725
smallRNA	cd	1555	Subcortical	0.184329
protein_coding	GPeGPi	8044	Subcortical	0.775624
lincRNA	GPeGPi	404	Subcortical	0.0389548
pseudogene	GPeGPi	109	Subcortical	0.0105101
smallRNA	GPeGPi	1814	Subcortical	0.174911
protein_coding	HC	6660	Subcortical	0.778674
lincRNA	HC	345	Subcortical	0.0403367
pseudogene	HC	101	Subcortical	0.0118087
smallRNA	HC	1447	Subcortical	0.16918
protein_coding	NA	6246	Subcortical	0.772351
lincRNA	NA	347	Subcortical	0.0429084
pseudogene	NA	100	Subcortical	0.0123655
smallRNA	NA	1394	Subcortical	0.172375
protein_coding	Pir	5723	Subcortical	0.842857
lincRNA	Pir	245	Subcortical	0.0360825
pseudogene	Pir	69	Subcortical	0.010162
smallRNA	Pir	753	Subcortical	0.110898
protein_coding	pu	6828	Subcortical	0.786636
lincRNA	pu	345	Subcortical	0.0397465
pseudogene	pu	101	Subcortical	0.0116359
smallRNA	pu	1406	Subcortical	0.161982
protein_coding	thalamus	6839	Subcortical	0.771722
lincRNA	thalamus	369	Subcortical	0.0416385
pseudogene	thalamus	104	Subcortical	0.0117355
smallRNA	thalamus	1550	Subcortical	0.174904
protein_coding	A1	4645	Temporal	0.777666
lincRNA	A1	296	Temporal	0.0495563
pseudogene	A1	60	Temporal	0.0100452
smallRNA	A1	972	Temporal	0.162732
protein_coding	AL	4501	Temporal	0.802317
lincRNA	AL	275	Temporal	0.0490196
pseudogene	AL	51	Temporal	0.00909091
smallRNA	AL	783	Temporal	0.139572
protein_coding	CL	4539	Temporal	0.814024
lincRNA	CL	262	Temporal	0.0469871
pseudogene	CL	55	Temporal	0.0098637
smallRNA	CL	720	Temporal	0.129125
protein_coding	CM	4597	Temporal	0.827245
lincRNA	CM	246	Temporal	0.0442685
pseudogene	CM	58	Temporal	0.0104373
smallRNA	CM	656	Temporal	0.118049
protein_coding	FST	4750	Temporal	0.800472
lincRNA	FST	291	Temporal	0.0490394
pseudogene	FST	66	Temporal	0.0111223
smallRNA	FST	827	Temporal	0.139366
protein_coding	IPa	4898	Temporal	0.808251
lincRNA	IPa	253	Temporal	0.0417492
pseudogene	IPa	76	Temporal	0.0125413
smallRNA	IPa	833	Temporal	0.137459
protein_coding	ML	4778	Temporal	0.80655
lincRNA	ML	257	Temporal	0.0433828
pseudogene	ML	61	Temporal	0.0102971
smallRNA	ML	828	Temporal	0.13977
protein_coding	MST	4989	Temporal	0.80689
lincRNA	MST	274	Temporal	0.0443151
pseudogene	MST	67	Temporal	0.0108362
smallRNA	MST	853	Temporal	0.137959
protein_coding	PGa	4802	Temporal	0.785539
lincRNA	PGa	277	Temporal	0.0453133
pseudogene	PGa	72	Temporal	0.0117782
smallRNA	PGa	962	Temporal	0.15737
protein_coding	R	4497	Temporal	0.811294
lincRNA	R	261	Temporal	0.0470864
pseudogene	R	59	Temporal	0.0106441
smallRNA	R	726	Temporal	0.130976
protein_coding	RM	4611	Temporal	0.763032
lincRNA	RM	301	Temporal	0.0498097
pseudogene	RM	62	Temporal	0.0102598
smallRNA	RM	1069	Temporal	0.176899
protein_coding	RT	5374	Temporal	0.839425
lincRNA	RT	257	Temporal	0.0401437
pseudogene	RT	72	Temporal	0.0112465
smallRNA	RT	699	Temporal	0.109185
protein_coding	RTL	5206	Temporal	0.777944
lincRNA	RTL	302	Temporal	0.0451285
pseudogene	RTL	73	Temporal	0.0109085
smallRNA	RTL	1111	Temporal	0.166019
protein_coding	RTM	5249	Temporal	0.795785
lincRNA	RTM	285	Temporal	0.043208
pseudogene	RTM	73	Temporal	0.0110673
smallRNA	RTM	989	Temporal	0.149939
protein_coding	STG	4397	Temporal	0.717643
lincRNA	STG	302	Temporal	0.04929
pseudogene	STG	64	Temporal	0.0104456
smallRNA	STG	1364	Temporal	0.222621
protein_coding	TAa	4490	Temporal	0.84177
lincRNA	TAa	229	Temporal	0.0429321
pseudogene	TAa	42	Temporal	0.00787402
smallRNA	TAa	573	Temporal	0.107424
protein_coding	TEa	6760	Temporal	0.803901
lincRNA	TEa	267	Temporal	0.0317517
pseudogene	TEa	110	Temporal	0.0130812
smallRNA	TEa	1272	Temporal	0.151267
protein_coding	TEad	4454	Temporal	0.811441
lincRNA	TEad	255	Temporal	0.0464565
pseudogene	TEad	53	Temporal	0.00965567
smallRNA	TEad	727	Temporal	0.132447
protein_coding	TEav	4406	Temporal	0.796601
lincRNA	TEav	277	Temporal	0.0500814
pseudogene	TEav	52	Temporal	0.00940155
smallRNA	TEav	796	Temporal	0.143916
protein_coding	TEm	4609	Temporal	0.757063
lincRNA	TEm	314	Temporal	0.0515769
pseudogene	TEm	62	Temporal	0.010184
smallRNA	TEm	1103	Temporal	0.181176
protein_coding	TEO	4914	Temporal	0.796563
lincRNA	TEO	291	Temporal	0.0471713
pseudogene	TEO	65	Temporal	0.0105366
smallRNA	TEO	899	Temporal	0.145729
protein_coding	TEpd	4856	Temporal	0.765086
lincRNA	TEpd	304	Temporal	0.0478966
pseudogene	TEpd	75	Temporal	0.0118166
smallRNA	TEpd	1112	Temporal	0.175201
protein_coding	TEpv	4615	Temporal	0.795004
lincRNA	TEpv	275	Temporal	0.047373
pseudogene	TEpv	57	Temporal	0.00981912
smallRNA	TEpv	858	Temporal	0.147804
protein_coding	TFO	4545	Temporal	0.815539
lincRNA	TFO	257	Temporal	0.0461152
pseudogene	TFO	45	Temporal	0.00807465
smallRNA	TFO	726	Temporal	0.130271
protein_coding	TG	5746	Temporal	0.810895
lincRNA	TG	284	Temporal	0.040079
pseudogene	TG	84	Temporal	0.0118544
smallRNA	TG	972	Temporal	0.137172
protein_coding	TPO	4562	Temporal	0.81727
lincRNA	TPO	262	Temporal	0.0469366
pseudogene	TPO	47	Temporal	0.00841992
smallRNA	TPO	711	Temporal	0.127374
protein_coding	Tpt	4430	Temporal	0.830521
lincRNA	Tpt	252	Temporal	0.0472441
pseudogene	Tpt	51	Temporal	0.0095613
smallRNA	Tpt	601	Temporal	0.112673

## Sheet: fig2c
Type	gene	F1	F2	F4	F3	F5	44	8Bs	8A	PrCo	25	13a	F6	45	14c	F7	12o	13l	13m	12l	8Bd	32	13b	46d	46v	8Bm	12m	9d	14r	12r	9m	11l	11m	10m	10o	7m	7a	5	LIPd	LIPv	VIP	7b	7op	1-2	3a/b	SII	MST	FST	Tpt
Synthesis	TPH1	1.69388	1.48408	1.11666	0.958739	0.901644	1.18368	1.2849	1.23196	0.960967	0.67996	0.966746	1.11638	1.26837	0.933608	1.34894	1.00388	0.858597	0.976036	1.07995	1.15209	0.908111	0.85007	1.07348	1.05526	1.1836	1.024	1.08442	0.796175	0.95865	1.05255	0.98184	0.949279	0.938314	0.898995	1.35986	1.29525	1.30734	1.16593	1.25213	1.4593	1.21736	1.2097	1.21658	1.36737	0.969834	1.2264	1.45011	0.932923
Synthesis	TPH2	0.857946	0.756879	0.918398	0.799741	0.979852	0.767018	0.863588	0.9319	1.09932	1.1364	1.23159	0.66569	0.712946	1.32126	0.822766	1.31983	1.05547	1.117	0.987341	0.745791	0.927611	1.18637	0.898653	0.969234	0.972103	0.959603	0.861314	0.872556	0.797719	0.911421	1.10321	0.935957	1.08221	1.11505	0.761818	1.03568	0.748672	0.895185	0.861762	0.803489	0.962626	1.01696	0.963826	0.995125	1.09992	1.1261	0.96994	0.989694
Synthesis	DDC	0.983166	0.999457	0.790065	1.0137	0.931435	0.896491	0.882872	0.856259	1.10559	2.31775	2.10139	0.953308	1.04145	2.16151	0.94519	1.18329	1.50087	1.13066	1.01732	0.71856	1.32693	1.35027	0.986767	0.867699	0.993302	1.13807	0.779647	3.67017	0.892955	1.17845	1.00647	0.910597	0.878937	1.14533	0.775451	0.910668	1.00936	0.907916	0.772667	0.781287	0.707786	0.932075	1.04164	0.971289	0.932034	0.733444	0.768553	0.914157
Synthesis	AANAT	1.01761	0.923952	0.997196	1.06749	1.12925	0.975893	1.05796	0.84099	1.15476	0.927694	0.934222	1.04183	0.990702	0.9197	1.14898	0.954079	1.03727	0.96958	1.00524	1.00348	1.15048	0.990385	0.819836	1.04186	0.923459	1.15984	0.903542	1.07098	0.947642	0.943156	0.863042	1.02784	1.0661	1.04405	0.912937	0.927082	1.1188	0.786189	0.856139	1.10655	0.881984	0.989324	0.808714	0.955198	1.04181	1.07551	0.863372	0.862748
Packaging	SLC18A1	0.825398	1.02605	0.911128	0.883918	1.13759	0.771841	0.73856	0.788909	1.05028	1.10373	1.54041	1	0.743355	1.31376	0.855914	0.820872	0.997336	1.10932	1.05792	0.88143	1.2642	1.03738	0.897058	0.847713	0.863636	0.936006	0.798047	1.29502	0.875872	1.02562	0.904104	1.14373	1.24659	1.0154	0.833055	1.09959	0.865987	0.670913	0.71315	0.759115	1.09114	1.02353	1.03558	0.718547	1.00848	0.83909	0.822395	1.06366
Packaging	SLC18A2	0.6846	0.777798	0.807855	0.803854	1.01678	0.823464	0.84633	0.865908	0.946914	1.27999	1.51389	1.02589	1.0167	1.47462	1.00507	1.10549	1.15835	1.21154	1.11477	0.972872	1.00223	1.35798	1.20226	1.3231	1.13526	1.25326	1.08049	2.03539	1.33427	1.43703	1.259	1.18725	1.49489	1.46502	0.885235	1.09722	0.829148	0.758012	0.708451	0.744811	0.866618	0.844809	1.00263	0.918278	0.927456	0.773241	0.72465	0.848808
Breakdown	MAOA	0.920165	0.940009	0.909968	1.09288	0.988152	0.936003	0.928786	0.898691	1.03899	1.29904	1.19675	1.04048	0.855531	1.13783	1	1.06572	1.01257	0.978915	0.891169	0.93587	1.33759	1.10158	0.963727	0.932446	1.05896	0.878895	0.96875	1.13104	0.874307	1.1785	1.05694	1.0312	1.08846	1.00084	0.909212	0.92067	0.861396	0.749665	0.863055	0.845182	0.8641	0.930065	0.929833	0.935978	1.0094	0.878854	0.825135	0.911263
Breakdown	MAOB	0.804426	0.899587	0.838817	1.03271	1.00416	0.874676	0.924589	0.837975	1.00956	1.33454	1.25226	1.00435	0.797866	1.17727	0.854261	1.01273	0.998298	1	0.975981	0.943889	1.32636	1.13407	0.965071	1.02305	1.0292	0.974393	0.971703	1.21912	0.964025	1.1283	1.13057	1.13245	1.31162	1.12899	0.830468	0.979262	0.853655	0.886345	0.757795	0.795509	0.927371	0.924805	0.884451	0.815151	0.999683	0.666921	0.665483	0.877594
Breakdown	ALDH1A1	1.05993	0.943742	1.04273	0.946332	1.02538	1.07161	1.01615	1.00424	0.992571	0.697893	0.832576	1.01514	1.10159	0.923396	1.01328	1.03647	1.08681	0.946868	0.930149	0.935711	0.858088	0.940487	1.03509	1.00909	0.991271	1.16095	1.08165	0.986588	1.13018	1.03078	1.04026	1.00135	0.958281	0.959124	0.984391	0.939545	0.958163	0.845072	0.997735	1.03994	0.972885	1.00802	1.01052	1.06481	1.04032	1.04263	1.00845	0.900856
Reuptake	SLC6A4	0.957686	1.01097	1.14154	1.23968	1.0404	0.731907	0.841587	1.07861	1.3165	0.735009	1	0.90466	0.991179	1.26863	0.990682	0.799453	1.11039	1.06133	1.40147	0.965423	1.29828	1.10936	0.929226	1.01556	1.18518	1.30094	1.06444	1.24275	1.74414	1.58231	1.23944	1.25092	1.42169	0.990625	1.01895	1.15767	1.26137	0.767079	0.668788	0.785347	1.166	0.813969	1.7468	0.811995	0.653078	0.854222	0.880612	1.69715
Reuptake	SLC29A4	0.656739	0.841316	0.864681	0.889814	1.15927	0.813687	0.645645	0.702905	1.23609	1.42786	1.37998	0.840867	0.792673	1.28302	0.795488	1.14479	0.933564	1.14502	1.09066	0.816183	1.26478	1.22911	0.862697	0.91987	0.899169	0.91262	0.85665	1.22544	0.993546	1.14482	0.96699	1.27046	1.40338	1.24264	0.678416	0.999155	0.822539	0.647335	0.595434	0.752425	0.945667	0.846893	1	0.698061	0.980647	0.536456	0.588089	1.01219
Receptors	HTR1A	1.20907	1.28589	0.970619	1.44591	1.33323	1.02257	0.858648	0.922266	1.12823	0.831715	1	1.15405	0.831773	1.02435	1.02181	1.03284	0.884417	1.00138	1.16142	1.0006	1.12499	0.979671	0.884906	0.855797	1.0692	0.997381	0.913915	1.09071	0.909962	1.24421	0.985475	1.20113	1.55534	1.35008	0.681633	1.06608	1.01016	0.902856	0.744438	0.752223	1.12007	0.859177	1.1317	0.852887	1.0552	0.481255	0.521005	1.0911
Receptors	HTR1B	0.967898	1.07505	1.18388	0.9188	1.11666	0.939024	1.01444	1.01774	1.02077	1.00097	0.877719	0.98852	1.12094	1.09665	1.21123	0.951088	1.15466	1.17638	1.24698	1.04285	1.05176	1.00464	0.923323	1.14618	1.06207	1.22768	0.933289	0.987259	1.25902	1.02533	1.02322	1.0336	0.94355	0.914425	0.895933	0.966457	0.995318	0.610134	1.01552	0.961681	0.89446	0.928007	1.05152	1.1252	0.796324	1.00437	1.01342	1.03842
Receptors	HTR1D	0.592934	0.580479	0.919179	0.54087	0.897735	0.86042	0.768258	0.945541	1	1.3822	0.851796	0.678032	0.954606	1.26466	0.721041	1.20612	1.01113	0.960012	1.25206	0.779426	1.04025	1.239	0.957265	1.10645	0.796588	1.05242	0.871532	1.23262	1.10215	0.825482	0.866006	1.07326	1.03772	1.03278	1.00505	1.1399	1.13969	0.626715	0.704927	0.862934	1.31419	1.21186	0.974261	0.838043	1.06759	0.827184	0.914909	1.07005
Receptors	HTR1F	1.01182	0.92816	1.23017	1.0603	0.903954	1.06355	1.22522	1.27857	0.985197	0.777966	0.786141	0.986272	1.0049	0.871642	1.08102	0.796892	1.0104	0.838362	0.958101	1.09861	0.852192	0.818407	1.08762	1.07586	1.04917	0.844256	0.981899	0.874542	1.01143	0.86732	1.11542	0.882326	0.761008	0.977464	1.30753	1.12634	1.10038	0.937938	1.27659	1.30781	1.0197	1.21594	1.10687	1.4589	1.06975	1.34702	1.54246	1.00812
Receptors	HTR2A	0.967175	1	1.11428	1.12531	0.943867	1.06077	0.987201	0.976047	1.03349	0.7262	0.968954	1.11114	1.00287	0.902372	1.1125	1.00372	1.07048	1.0282	1.03699	1.03138	1.04929	0.961155	0.914371	0.98455	1.22351	1.01422	0.949513	0.9956	0.866011	1.05798	1.09975	0.998916	0.943311	0.891424	0.95154	1.02472	0.832156	0.806444	1.06926	0.939639	0.856907	0.913354	0.968281	1.18457	1.04868	1.13519	1.17184	0.958616
Receptors	HTR2B	1.11822	1.0515	1.09564	1.26797	1.22618	1.32648	1.06961	1.01548	0.857694	0.749882	0.855048	1.08272	1.0725	0.760355	1.13984	1.04482	1.07997	1.0482	1.16172	1.12136	0.997488	0.872013	1.03529	1.197	1.28264	1.0818	0.935053	0.937602	1.06379	0.97838	1.04195	1.00857	1.10035	0.903956	1.12829	1.03857	0.995682	1.13727	0.93722	0.932192	1	1.0589	1.02563	1.28706	1.08092	0.96463	0.908103	0.916153
Receptors	HTR2C	0.728873	0.523861	0.8432	0.798221	0.646528	0.848771	0.781289	0.936572	1.11348	2.35528	1.10155	0.80588	0.721561	1.56508	0.831262	1.36095	0.965612	0.641446	0.693047	0.734874	1.28076	1.01657	0.922906	0.817631	0.883978	0.812882	0.911574	0.994596	0.542126	0.699438	1.18907	0.77734	1.08443	1.02355	0.980428	1.12928	0.635951	1.11764	0.983246	1.10658	0.930535	1.0355	0.944784	0.947282	1.33035	0.908943	0.840607	0.844543
Receptors	HTR3A	0.820497	0.75296	1.15719	0.900892	0.869329	1.06108	0.787136	1.02034	1.52984	0.565933	1.29424	0.858331	1.01622	0.759232	0.712379	1.11699	1.26359	1.29391	1.17554	0.71205	0.617594	1.15882	0.984452	1.24033	0.961574	1.43912	0.86328	0.922937	1.30808	0.874249	1.30356	1.05284	1.12115	1.20558	0.520668	1.17149	0.699693	0.923684	0.694245	0.53693	1.04703	1.11518	1.2007	1.01827	1.73068	0.655032	0.701396	1.29847
Receptors	HTR3B	0.770708	0.793582	0.872683	0.881868	1.14495	0.894708	0.873356	1.05169	1.16838	0.672776	0.830074	1.01778	1	0.864197	0.900223	0.998312	1.09923	1.23911	1.17329	1.16876	0.866055	1.1103	1.0135	1.14707	0.991096	1.20348	1.08539	1.13512	1.06781	0.898986	1.19163	1.12438	1.29009	1.33021	1.036	1.31607	0.942809	0.815119	0.935216	0.809355	1.34036	1.12828	0.988056	0.747614	1.20658	0.727431	0.841804	1.30404
Receptors	HTR3D	1.09732	1.11307	0.950122	0.969085	1.01224	1.18106	0.947967	1.01586	1.01191	0.930414	1.07695	0.954276	0.946919	1.06566	1.05351	1.08444	1.06366	0.959603	0.93965	1.00636	1.01995	0.969777	1.05839	0.955524	1.20349	1.03036	0.951241	0.931446	0.99942	1.00979	0.925982	1.10731	0.91392	1.02248	1.19856	1.00385	1	0.951596	0.968236	1.10623	0.953558	0.949177	0.995199	1.02727	0.945702	0.954297	1.01599	0.956469
Receptors	HTR4	0.755206	0.729301	0.969762	0.78117	0.908084	0.868329	0.805638	0.976213	1.13241	1.1189	1.01386	0.8588	0.949079	1.15457	0.808234	1.06286	0.877426	0.996408	0.987758	0.803547	0.893017	1.09365	0.879492	0.954942	0.864649	1.00585	0.841333	0.968774	1.02067	0.809688	1.02736	0.934685	0.976822	0.986387	0.931512	1.0692	0.971407	0.79802	0.994734	0.85893	1.10462	0.985214	0.993432	0.935656	1.04805	0.86701	0.872867	1.06768
Receptors	HTR5A	1.17495	1.10968	1.12437	1.03593	1.05322	1.07511	1.04088	1.05361	1.05151	0.88207	0.915033	1.0062	1.03084	0.861905	1.02939	0.920138	0.998544	0.913047	1.1159	1.10445	0.909759	0.88415	0.926864	0.986013	0.975078	1.08965	0.913027	0.908329	0.989338	1.03498	0.919209	1.00086	0.89864	0.911336	1.001	1.04883	1.18958	0.948792	1.10207	1.17978	1.08109	1.01174	1.06725	1.09815	1.0544	1.13636	1.20021	1.13274
Receptors	HTR6	1.11189	1.07996	1.08509	1.1497	1.17498	1.03828	0.991284	1.00588	1.09905	0.930856	0.990404	1.13985	0.98478	0.940167	1.08949	1.00121	1.02732	1.08065	1.15554	1.0906	0.962246	1.00278	0.955119	1.03459	1.21264	1.10056	0.984472	0.932417	1.08972	1.13463	0.992768	1.00703	1.07308	0.954278	0.834806	1.05845	1.03401	0.792963	0.974064	0.860515	1.06008	0.90826	1.02303	0.925401	1.09515	0.787088	0.838438	0.979963
Receptors	HTR7	1.0172	0.896019	0.931153	1.14438	0.955439	1.06618	0.941249	1.03432	1.07485	1.07425	0.874031	1.11397	0.940905	1.0517	1.06144	1.3126	0.909747	0.946389	0.873582	0.942724	1.42052	0.935435	0.984903	0.961682	1.09815	0.738795	0.946803	0.787008	0.83981	0.959677	1.02733	0.878733	0.959266	0.897673	0.83985	0.932984	0.86382	0.65281	1.00928	0.910538	0.812831	0.874161	1.03772	0.991814	0.9043	0.913913	0.909905	0.885048
[truncated: 57 more columns]

## Sheet: fig2d
Gene	Region	Lobe	exp
HTR1B	7m	Parietal	6.47459
HTR1B	7m	Parietal	7.92747
HTR1B	7m	Parietal	2.06953
HTR1B	VIP	Parietal	6.34423
HTR1B	VIP	Parietal	8.10998
HTR1B	VIP	Parietal	2.06953
HTR1B	V4v	Occipital	6.36563
HTR1B	V4v	Occipital	8.66371
HTR1B	V4v	Occipital	3.3365
HTR1B	13b	Frontal	6.78469
HTR1B	13b	Frontal	7.80817
HTR1B	13b	Frontal	2.06953
HTR1B	11l	Frontal	6.64141
HTR1B	11l	Frontal	8.53851
HTR1B	11l	Frontal	3.10044
HTR1B	14r	Frontal	6.96474
HTR1B	14r	Frontal	8.60851
HTR1B	14r	Frontal	3.09708
HTR1B	10m	Frontal	6.77139
HTR1B	10m	Frontal	8.13498
HTR1B	10m	Frontal	2.06953
HTR1B	F3	Frontal	6.51383
HTR1B	F3	Frontal	6.92445
HTR1B	F3	Frontal	4.25599
HTR1B	F1	Frontal	7.01123
HTR1B	F1	Frontal	6.9685
HTR1B	F1	Frontal	2.06953
HTR1B	1-2	Parietal	6.62051
HTR1B	1-2	Parietal	7.41748
HTR1B	1-2	Parietal	3.94688
HTR1B	AL	Temporal	6.4676
HTR1B	AL	Temporal	7.18049
HTR1B	AL	Temporal	3.9651
HTR1B	F6	Frontal	6.46439
HTR1B	F6	Frontal	8.23177
HTR1B	F6	Frontal	3.23618
HTR1B	F2	Frontal	6.43485
HTR1B	F2	Frontal	5.52844
HTR1B	F2	Frontal	3.02045
HTR1B	F1	Frontal	7.66361
HTR1B	F1	Frontal	6.1363
HTR1B	F1	Frontal	2.13202
HTR1B	3a/b	Parietal	6.77253
HTR1B	3a/b	Parietal	8.29132
HTR1B	3a/b	Parietal	3.47721
HTR1B	1-2	Parietal	6.71494
HTR1B	1-2	Parietal	8.02475
HTR1B	1-2	Parietal	2.13202
HTR1B	TEad	Temporal	6.5579
HTR1B	TEad	Temporal	8.25628
HTR1B	TEad	Temporal	3.20656
HTR1B	TEav	Temporal	6.14969
HTR1B	TEav	Temporal	8.73003
HTR1B	TEav	Temporal	3.51633
HTR1B	V4	Occipital	6.93071
HTR1B	V4	Occipital	8.61192
HTR1B	V4	Occipital	2.13202
HTR1B	5	Parietal	6.2771
HTR1B	5	Parietal	7.84789
HTR1B	5	Parietal	3.44422
HTR1B	7a	Parietal	6.27702
HTR1B	7a	Parietal	8.88391
HTR1B	7a	Parietal	2.38453
HTR1B	TPO	Temporal	5.67411
HTR1B	TPO	Temporal	6.38355
HTR1B	TPO	Temporal	2.38453
HTR1B	TFO	Temporal	6.77293
HTR1B	TFO	Temporal	7.55422
HTR1B	TFO	Temporal	4.94876
HTR1B	TEO	Temporal	6.19657
HTR1B	TEO	Temporal	8.09793
HTR1B	TEO	Temporal	3.19144
HTR1B	V1	Occipital	6.79732
HTR1B	V1	Occipital	8.3513
HTR1B	V1	Occipital	2.38453
HTR1B	V2	Occipital	6.90245
HTR1B	V2	Occipital	8.26693
HTR1B	V2	Occipital	3.14646
HTR1B	V3v	Occipital	6.23578
HTR1B	V3v	Occipital	7.81914
HTR1B	V3v	Occipital	2.38453
HTR1B	V2	Occipital	6.65072
HTR1B	V2	Occipital	7.07343
HTR1B	V2	Occipital	2.38453
HTR1B	F1	Frontal	6.77481
HTR1B	F1	Frontal	7.38342
HTR1B	F1	Frontal	2.38453
HTR1B	V2	Occipital	9.26307
HTR1B	V2	Occipital	7.32812
HTR1B	V2	Occipital	2.38453
HTR1B	9m	Frontal	6.6708
HTR1B	9m	Frontal	8.12587
HTR1B	9m	Frontal	3.02496
HTR1B	9d	Frontal	6.64586
HTR1B	9d	Frontal	7.90539
HTR1B	9d	Frontal	2.42565
HTR1B	46d	Frontal	6.14812
HTR1B	46d	Frontal	7.89146
HTR1B	46d	Frontal	3.20327
HTR1B	12l	Frontal	6.78551
HTR1B	12l	Frontal	7.23148
HTR1B	12l	Frontal	2.42565
HTR1B	11m	Frontal	6.478
HTR1B	11m	Frontal	7.79127
HTR1B	11m	Frontal	3.83854
HTR1B	11l	Frontal	5.93237
HTR1B	11l	Frontal	8.64781
HTR1B	11l	Frontal	4.43081
HTR1B	F4	Frontal	6.84572
HTR1B	F4	Frontal	7.81815
HTR1B	F4	Frontal	2.42565
HTR1B	TEav	Temporal	6.35032
HTR1B	TEav	Temporal	7.26928
HTR1B	TEav	Temporal	2.42565
HTR1B	TG	Temporal	6.4331
HTR1B	TG	Temporal	7.61073
HTR1B	TG	Temporal	3.25159
HTR1B	STG	Temporal	6.48851
HTR1B	STG	Temporal	8.56063
HTR1B	STG	Temporal	2.42565
HTR1B	PrCo	Frontal	6.48678
HTR1B	PrCo	Frontal	7.30973
HTR1B	PrCo	Frontal	2.42565
HTR1B	SII	Parietal	6.60155
HTR1B	SII	Parietal	8.24876
HTR1B	SII	Parietal	2.42565
HTR1B	RM	Temporal	6.63061
HTR1B	RM	Temporal	8.01493
HTR1B	RM	Temporal	2.42565
HTR1B	R	Temporal	7.89254
HTR1B	R	Temporal	7.49917
HTR1B	R	Temporal	2.42565
HTR1B	AL	Temporal	6.8054
HTR1B	AL	Temporal	7.0361
HTR1B	AL	Temporal	2.42565
HTR1B	STG	Temporal	6.27985
HTR1B	STG	Temporal	8.03507
HTR1B	STG	Temporal	3.4187
HTR1B	7op	Parietal	6.36893
HTR1B	7op	Parietal	8.18722
HTR1B	7op	Parietal	3.40072
HTR1B	VIP	Parietal	6.84945
HTR1B	VIP	Parietal	7.3271
HTR1B	VIP	Parietal	3.17216
HTR1B	TEpd	Temporal	6.28733
HTR1B	TEpd	Temporal	7.69308
HTR1B	TEpd	Temporal	3.14009
HTR1B	TEO	Temporal	6.54936
HTR1B	TEO	Temporal	8.04601
HTR1B	TEO	Temporal	2.42565
HTR1B	V1	Occipital	9.40259
HTR1B	V1	Occipital	6.00412
HTR1B	V1	Occipital	2.42565
HTR1B	G	Insula	6.58834
HTR1B	G	Insula	6.75986
HTR1B	G	Insula	3.80374
HTR1B	3a/b	Parietal	6.89926
HTR1B	3a/b	Parietal	8.38875
HTR1B	3a/b	Parietal	2.06953
HTR1B	V3v	Occipital	7.50768
HTR1B	V3v	Occipital	6.73805
HTR1B	V3v	Occipital	2.06953
HTR1B	F5	Frontal	6.81081
HTR1B	F5	Frontal	8.08458
HTR1B	F5	Frontal	2.86474
HTR1B	PrCo	Frontal	6.36509
HTR1B	PrCo	Frontal	8.86246
HTR1B	PrCo	Frontal	2.13676
HTR1B	Ial	Insula	6.64239
HTR1B	Ial	Insula	8.66199
HTR1B	Ial	Insula	3.60797
HTR1B	24c	Cingulate	6.75398
HTR1B	24c	Cingulate	7.70847
HTR1B	24c	Cingulate	3.3902
HTR1B	7b	Parietal	6.56247
HTR1B	7b	Parietal	8.03438
HTR1B	7b	Parietal	2.13676
HTR1B	7op	Parietal	6.83013
HTR1B	7op	Parietal	7.12639
HTR1B	7op	Parietal	2.13676
HTR1B	A1	Temporal	7.35857
HTR1B	A1	Temporal	7.40297
HTR1B	A1	Temporal	2.13676
HTR1B	CL	Temporal	6.44189
HTR1B	CL	Temporal	8.10424
HTR1B	CL	Temporal	2.13676
HTR1B	TEpd	Temporal	6.76998
HTR1B	TEpd	Temporal	7.42091
HTR1B	TEpd	Temporal	2.85712
HTR1B	TEpv	Temporal	6.31443
HTR1B	TEpv	Temporal	7.79631
HTR1B	TEpv	Temporal	3.60344
HTR1B	9m	Frontal	7.09565
HTR1B	9m	Frontal	6.59702
HTR1B	9m	Frontal	2.89368
HTR1B	9d	Frontal	6.27581
HTR1B	9d	Frontal	7.39141
HTR1B	9d	Frontal	2.82193
HTR1B	12m	Frontal	6.97154
HTR1B	12m	Frontal	7.79718
HTR1B	12m	Frontal	3.38907
HTR1B	13b	Frontal	6.76236
HTR1B	13b	Frontal	7.18058
HTR1B	13b	Frontal	3.88049
HTR1B	14r	Frontal	6.46361
HTR1B	14r	Frontal	7.89993
HTR1B	14r	Frontal	3.56387
HTR1B	32	Frontal	6.50849
HTR1B	32	Frontal	8.71484
HTR1B	32	Frontal	3.46441
HTR1B	44	Frontal	6.45578
HTR1B	44	Frontal	7.00968
HTR1B	44	Frontal	1.64835
HTR1B	12o	Frontal	6.46181
HTR1B	12o	Frontal	8.15873
HTR1B	12o	Frontal	2.39979
HTR1B	13a	Frontal	5.50417
HTR1B	13a	Frontal	8.55664
HTR1B	13a	Frontal	3.22637
HTR1B	13b	Frontal	6.59323
HTR1B	13b	Frontal	7.28766
HTR1B	13b	Frontal	2.6962
HTR1B	14c	Frontal	6.27141
HTR1B	14c	Frontal	8.23988
HTR1B	14c	Frontal	5.17128
HTR1B	25	Frontal	5.69757
HTR1B	25	Frontal	9.49738
HTR1B	25	Frontal	2.93182
HTR1B	44	Frontal	6.35795
HTR1B	44	Frontal	7.10201
HTR1B	44	Frontal	2.37534
HTR1B	12o	Frontal	6.05251
HTR1B	12o	Frontal	8.57727
HTR1B	12o	Frontal	3.10647
HTR1B	13a	Frontal	6.87576
HTR1B	13a	Frontal	8.49602
HTR1B	13a	Frontal	3.58142
HTR1B	13b	Frontal	6.5291
HTR1B	13b	Frontal	8.57481
HTR1B	13b	Frontal	3.60459
HTR1B	14c	Frontal	6.80449
HTR1B	14c	Frontal	8.53979
HTR1B	14c	Frontal	3.16823
HTR1B	25	Frontal	6.62999
HTR1B	25	Frontal	9.00657
HTR1B	25	Frontal	4.83186
HTR1B	45	Frontal	6.51838
HTR1B	45	Frontal	7.24083
HTR1B	45	Frontal	2.58748
HTR1B	F5	Frontal	6.2646
HTR1B	F5	Frontal	7.28726
HTR1B	F5	Frontal	2.30537
HTR1B	12r	Frontal	6.92231
HTR1B	12r	Frontal	7.50336
HTR1B	12r	Frontal	2.63982
HTR1B	32	Frontal	6.4585
HTR1B	32	Frontal	8.77425
HTR1B	32	Frontal	1.64835
HTR1B	24c	Cingulate	6.59461
HTR1B	24c	Cingulate	8.23334
HTR1B	24c	Cingulate	3.97993
HTR1B	7b	Parietal	6.23879
HTR1B	7b	Parietal	7.71469
HTR1B	7b	Parietal	1.64835
HTR1B	7op	Parietal	6.30353
HTR1B	7op	Parietal	8.11799
HTR1B	7op	Parietal	2.80292
HTR1B	ML	Temporal	6.27933
HTR1B	ML	Temporal	8.55335
HTR1B	ML	Temporal	2.37473
HTR1B	R	Temporal	6.12544
HTR1B	R	Temporal	8.21836
HTR1B	R	Temporal	1.64835
HTR1B	10m	Frontal	7.10601
HTR1B	10m	Frontal	7.86127
HTR1B	10m	Frontal	2.8712
HTR1B	46d	Frontal	7.04115
HTR1B	46d	Frontal	7.33213
HTR1B	46d	Frontal	2.31848
HTR1B	46v	Frontal	7.09454
HTR1B	46v	Frontal	7.63121
HTR1B	46v	Frontal	2.84034
HTR1B	12r	Frontal	7.09321
HTR1B	12r	Frontal	7.59391
HTR1B	12r	Frontal	2.76362
HTR1B	11l	Frontal	7.09879
HTR1B	11l	Frontal	7.07287
HTR1B	11l	Frontal	2.792
HTR1B	10o	Frontal	7.06159
HTR1B	10o	Frontal	7.79528
HTR1B	10o	Frontal	2.81334
HTR1B	9m	Frontal	7.26044
HTR1B	9m	Frontal	5.67055
HTR1B	9m	Frontal	2.78146
HTR1B	9d	Frontal	7.19529
HTR1B	9d	Frontal	6.49026
HTR1B	9d	Frontal	1.64835
HTR1B	12l	Frontal	7.15199
HTR1B	12l	Frontal	6.85757
HTR1B	12l	Frontal	2.70282
HTR1B	12m	Frontal	7.10793
HTR1B	12m	Frontal	7.76205
HTR1B	12m	Frontal	3.0939
HTR1B	13b	Frontal	7.12603
HTR1B	13b	Frontal	7.52008
HTR1B	13b	Frontal	2.77859
HTR1B	14r	Frontal	7.07762
HTR1B	14r	Frontal	7.41563
HTR1B	14r	Frontal	4.08773
HTR1B	32	Frontal	6.97553
HTR1B	32	Frontal	7.09362
HTR1B	32	Frontal	2.81499
HTR1B	8Bm	Frontal	7.20506
HTR1B	8Bm	Frontal	6.93242
HTR1B	8Bm	Frontal	2.59675
HTR1B	8Bd	Frontal	7.43103
HTR1B	8Bd	Frontal	5.69211
HTR1B	8Bd	Frontal	1.64835
HTR1B	45	Frontal	7.25631
HTR1B	45	Frontal	6.99401
HTR1B	45	Frontal	2.31522
HTR1B	24b	Cingulate	6.92696
HTR1B	24b	Cingulate	7.59257
HTR1B	24b	Cingulate	2.82806
HTR1B	24c	Cingulate	6.42901
HTR1B	24c	Cingulate	8.59446
HTR1B	24c	Cingulate	3.78397
HTR1B	F6	Frontal	6.64304
HTR1B	F6	Frontal	7.63519
HTR1B	F6	Frontal	2.56249
HTR1B	F7	Frontal	6.74421
HTR1B	F7	Frontal	7.53582
HTR1B	F7	Frontal	2.60681
HTR1B	8Bs	Frontal	6.71776
HTR1B	8Bs	Frontal	7.54184
HTR1B	8Bs	Frontal	3.0084
HTR1B	8A	Frontal	7.00299
HTR1B	8A	Frontal	7.18992
HTR1B	8A	Frontal	2.81183
HTR1B	12o	Frontal	7.05185
HTR1B	12o	Frontal	8.3027
HTR1B	12o	Frontal	3.52963
HTR1B	14c	Frontal	7.07147
HTR1B	14c	Frontal	10.3342
HTR1B	14c	Frontal	5.78175
HTR1B	F3	Frontal	6.85645
HTR1B	F3	Frontal	7.40421
HTR1B	F3	Frontal	2.01268
HTR1B	F2	Frontal	7.08601
HTR1B	F2	Frontal	7.0809
HTR1B	F2	Frontal	2.01268
HTR1B	F4	Frontal	6.79016
HTR1B	F4	Frontal	7.44933
HTR1B	F4	Frontal	2.01268
HTR1B	3a/b	Parietal	6.5103
HTR1B	3a/b	Parietal	8.32394
HTR1B	3a/b	Parietal	3.48859
HTR1B	1-2	Parietal	6.72401
HTR1B	1-2	Parietal	7.96585
HTR1B	1-2	Parietal	3.46707
HTR1B	STG	Temporal	6.70094
HTR1B	STG	Temporal	7.96479
HTR1B	STG	Temporal	3.32762
HTR1B	SII	Parietal	6.56472
HTR1B	SII	Parietal	7.88961
HTR1B	SII	Parietal	3.12642
HTR1B	RM	Temporal	6.44202
HTR1B	RM	Temporal	8.34091
HTR1B	RM	Temporal	3.451
HTR1B	R	Temporal	6.62025
HTR1B	R	Temporal	8.22093
HTR1B	R	Temporal	2.01268
HTR1B	TEav	Temporal	7.04394
HTR1B	TEav	Temporal	5.32326
HTR1B	TEav	Temporal	2.01268
HTR1B	5	Parietal	6.36328
HTR1B	5	Parietal	7.71513
HTR1B	5	Parietal	2.73508
HTR1B	7b	Parietal	6.89198
HTR1B	7b	Parietal	5.74705
HTR1B	7b	Parietal	2.01268
HTR1B	7op	Parietal	6.64568
HTR1B	7op	Parietal	8.35417
HTR1B	7op	Parietal	2.99089
HTR1B	A1	Temporal	6.65644
HTR1B	A1	Temporal	8.22717
HTR1B	A1	Temporal	2.71583
HTR1B	ML	Temporal	6.67813
HTR1B	ML	Temporal	7.96527
HTR1B	ML	Temporal	3.404
HTR1B	STG	Temporal	6.39303
HTR1B	STG	Temporal	7.2579
HTR1B	STG	Temporal	2.01268
HTR1B	TEpd	Temporal	6.76778
HTR1B	TEpd	Temporal	7.99503
HTR1B	TEpd	Temporal	2.01268
HTR1B	TEpv	Temporal	6.64761
HTR1B	TEpv	Temporal	7.16859
HTR1B	TEpv	Temporal	3.67611
HTR1B	VIP	Parietal	6.44393
HTR1B	VIP	Parietal	7.78725
HTR1B	VIP	Parietal	2.01268
HTR1B	Tpt	Temporal	6.79331
HTR1B	Tpt	Temporal	7.44614
HTR1B	Tpt	Temporal	3.04278
HTR1B	TEO	Temporal	6.95232
HTR1B	TEO	Temporal	8.01803
HTR1B	TEO	Temporal	3.52396
HTR1B	V4	Occipital	6.34997
HTR1B	V4	Occipital	6.66405
HTR1B	V4	Occipital	2.06221
HTR1B	TPO	Temporal	6.48494
HTR1B	TPO	Temporal	7.85482
HTR1B	TPO	Temporal	3.38941
HTR1B	TFO	Temporal	6.05527
HTR1B	TFO	Temporal	8.073
HTR1B	TFO	Temporal	3.46886
HTR1B	7m	Parietal	6.88995
HTR1B	7m	Parietal	7.87259
HTR1B	7m	Parietal	2.06221
HTR1B	V3v	Occipital	6.60828
HTR1B	V3v	Occipital	9.66191
HTR1B	V3v	Occipital	2.06221
HTR1B	V4v	Occipital	5.87064
HTR1B	V4v	Occipital	13.912
HTR1B	V4v	Occipital	2.06221
HTR1B	V3d	Occipital	6.52315
HTR1B	V3d	Occipital	10.2341
HTR1B	V3d	Occipital	2.72602
HTR1B	V1	Occipital	8.06219
HTR1B	V1	Occipital	7.33566
HTR1B	V1	Occipital	2.06221
HTR1B	V2	Occipital	7.86644
HTR1B	V2	Occipital	5.66716
HTR1B	V2	Occipital	2.06221
HTR1B	10m	Frontal	6.57272
HTR1B	10m	Frontal	6.58188
HTR1B	10m	Frontal	3.06669
HTR1B	46d	Frontal	6.83772
HTR1B	46d	Frontal	7.74064
HTR1B	46d	Frontal	2.68455
HTR1B	46v	Frontal	6.49935
HTR1B	46v	Frontal	8.12952
HTR1B	46v	Frontal	2.96183
HTR1B	12r	Frontal	7.1116
HTR1B	12r	Frontal	5.05505
HTR1B	12r	Frontal	2.06221
HTR1B	11l	Frontal	6.77011
HTR1B	11l	Frontal	8.01595
HTR1B	11l	Frontal	3.16884
HTR1B	10o	Frontal	6.72527
HTR1B	10o	Frontal	8.13068
HTR1B	10o	Frontal	2.99494
HTR1B	9m	Frontal	6.64959
HTR1B	9m	Frontal	6.79846
HTR1B	9m	Frontal	3.48511
HTR1B	9d	Frontal	6.44992
HTR1B	9d	Frontal	7.69148
HTR1B	9d	Frontal	2.06221
HTR1B	14r	Frontal	6.58645
HTR1B	14r	Frontal	8.305
HTR1B	14r	Frontal	4.0902
HTR1B	13b	Frontal	6.59377
HTR1B	13b	Frontal	7.41857
HTR1B	13b	Frontal	3.9818
HTR1B	13m	Frontal	7.09445
HTR1B	13m	Frontal	5.54587
HTR1B	13m	Frontal	2.68075
HTR1B	13l	Frontal	6.77903
HTR1B	13l	Frontal	7.6866
HTR1B	13l	Frontal	3.3834
HTR1B	12o	Frontal	6.79962
HTR1B	12o	Frontal	7.78847
HTR1B	12o	Frontal	2.89826
HTR1B	12l	Frontal	6.97495
HTR1B	12l	Frontal	7.29974
HTR1B	12l	Frontal	2.98715
HTR1B	F3	Frontal	6.56278
HTR1B	F3	Frontal	7.087
HTR1B	F3	Frontal	3.29577
HTR1B	F2	Frontal	6.60614
HTR1B	F2	Frontal	7.20323
HTR1B	F2	Frontal	2.93694
HTR1B	8Bs	Frontal	6.64519
HTR1B	8Bs	Frontal	6.90152
HTR1B	8Bs	Frontal	3.32532
HTR1B	8A	Frontal	6.42135
HTR1B	8A	Frontal	7.70005
HTR1B	8A	Frontal	3.2676
HTR1B	44	Frontal	6.51943
HTR1B	44	Frontal	7.98277
HTR1B	44	Frontal	2.69371
HTR1B	45	Frontal	7.01925
HTR1B	45	Frontal	6.79955
HTR1B	45	Frontal	2.55953
HTR1B	1-2	Parietal	6.60758
HTR1B	1-2	Parietal	7.28772
HTR1B	1-2	Parietal	3.01821
HTR1B	3a/b	Parietal	6.46057
HTR1B	3a/b	Parietal	7.89129
HTR1B	3a/b	Parietal	1.62484
HTR1B	SII	Parietal	6.77438
HTR1B	SII	Parietal	6.57
HTR1B	SII	Parietal	2.34943
HTR1B	AL	Temporal	6.05272
HTR1B	AL	Temporal	8.61737
HTR1B	AL	Temporal	2.79476
HTR1B	STG	Temporal	6.5713
HTR1B	STG	Temporal	6.23187
HTR1B	STG	Temporal	3.11087
HTR1B	7b	Parietal	6.57364
HTR1B	7b	Parietal	8.07159
HTR1B	7b	Parietal	2.27558
HTR1B	7op	Parietal	6.81638
HTR1B	7op	Parietal	7.42021
HTR1B	7op	Parietal	2.22687
HTR1B	A1	Temporal	7.31015
HTR1B	A1	Temporal	7.73054
HTR1B	A1	Temporal	2.95333
HTR1B	CL	Temporal	6.75552
HTR1B	CL	Temporal	7.62712
HTR1B	CL	Temporal	2.49402
HTR1B	TEpd	Temporal	6.90907
HTR1B	TEpd	Temporal	5.61369
HTR1B	TEpd	Temporal	2.3287
HTR1B	TEpv	Temporal	6.88947
HTR1B	TEpv	Temporal	7.81686
HTR1B	TEpv	Temporal	3.05138
HTR1B	V1	Occipital	9.12423
HTR1B	V1	Occipital	5.4132
HTR1B	V1	Occipital	2.32045
HTR1B	V2	Occipital	7.63768
HTR1B	V2	Occipital	6.9486
HTR1B	V2	Occipital	1.62484
HTR1B	V3v	Occipital	6.87848
HTR1B	V3v	Occipital	7.01423
HTR1B	V3v	Occipital	2.28705
HTR1B	V4v	Occipital	6.60547
HTR1B	V4v	Occipital	7.87917
HTR1B	V4v	Occipital	2.30284
HTR1B	Ig	Insula	6.34955
HTR1B	Ig	Insula	8.31542
HTR1B	Ig	Insula	3.05877
HTR1B	36c	Temporal	7.17174
HTR1B	36c	Temporal	8.63508
HTR1B	36c	Temporal	6.15803
HTR1B	Id	Insula	6.335
HTR1B	Id	Insula	8.61068
HTR1B	Id	Insula	3.52745
HTR1B	RTM	Temporal	6.27715
HTR1B	RTM	Temporal	8.07546
HTR1B	RTM	Temporal	3.51852
HTR1B	F1	Frontal	7.0226
HTR1B	F1	Frontal	7.32771
HTR1B	F1	Frontal	3.10532
HTR1B	F5	Frontal	7.03572
HTR1B	F5	Frontal	5.98291
HTR1B	F5	Frontal	2.53972
HTR1B	RT	Temporal	6.02144
HTR1B	RT	Temporal	8.53441
HTR1B	RT	Temporal	3.51562
HTR1B	TAa	Temporal	6.10425
HTR1B	TAa	Temporal	8.47454
HTR1B	TAa	Temporal	3.0336
HTR1B	24a'	Cingulate	5.78607
HTR1B	24a'	Cingulate	7.7008
HTR1B	24a'	Cingulate	4.09173
HTR1B	TEm	Temporal	6.63748
HTR1B	TEm	Temporal	8.3427
HTR1B	TEm	Temporal	2.99329
HTR1B	AL	Temporal	6.41933
HTR1B	AL	Temporal	7.83691
HTR1B	AL	Temporal	1.62484
HTR1B	Iapm	Insula	6.93706
HTR1B	Iapm	Insula	7.68522
HTR1B	Iapm	Insula	3.34944
HTR1B	PrCo	Frontal	6.64451
HTR1B	PrCo	Frontal	8.48634
HTR1B	PrCo	Frontal	3.28
HTR1B	24c'	Cingulate	6.68591
HTR1B	24c'	Cingulate	7.33739
HTR1B	24c'	Cingulate	2.42725
HTR1B	Iapl	Insula	6.69295
HTR1B	Iapl	Insula	7.64602
HTR1B	Iapl	Insula	2.7189
HTR1B	TEad	Temporal	6.77542
HTR1B	TEad	Temporal	8.03348
HTR1B	TEad	Temporal	2.62179
HTR1B	Ial	Insula	6.72968
HTR1B	Ial	Insula	7.83833
HTR1B	Ial	Insula	3.47176
HTR1B	TPO	Temporal	6.85389
HTR1B	TPO	Temporal	6.57521
HTR1B	TPO	Temporal	2.33204
HTR1B	G	Insula	5.96326
HTR1B	G	Insula	7.88236
HTR1B	G	Insula	3.05878
HTR1B	24b	Cingulate	6.29621
HTR1B	24b	Cingulate	8.64061
HTR1B	24b	Cingulate	3.56348
HTR1B	VIP	Parietal	6.4353
HTR1B	VIP	Parietal	12.984
HTR1B	VIP	Parietal	2.33856
HTR1B	Ial	Insula	6.58369
HTR1B	Ial	Insula	8.06155
HTR1B	Ial	Insula	4.46092
HTR1B	8Bd	Frontal	6.85751
HTR1B	8Bd	Frontal	7.57763
HTR1B	8Bd	Frontal	2.82207
HTR1B	TEO	Temporal	6.88293
HTR1B	TEO	Temporal	7.303
HTR1B	TEO	Temporal	1.62484
HTR1B	R	Temporal	6.66977
HTR1B	R	Temporal	7.9596
HTR1B	R	Temporal	2.56124
HTR1B	F5	Frontal	7.03438
HTR1B	F5	Frontal	7.61557
HTR1B	F5	Frontal	2.80406
HTR1B	F1	Frontal	6.67265
HTR1B	F1	Frontal	6.91928
HTR1B	F1	Frontal	2.29465
HTR1B	V4	Occipital	7.20583
HTR1B	V4	Occipital	6.98791
HTR1B	V4	Occipital	2.43419
HTR1B	36c	Temporal	6.91861
HTR1B	36c	Temporal	8.28589
HTR1B	36c	Temporal	3.38267
HTR1B	9d	Frontal	6.81124
HTR1B	9d	Frontal	7.45259
HTR1B	9d	Frontal	2.25063
HTR1B	8Bm	Frontal	6.42743
HTR1B	8Bm	Frontal	7.55874
HTR1B	8Bm	Frontal	2.76555
HTR1B	7m	Parietal	5.79673
HTR1B	7m	Parietal	8.16315
HTR1B	7m	Parietal	3.06454
HTR1B	F4	Frontal	7.29196
HTR1B	F4	Frontal	6.80547
HTR1B	F4	Frontal	2.24538
HTR1B	12m	Frontal	7.05386
HTR1B	12m	Frontal	7.64606
HTR1B	12m	Frontal	2.48065
HTR1B	32	Frontal	6.96967
HTR1B	32	Frontal	8.74712
HTR1B	32	Frontal	3.6526
HTR1B	TAa	Temporal	6.73861
HTR1B	TAa	Temporal	7.5298
HTR1B	TAa	Temporal	2.42754
HTR1B	TFO	Temporal	6.49547
HTR1B	TFO	Temporal	7.83207
HTR1B	TFO	Temporal	3.05194
HTR1B	Iapl	Insula	6.60002
HTR1B	Iapl	Insula	8.80621
HTR1B	Iapl	Insula	3.67119
HTR1B	14c	Frontal	7.07639
HTR1B	14c	Frontal	8.18005
HTR1B	14c	Frontal	3.05638
HTR1B	PrCo	Frontal	6.21291
HTR1B	PrCo	Frontal	6.63952
HTR1B	PrCo	Frontal	2.89339
HTR1B	RM	Temporal	6.39803
HTR1B	RM	Temporal	7.80261
HTR1B	RM	Temporal	2.2336
HTR1B	F6	Frontal	6.57315
HTR1B	F6	Frontal	7.82365
HTR1B	F6	Frontal	2.91496
HTR1B	24c	Cingulate	6.52249
HTR1B	24c	Cingulate	8.2786
HTR1B	24c	Cingulate	3.7949
HTR1B	24a'	Cingulate	6.24998
HTR1B	24a'	Cingulate	7.83156
HTR1B	24a'	Cingulate	3.50897
HTR1B	TEav	Temporal	6.84378
HTR1B	TEav	Temporal	8.05534
HTR1B	TEav	Temporal	3.69278
HTR1B	F7	Frontal	7.23262
HTR1B	F7	Frontal	6.81343
HTR1B	F7	Frontal	2.6062
HTR1B	STG	Temporal	6.6738
HTR1B	STG	Temporal	8.02914
HTR1B	STG	Temporal	3.10238
HTR1B	TEad	Temporal	6.92589
HTR1B	TEad	Temporal	8.03071
HTR1B	TEad	Temporal	3.08997
HTR1B	RTL	Temporal	6.45636
HTR1B	RTL	Temporal	7.38286
HTR1B	RTL	Temporal	2.86556
HTR1B	LIPd	Parietal	6.809
HTR1B	LIPd	Parietal	8.07916
HTR1B	LIPd	Parietal	2.9294
HTR1B	LIPv	Parietal	7.03903
HTR1B	LIPv	Parietal	7.88847
HTR1B	LIPv	Parietal	2.03445
HTR1B	7a	Parietal	6.96237
HTR1B	7a	Parietal	7.57866
HTR1B	7a	Parietal	2.03445
HTR1B	Tpt	Temporal	7.04435
HTR1B	Tpt	Temporal	7.31485
HTR1B	Tpt	Temporal	2.03445
HTR1B	V4v	Occipital	7.0231
HTR1B	V4v	Occipital	7.59422
HTR1B	V4v	Occipital	2.03445
HTR1B	5	Parietal	6.78647
HTR1B	5	Parietal	7.25272
HTR1B	5	Parietal	3.07974
HTR1B	AL	Temporal	5.93151
HTR1B	AL	Temporal	8.63688
HTR1B	AL	Temporal	2.65954
HTR1B	RM	Temporal	6.16872
HTR1B	RM	Temporal	8.24815
HTR1B	RM	Temporal	3.23908
HTR1B	TPO	Temporal	5.45273
HTR1B	TPO	Temporal	8.75808
HTR1B	TPO	Temporal	3.39605
HTR1B	TEpd	Temporal	7.20091
HTR1B	TEpd	Temporal	7.64875
HTR1B	TEpd	Temporal	2.03445
HTR1B	F2	Frontal	7.21119
HTR1B	F2	Frontal	5.80917
HTR1B	F2	Frontal	3.00811
HTR1B	11l	Frontal	6.81377
HTR1B	11l	Frontal	8.07071
HTR1B	11l	Frontal	2.90866
HTR1B	TEpv	Temporal	6.10091
HTR1B	TEpv	Temporal	7.71567
HTR1B	TEpv	Temporal	2.90085
HTR1B	8Bs	Frontal	6.68576
HTR1B	8Bs	Frontal	7.17376
HTR1B	8Bs	Frontal	3.21175
HTR1B	14r	Frontal	6.76972
HTR1B	14r	Frontal	7.67047
HTR1B	14r	Frontal	3.06146
HTR1B	13b	Frontal	6.27805
HTR1B	13b	Frontal	8.76807
HTR1B	13b	Frontal	3.29214
HTR1B	7op	Parietal	6.45747
HTR1B	7op	Parietal	8.8954
HTR1B	7op	Parietal	2.88318
HTR1B	12r	Frontal	7.35615
HTR1B	12r	Frontal	7.64871
HTR1B	12r	Frontal	3.18167
HTR1B	5	Parietal	7.30338
HTR1B	5	Parietal	6.26383
HTR1B	5	Parietal	2.62532
HTR1B	1-2	Parietal	6.74368
HTR1B	1-2	Parietal	7.59806
HTR1B	1-2	Parietal	2.03196
HTR1B	TEO	Temporal	6.93999
HTR1B	TEO	Temporal	7.54162
HTR1B	TEO	Temporal	2.6325
HTR1B	14r	Frontal	6.67004
HTR1B	14r	Frontal	7.3531
HTR1B	14r	Frontal	5.85564
HTR1B	STG	Temporal	6.1136
HTR2C	STG	Temporal	7.55224
HTR2C	STG	Temporal	2.03196
HTR2C	7a	Parietal	6.84822
HTR2C	7a	Parietal	7.1254
HTR2C	7a	Parietal	2.72989
HTR2C	8A	Frontal	6.73447
HTR2C	8A	Frontal	7.41343
HTR2C	8A	Frontal	2.67528
HTR2C	11m	Frontal	6.13174
HTR2C	11m	Frontal	9.33987
HTR2C	11m	Frontal	3.27243
HTR2C	V3v	Occipital	7.13956
HTR2C	V3v	Occipital	7.78384
HTR2C	V3v	Occipital	2.70493
HTR2C	LIPv	Parietal	6.36399
HTR2C	LIPv	Parietal	7.88824
HTR2C	LIPv	Parietal	2.7425
HTR2C	ML	Temporal	6.71372
HTR2C	ML	Temporal	7.43897
HTR2C	ML	Temporal	2.72745
HTR2C	3a/b	Parietal	6.8383
HTR2C	3a/b	Parietal	7.49408
HTR2C	3a/b	Parietal	3.34438
HTR2C	A1	Temporal	7.27454
HTR2C	A1	Temporal	7.66011
HTR2C	A1	Temporal	2.7068
HTR2C	CM	Temporal	7.25936
HTR2C	CM	Temporal	7.96366
HTR2C	CM	Temporal	2.03196
HTR2C	V2	Occipital	7.15408
HTR2C	V2	Occipital	7.57289
HTR2C	V2	Occipital	2.03196
HTR2C	TAa	Temporal	6.22469
HTR2C	TAa	Temporal	8.17106
HTR2C	TAa	Temporal	3.01315
HTR2C	7b	Parietal	6.35436
HTR2C	7b	Parietal	7.57374
HTR2C	7b	Parietal	2.63719
HTR2C	7m	Parietal	6.36717
HTR2C	7m	Parietal	7.89899
HTR2C	7m	Parietal	3.00458
HTR2C	TEO	Temporal	7.05873
HTR2C	TEO	Temporal	8.4706
HTR2C	TEO	Temporal	3.46368
HTR2C	MST	Temporal	6.88506
HTR2C	MST	Temporal	7.97577
HTR2C	MST	Temporal	2.03196
HTR2C	LIPd	Parietal	6.38429
HTR2C	LIPd	Parietal	8.13092
HTR2C	LIPd	Parietal	2.77635
HTR2C	V4	Occipital	6.85626
HTR2C	V4	Occipital	7.74313
HTR2C	V4	Occipital	3.53456
HTR2C	5	Parietal	6.21015
HTR2C	5	Parietal	7.5577
HTR2C	5	Parietal	2.03196
HTR2C	V1	Occipital	9.41967
HTR2C	V1	Occipital	5.19962
HTR2C	V1	Occipital	2.03196
HTR2C	RTL	Temporal	6.67522
HTR2C	RTL	Temporal	8.3361
HTR2C	RTL	Temporal	3.87807
HTR2C	VIP	Parietal	6.23803
HTR2C	VIP	Parietal	8.23549
HTR2C	VIP	Parietal	2.79147
HTR2C	TPO	Temporal	6.80758
HTR2C	TPO	Temporal	7.11709
HTR2C	TPO	Temporal	2.03196
HTR2C	TFO	Temporal	6.60766
HTR2C	TFO	Temporal	8.16048
HTR2C	TFO	Temporal	4.99885
HTR2C	ML	Temporal	6.7055
HTR2C	ML	Temporal	7.79875
HTR2C	ML	Temporal	2.89474
HTR2C	46v	Frontal	6.91921
HTR2C	46v	Frontal	7.20515
HTR2C	46v	Frontal	2.03196
HTR2C	RT	Temporal	6.06224
HTR2C	RT	Temporal	8.05992
HTR2C	RT	Temporal	2.03196
HTR2C	Ig	Insula	6.13617
HTR2C	Ig	Insula	8.50445
HTR2C	Ig	Insula	3.99929
HTR2C	CM	Temporal	6.51728
HTR2C	CM	Temporal	7.30835
HTR2C	CM	Temporal	3.34301
HTR2C	11l	Frontal	6.73182
HTR2C	11l	Frontal	7.76431
HTR2C	11l	Frontal	3.34633
HTR2C	FST	Temporal	6.73729
HTR2C	FST	Temporal	7.61651
HTR2C	FST	Temporal	2.75379
HTR2C	7a	Parietal	6.67215
HTR2C	7a	Parietal	6.3545
HTR2C	7a	Parietal	2.76942
HTR2C	V4v	Occipital	6.63622
HTR2C	V4v	Occipital	8.21963
HTR2C	V4v	Occipital	3.38325
HTR2C	STG	Temporal	6.07582
HTR2C	STG	Temporal	8.30674
HTR2C	STG	Temporal	2.03196
HTR2C	46d	Frontal	6.83152
HTR2C	46d	Frontal	7.99401
HTR2C	46d	Frontal	3.04441
HTR2C	SII	Parietal	6.35039
HTR2C	SII	Parietal	8.33444
HTR2C	SII	Parietal	3.30599
HTR2C	RTM	Temporal	6.38587
HTR2C	RTM	Temporal	8.71349
HTR2C	RTM	Temporal	4.36912
HTR2C	9d	Frontal	6.53478
HTR2C	9d	Frontal	8.13533
HTR2C	9d	Frontal	2.86977
HTR2C	9m	Frontal	6.71944
HTR2C	9m	Frontal	8.1424
HTR2C	9m	Frontal	2.92861
HTR2C	13b	Frontal	6.65291
HTR2C	13b	Frontal	8.13595
HTR2C	13b	Frontal	3.47467
HTR2C	14r	Frontal	7.09446
HTR2C	14r	Frontal	7.62019
HTR2C	14r	Frontal	5.86332
HTR2C	12r	Frontal	6.84457
HTR2C	12r	Frontal	5.9806
HTR2C	12r	Frontal	2.16913
HTR2C	24c	Cingulate	6.63238
HTR2C	24c	Cingulate	8.68195
HTR2C	24c	Cingulate	3.93064
HTR2C	10m	Frontal	6.56981
HTR2C	10m	Frontal	8.55713
HTR2C	10m	Frontal	3.48941
HTR2C	14r	Frontal	6.68661
HTR2C	14r	Frontal	8.1563
HTR2C	14r	Frontal	4.93001
HTR2C	11m	Frontal	7.0376
HTR2C	11m	Frontal	6.33554
HTR2C	11m	Frontal	2.16913
HTR2C	11l	Frontal	6.65857
HTR2C	11l	Frontal	8.39863
HTR2C	11l	Frontal	2.16913
HTR2C	F2	Frontal	6.59733
HTR2C	F2	Frontal	7.11268
HTR2C	F2	Frontal	2.82912
HTR2C	F3	Frontal	6.56448
HTR2C	F3	Frontal	7.83838
HTR2C	F3	Frontal	2.16913
HTR2C	F5	Frontal	6.52458
HTR2C	F5	Frontal	8.32224
HTR2C	F5	Frontal	2.82202
HTR2C	45	Frontal	6.90278
HTR2C	45	Frontal	7.37166
HTR2C	45	Frontal	2.16913
HTR2C	44	Frontal	6.86912
HTR2C	44	Frontal	7.84879
HTR2C	44	Frontal	3.39096
HTR2C	8A	Frontal	6.75547
HTR2C	8A	Frontal	8.25207
HTR2C	8A	Frontal	2.16913
HTR2C	8Bs	Frontal	6.57306
HTR2C	8Bs	Frontal	7.38566
HTR2C	8Bs	Frontal	2.16913
HTR2C	3a/b	Parietal	6.88657
HTR2C	3a/b	Parietal	7.40598
HTR2C	3a/b	Parietal	3.27148
HTR2C	SII	Parietal	6.2682
HTR2C	SII	Parietal	8.52285
HTR2C	SII	Parietal	2.16913
HTR2C	Id	Insula	6.10839
HTR2C	Id	Insula	8.28478
HTR2C	Id	Insula	4.08167
HTR2C	STG	Temporal	6.03522
HTR2C	STG	Temporal	8.23645
HTR2C	STG	Temporal	2.16913
HTR2C	ML	Temporal	6.55269
HTR2C	ML	Temporal	8.27469
HTR2C	ML	Temporal	2.87179
HTR2C	VIP	Parietal	6.5713
HTR2C	VIP	Parietal	6.13956
HTR2C	VIP	Parietal	2.89751
HTR2C	CM	Temporal	7.11242
HTR2C	CM	Temporal	7.75121
HTR2C	CM	Temporal	3.18024
HTR2C	A1	Temporal	6.42323
HTR2C	A1	Temporal	8.04765
HTR2C	A1	Temporal	2.16913
HTR2C	TAa	Temporal	6.34403
HTR2C	TAa	Temporal	8.17573
HTR2C	TAa	Temporal	2.16913
HTR2C	7op	Parietal	6.26027
HTR2C	7op	Parietal	8.43556
HTR2C	7op	Parietal	3.0264
HTR2C	TEpd	Temporal	6.66667
HTR2C	TEpd	Temporal	8.02252
HTR2C	TEpd	Temporal	2.16913
HTR2C	5	Parietal	6.40489
HTR2C	5	Parietal	7.07204
HTR2C	5	Parietal	2.93431
HTR2C	7b	Parietal	6.68503
HTR2C	7b	Parietal	7.88547
HTR2C	7b	Parietal	2.16913
HTR2C	V1	Occipital	8.30391
HTR2C	V1	Occipital	4.81929
HTR2C	V1	Occipital	2.16913
HTR2C	V2	Occipital	8.54082
HTR2C	V2	Occipital	6.89387
HTR2C	V2	Occipital	2.85469
HTR2C	V3v	Occipital	6.5902
HTR2C	V3v	Occipital	8.29245
HTR2C	V3v	Occipital	2.16913
HTR2C	7m	Parietal	7.10339
HTR2C	7m	Parietal	7.59216
HTR2C	7m	Parietal	2.16913
HTR2C	9m	Frontal	6.69276
HTR2C	9m	Frontal	7.40734
HTR2C	9m	Frontal	2.99081
HTR2C	9d	Frontal	6.32339
HTR2C	9d	Frontal	8.13232
HTR2C	9d	Frontal	2.16913
HTR2C	10m	Frontal	6.72218
HTR2C	10m	Frontal	8.06856
HTR2C	10m	Frontal	2.16913
HTR2C	11m	Frontal	6.89345
HTR2C	11m	Frontal	6.27011
HTR2C	11m	Frontal	2.90724
HTR2C	TEm	Temporal	6.49559
HTR2C	TEm	Temporal	8.33634
HTR2C	TEm	Temporal	3.21955
HTR2C	R	Temporal	6.72006
HTR2C	R	Temporal	7.94921
HTR2C	R	Temporal	3.03515
HTR2C	14r	Frontal	6.3504
HTR2C	14r	Frontal	7.81808
HTR2C	14r	Frontal	5.90533
HTR2C	46d	Frontal	6.28502
HTR2C	46d	Frontal	8.2592
HTR2C	46d	Frontal	2.91855
HTR2C	46v	Frontal	6.85108
HTR2C	46v	Frontal	7.1646
HTR2C	46v	Frontal	2.20982
HTR2C	12r	Frontal	6.95891
HTR2C	12r	Frontal	7.08224
HTR2C	12r	Frontal	2.20982
HTR2C	8A	Frontal	6.77598
HTR2C	8A	Frontal	7.85856
HTR2C	8A	Frontal	2.88752
HTR2C	8Bs	Frontal	6.8292
HTR2C	8Bs	Frontal	7.39076
HTR2C	8Bs	Frontal	2.20982
HTR2C	44	Frontal	6.86504
HTR2C	44	Frontal	7.98197
HTR2C	44	Frontal	2.99688
HTR2C	45	Frontal	6.45991
HTR2C	45	Frontal	8.47274
HTR2C	45	Frontal	2.95093
HTR2C	F2	Frontal	6.68813
HTR2C	F2	Frontal	8.01618
HTR2C	F2	Frontal	2.93463
HTR2C	F3	Frontal	6.92693
HTR2C	F3	Frontal	7.51924
HTR2C	F3	Frontal	2.20982
HTR2C	F5	Frontal	7.34694
HTR2C	F5	Frontal	6.00348
HTR2C	F5	Frontal	3.00151
HTR2C	24c	Cingulate	7.11142
HTR2C	24c	Cingulate	8.42966
HTR2C	24c	Cingulate	4.30891
HTR2C	Ig	Insula	6.18995
HTR2C	Ig	Insula	7.59774
HTR2C	Ig	Insula	2.20982
HTR2C	1-2	Parietal	7.0407
HTR2C	1-2	Parietal	7.87626
HTR2C	1-2	Parietal	3.84505
HTR2C	STG	Temporal	6.32313
HTR2C	STG	Temporal	8.06867
HTR2C	STG	Temporal	2.20982
HTR2C	TEad	Temporal	6.71151
HTR2C	TEad	Temporal	7.97591
HTR2C	TEad	Temporal	3.13559
HTR2C	Id	Insula	6.51113
HTR2C	Id	Insula	8.00592
HTR2C	Id	Insula	3.19256
HTR2C	SII	Parietal	6.36606
HTR2C	SII	Parietal	8.54448
HTR2C	SII	Parietal	2.20982
HTR2C	F3	Frontal	6.70973
HTR2C	F3	Frontal	7.69972
HTR2C	F3	Frontal	3.29421
HTR2C	RTL	Temporal	6.54659
HTR2C	RTL	Temporal	7.9281
HTR2C	RTL	Temporal	3.65978
HTR2C	F2	Frontal	7.1342
HTR2C	F2	Frontal	7.29555
HTR2C	F2	Frontal	2.9363
HTR2C	TEav	Temporal	6.52077
HTR2C	TEav	Temporal	8.39462
HTR2C	TEav	Temporal	3.46652
HTR2C	TPO	Temporal	6.30015
HTR2C	TPO	Temporal	7.89658
HTR2C	TPO	Temporal	3.31272
HTR2C	RM	Temporal	6.7468
HTR2C	RM	Temporal	7.8725
HTR2C	RM	Temporal	3.64988
HTR2C	F1	Frontal	6.63797
HTR2C	F1	Frontal	7.27045
HTR2C	F1	Frontal	2.97221
HTR2C	R	Temporal	6.73558
HTR2C	R	Temporal	8.04429
HTR2C	R	Temporal	2.20982
HTR2C	TEm	Temporal	6.4814
HTR2C	TEm	Temporal	7.85119
HTR2C	TEm	Temporal	2.20982
HTR2C	AL	Temporal	6.3628
HTR2C	AL	Temporal	7.34552
HTR2C	AL	Temporal	2.20982
HTR2C	STG	Temporal	6.59574
HTR2C	STG	Temporal	7.54976
HTR2C	STG	Temporal	2.20982
HTR2C	V2	Occipital	8.61761
HTR2C	V2	Occipital	6.74763
HTR2C	V2	Occipital	2.20982
HTR2C	V1	Occipital	8.79617
HTR2C	V1	Occipital	5.71839
HTR2C	V1	Occipital	2.20982
HTR2C	V3v	Occipital	6.43826
HTR2C	V3v	Occipital	8.29074
HTR2C	V3v	Occipital	3.55153
HTR2C	LIPv	Parietal	5.99396
HTR2C	LIPv	Parietal	8.1488
HTR2C	LIPv	Parietal	2.20982
HTR2C	5	Parietal	6.59075
HTR2C	5	Parietal	7.40617
HTR2C	5	Parietal	2.20982
HTR2C	TPO	Temporal	6.82128
HTR2C	TPO	Temporal	7.21702
HTR2C	TPO	Temporal	2.98471
HTR2C	TFO	Temporal	6.28959
HTR2C	TFO	Temporal	7.44258
HTR2C	TFO	Temporal	2.20982
HTR2C	LIPd	Parietal	6.52026
HTR2C	LIPd	Parietal	8.34388
HTR2C	LIPd	Parietal	2.20982
HTR2C	8A	Frontal	6.64907
HTR2C	8A	Frontal	7.87453
HTR2C	8A	Frontal	2.20982
HTR2C	Tpt	Temporal	6.49178
HTR2C	Tpt	Temporal	7.55287
HTR2C	Tpt	Temporal	3.05559
HTR2C	7op	Parietal	6.07784
HTR2C	7op	Parietal	8.26455
HTR2C	7op	Parietal	2.98488
HTR2C	7a	Parietal	6.69006
HTR2C	7a	Parietal	8.198
HTR2C	7a	Parietal	2.71988
HTR2C	FST	Temporal	6.28157
HTR2C	FST	Temporal	8.1462
HTR2C	FST	Temporal	2.73694
HTR2C	V4	Occipital	6.94349
HTR2C	V4	Occipital	7.86839
HTR2C	V4	Occipital	2.07135
HTR2C	VIP	Parietal	6.67298
HTR2C	VIP	Parietal	6.50995
HTR2C	VIP	Parietal	2.07135
HTR2C	13l	Frontal	7.02423
HTR2C	13l	Frontal	7.93189
HTR2C	13l	Frontal	3.23605
HTR2C	45	Frontal	6.90095
HTR2C	45	Frontal	7.16086
HTR2C	45	Frontal	3.26082
HTR2C	46v	Frontal	6.57845
HTR2C	46v	Frontal	7.59601
HTR2C	46v	Frontal	3.14703
HTR2C	46d	Frontal	6.68433
HTR2C	46d	Frontal	7.19801
HTR2C	46d	Frontal	2.72445
HTR2C	F6	Frontal	6.85499
HTR2C	F6	Frontal	6.95101
HTR2C	F6	Frontal	2.9908
HTR2C	F7	Frontal	6.98476
HTR2C	F7	Frontal	7.81719
HTR2C	F7	Frontal	2.07135
HTR2C	8Bs	Frontal	6.17585
HTR2C	8Bs	Frontal	8.35085
HTR2C	8Bs	Frontal	3.0057
HTR2C	8Bd	Frontal	6.82637
HTR2C	8Bd	Frontal	7.65361
HTR2C	8Bd	Frontal	2.07135
HTR2C	8Bm	Frontal	6.74994
HTR2C	8Bm	Frontal	8.32801
HTR2C	8Bm	Frontal	2.97945
HTR2C	8Bd	Frontal	6.6181
HTR2C	8Bd	Frontal	7.84756
HTR2C	8Bd	Frontal	3.4114
HTR2C	45	Frontal	7.17073
HTR2C	45	Frontal	6.9385
HTR2C	45	Frontal	3.20906
HTR2C	12l	Frontal	7.01164
HTR2C	12l	Frontal	7.76861
HTR2C	12l	Frontal	2.73307
HTR2C	32	Frontal	6.93222
HTR2C	32	Frontal	7.54813
HTR2C	32	Frontal	3.76646
HTR2C	AL	Temporal	6.38142
HTR2C	AL	Temporal	8.61678
HTR2C	AL	Temporal	3.13714
HTR2C	TEm	Temporal	6.91467
HTR2C	TEm	Temporal	8.21659
HTR2C	TEm	Temporal	2.99803
HTR2C	TEpd	Temporal	6.89353
HTR2C	TEpd	Temporal	7.51916
HTR2C	TEpd	Temporal	2.07135
HTR2C	TEpv	Temporal	6.79239
HTR2C	TEpv	Temporal	6.08154
HTR2C	TEpv	Temporal	2.07135
HTR2C	23c	Cingulate	6.75418
HTR2C	23c	Cingulate	8.50121
HTR2C	23c	Cingulate	2.99388
HTR2C	F1	Frontal	6.60082
HTR2C	F1	Frontal	7.09598
HTR2C	F1	Frontal	3.32152
HTR2C	3a/b	Parietal	7.15789
HTR2C	3a/b	Parietal	8.07976
HTR2C	3a/b	Parietal	2.69442
HTR2C	1-2	Parietal	6.94199
HTR2C	1-2	Parietal	8.0271
HTR2C	1-2	Parietal	2.07135
HTR2C	Ig	Insula	6.3572
HTR2C	Ig	Insula	8.45931
HTR2C	Ig	Insula	4.20489
HTR2C	RM	Temporal	6.66398
HTR2C	RM	Temporal	7.97445
HTR2C	RM	Temporal	4.29904
HTR2C	AL	Temporal	6.76658
HTR2C	AL	Temporal	8.30464
HTR2C	AL	Temporal	2.07135
HTR2C	STG	Temporal	6.45346
HTR2C	STG	Temporal	8.26694
HTR2C	STG	Temporal	2.88585
HTR2C	TEad	Temporal	6.77018
HTR2C	TEad	Temporal	6.55027
HTR2C	TEad	Temporal	3.03313
HTR2C	TEav	Temporal	6.90165
HTR2C	TEav	Temporal	8.30129
HTR2C	TEav	Temporal	3.02401
HTR2C	1-2	Parietal	6.39595
HTR2C	1-2	Parietal	6.78817
HTR2C	1-2	Parietal	2.07135
HTR2C	Id	Insula	6.67953
HTR2C	Id	Insula	8.66426
HTR2C	Id	Insula	2.89445
HTR2C	RT	Temporal	6.28983
HTR2C	RT	Temporal	7.56518
HTR2C	RT	Temporal	2.81614
HTR2C	RTM	Temporal	6.32313
HTR2C	RTM	Temporal	7.62935
HTR2C	RTM	Temporal	3.76841
HTR2C	RTL	Temporal	6.22019
HTR2C	RTL	Temporal	8.51219
HTR2C	RTL	Temporal	2.77526
HTR2C	STG	Temporal	6.60929
HTR2C	STG	Temporal	8.00999
HTR2C	STG	Temporal	3.22624
HTR2C	Id	Insula	6.47178
HTR2C	Id	Insula	7.81417
HTR2C	Id	Insula	3.2642
HTR2C	RM	Temporal	6.68495
HTR2C	RM	Temporal	7.52429
HTR2C	RM	Temporal	2.07135
HTR2C	TEm	Temporal	6.21159
HTR2C	TEm	Temporal	8.25128
HTR2C	TEm	Temporal	2.07135
HTR2C	TEad	Temporal	6.5298
HTR2C	TEad	Temporal	7.86757
HTR2C	TEad	Temporal	2.07135
HTR2C	TEav	Temporal	6.55025
HTR2C	TEav	Temporal	7.8203
HTR2C	TEav	Temporal	3.8801
HTR2C	10o	Frontal	7.0657
HTR2C	10o	Frontal	6.50821
HTR2C	10o	Frontal	2.07135
HTR2C	12l	Frontal	7.12234
HTR2C	12l	Frontal	6.99843
HTR2C	12l	Frontal	3.22668
HTR2C	13m	Frontal	7.08007
HTR2C	13m	Frontal	7.69292
HTR2C	13m	Frontal	2.07135
HTR2C	13l	Frontal	7.02469
HTR2C	13l	Frontal	7.95801
HTR2C	13l	Frontal	4.04027
HTR2C	24b'	Cingulate	6.50179
HTR2C	24b'	Cingulate	7.68376
HTR2C	24b'	Cingulate	3.60226
HTR2C	24c'	Cingulate	7.05235
HTR2C	24c'	Cingulate	8.94355
HTR2C	24c'	Cingulate	4.11973
HTR2C	Ig	Insula	6.59746
HTR2C	Ig	Insula	8.78411
HTR2C	Ig	Insula	3.79716
HTR2C	Id	Insula	6.83918
HTR2C	Id	Insula	9.14567
HTR2C	Id	Insula	3.53033
HTR2C	RT	Temporal	6.39977
HTR2C	RT	Temporal	7.5355
HTR2C	RT	Temporal	2.19069
HTR2C	RTM	Temporal	6.59412
HTR2C	RTM	Temporal	8.94121
HTR2C	RTM	Temporal	4.07093
HTR2C	RTL	Temporal	6.33733
HTR2C	RTL	Temporal	7.7948
HTR2C	RTL	Temporal	3.50228
HTR2C	TEm	Temporal	6.87943
HTR2C	TEm	Temporal	6.60756
HTR2C	TEm	Temporal	2.95689
HTR2C	5	Parietal	6.72869
HTR2C	5	Parietal	7.47509
HTR2C	5	Parietal	2.95163
HTR2C	7b	Parietal	6.73036
HTR2C	7b	Parietal	7.1563
HTR2C	7b	Parietal	2.19069
HTR2C	CM	Temporal	7.10477
HTR2C	CM	Temporal	7.73546
HTR2C	CM	Temporal	2.92996
HTR2C	A1	Temporal	7.71315
HTR2C	A1	Temporal	7.78503
HTR2C	A1	Temporal	2.19069
HTR2C	TEm	Temporal	7.04451
HTR2C	TEm	Temporal	7.73469
HTR2C	TEm	Temporal	2.19069
HTR2C	TEpd	Temporal	6.74436
HTR2C	TEpd	Temporal	8.14001
HTR2C	TEpd	Temporal	2.93482
HTR2C	TEpv	Temporal	6.3615
HTR2C	TEpv	Temporal	7.03805
HTR2C	TEpv	Temporal	2.19069
HTR2C	G	Insula	7.07756
HTR2C	G	Insula	7.90441
HTR2C	G	Insula	2.88871
HTR2C	Iapm	Insula	7.61923
HTR2C	Iapm	Insula	8.49101
HTR2C	Iapm	Insula	4.23869
HTR2C	Ial	Insula	7.52098
HTR2C	Ial	Insula	8.78075
HTR2C	Ial	Insula	3.85634
HTR2C	LIPv	Parietal	6.37499
HTR2C	LIPv	Parietal	7.69695
HTR2C	LIPv	Parietal	2.19069
HTR2C	LIPd	Parietal	1.56469
HTR2C	LIPd	Parietal	6.19252
HTR2C	LIPd	Parietal	2.19069
HTR2C	CM	Temporal	6.97198
HTR2C	CM	Temporal	7.97071
HTR2C	CM	Temporal	2.19069
HTR2C	A1	Temporal	7.62684
HTR2C	A1	Temporal	7.21095
HTR2C	A1	Temporal	2.19069
HTR2C	CL	Temporal	7.43041
HTR2C	CL	Temporal	6.94874
HTR2C	CL	Temporal	2.19069
HTR2C	TFO	Temporal	6.37484
HTR2C	TFO	Temporal	6.94589
HTR2C	TFO	Temporal	2.19069
HTR2C	Iapl	Insula	7.42291
HTR2C	Iapl	Insula	6.9014
HTR2C	Iapl	Insula	2.19069
HTR2C	CL	Temporal	6.6762
HTR2C	CL	Temporal	7.82356
HTR2C	CL	Temporal	3.21516
HTR2C	10o	Frontal	7.05603
HTR2C	10o	Frontal	7.18333
HTR2C	10o	Frontal	2.19069
HTR2C	V4v	Occipital	6.56483
HTR2C	V4v	Occipital	7.78676
HTR2C	V4v	Occipital	2.91103
HTR2C	TEm	Temporal	6.61957
HTR2C	TEm	Temporal	8.066
HTR2C	TEm	Temporal	3.15026
HTR2C	LIPv	Parietal	7.08197
HTR2C	LIPv	Parietal	8.25147
HTR2C	LIPv	Parietal	2.33565
HTR2C	7a	Parietal	6.72122
HTR2C	7a	Parietal	8.29382
HTR2C	7a	Parietal	2.33565
HTR2C	LIPd	Parietal	7.00245
HTR2C	LIPd	Parietal	7.60788
HTR2C	LIPd	Parietal	2.33565
HTR2C	LIPv	Parietal	7.01661
HTR2C	LIPv	Parietal	7.17146
HTR2C	LIPv	Parietal	2.33565
HTR2C	Tpt	Temporal	6.97081
HTR2C	Tpt	Temporal	7.9464
HTR2C	Tpt	Temporal	3.09849
HTR2C	MST	Temporal	6.25483
HTR2C	MST	Temporal	7.51138
HTR2C	MST	Temporal	2.33565
HTR2C	FST	Temporal	6.78861
HTR2C	FST	Temporal	7.23626
HTR2C	FST	Temporal	2.33565
HTR2C	V4	Occipital	6.84435
HTR2C	V4	Occipital	7.58951
HTR2C	V4	Occipital	2.33565
HTR2C	TFO	Temporal	6.66143
HTR2C	TFO	Temporal	7.90985
HTR2C	TFO	Temporal	3.49026
HTR2C	24c'	Cingulate	6.61148
HTR2C	24c'	Cingulate	7.95996
HTR2C	24c'	Cingulate	3.11224
HTR2C	24b'	Cingulate	6.46599
HTR2C	24b'	Cingulate	8.25087
HTR2C	24b'	Cingulate	3.5501
HTR2C	24a'	Cingulate	6.26321
HTR2C	24a'	Cingulate	8.02128
HTR2C	24a'	Cingulate	4.27644
HTR2C	12m	Frontal	6.6526
HTR2C	12m	Frontal	6.35277
HTR2C	12m	Frontal	2.96508
HTR2C	Iapl	Insula	6.70614
HTR2C	Iapl	Insula	7.91399
HTR2C	Iapl	Insula	4.15352
HTR2C	Iapm	Insula	6.97176
HTR2C	Iapm	Insula	8.28836
HTR2C	Iapm	Insula	4.30029
HTR2C	F4	Frontal	7.08115
HTR2C	F4	Frontal	7.83222
HTR2C	F4	Frontal	2.05429
HTR2C	G	Insula	6.74005
HTR2C	G	Insula	8.11554
HTR2C	G	Insula	2.05429
HTR2C	Iapl	Insula	6.92729
HTR2C	Iapl	Insula	7.96199
HTR2C	Iapl	Insula	2.88616
HTR2C	Ial	Insula	6.98244
HTR2C	Ial	Insula	7.09475
HTR2C	Ial	Insula	3.43142
HTR2C	Iapm	Insula	7.52902
HTR2C	Iapm	Insula	7.90709
HTR2C	Iapm	Insula	3.98461
HTR2C	Id	Insula	6.13178
HTR2C	Id	Insula	7.16735
HTR2C	Id	Insula	3.58133
HTR2C	RTM	Temporal	6.19901
HTR2C	RTM	Temporal	7.67169
HTR2C	RTM	Temporal	3.02521
HTR2C	LIPd	Parietal	5.77499
HTR2C	LIPd	Parietal	8.05211
HTR2C	LIPd	Parietal	2.05429
HTR2C	7a	Parietal	6.78371
HTR2C	7a	Parietal	7.74365
HTR2C	7a	Parietal	2.05429
HTR2C	Tpt	Temporal	6.96936
HTR2C	Tpt	Temporal	6.67956
HTR2C	Tpt	Temporal	2.05429
HTR2C	TPO	Temporal	6.391
HTR2C	TPO	Temporal	8.54725
HTR2C	TPO	Temporal	2.95786
HTR2C	MST	Temporal	6.79307
HTR2C	MST	Temporal	7.32299
HTR2C	MST	Temporal	2.05429
HTR2C	FST	Temporal	7.13783
HTR2C	FST	Temporal	7.22121
HTR2C	FST	Temporal	2.05429
HTR2C	TEO	Temporal	7.11324
HTR2C	TEO	Temporal	7.34644
HTR2C	TEO	Temporal	2.81
HTR2C	Ig	Insula	5.85654
HTR2C	Ig	Insula	8.48177
HTR2C	Ig	Insula	3.05182
HTR2C	8Bm	Frontal	6.54138
HTR2C	8Bm	Frontal	7.31932
HTR2C	8Bm	Frontal	2.71135
HTR2C	8Bd	Frontal	6.50333
HTR2C	8Bd	Frontal	7.29141
HTR2C	8Bd	Frontal	2.69363
HTR2C	32	Frontal	6.95424
HTR2C	32	Frontal	7.49118
HTR2C	32	Frontal	3.27618
HTR2C	12m	Frontal	7.00993
HTR2C	12m	Frontal	7.81528
HTR2C	12m	Frontal	3.10812
HTR2C	F4	Frontal	7.10064
HTR2C	F4	Frontal	7.50513
HTR2C	F4	Frontal	2.70296
HTR2C	G	Insula	6.94808
HTR2C	G	Insula	7.86647
HTR2C	G	Insula	1.80949
HTR2C	PrCo	Frontal	6.9095
HTR2C	PrCo	Frontal	7.94466
HTR2C	PrCo	Frontal	3.26036
HTR2C	Iapl	Insula	6.8187
HTR2C	Iapl	Insula	8.25959
HTR2C	Iapl	Insula	2.74739
HTR2C	Iapm	Insula	6.73762
HTR2C	Iapm	Insula	8.37225
HTR2C	Iapm	Insula	3.84021
HTR2C	8Bd	Frontal	6.83374
HTR2C	8Bd	Frontal	7.27992
HTR2C	8Bd	Frontal	1.80949
HTR2C	F6	Frontal	6.83434
HTR2C	F6	Frontal	6.93591
HTR2C	F6	Frontal	1.80949
HTR2C	13l	Frontal	6.92525
HTR2C	13l	Frontal	7.20549
HTR2C	13l	Frontal	3.14131
HTR2C	24c'	Cingulate	6.43205
HTR2C	24c'	Cingulate	8.31009
HTR2C	24c'	Cingulate	1.80949
HTR2C	RTM	Temporal	6.08135
HTR2C	RTM	Temporal	7.9678
HTR2C	RTM	Temporal	2.60377
HTR2C	RTL	Temporal	6.21162
HTR2C	RTL	Temporal	8.23802
HTR2C	RTL	Temporal	2.70624
HTR2C	Pi	Insula	6.12535
HTR2C	Pi	Insula	7.1572
HTR2C	Pi	Insula	3.73985
HTR2C	Ia	Insula	6.77161
HTR2C	Ia	Insula	8.37164
HTR2C	Ia	Insula	3.09357
HTR2C	13m	Frontal	7.1203
HTR2C	13m	Frontal	7.33629
HTR2C	13m	Frontal	3.29976
HTR2C	13l	Frontal	6.72526
HTR2C	13l	Frontal	7.8865
HTR2C	13l	Frontal	3.2677
HTR2C	14c	Frontal	6.6373
HTR2C	14c	Frontal	7.97288
HTR2C	14c	Frontal	3.70166
HTR2C	13l	Frontal	6.39383
HTR2C	13l	Frontal	7.92892
HTR2C	13l	Frontal	3.20292
HTR2C	13m	Frontal	7.02833
HTR2C	13m	Frontal	7.52378
HTR2C	13m	Frontal	2.51029
HTR2C	Ri	Insula	6.3946
HTR2C	Ri	Insula	7.18912
HTR2C	Ri	Insula	2.47868
HTR2C	PGa	Temporal	6.21212
HTR2C	PGa	Temporal	7.52998
HTR2C	PGa	Temporal	2.23804
HTR2C	IPa	Temporal	6.62974
HTR2C	IPa	Temporal	7.65859
HTR2C	IPa	Temporal	2.51127
HTR2C	Ri	Insula	6.8033
HTR2C	Ri	Insula	7.97282
HTR2C	Ri	Insula	2.44738
HTR2C	PGa	Temporal	6.0888
HTR2C	PGa	Temporal	7.40242
HTR2C	PGa	Temporal	2.50688
HTR2C	IPa	Temporal	6.07487
HTR2C	IPa	Temporal	8.45561
HTR2C	IPa	Temporal	2.21113
HTR2C	23c	Cingulate	6.62249
HTR2C	23c	Cingulate	8.08672
HTR2C	23c	Cingulate	2.88652
HTR2C	PGa	Temporal	6.66199
HTR2C	PGa	Temporal	8.03027
DDC	PGa	Temporal	2.15177
DDC	IPa	Temporal	6.54151
DDC	IPa	Temporal	7.86988
DDC	IPa	Temporal	2.1835
DDC	23c	Cingulate	5.9986
DDC	23c	Cingulate	8.27387
DDC	23c	Cingulate	2.92591
DDC	TF	Temporal	6.91738
DDC	TF	Temporal	6.76265
DDC	TF	Temporal	2.69761
DDC	IPa	Temporal	6.70824
DDC	IPa	Temporal	7.80582
DDC	IPa	Temporal	2.28381
DDC	PGa	Temporal	6.90672
DDC	PGa	Temporal	6.90868
DDC	PGa	Temporal	2.79378
DDC	23b	Cingulate	6.42985
DDC	23b	Cingulate	7.87347
DDC	23b	Cingulate	2.7329
DDC	11m	Frontal	7.20356
DDC	11m	Frontal	7.21837
DDC	11m	Frontal	2.17049
DDC	25	Frontal	7.06986
DDC	25	Frontal	8.25574
DDC	25	Frontal	3.80105
DDC	13l	Frontal	7.31386
DDC	13l	Frontal	6.89804
DDC	13l	Frontal	2.47087
DDC	25	Frontal	7.43326
DDC	25	Frontal	9.26838
DDC	25	Frontal	4.26077
DDC	13a	Frontal	7.10126
DDC	13a	Frontal	7.14975
DDC	13a	Frontal	4.78264
DDC	MST	Temporal	6.86697
DDC	MST	Temporal	7.55937
DDC	MST	Temporal	2.2289
DDC	FST	Temporal	6.87271
DDC	FST	Temporal	7.34159
DDC	FST	Temporal	2.20707
DDC	Ri	Insula	6.52174
DDC	Ri	Insula	7.59502
DDC	Ri	Insula	2.236
DDC	TF	Temporal	7.2342
DDC	TF	Temporal	7.85508
DDC	TF	Temporal	5.93619
DDC	23c	Cingulate	6.64635
DDC	23c	Cingulate	8.05054
DDC	23c	Cingulate	2.92424
DDC	23b	Cingulate	6.30213
DDC	23b	Cingulate	7.70749
DDC	23b	Cingulate	2.782
DDC	PGa	Temporal	6.75099
DDC	PGa	Temporal	7.07921
DDC	PGa	Temporal	2.92285
DDC	23b	Cingulate	6.20722
DDC	23b	Cingulate	8.22443
DDC	23b	Cingulate	2.61792
DDC	23c	Cingulate	6.82547
DDC	23c	Cingulate	7.25802
DDC	23c	Cingulate	2.45995
DDC	Pi	Insula	6.88031
DDC	Pi	Insula	7.92249
DDC	Pi	Insula	3.05235
DDC	Ia	Insula	6.94253
DDC	Ia	Insula	8.3685
DDC	Ia	Insula	3.52105
DDC	Ia	Insula	6.88085
DDC	Ia	Insula	7.94495
DDC	Ia	Insula	3.13112
DDC	RM	Temporal	6.73578
DDC	RM	Temporal	7.42733
DDC	RM	Temporal	2.4087
DDC	Ia	Insula	6.51194
DDC	Ia	Insula	7.93083
DDC	Ia	Insula	3.41228
DDC	24c'	Cingulate	6.4077
DDC	24c'	Cingulate	8.11781
DDC	24c'	Cingulate	3.63099
DDC	13m	Frontal	5.96095
DDC	13m	Frontal	6.85897
DDC	13m	Frontal	3.90314
DDC	13a	Frontal	6.78561
DDC	13a	Frontal	8.21399
DDC	13a	Frontal	4.72591
DDC	24b'	Cingulate	6.94146
DDC	24b'	Cingulate	7.93434
DDC	24b'	Cingulate	2.67101
DDC	MST	Temporal	7.46352
DDC	MST	Temporal	6.9358
DDC	MST	Temporal	2.76126
DDC	FST	Temporal	7.27341
DDC	FST	Temporal	7.18545
DDC	FST	Temporal	1.36961
DDC	V3d	Occipital	6.57015
DDC	V3d	Occipital	7.49722
DDC	V3d	Occipital	2.05162
DDC	V3d	Occipital	6.59218
DDC	V3d	Occipital	7.69936
DDC	V3d	Occipital	1.36961
DDC	CL	Temporal	6.87347
DDC	CL	Temporal	8.21584
DDC	CL	Temporal	2.35579
DDC	23b	Cingulate	6.96771
DDC	23b	Cingulate	7.70557
DDC	23b	Cingulate	2.65762
DDC	V3d	Occipital	6.64687
DDC	V3d	Occipital	7.69716
DDC	V3d	Occipital	2.79415
DDC	ML	Temporal	7.53022
DDC	ML	Temporal	6.63838
DDC	ML	Temporal	1.36961
DDC	13a	Frontal	6.8148
DDC	13a	Frontal	7.83032
DDC	13a	Frontal	4.07823
DDC	G	Insula	6.45376
DDC	G	Insula	8.30298
DDC	G	Insula	3.23924
DDC	24a	Cingulate	5.79604
DDC	24a	Cingulate	7.7212
DDC	24a	Cingulate	3.41908
DDC	V3d	Occipital	6.81997
DDC	V3d	Occipital	7.7138
DDC	V3d	Occipital	3.27692
DDC	13a	Frontal	6.33857
DDC	13a	Frontal	8.05818
DDC	13a	Frontal	3.222
DDC	F2	Frontal	7.14021
DDC	F2	Frontal	7.16249
DDC	F2	Frontal	2.77934
DDC	F3	Frontal	6.45583
DDC	F3	Frontal	8.09548
DDC	F3	Frontal	3.14774
DDC	F3	Frontal	6.55769
DDC	F3	Frontal	7.6081
DDC	F3	Frontal	2.595
DDC	F6	Frontal	6.75476
DDC	F6	Frontal	7.92545
DDC	F6	Frontal	2.96124
DDC	F7	Frontal	6.87689
DDC	F7	Frontal	7.8061
DDC	F7	Frontal	2.55864
DDC	10m	Frontal	6.23208
DDC	10m	Frontal	9.00731
DDC	10m	Frontal	3.01348
DDC	10o	Frontal	6.23261
DDC	10o	Frontal	8.20092
DDC	10o	Frontal	2.99494
DDC	10m	Frontal	6.4768
DDC	10m	Frontal	8.72024
DDC	10m	Frontal	3.32722
DDC	10o	Frontal	6.61498
DDC	10o	Frontal	7.96173
DDC	10o	Frontal	3.0018
DDC	V1	Occipital	8.40531
DDC	V1	Occipital	5.89058
DDC	V1	Occipital	2.22625
DDC	V2	Occipital	6.42245
DDC	V2	Occipital	8.78046
DDC	V2	Occipital	3.44958
DDC	V1	Occipital	7.4609
DDC	V1	Occipital	5.83617
DDC	V1	Occipital	2.22625
DDC	V2	Occipital	8.29799
DDC	V2	Occipital	6.50679
DDC	V2	Occipital	2.22625
DDC	TG	Temporal	5.70252
DDC	TG	Temporal	8.61976
DDC	TG	Temporal	4.10698
DDC	TG	Temporal	6.3252
DDC	TG	Temporal	8.06846
DDC	TG	Temporal	3.86737
DDC	TG	Temporal	6.33448
DDC	TG	Temporal	7.42821
DDC	TG	Temporal	3.58885
DDC	V2	Occipital	6.49906
DDC	V2	Occipital	7.58478
DDC	V2	Occipital	2.22625
DDC	10m	Frontal	6.66812
DDC	10m	Frontal	6.31405
DDC	10m	Frontal	2.22625
DDC	10o	Frontal	6.31045
DDC	10o	Frontal	7.97856
DDC	10o	Frontal	3.01044
DDC	V2	Occipital	6.95165
DDC	V2	Occipital	7.27705
DDC	V2	Occipital	2.22625
DDC	V1	Occipital	8.44484
DDC	V1	Occipital	6.13494
DDC	V1	Occipital	3.33682
DDC	10m	Frontal	5.88832
DDC	10m	Frontal	9.19533
DDC	10m	Frontal	2.22625
DDC	10o	Frontal	6.00731
DDC	10o	Frontal	7.91834
DDC	10o	Frontal	2.22625
DDC	10o	Frontal	5.89147
DDC	10o	Frontal	8.99149
DDC	10o	Frontal	2.22625
DDC	V1	Occipital	8.87236
DDC	V1	Occipital	5.7234
DDC	V1	Occipital	2.22625
DDC	V2	Occipital	8.48847
DDC	V2	Occipital	5.94385
DDC	V2	Occipital	3.08079
DDC	F3	Frontal	6.32942
DDC	F3	Frontal	8.05499
DDC	F3	Frontal	2.99815
DDC	F2	Frontal	6.31538
DDC	F2	Frontal	7.59686
DDC	F2	Frontal	3.30815
DDC	F1	Frontal	5.55579
DDC	F1	Frontal	8.67464
DDC	F1	Frontal	3.34983
DDC	1-2	Parietal	6.71539
DDC	1-2	Parietal	8.21277
DDC	1-2	Parietal	3.57732
DDC	3a/b	Parietal	6.64654
DDC	3a/b	Parietal	7.97373
DDC	3a/b	Parietal	2.22625
DDC	F1	Frontal	6.0615
DDC	F1	Frontal	8.87509
DDC	F1	Frontal	2.22625
DDC	Ig	Insula	5.75885
DDC	Ig	Insula	8.86733
DDC	Ig	Insula	3.25815
DDC	10o	Frontal	7.32602
DDC	10o	Frontal	7.77917
DDC	10o	Frontal	3.01695
DDC	46d	Frontal	6.83756
DDC	46d	Frontal	6.72843
DDC	46d	Frontal	2.47734
DDC	10m	Frontal	7.27431
DDC	10m	Frontal	6.55726
DDC	10m	Frontal	2.34925
DDC	10m	Frontal	6.82411
DDC	10m	Frontal	7.97198
DDC	10m	Frontal	2.97156
DDC	10o	Frontal	6.43584
DDC	10o	Frontal	7.6326
DDC	10o	Frontal	6.54258
DDC	11m	Frontal	6.96377
DDC	11m	Frontal	7.8032
DDC	11m	Frontal	2.48648
DDC	11l	Frontal	6.81326
DDC	11l	Frontal	8.18826
DDC	11l	Frontal	2.34065
DDC	10o	Frontal	6.16367
DDC	10o	Frontal	8.13407
DDC	10o	Frontal	3.13381
DDC	11l	Frontal	6.55404
DDC	11l	Frontal	8.1887
DDC	11l	Frontal	1.76732
DDC	F2	Frontal	6.99642
DDC	F2	Frontal	7.6565
DDC	F2	Frontal	2.73114
DDC	PrCo	Frontal	6.94388
DDC	PrCo	Frontal	8.33716
DDC	PrCo	Frontal	3.55719
DDC	Ial	Insula	7.00745
DDC	Ial	Insula	7.05266
DDC	Ial	Insula	2.83538
DDC	F4	Frontal	7.20395
DDC	F4	Frontal	7.13484
DDC	F4	Frontal	2.54857
DDC	G	Insula	6.27192
DDC	G	Insula	9.03091
DDC	G	Insula	2.60902
DDC	Ial	Insula	7.26206
DDC	Ial	Insula	7.39331
DDC	Ial	Insula	2.98749
DDC	24b	Cingulate	7.1253
DDC	24b	Cingulate	6.60323
DDC	24b	Cingulate	2.75982
DDC	24c	Cingulate	6.25804
DDC	24c	Cingulate	7.95537
DDC	24c	Cingulate	1.76732
DDC	Ig	Insula	6.27871
DDC	Ig	Insula	8.27167
DDC	Ig	Insula	2.77921
DDC	Id	Insula	6.32908
DDC	Id	Insula	8.68865
DDC	Id	Insula	3.76252
DDC	RM	Temporal	6.35968
DDC	RM	Temporal	7.8354
DDC	RM	Temporal	3.20786
DDC	AL	Temporal	6.80129
DDC	AL	Temporal	8.5678
DDC	AL	Temporal	2.39592
DDC	TPO	Temporal	6.93505
DDC	TPO	Temporal	6.12188
DDC	TPO	Temporal	1.76732
DDC	PGa	Temporal	6.2857
DDC	PGa	Temporal	6.99032
DDC	PGa	Temporal	3.07034
DDC	LIPd	Parietal	5.81482
DDC	LIPd	Parietal	8.80905
DDC	LIPd	Parietal	2.69338
DDC	3a/b	Parietal	7.35805
DDC	3a/b	Parietal	6.52445
DDC	3a/b	Parietal	2.74161
DDC	F1	Frontal	6.71279
DDC	F1	Frontal	7.12417
DDC	F1	Frontal	3.23518
DDC	3a/b	Parietal	7.37865
DDC	3a/b	Parietal	7.00902
DDC	3a/b	Parietal	2.94406
DDC	1-2	Parietal	7.41458
DDC	1-2	Parietal	7.42364
DDC	1-2	Parietal	2.7747
DDC	SII	Parietal	6.40493
DDC	SII	Parietal	8.87461
DDC	SII	Parietal	2.09252
DDC	Ig	Insula	6.21957
DDC	Ig	Insula	8.16696
DDC	Ig	Insula	2.09252
DDC	Id	Insula	5.69343
DDC	Id	Insula	8.71501
DDC	Id	Insula	2.75906
DDC	RM	Temporal	6.50661
DDC	RM	Temporal	7.88884
DDC	RM	Temporal	3.55632
DDC	R	Temporal	6.54742
DDC	R	Temporal	7.88885
DDC	R	Temporal	2.72683
DDC	TAa	Temporal	6.7096
DDC	TAa	Temporal	8.6948
DDC	TAa	Temporal	3.46564
DDC	TPO	Temporal	6.3218
DDC	TPO	Temporal	8.84456
DDC	TPO	Temporal	3.05951
DDC	PGa	Temporal	6.63112
DDC	PGa	Temporal	8.14075
DDC	PGa	Temporal	3.02547
DDC	IPa	Temporal	7.20342
DDC	IPa	Temporal	7.0534
DDC	IPa	Temporal	3.08797
DDC	TEa	Temporal	6.81206
DDC	TEa	Temporal	6.64232
DDC	TEa	Temporal	2.09252
DDC	TEm	Temporal	6.39864
DDC	TEm	Temporal	6.45313
DDC	TEm	Temporal	2.83324
DDC	24a	Cingulate	6.76944
DDC	24a	Cingulate	8.12385
DDC	24a	Cingulate	2.09252
DDC	VIP	Parietal	6.57471
DDC	VIP	Parietal	7.67796
DDC	VIP	Parietal	2.09252
DDC	LIPd	Parietal	6.50957
DDC	LIPd	Parietal	7.77603
DDC	LIPd	Parietal	2.79133
DDC	7a	Parietal	6.52055
DDC	7a	Parietal	8.69717
DDC	7a	Parietal	2.72775
DDC	MST	Temporal	6.57587
DDC	MST	Temporal	7.54543
DDC	MST	Temporal	2.09252
DDC	FST	Temporal	6.9133
DDC	FST	Temporal	7.61321
DDC	FST	Temporal	3.07656
DDC	V4v	Occipital	6.80552
DDC	V4v	Occipital	8.35346
DDC	V4v	Occipital	3.09335
DDC	V3v	Occipital	6.61399
DDC	V3v	Occipital	8.4235
DDC	V3v	Occipital	4.16976
DDC	V2	Occipital	6.73517
DDC	V2	Occipital	7.78438
DDC	V2	Occipital	4.48251
DDC	7m	Parietal	6.55329
DDC	7m	Parietal	7.03
DDC	7m	Parietal	2.09252
DDC	VIP	Parietal	7.19395
DDC	VIP	Parietal	7.58674
DDC	VIP	Parietal	2.09252
DDC	LIPd	Parietal	6.72658
DDC	LIPd	Parietal	7.81052
DDC	LIPd	Parietal	3.33331
DDC	LIPv	Parietal	7.22405
DDC	LIPv	Parietal	6.67005
DDC	LIPv	Parietal	3.02275
DDC	7a	Parietal	6.50386
DDC	7a	Parietal	8.11539
DDC	7a	Parietal	2.78965
DDC	MST	Temporal	6.73341
DDC	MST	Temporal	8.24518
DDC	MST	Temporal	3.06493
DDC	V2	Occipital	6.93121
DDC	V2	Occipital	8.43788
DDC	V2	Occipital	3.1441
DDC	F3	Frontal	6.62018
DDC	F3	Frontal	7.83499
DDC	F3	Frontal	2.74644
DDC	F2	Frontal	6.72287
DDC	F2	Frontal	7.10986
DDC	F2	Frontal	2.7428
DDC	F1	Frontal	6.68597
DDC	F1	Frontal	7.2811
DDC	F1	Frontal	3.17281
DDC	STG	Temporal	6.22289
DDC	STG	Temporal	8.58267
DDC	STG	Temporal	3.19883
DDC	1-2	Parietal	6.43967
DDC	1-2	Parietal	8.3591
DDC	1-2	Parietal	3.43546
DDC	SII	Parietal	6.12556
DDC	SII	Parietal	8.49726
DDC	SII	Parietal	3.19119
DDC	F1	Frontal	6.56936
DDC	F1	Frontal	7.28947
DDC	F1	Frontal	3.18424
DDC	3a/b	Parietal	6.96468
DDC	3a/b	Parietal	7.9936
DDC	3a/b	Parietal	2.77889
DDC	1-2	Parietal	7.08752
DDC	1-2	Parietal	7.98397
DDC	1-2	Parietal	2.09252
DDC	F2	Frontal	7.04146
DDC	F2	Frontal	5.59557
DDC	F2	Frontal	2.69583
DDC	Ig	Insula	6.68524
DDC	Ig	Insula	7.33763
DDC	Ig	Insula	1.95116
DDC	Id	Insula	6.18261
DDC	Id	Insula	8.59818
DDC	Id	Insula	3.43892
DDC	Pi	Insula	6.8124
DDC	Pi	Insula	8.02561
DDC	Pi	Insula	2.89933
DDC	TEa	Temporal	6.43636
DDC	TEa	Temporal	8.00085
DDC	TEa	Temporal	3.25791
DDC	TEad	Temporal	6.37772
DDC	TEad	Temporal	8.14558
DDC	TEad	Temporal	2.88311
DDC	24c	Cingulate	6.84072
DDC	24c	Cingulate	7.73153
DDC	24c	Cingulate	2.5809
DDC	24c	Cingulate	6.77457
DDC	24c	Cingulate	7.93056
DDC	24c	Cingulate	1.95116
DDC	9m	Frontal	5.75386
DDC	9m	Frontal	8.08709
DDC	9m	Frontal	3.07628
DDC	9d	Frontal	6.699
DDC	9d	Frontal	7.91519
DDC	9d	Frontal	2.65316
DDC	46d	Frontal	6.53869
DDC	46d	Frontal	8.01071
DDC	46d	Frontal	2.58773
DDC	46v	Frontal	7.20764
DDC	46v	Frontal	7.2269
DDC	46v	Frontal	2.71501
DDC	12r	Frontal	6.86807
DDC	12r	Frontal	7.41022
DDC	12r	Frontal	2.63443
DDC	12m	Frontal	6.89842
DDC	12m	Frontal	7.48216
DDC	12m	Frontal	2.65182
DDC	13b	Frontal	6.45025
DDC	13b	Frontal	7.79961
DDC	13b	Frontal	3.51598
DDC	14r	Frontal	6.07257
DDC	14r	Frontal	7.37661
DDC	14r	Frontal	6.32277
DDC	32	Frontal	6.78047
DDC	32	Frontal	7.80084
DDC	32	Frontal	2.71319
DDC	24c	Cingulate	6.13739
DDC	24c	Cingulate	7.79091
DDC	24c	Cingulate	3.22008
DDC	9m	Frontal	7.16058
DDC	9m	Frontal	7.48691
DDC	9m	Frontal	3.15586
DDC	46v	Frontal	6.87993
DDC	46v	Frontal	7.66732
DDC	46v	Frontal	1.95116
DDC	12r	Frontal	6.94425
DDC	12r	Frontal	7.04578
DDC	12r	Frontal	3.21211
DDC	12m	Frontal	6.94605
DDC	12m	Frontal	6.85542
DDC	12m	Frontal	2.9272
DDC	11m	Frontal	6.82983
DDC	11m	Frontal	7.45954
DDC	11m	Frontal	1.95116
DDC	11l	Frontal	7.16715
DDC	11l	Frontal	7.58569
DDC	11l	Frontal	1.95116
DDC	13b	Frontal	6.94242
[truncated: 263 more rows]

## Sheet: fig3a
	F1	F2	F4	F3	F5	44	8Bs	8A	PrCO	25	13a	F6	45	14c	F7	12o	13l	13m	12l	8Bd	32	13b	46d	46v	8Bm	12m	9d	14r	12r	9m	11l	11m	10m	10o	7m	7a	5	LIPd	LIPv	VIP	7b	7op	1-2	3a/b	SII	MST	FST	Tpt	TEO
F1	0	0	31	4	97	5	5	20	166	412	255	51	36	269	8	182	137	139	124	43	236	198	75	107	69	112	55	223	133	172	134	185	145	123	35	72	11	54	23	19	58	40	99	6	91	56	48	74	64
F2	0	0	16	0	23	0	0	18	139	461	255	3	12	251	0	145	108	130	85	2	190	201	45	70	10	92	21	195	93	87	127	173	125	116	43	40	16	62	31	41	41	37	85	34	51	76	59	66	95
F4	39	13	0	17	3	1	4	1	20	346	206	3	6	127	4	65	52	49	5	1	112	91	15	19	7	34	7	158	52	80	43	49	82	67	15	3	9	100	49	39	1	0	0	0	3	132	96	2	31
F3	6	0	21	0	21	2	0	9	121	377	146	0	13	203	0	99	60	45	12	1	152	151	47	53	0	26	2	97	66	27	61	93	96	94	30	60	23	81	39	70	55	37	39	35	46	113	70	31	124
F5	119	16	7	8	0	0	6	13	1	260	136	0	1	77	0	0	10	2	0	0	54	10	12	12	0	2	0	10	3	0	1	0	11	20	29	20	33	159	138	89	12	14	2	55	9	254	203	17	104
44	5	0	1	1	0	0	0	0	22	287	130	0	0	146	0	16	17	23	0	1	99	63	0	15	0	1	0	54	40	20	5	22	62	53	7	7	9	1	18	16	13	4	4	6	1	42	39	17	51
8Bs	3	0	5	1	29	0	0	0	89	543	338	0	1	164	0	84	38	63	77	0	153	180	5	11	3	30	0	156	63	76	57	67	103	90	13	17	7	11	12	20	30	7	16	7	19	47	36	17	118
8A	50	7	2	6	19	0	0	0	78	570	425	7	0	152	0	72	48	52	7	4	158	132	0	4	11	13	1	140	26	63	36	63	85	56	5	2	4	120	60	39	6	4	3	13	12	111	94	9	70
PrCO	108	111	23	111	0	30	120	46	0	139	128	14	32	20	61	0	10	1	2	32	33	2	16	13	4	1	8	25	14	10	0	2	14	19	66	25	83	218	167	113	22	35	2	192	1	170	167	19	170
25	256	259	202	275	197	240	250	242	133	0	9	170	261	42	172	43	184	129	242	181	50	43	216	258	156	177	166	143	199	189	118	91	138	190	285	234	251	435	325	283	229	189	300	243	229	349	348	291	268
13a	207	173	138	129	101	127	171	220	53	2	0	64	149	0	79	19	73	20	107	101	20	0	143	169	95	77	105	36	174	128	30	18	100	132	220	221	155	400	238	220	169	112	215	190	162	190	211	160	204
F6	71	5	5	0	0	0	3	10	22	153	48	0	9	94	0	8	35	8	0	0	48	34	19	17	0	8	0	86	52	10	5	9	61	55	34	25	29	176	124	97	22	18	14	63	22	175	169	20	85
45	90	12	3	8	2	0	0	0	48	460	229	4	0	135	3	46	34	40	0	2	118	109	0	0	5	0	0	68	0	16	18	27	35	40	9	1	6	190	71	55	4	5	4	34	4	192	115	2	97
14c	179	160	84	150	68	139	171	116	34	1	0	83	101	0	93	11	45	20	74	83	5	0	85	80	74	49	71	1	55	47	20	3	14	34	186	111	162	323	283	204	116	99	123	233	102	317	315	146	269
F7	13	0	13	0	1	0	0	2	67	311	127	0	8	121	0	54	41	25	8	0	108	88	21	24	0	24	1	125	42	25	38	48	81	85	20	29	15	55	39	46	27	22	20	35	48	120	72	20	92
12o	157	87	56	91	0	26	57	65	0	21	13	25	41	5	37	0	0	0	2	36	2	0	26	18	3	4	18	3	13	0	0	0	1	13	83	54	111	201	203	161	78	55	55	121	25	327	246	87	162
13l	135	77	29	51	9	21	51	31	8	334	117	15	19	71	39	0	0	0	2	8	70	35	6	5	2	1	2	29	3	8	2	0	14	24	66	37	61	192	129	166	51	48	29	153	11	267	201	33	236
13m	106	69	27	38	5	34	50	35	2	127	35	14	25	26	24	0	0	0	0	11	41	0	12	2	7	0	10	6	0	7	0	0	0	4	46	23	64	152	175	132	44	27	32	106	13	208	193	19	104
12l	148	105	5	28	0	0	158	14	5	286	192	0	0	87	14	12	7	0	0	0	62	7	0	0	1	0	0	11	0	1	4	1	0	0	42	5	71	313	233	177	5	16	1	238	3	264	233	5	75
8Bd	49	3	6	1	0	1	0	7	48	348	175	0	1	117	0	53	37	31	0	0	80	87	7	18	0	21	0	129	39	50	22	26	58	74	33	18	30	108	61	71	28	21	41	42	20	147	108	35	126
32	147	139	62	131	47	165	148	113	33	24	162	43	85	4	76	3	51	18	46	70	0	10	69	56	35	36	55	27	36	9	31	14	13	27	224	107	165	327	263	244	90	134	103	226	81	280	301	106	335
13b	158	117	52	101	11	38	108	71	3	10	3	33	48	2	49	2	11	2	5	45	6	0	16	15	20	5	12	4	6	19	0	0	0	1	88	41	107	368	242	168	46	44	77	171	31	291	248	61	135
46d	104	36	12	32	12	1	11	1	27	421	218	22	0	74	18	37	20	10	0	8	95	45	0	0	6	0	0	54	1	19	0	7	32	19	3	0	14	164	86	73	1	5	12	59	3	171	126	4	59
46v	143	59	18	46	8	16	19	5	18	635	415	19	0	74	28	20	9	6	0	17	113	50	0	0	6	0	0	40	0	11	0	4	13	18	19	6	26	224	134	124	6	12	10	110	3	219	181	7	191
8Bm	120	3	4	0	0	2	15	7	15	301	188	0	1	99	1	5	6	5	0	0	55	37	3	2	0	1	0	26	18	0	0	5	14	33	15	21	32	116	154	127	43	30	6	75	9	245	198	20	76
12m	102	91	12	53	3	0	78	9	7	275	112	11	0	66	33	8	0	0	0	8	61	9	0	0	2	0	0	16	0	7	0	0	3	4	19	7	44	203	154	128	9	10	2	136	3	171	156	4	87
9d	56	25	5	4	1	0	3	0	19	275	115	0	0	79	0	17	12	4	0	0	68	22	0	2	0	1	0	63	3	2	0	9	18	12	12	6	18	147	72	57	8	3	10	40	3	195	135	6	71
14r	170	132	65	113	19	56	162	76	9	137	54	69	56	2	72	2	22	3	6	68	23	0	40	13	22	7	34	0	16	12	0	0	2	5	144	71	99	477	209	240	70	62	83	217	56	306	291	71	258
12r	112	103	39	103	9	97	150	29	21	444	330	40	0	98	59	30	34	4	0	49	88	35	0	0	10	0	3	37	0	13	1	3	8	11	81	22	83	288	228	147	12	61	3	207	24	271	243	15	204
9m	131	112	58	89	0	57	116	64	13	466	292	0	21	71	44	1	17	8	0	27	60	38	13	11	0	3	0	26	10	0	1	0	4	44	128	61	83	297	185	204	41	102	25	236	39	262	227	41	336
11l	112	58	28	47	2	11	41	21	1	111	18	12	17	18	30	0	4	0	0	23	32	0	0	0	1	0	1	6	0	6	0	0	21	0	38	22	45	227	173	119	33	24	28	87	7	261	201	27	85
11m	105	89	26	79	2	44	82	44	0	37	69	18	24	1	39	0	1	0	0	25	4	0	4	1	7	0	11	0	0	0	0	0	0	1	63	32	65	210	159	131	24	25	31	146	11	160	154	23	159
10m	160	118	56	112	21	117	151	92	15	299	172	53	50	24	71	0	57	0	0	54	28	0	38	9	20	2	50	15	0	6	12	0	0	12	133	73	104	368	245	219	56	84	70	191	86	339	260	51	256
10o	150	117	64	101	44	103	112	49	18	356	198	66	65	54	61	23	65	19	0	48	46	0	40	11	55	5	56	34	0	12	1	0	21	0	123	45	85	280	181	208	54	62	70	171	59	281	203	49	195
7m	44	28	10	35	60	20	10	2	107	288	148	38	7	144	30	110	77	66	44	35	155	123	8	29	36	22	20	91	30	42	59	79	70	60	0	1	0	0	1	2	1	1	0	5	10	21	8	0	1
7a	47	26	15	35	30	12	24	8	47	233	177	20	3	108	24	62	49	29	15	18	136	72	7	12	32	9	18	89	24	36	30	60	35	36	1	0	3	119	67	41	0	0	1	56	5	84	83	0	8
5	10	18	17	43	82	22	30	15	143	401	251	66	20	192	35	152	97	113	57	36	174	154	36	43	69	42	36	149	64	74	123	168	119	99	0	7	0	62	0	0	1	4	6	22	56	80	17	1	19
LIPd	30	29	16	45	75	7	16	19	116	383	236	56	41	168	34	127	78	91	138	34	185	159	25	60	59	67	46	163	81	98	94	121	103	106	9	13	23	0	0	2	27	5	57	10	7	3	4	17	11
LIPv	48	56	56	83	138	54	34	37	230	645	450	155	56	261	64	235	111	186	235	79	270	316	60	104	122	116	85	193	115	136	201	223	159	162	29	68	16	0	0	0	84	44	97	8	81	0	0	95	114
VIP	30	44	41	71	109	39	46	30	151	338	199	90	54	206	52	172	106	141	140	47	266	169	85	121	111	110	75	148	109	102	131	162	123	138	10	36	2	19	0	0	41	17	89	13	72	1	1	68	14
7b	70	47	10	43	22	14	36	9	45	285	213	18	4	117	26	71	63	49	12	15	109	83	5	17	46	5	10	86	11	31	34	42	43	44	0	0	2	192	118	58	0	0	1	80	1	112	111	0	35
7op	71	35	4	45	25	4	15	7	47	300	165	31	7	129	21	80	71	63	38	22	116	92	15	22	49	26	10	114	54	79	51	66	78	71	5	0	2	48	38	18	0	0	3	20	0	117	72	0	11
1-2	54	22	1	16	6	3	13	3	1	286	150	10	3	111	15	38	18	18	0	8	110	57	7	8	5	2	2	37	2	17	16	22	26	32	2	1	1	144	84	48	1	0	0	38	2	97	101	1	15
3a/b	10	25	0	51	74	5	15	13	137	394	203	64	20	177	41	171	115	129	153	53	174	125	30	68	64	82	41	159	105	122	95	139	119	106	12	18	4	5	4	2	20	4	29	0	15	2	6	25	22
SII	63	40	6	47	13	5	12	8	4	320	181	20	17	96	29	44	36	24	24	15	104	66	9	17	17	19	14	73	31	54	25	38	46	51	23	11	36	19	26	31	4	0	19	19	0	113	62	14	47
MST	36	56	80	101	156	86	46	69	202	385	226	137	91	200	77	202	124	147	226	73	219	197	91	140	159	145	122	187	144	154	182	202	144	143	39	65	63	6	0	1	84	44	135	5	94	0	0	114	14
FST	51	69	81	95	178	81	61	67	226	468	270	134	82	232	76	215	128	165	212	88	225	241	91	124	154	147	103	200	133	134	184	213	160	146	35	64	42	11	1	1	86	49	167	8	86	0	0	108	18
Tpt	78	26	5	40	38	38	25	8	53	332	225	38	4	125	24	72	43	33	13	21	131	103	11	12	44	10	19	59	6	34	40	44	32	29	0	0	0	47	69	38	0	0	0	18	3	126	105	0	10
TEO	53	71	45	86	92	73	69	53	135	307	165	78	75	166	62	121	107	115	78	74	171	141	61	73	91	77	78	157	114	123	101	156	157	106	3	23	7	32	20	6	26	13	54	33	63	10	11	9	0
CL	32	44	17	53	72	19	32	21	118	333	176	55	24	189	45	138	68	100	79	30	177	141	41	66	74	59	36	140	66	80	101	111	101	103	7	9	3	1	1	2	15	1	14	0	27	1	2	8	6
TFO	148	127	50	81	24	34	161	66	11	160	113	46	40	30	69	26	22	19	13	44	61	21	35	31	29	17	26	26	21	31	24	11	17	22	35	21	79	317	205	168	14	37	12	222	23	265	208	6	128
TEpv	155	148	57	108	35	52	165	69	25	322	195	83	59	96	82	76	60	55	25	85	118	62	78	52	59	32	50	61	27	37	58	45	48	38	70	23	74	361	241	161	15	30	32	242	30	245	221	11	97
TEpd	101	82	38	92	62	40	118	45	87	330	225	66	35	193	63	104	101	103	49	61	134	122	44	50	72	46	49	122	83	116	66	114	99	76	17	3	25	328	147	105	4	7	22	138	20	174	135	2	0
A1	49	74	57	94	127	51	41	53	165	437	257	117	62	208	67	161	100	147	184	74	174	182	64	110	121	114	68	174	117	108	155	177	134	128	30	76	27	19	0	3	63	28	114	1	59	2	2	79	29
CM	29	38	26	44	79	15	32	29	162	374	210	74	34	206	51	162	85	126	97	55	188	178	42	68	84	59	61	146	93	110	117	151	112	92	19	35	14	5	2	3	27	10	30	0	22	3	3	33	26
PGa	79	74	36	111	50	44	42	54	70	451	244	59	42	150	52	103	80	53	134	46	167	102	41	53	113	52	67	168	68	112	61	59	117	102	57	19	77	34	65	53	32	22	32	53	18	51	55	15	138
ML	29	19	0	29	49	9	17	6	72	258	134	28	5	169	17	99	84	76	43	19	126	109	9	52	40	26	9	113	100	108	55	86	93	84	4	1	0	0	15	1	2	0	0	0	1	19	21	2	6
IPa	77	90	43	106	51	39	53	49	100	322	188	72	62	166	74	122	111	81	161	63	169	103	61	93	109	101	76	157	112	156	68	92	117	99	46	37	110	15	72	51	48	39	66	35	33	53	45	48	78
TPO	49	24	5	40	18	3	10	7	6	284	177	20	7	120	20	65	45	30	47	12	116	82	7	17	32	13	13	117	32	62	25	32	66	48	13	3	6	0	5	12	3	0	16	10	0	87	16	5	2
TAa	73	67	16	50	11	8	44	25	0	212	105	20	8	46	39	5	16	7	4	21	63	11	12	11	24	2	12	25	22	31	1	4	30	15	5	2	34	43	80	55	3	1	1	53	0	161	110	0	21
AL	93	63	7	49	12	9	37	14	2	228	128	19	8	76	42	27	15	4	3	24	88	39	6	7	9	4	10	53	13	26	9	20	40	32	11	3	22	186	100	78	6	1	0	88	0	156	133	0	47
TEm	153	107	43	89	54	34	79	23	61	638	425	64	26	200	65	124	76	106	65	51	227	216	28	29	62	32	50	126	42	73	85	78	93	71	42	8	29	236	102	115	12	21	19	166	10	134	115	0	172
R	77	49	2	46	10	12	34	14	6	216	107	29	7	95	36	39	38	30	22	21	107	45	12	17	25	28	12	100	34	56	18	29	47	47	18	4	20	170	108	71	5	1	0	44	0	131	131	2	17
RM	148	110	75	129	25	21	55	67	14	409	232	55	51	114	69	33	29	42	113	62	115	113	31	34	49	38	30	98	75	66	35	37	80	80	153	85	92	222	68	130	59	53	64	162	1	240	136	85	288
TEa	24	17	5	12	1	363	14	7	6	612	473	24	4	93	53	67	33	10	420	22	95	8	13	10	416	23	31	59	5	57	14	2	79	104	0	0	6	0	3	0	3	0	0	0	0	0	0	3	0
TEav	97	94	21	68	9	11	68	33	2	157	118	26	17	59	43	21	24	12	9	22	57	21	34	17	23	7	18	71	43	58	8	18	63	31	41	11	59	233	153	115	11	15	14	145	1	146	170	13	97
TEad	88	89	30	101	24	53	110	36	4	268	195	54	25	96	55	52	42	24	14	51	87	39	23	23	37	12	29	46	19	39	29	27	44	35	46	8	47	199	102	93	14	23	7	153	2	115	122	7	101
RT	194	172	56	113	28	105	168	77	6	311	265	83	56	158	120	59	38	26	60	62	81	63	37	43	50	32	51	67	59	57	28	37	71	79	157	74	134	270	182	186	71	113	48	281	18	274	196	79	174
RTM	256	138	91	130	66	87	128	95	20	256	209	122	109	83	121	72	57	49	121	68	69	136	83	86	74	64	95	96	105	102	77	63	111	125	226	157	145	343	191	250	156	144	160	300	68	355	247	145	236
RTL	255	186	45	130	28	128	178	82	3	590	435	108	42	188	142	103	10	17	20	57	115	156	30	17	25	5	67	40	15	24	30	18	54	81	212	91	126	375	178	263	95	166	21	385	13	313	196	26	299
STG	195	142	50	140	10	79	123	60	1	332	239	54	43	52	84	15	28	14	2	49	68	18	34	16	25	8	34	31	18	16	16	14	27	27	154	36	76	476	183	207	27	57	36	220	2	307	244	16	284
TG	219	206	144	189	145	208	237	171	78	139	185	166	208	98	150	86	163	116	123	160	78	101	207	184	153	135	179	93	97	110	161	132	64	68	270	179	182	500	293	290	185	138	240	284	195	355	336	158	230
23b	123	107	63	46	31	65	161	84	44	95	76	3	35	72	23	24	43	0	18	13	42	18	54	111	39	35	17	47	123	116	10	16	59	53	76	35	95	253	252	177	46	48	24	206	88	199	182	46	104
23c	90	56	63	31	18	6	34	29	85	189	117	3	20	140	12	56	47	32	60	6	100	70	29	90	25	46	13	93	111	122	29	37	81	84	57	40	78	104	123	120	70	40	57	77	45	175	153	96	118
24a'	82	58	57	23	8	20	64	60	15	90	37	7	35	74	26	18	41	29	46	13	30	27	25	47	15	28	6	55	85	71	8	25	68	79	55	61	78	54	79	105	64	46	20	85	28	97	97	100	95
24c'	104	39	22	12	0	14	77	25	9	157	77	0	10	90	7	13	21	6	12	1	9	35	14	33	0	4	2	73	89	44	4	5	75	68	61	30	48	145	136	121	42	38	28	147	15	180	171	50	70
24b'	137	99	62	38	8	72	166	91	26	63	39	2	36	37	59	16	18	2	16	16	3	6	40	43	10	26	26	7	35	9	6	0	7	36	117	70	127	203	217	176	67	81	19	177	48	220	202	43	143
24b	188	164	114	154	24	212	211	162	14	64	156	45	136	8	75	5	81	19	68	112	0	10	72	60	71	44	78	22	62	5	5	16	5	28	164	133	180	248	285	224	155	165	79	246	136	315	298	139	232
24c	144	105	98	125	52	169	153	99	27	80	149	63	98	16	79	4	90	39	70	78	0	12	45	48	64	44	81	58	62	17	26	10	20	46	237	99	154	281	187	165	92	125	123	172	114	249	190	155	346
V1	171	184	192	210	294	185	202	175	350	500	363	251	186	325	199	307	231	377	267	218	313	221	187	262	298	299	193	259	253	262	264	344	207	178	220	199	117	629	186	148	181	140	261	220	239	204	190	207	129
V2	94	115	66	154	202	153	127	86	197	449	309	162	94	248	111	246	189	209	241	144	236	207	110	137	248	190	124	207	188	181	162	230	146	133	31	81	54	258	60	41	94	80	138	47	126	64	56	88	8
V3d	156	159	185	177	244	169	153	134	275	314	203	202	185	254	142	255	176	243	265	154	278	235	173	211	218	220	158	190	200	215	208	270	188	176	97	144	98	113	77	77	161	114	264	96	227	2	4	190	99
V3v	56	97	43	90	162	107	73	44	168	324	205	92	64	172	72	152	116	121	106	77	181	146	63	92	156	97	76	114	89	98	111	146	92	85	0	20	7	16	14	4	43	36	48	15	73	68	13	25	0
V4	74	70	55	73	98	63	62	44	146	400	221	93	49	181	69	159	101	138	78	74	174	159	76	65	102	78	76	137	84	137	110	163	138	109	1	27	12	112	47	13	29	28	58	50	78	122	50	17	0
V4v	70	70	39	79	76	52	55	40	123	226	157	80	48	117	61	111	100	72	50	67	141	122	56	76	71	53	74	88	52	101	90	104	95	78	0	7	12	4	38	12	17	11	17	27	46	51	30	1	0
Ri	34	63	44	55	102	30	28	52	126	222	108	51	45	218	40	144	110	84	118	72	185	155	46	135	94	89	31	153	135	154	70	130	174	123	4	51	34	8	41	9	62	22	51	2	40	6	1	83	29
Ig	132	72	32	91	23	26	42	42	17	471	302	57	48	110	43	33	37	34	116	37	117	116	27	36	32	44	27	102	67	62	30	38	71	74	133	53	89	79	44	86	54	42	78	110	0	166	124	91	272
Id	232	169	55	131	46	72	85	66	23	423	328	85	67	89	65	38	26	37	117	56	92	121	40	45	42	54	52	110	67	57	52	35	69	85	214	84	134	258	165	200	101	106	104	262	25	280	233	112	419
Pi	148	123	76	95	73	128	108	118	29	22	22	78	101	21	78	28	55	41	74	74	24	29	82	82	89	72	83	43	91	74	61	42	50	63	136	90	104	154	140	152	84	87	116	132	74	225	172	79	184
Ia	181	169	121	163	106	129	134	137	67	38	49	112	134	59	120	55	87	48	149	89	51	74	160	178	107	103	117	111	154	143	93	62	110	125	203	135	169	249	204	215	151	117	219	149	140	203	193	181	188
G	66	58	31	73	5	10	36	41	0	79	34	27	49	35	42	10	26	18	46	22	53	24	18	25	23	30	24	89	49	54	19	22	44	41	73	28	74	76	60	59	38	23	54	54	1	128	85	43	74
Iapl	137	89	41	89	28	57	66	89	0	107	49	63	75	26	60	13	30	21	68	44	26	29	52	50	35	50	50	77	82	65	29	21	57	61	144	81	104	127	126	122	73	61	115	111	30	171	134	93	171
Ial	215	185	98	140	60	76	190	119	32	30	54	71	111	8	120	12	66	63	74	91	10	25	77	76	46	72	64	65	94	69	56	42	51	49	193	92	172	317	317	258	98	120	120	263	98	340	285	113	318
Iapm	237	163	81	160	89	130	120	127	52	111	121	92	110	44	94	51	81	68	170	85	46	104	98	94	99	96	98	117	117	86	103	78	89	104	248	127	176	281	220	196	138	142	196	255	93	364	305	153	324
Tha	723	533	612	538	613	674	435	466	713	1067	860	781	561	722	658	760	525	837	669	599	758	768	473	466	639	594	594	584	564	480	648	787	543	542	884	732	560	831	430	745	620	655	724	740	615	706	538	682	830
HC	663	479	448	399	428	495	383	405	534	694	702	562	484	514	472	507	386	657	539	550	515	699	378	410	446	464	441	368	421	355	488	529	456	540	674	717	534	844	426	577	590	518	569	817	481	797	622	588	791
GPeGPi	683	623	747	567	817	789	573	592	823	1157	809	838	548	759	761	932	608	901	830	634	792	707	563	617	849	761	688	617	624	591	717	857	595	573	981	728	592	863	552	701	702	609	722	697	659	699	574	828	815
amy	263	248	260	229	271	246	243	260	244	232	215	281	250	219	243	230	231	280	323	279	246	282	240	267	257	268	257	232	267	246	244	249	254	247	337	317	242	459	269	264	293	229	273	303	273	296	272	296	352
pu	402	393	512	447	578	596	413	444	590	787	738	578	507	536	535	617	475	653	592	503	576	561	468	481	650	557	547	478	476	467	506	676	445	416	637	511	438	670	423	442	491	485	498	488	496	499	474	554	552
cd	594	513	588	541	573	685	552	544	625	691	783	682	544	524	589	594	499	669	580	580	624	633	457	497	634	558	575	524	526	497	546	668	524	531	808	654	617	893	537	644	631	590	565	696	588	897	757	693	773
NA	416	367	354	367	423	486	354	380	443	461	442	402	341	351	387	372	344	450	432	348	393	425	331	360	439	396	363	356	359	355	369	508	305	324	514	440	384	664	400	431	408	377	446	498	391	429	418	438	492
Pir	266	185	179	140	206	218	192	170	227	556	240	238	196	233	209	304	117	186	210	168	292	371	185	172	165	161	218	186	185	150	229	222	257	249	267	322	180	315	193	252	317	247	213	310	217	318	219	195	364
[truncated: 53 more columns]

## Sheet: fig3b
	CTX	Amy	Cd	GP	HC	NA	Pir	Pu	Tha				Frontal	Parietal	Temporal	Cingulate	Occipital	Insula
CTX	0	698.948	1091.64	1589.48	947.505	972.381	550.546	1136.33	1189.54			Frontal	103.813	163.206	183.557	113.147	474.284	179.676
Amy	698.948	0	1055	1614	94	839	257	1071	1266			Parietal	163.206	46.5273	161.332	218.466	222.197	264.737
Cd	1091.64	1055	0	1716	891	352	1004	220	1135			Temporal	183.557	161.332	197.682	228.565	400.109	218.805
GP	1589.48	1614	1716	0	1976	1598	1367	1324	1156			Cingulate	113.147	218.466	228.565	81.9286	470.729	117.556
HC	947.505	94	891	1976	0	1140	569	1345	1000			Occipital	474.284	222.197	400.109	470.729	158.333	600.704
NA	972.381	839	352	1598	1140	0	894	378	1291			Insula	179.677	264.737	218.805	117.556	600.704	94.6667
Pir	550.546	257	1004	1367	569	894	0	1134	904
Pu	1136.33	1071	220	1324	1345	378	1134	0	1196
Tha	1189.54	1266	1135	1156	1000	1291	904	1196	0

## Sheet: fig3c
Lobe	#SampledRegions	#DEGs	Se
Frontal	2	105.535	6.44201
Frontal	3	264.173	8.20618
Frontal	4	468.891	11.1306
Frontal	5	649.654	13.1233
Frontal	6	861.192	14.7077
Frontal	7	1058.44	16.4917
Frontal	8	1230.25	17.3306
Frontal	9	1406.98	17.2364
Frontal	10	1595.98	18.6552
Frontal	11	1742.89	17.9081
Frontal	12	1942.25	18.2985
Frontal	13	2071.95	18.4121
Frontal	14	2242.41	18.8495
Frontal	15	2361.95	18.8723
Frontal	16	2516.93	18.0364
Frontal	17	2646.26	18.0166
Frontal	18	2811.22	17.7123
Frontal	19	2927.02	17.1904
Frontal	20	3094.4	16.7276
Frontal	21	3138.68	17.1848
Frontal	22	3313.08	15.8748
Frontal	23	3395.27	15.5679
Frontal	24	3556.28	14.1697
Frontal	25	3680.48	12.9181
Frontal	26	3779.7	12.4951
Frontal	27	3876.6	12.1256
Frontal	28	3970.58	11.5917
Frontal	29	4088.84	9.86755
Frontal	30	4197.63	8.22202
Frontal	31	4284.81	7.662
Frontal	32	4378	8.42575
Frontal	33	4470.44	23.9103
Frontal	34	4569	0
Parietal	2	39.7091	6.42709
Parietal	3	125.012	6.72121
Parietal	4	203.179	5.11534
Parietal	5	287.827	4.45498
Parietal	6	378.816	4.42148
Parietal	7	471.182	4.51307
Parietal	8	552.461	5.43802
Parietal	9	627.218	6.68224
Parietal	10	697.545	14.9358
Parietal	11	772	0
Temporal	2	208.172	11.8116
Temporal	3	503.165	12.7841
Temporal	4	851.051	17.5268
Temporal	5	1218.14	21.0054
Temporal	6	1623.71	24.3227
Temporal	7	1951.85	24.7056
Temporal	8	2288.95	27.3059
Temporal	9	2572.42	27.9016
Temporal	10	2916.89	29.7564
Temporal	11	3220.35	29.878
Temporal	12	3475.54	31.4158
Temporal	13	3758.05	30.229
Temporal	14	4090.63	30.5889
Temporal	15	4347.28	30.5116
Temporal	16	4602.81	30.9792
Temporal	17	4816.77	29.6786
Temporal	18	5009.83	29.5114
Temporal	19	5274.93	28.3514
Temporal	20	5524.44	27.7494
Temporal	21	5721.23	25.9395
Temporal	22	5952.24	25.0733
Temporal	23	6164.76	23.0162
Temporal	24	6330.26	22.0881
Temporal	25	6532.27	19.3779
Temporal	26	6681.3	18.188
Temporal	27	6883.9	0
Occipital	2	121.4	35.2577
Occipital	3	349.55	62.5159
Occipital	4	779.067	69.2954
Occipital	5	1039	107.198
Occipital	6	1332	0
Cingulate	2	88.3929	15.6021
Cingulate	3	197.607	18.5063
Cingulate	4	360.629	18.8351
Cingulate	5	524.179	19.7381
Cingulate	6	645.964	27.8393
Cingulate	7	784.625	0
Insula	2	77.5833	16.9838
Insula	3	274.5	25.9397
Insula	4	406.706	25.9925
Insula	5	602.198	29.8701
Insula	6	795.774	35.9382
Insula	7	1059.44	51.8877
Insula	8	1309.78	17.7457
Insula	9	1452	0

## Sheet: fig3d
Lobe	Region1	Region2	#DEGs			Lobe1	Lobe2	pvalue
Cingulate	23b	23c	0			Frontal	Parietal	0.022
Cingulate	23b	24a'	60			Frontal	Temporal	2.3e-11
Cingulate	23b	24b	155			Parietal	Temporal	2e-07
Cingulate	23b	24b'	0			Cingulate	Temporal	0.01
Cingulate	23b	24c	161			Insula	Temporal	0.00222
Cingulate	23b	24c'	3
Cingulate	23c	24a'	2
Cingulate	23c	24b	219
Cingulate	23c	24b'	2
Cingulate	23c	24c	214
Cingulate	23c	24c'	0
Cingulate	24a'	24b	69
Cingulate	24a'	24b'	57
Cingulate	24a'	24c	103
Cingulate	24a'	24c'	6
Cingulate	24b'	24c	7
Cingulate	24b'	24c'	0
Cingulate	24b	24b'	25
Cingulate	24b	24c	0
Cingulate	24b	24c'	16
Cingulate	24c	24c'	29
Frontal	10m	10o	33
Frontal	10m	11l	33
Frontal	10m	11m	0
Frontal	10m	12l	0
Frontal	10m	12m	5
Frontal	10m	12o	1
Frontal	10m	12r	8
Frontal	10m	13a	272
Frontal	10m	13b	0
Frontal	10m	13l	71
Frontal	10m	13m	0
Frontal	10m	14c	38
Frontal	10m	14r	17
Frontal	10m	25	437
Frontal	10m	32	41
Frontal	10m	44	179
Frontal	10m	45	85
Frontal	10m	46d	70
Frontal	10m	46v	22
Frontal	10m	8A	177
Frontal	10m	8Bd	112
Frontal	10m	8Bm	34
Frontal	10m	8Bs	254
Frontal	10m	9d	68
Frontal	10m	9m	10
Frontal	10m	F1	305
Frontal	10m	F2	243
Frontal	10m	F3	208
Frontal	10m	F4	138
Frontal	10m	F5	32
Frontal	10m	F6	114
Frontal	10m	F7	152
Frontal	10m	PrCo	29
Frontal	10o	11l	1
Frontal	10o	11m	1
Frontal	10o	12l	0
Frontal	10o	12m	9
Frontal	10o	12o	36
Frontal	10o	12r	11
Frontal	10o	13a	330
Frontal	10o	13b	1
Frontal	10o	13l	89
Frontal	10o	13m	23
Frontal	10o	14c	88
Frontal	10o	14r	39
Frontal	10o	25	546
Frontal	10o	32	73
Frontal	10o	44	156
Frontal	10o	45	105
Frontal	10o	46d	59
Frontal	10o	46v	29
Frontal	10o	8A	105
Frontal	10o	8Bd	122
Frontal	10o	8Bm	88
Frontal	10o	8Bs	202
Frontal	10o	9d	68
Frontal	10o	9m	56
Frontal	10o	F1	273
Frontal	10o	F2	233
Frontal	10o	F3	195
Frontal	10o	F4	131
Frontal	10o	F5	64
Frontal	10o	F6	121
Frontal	10o	F7	146
Frontal	10o	PrCo	37
Frontal	11l	11m	0
Frontal	11l	12l	4
Frontal	11l	12m	0
Frontal	11l	12o	0
Frontal	11l	12r	1
Frontal	11l	13a	48
Frontal	11l	13b	0
Frontal	11l	13l	6
Frontal	11l	13m	0
Frontal	11l	14c	38
Frontal	11l	14r	6
Frontal	11l	25	229
Frontal	11l	32	63
Frontal	11l	44	16
Frontal	11l	45	35
Frontal	11l	46d	0
Frontal	11l	46v	0
Frontal	11l	8A	57
Frontal	11l	8Bd	45
Frontal	11l	8Bm	1
Frontal	11l	8Bs	98
Frontal	11l	9d	1
Frontal	11l	9m	7
Frontal	11l	F1	246
Frontal	11l	F2	185
Frontal	11l	F3	108
Frontal	11l	F4	71
Frontal	11l	F5	3
Frontal	11l	F6	17
Frontal	11l	F7	68
Frontal	11l	PrCo	1
Frontal	11m	12l	1
Frontal	11m	12m	0
Frontal	11m	12o	0
Frontal	11m	12r	3
Frontal	11m	13a	87
Frontal	11m	13b	0
Frontal	11m	13l	1
Frontal	11m	13m	0
Frontal	11m	14c	4
Frontal	11m	14r	0
Frontal	11m	25	128
Frontal	11m	32	18
Frontal	11m	44	66
Frontal	11m	45	51
Frontal	11m	46d	11
Frontal	11m	46v	5
Frontal	11m	8A	107
Frontal	11m	8Bd	51
Frontal	11m	8Bm	12
Frontal	11m	8Bs	149
Frontal	11m	9d	20
Frontal	11m	9m	0
Frontal	11m	F1	290
Frontal	11m	F2	262
Frontal	11m	F3	172
Frontal	11m	F4	75
Frontal	11m	F5	2
Frontal	11m	F6	27
Frontal	11m	F7	87
Frontal	11m	PrCo	2
Frontal	12l	12m	0
Frontal	12l	12o	14
Frontal	12l	12r	0
Frontal	12l	13a	299
Frontal	12l	13b	12
Frontal	12l	13l	9
Frontal	12l	13m	0
Frontal	12l	14c	161
Frontal	12l	14r	17
Frontal	12l	25	528
Frontal	12l	32	108
Frontal	12l	44	0
Frontal	12l	45	0
Frontal	12l	46d	0
Frontal	12l	46v	0
Frontal	12l	8A	21
Frontal	12l	8Bd	0
Frontal	12l	8Bm	1
Frontal	12l	8Bs	235
Frontal	12l	9d	0
Frontal	12l	9m	1
Frontal	12l	F1	272
Frontal	12l	F2	190
Frontal	12l	F3	40
Frontal	12l	F4	10
Frontal	12l	F5	0
Frontal	12l	F6	0
Frontal	12l	F7	22
Frontal	12l	PrCo	7
Frontal	12m	12o	12
Frontal	12m	12r	0
Frontal	12m	13a	189
Frontal	12m	13b	14
Frontal	12m	13l	1
Frontal	12m	13m	0
Frontal	12m	14c	115
Frontal	12m	14r	23
Frontal	12m	25	452
Frontal	12m	32	97
Frontal	12m	44	1
Frontal	12m	45	0
Frontal	12m	46d	0
Frontal	12m	46v	0
Frontal	12m	8A	22
Frontal	12m	8Bd	29
Frontal	12m	8Bm	3
Frontal	12m	8Bs	108
Frontal	12m	9d	1
Frontal	12m	9m	10
Frontal	12m	F1	214
Frontal	12m	F2	183
Frontal	12m	F3	79
Frontal	12m	F4	46
Frontal	12m	F5	5
Frontal	12m	F6	19
Frontal	12m	F7	57
Frontal	12m	PrCo	8
Frontal	12o	12r	43
Frontal	12o	13a	32
Frontal	12o	13b	2
Frontal	12o	13l	0
Frontal	12o	13m	0
Frontal	12o	14c	16
Frontal	12o	14r	5
Frontal	12o	25	64
Frontal	12o	32	5
Frontal	12o	44	42
Frontal	12o	45	87
Frontal	12o	46d	63
Frontal	12o	46v	38
Frontal	12o	8A	137
Frontal	12o	8Bd	89
Frontal	12o	8Bm	8
Frontal	12o	8Bs	141
Frontal	12o	9d	35
Frontal	12o	9m	1
Frontal	12o	F1	339
Frontal	12o	F2	232
Frontal	12o	F3	190
Frontal	12o	F4	121
Frontal	12o	F5	0
Frontal	12o	F6	33
Frontal	12o	F7	91
Frontal	12o	PrCo	0
Frontal	12r	13a	504
Frontal	12r	13b	41
Frontal	12r	13l	37
Frontal	12r	13m	4
Frontal	12r	14c	153
Frontal	12r	14r	53
Frontal	12r	25	643
Frontal	12r	32	124
Frontal	12r	44	137
Frontal	12r	45	0
Frontal	12r	46d	1
Frontal	12r	46v	0
Frontal	12r	8A	55
Frontal	12r	8Bd	88
Frontal	12r	8Bm	28
Frontal	12r	8Bs	213
Frontal	12r	9d	6
Frontal	12r	9m	23
Frontal	12r	F1	245
Frontal	12r	F2	196
Frontal	12r	F3	169
Frontal	12r	F4	91
Frontal	12r	F5	12
Frontal	12r	F6	92
Frontal	12r	F7	101
Frontal	12r	PrCo	35
Frontal	13a	13b	3
Frontal	13a	13l	190
Frontal	13a	13m	55
Frontal	13a	14c	0
Frontal	13a	14r	90
Frontal	13a	25	11
Frontal	13a	32	182
Frontal	13a	44	257
Frontal	13a	45	378
Frontal	13a	46d	361
Frontal	13a	46v	584
Frontal	13a	8A	645
Frontal	13a	8Bd	276
Frontal	13a	8Bm	283
Frontal	13a	8Bs	509
Frontal	13a	9d	220
Frontal	13a	9m	420
Frontal	13a	F1	462
Frontal	13a	F2	428
Frontal	13a	F3	275
Frontal	13a	F4	344
Frontal	13a	F5	237
Frontal	13a	F6	112
Frontal	13a	F7	206
Frontal	13a	PrCo	181
Frontal	13b	13l	46
Frontal	13b	13m	2
Frontal	13b	14c	2
Frontal	13b	14r	4
Frontal	13b	25	53
Frontal	13b	32	16
Frontal	13b	44	101
Frontal	13b	45	157
Frontal	13b	46d	61
Frontal	13b	46v	65
Frontal	13b	8A	203
Frontal	13b	8Bd	132
Frontal	13b	8Bm	57
Frontal	13b	8Bs	288
Frontal	13b	9d	34
Frontal	13b	9m	57
Frontal	13b	F1	356
Frontal	13b	F2	318
Frontal	13b	F3	252
Frontal	13b	F4	143
Frontal	13b	F5	21
Frontal	13b	F6	67
Frontal	13b	F7	137
Frontal	13b	PrCo	5
Frontal	13l	13m	0
Frontal	13l	14c	116
Frontal	13l	14r	51
Frontal	13l	25	518
Frontal	13l	32	121
Frontal	13l	44	38
Frontal	13l	45	53
Frontal	13l	46d	26
Frontal	13l	46v	14
Frontal	13l	8A	79
Frontal	13l	8Bd	45
Frontal	13l	8Bm	8
Frontal	13l	8Bs	89
Frontal	13l	9d	14
Frontal	13l	9m	25
Frontal	13l	F1	272
Frontal	13l	F2	185
Frontal	13l	F3	111
Frontal	13l	F4	81
Frontal	13l	F5	19
Frontal	13l	F6	50
Frontal	13l	F7	80
Frontal	13l	PrCo	18
Frontal	13m	14c	46
Frontal	13m	14r	9
Frontal	13m	25	256
Frontal	13m	32	59
Frontal	13m	44	57
Frontal	13m	45	65
Frontal	13m	46d	22
Frontal	13m	46v	8
Frontal	13m	8A	87
Frontal	13m	8Bd	42
Frontal	13m	8Bm	12
Frontal	13m	8Bs	113
Frontal	13m	9d	14
Frontal	13m	9m	15
Frontal	13m	F1	245
Frontal	13m	F2	199
Frontal	13m	F3	83
Frontal	13m	F4	76
Frontal	13m	F5	7
Frontal	13m	F6	22
Frontal	13m	F7	49
Frontal	13m	PrCo	3
Frontal	14c	14r	3
Frontal	14c	25	43
Frontal	14c	32	9
Frontal	14c	44	285
Frontal	14c	45	236
Frontal	14c	46d	159
Frontal	14c	46v	154
Frontal	14c	8A	268
Frontal	14c	8Bd	200
Frontal	14c	8Bm	173
Frontal	14c	8Bs	335
Frontal	14c	9d	150
Frontal	14c	9m	118
Frontal	14c	F1	448
Frontal	14c	F2	411
Frontal	14c	F3	353
Frontal	14c	F4	211
Frontal	14c	F5	145
Frontal	14c	F6	177
Frontal	14c	F7	214
Frontal	14c	PrCo	54
Frontal	14r	25	280
Frontal	14r	32	50
Frontal	14r	44	110
Frontal	14r	45	124
Frontal	14r	46d	94
Frontal	14r	46v	53
Frontal	14r	8A	216
Frontal	14r	8Bd	197
Frontal	14r	8Bm	48
Frontal	14r	8Bs	318
Frontal	14r	9d	97
Frontal	14r	9m	38
Frontal	14r	F1	393
Frontal	14r	F2	327
Frontal	14r	F3	210
Frontal	14r	F4	223
Frontal	14r	F5	29
Frontal	14r	F6	155
Frontal	14r	F7	197
Frontal	14r	PrCo	34
Frontal	25	32	74
Frontal	25	44	527
Frontal	25	45	721
Frontal	25	46d	637
Frontal	25	46v	893
Frontal	25	8A	812
Frontal	25	8Bd	529
Frontal	25	8Bm	457
Frontal	25	8Bs	793
Frontal	25	9d	441
Frontal	25	9m	655
Frontal	25	F1	668
Frontal	25	F2	720
Frontal	25	F3	652
Frontal	25	F4	548
Frontal	25	F5	457
Frontal	25	F6	323
Frontal	25	F7	483
Frontal	25	PrCo	272
Frontal	32	44	264
Frontal	32	45	203
Frontal	32	46d	164
Frontal	32	46v	169
Frontal	32	8A	271
Frontal	32	8Bd	150
Frontal	32	8Bm	90
Frontal	32	8Bs	301
Frontal	32	9d	123
Frontal	32	9m	69
Frontal	32	F1	383
Frontal	32	F2	329
Frontal	32	F3	283
Frontal	32	F4	174
Frontal	32	F5	101
Frontal	32	F6	91
Frontal	32	F7	184
Frontal	32	PrCo	66
Frontal	44	45	0
Frontal	44	46d	1
Frontal	44	46v	31
Frontal	44	8A	0
Frontal	44	8Bd	2
Frontal	44	8Bm	2
Frontal	44	8Bs	0
Frontal	44	9d	0
Frontal	44	9m	77
Frontal	44	F1	10
Frontal	44	F2	0
Frontal	44	F3	3
Frontal	44	F4	2
Frontal	44	F5	0
Frontal	44	F6	0
Frontal	44	F7	0
Frontal	44	PrCo	52
Frontal	45	46d	0
Frontal	45	46v	0
Frontal	45	8A	0
Frontal	45	8Bd	3
Frontal	45	8Bm	6
Frontal	45	8Bs	1
Frontal	45	9d	0
Frontal	45	9m	37
Frontal	45	F1	126
Frontal	45	F2	24
Frontal	45	F3	21
Frontal	45	F4	9
Frontal	45	F5	3
Frontal	45	F6	13
Frontal	45	F7	11
Frontal	45	PrCo	80
Frontal	46d	46v	0
Frontal	46d	8A	1
Frontal	46d	8Bd	15
Frontal	46d	8Bm	9
Frontal	46d	8Bs	16
Frontal	46d	9d	0
Frontal	46d	9m	32
Frontal	46d	F1	179
Frontal	46d	F2	81
Frontal	46d	F3	79
Frontal	46d	F4	27
Frontal	46d	F5	24
Frontal	46d	F6	41
Frontal	46d	F7	39
Frontal	46d	PrCo	43
Frontal	46v	8A	9
Frontal	46v	8Bd	35
Frontal	46v	8Bm	8
Frontal	46v	8Bs	30
Frontal	46v	9d	2
Frontal	46v	9m	22
Frontal	46v	F1	250
Frontal	46v	F2	129
Frontal	46v	F3	99
Frontal	46v	F4	37
Frontal	46v	F5	20
Frontal	46v	F6	36
Frontal	46v	F7	52
Frontal	46v	PrCo	31
Frontal	8A	8Bd	11
Frontal	8A	8Bm	18
Frontal	8A	8Bs	0
Frontal	8A	9d	1
Frontal	8A	9m	127
Frontal	8A	F1	70
Frontal	8A	F2	25
Frontal	8A	F3	15
Frontal	8A	F4	3
Frontal	8A	F5	32
Frontal	8A	F6	17
Frontal	8A	F7	2
Frontal	8A	PrCo	124
Frontal	8Bd	8Bm	0
Frontal	8Bd	8Bs	0
Frontal	8Bd	9d	0
Frontal	8Bd	9m	77
Frontal	8Bd	F1	92
Frontal	8Bd	F2	5
Frontal	8Bd	F3	2
Frontal	8Bd	F4	7
Frontal	8Bd	F5	0
Frontal	8Bd	F6	0
Frontal	8Bd	F7	0
Frontal	8Bd	PrCo	80
Frontal	8Bm	8Bs	18
Frontal	8Bm	9d	0
Frontal	8Bm	9m	0
Frontal	8Bm	F1	189
Frontal	8Bm	F2	13
Frontal	8Bm	F3	0
Frontal	8Bm	F4	11
Frontal	8Bm	F5	0
Frontal	8Bm	F6	0
Frontal	8Bm	F7	1
Frontal	8Bm	PrCo	19
Frontal	8Bs	9d	3
Frontal	8Bs	9m	192
Frontal	8Bs	F1	8
Frontal	8Bs	F2	0
Frontal	8Bs	F3	1
Frontal	8Bs	F4	9
Frontal	8Bs	F5	35
Frontal	8Bs	F6	3
Frontal	8Bs	F7	0
Frontal	8Bs	PrCo	209
Frontal	9d	9m	2
Frontal	9d	F1	111
Frontal	9d	F2	46
Frontal	9d	F3	6
Frontal	9d	F4	12
Frontal	9d	F5	1
Frontal	9d	F6	0
Frontal	9d	F7	1
Frontal	9d	PrCo	27
Frontal	9m	F1	303
Frontal	9m	F2	199
Frontal	9m	F3	116
Frontal	9m	F4	138
Frontal	9m	F5	0
Frontal	9m	F6	10
Frontal	9m	F7	69
Frontal	9m	PrCo	23
Frontal	F1	F2	0
Frontal	F1	F3	10
Frontal	F1	F4	70
Frontal	F1	F5	216
Frontal	F1	F6	122
Frontal	F1	F7	21
Frontal	F1	PrCo	274
Frontal	F2	F3	0
Frontal	F2	F4	29
Frontal	F2	F5	39
Frontal	F2	F6	8
Frontal	F2	F7	0
Frontal	F2	PrCo	250
Frontal	F3	F4	38
Frontal	F3	F5	29
Frontal	F3	F6	0
Frontal	F3	F7	0
Frontal	F3	PrCo	232
Frontal	F4	F5	10
Frontal	F4	F6	8
Frontal	F4	F7	17
Frontal	F4	PrCo	43
Frontal	F5	F6	0
Frontal	F5	F7	1
Frontal	F5	PrCo	1
Frontal	F6	F7	0
Frontal	F6	PrCo	36
Frontal	F7	PrCo	128
Insula	G	Ia	39
Insula	G	Ial	90
Insula	G	Iapl	0
Insula	G	Iapm	94
Insula	G	Id	0
Insula	G	Ig	0
Insula	G	Pi	35
Insula	G	Ri	25
Insula	Ia	Ial	5
Insula	Ia	Iapl	5
Insula	Ia	Iapm	16
Insula	Ia	Id	86
Insula	Ia	Ig	203
Insula	Ia	Pi	0
Insula	Ia	Ri	302
Insula	Ial	Iapl	1
Insula	Ial	Iapm	0
Insula	Ial	Id	30
Insula	Ial	Ig	170
Insula	Ial	Pi	0
Insula	Ial	Ri	454
Insula	Iapl	Iapm	7
Insula	Iapl	Id	0
Insula	Iapl	Ig	7
Insula	Iapl	Pi	8
Insula	Iapl	Ri	214
Insula	Iapm	Id	49
Insula	Iapm	Ig	110
Insula	Iapm	Pi	5
Insula	Iapm	Ri	495
Insula	Id	Ig	0
Insula	Id	Pi	15
Insula	Id	Ri	445
Insula	Ig	Pi	125
Insula	Ig	Ri	150
Insula	Pi	Ri	223
Occipital	V1	V2	0
Occipital	V1	V3d	399
Occipital	V1	V3v	171
Occipital	V1	V4	211
Occipital	V1	V4v	431
Occipital	V2	V3d	368
Occipital	V2	V3v	0
Occipital	V2	V4	19
Occipital	V2	V4v	22
Occipital	V3d	V3v	234
Occipital	V3d	V4	278
Occipital	V3d	V4v	241
Occipital	V3v	V4	0
Occipital	V3v	V4v	0
Occipital	V4	V4v	1
Parietal	1-2	3a/b	67
Parietal	1-2	5	7
Parietal	1-2	7a	2
Parietal	1-2	7b	2
Parietal	1-2	7m	2
Parietal	1-2	7op	3
Parietal	1-2	LIPd	201
Parietal	1-2	LIPv	181
Parietal	1-2	SII	21
Parietal	1-2	VIP	137
Parietal	3a/b	5	26
Parietal	3a/b	7a	74
Parietal	3a/b	7b	100
Parietal	3a/b	7m	17
Parietal	3a/b	7op	24
Parietal	3a/b	LIPd	15
Parietal	3a/b	LIPv	12
Parietal	3a/b	SII	34
Parietal	3a/b	VIP	15
Parietal	5	7a	10
Parietal	5	7b	3
Parietal	5	7m	0
Parietal	5	7op	6
Parietal	5	LIPd	85
Parietal	5	LIPv	16
Parietal	5	SII	92
Parietal	5	VIP	2
Parietal	7a	7b	0
Parietal	7a	7m	2
Parietal	7a	7op	0
Parietal	7a	LIPd	132
Parietal	7a	LIPv	135
Parietal	7a	SII	16
Parietal	7a	VIP	77
Parietal	7b	7m	1
Parietal	7b	7op	0
Parietal	7b	LIPd	219
Parietal	7b	LIPv	202
Parietal	7b	SII	5
Parietal	7b	VIP	99
Parietal	7m	7op	6
Parietal	7m	LIPd	9
Parietal	7m	LIPv	30
Parietal	7m	SII	33
Parietal	7m	VIP	12
Parietal	7op	LIPd	53
Parietal	7op	LIPv	82
Parietal	7op	SII	0
Parietal	7op	VIP	35
Parietal	LIPd	LIPv	0
Parietal	LIPd	SII	26
Parietal	LIPd	VIP	21
Parietal	LIPv	SII	107
Parietal	LIPv	VIP	0
Parietal	SII	VIP	103
Temporal	A1	AL	219
Temporal	A1	CL	0
Temporal	A1	CM	0
Temporal	A1	FST	7
Temporal	A1	IPa	148
Temporal	A1	ML	3
Temporal	A1	MST	4
Temporal	A1	PGa	134
Temporal	A1	R	110
Temporal	A1	RM	169
Temporal	A1	RT	381
Temporal	A1	RTL	390
Temporal	A1	RTM	439
Temporal	A1	STG	232
Temporal	A1	TAa	176
Temporal	A1	TEa	5
Temporal	A1	TEad	215
Temporal	A1	TEav	300
Temporal	A1	TEm	163
Temporal	A1	TEO	49
Temporal	A1	TEpd	168
Temporal	A1	TEpv	288
Temporal	A1	TFO	362
Temporal	A1	TG	667
Temporal	A1	TPO	69
Temporal	A1	Tpt	161
Temporal	AL	CL	62
Temporal	AL	CM	72
Temporal	AL	FST	304
Temporal	AL	IPa	117
Temporal	AL	ML	0
Temporal	AL	MST	320
Temporal	AL	PGa	38
Temporal	AL	R	0
Temporal	AL	RM	14
Temporal	AL	RT	33
Temporal	AL	RTL	7
Temporal	AL	RTM	134
Temporal	AL	STG	4
Temporal	AL	TAa	1
Temporal	AL	TEa	0
Temporal	AL	TEad	10
Temporal	AL	TEav	14
Temporal	AL	TEm	15
Temporal	AL	TEO	140
Temporal	AL	TEpd	34
Temporal	AL	TEpv	28
Temporal	AL	TFO	42
Temporal	AL	TG	341
Temporal	AL	TPO	5
Temporal	AL	Tpt	4
Temporal	CL	CM	0
Temporal	CL	FST	5
Temporal	CL	IPa	55
Temporal	CL	ML	0
Temporal	CL	MST	4
Temporal	CL	PGa	61
Temporal	CL	R	20
Temporal	CL	RM	185
Temporal	CL	RT	364
Temporal	CL	RTL	332
Temporal	CL	RTM	343
Temporal	CL	STG	211
Temporal	CL	TAa	81
Temporal	CL	TEa	0
Temporal	CL	TEad	149
Temporal	CL	TEav	192
Temporal	CL	TEm	87
Temporal	CL	TEO	14
Temporal	CL	TEpd	60
Temporal	CL	TEpv	199
Temporal	CL	TFO	297
Temporal	CL	TG	522
Temporal	CL	TPO	4
Temporal	CL	Tpt	14
Temporal	CM	FST	5
Temporal	CM	IPa	68
Temporal	CM	ML	1
Temporal	CM	MST	5
Temporal	CM	PGa	54
Temporal	CM	R	13
Temporal	CM	RM	173
Temporal	CM	RT	296
Temporal	CM	RTL	311
Temporal	CM	RTM	325
Temporal	CM	STG	206
Temporal	CM	TAa	83
Temporal	CM	TEa	7
Temporal	CM	TEad	163
Temporal	CM	TEav	284
Temporal	CM	TEm	115
Temporal	CM	TEO	50
Temporal	CM	TEpd	70
Temporal	CM	TEpv	260
Temporal	CM	TFO	294
Temporal	CM	TG	584
Temporal	CM	TPO	8
Temporal	CM	Tpt	71
Temporal	FST	IPa	103
Temporal	FST	ML	42
Temporal	FST	MST	0
Temporal	FST	PGa	124
Temporal	FST	R	225
Temporal	FST	RM	270
Temporal	FST	RT	484
Temporal	FST	RTL	409
Temporal	FST	RTM	491
Temporal	FST	STG	377
Temporal	FST	TAa	251
Temporal	FST	TEa	0
Temporal	FST	TEad	267
Temporal	FST	TEav	383
Temporal	FST	TEm	226
Temporal	FST	TEO	29
Temporal	FST	TEpd	239
Temporal	FST	TEpv	379
Temporal	FST	TFO	450
Temporal	FST	TG	750
Temporal	FST	TPO	95
Temporal	FST	Tpt	213
Temporal	IPa	ML	71
Temporal	IPa	MST	107
Temporal	IPa	PGa	0
Temporal	IPa	R	61
Temporal	IPa	RM	243
Temporal	IPa	RT	514
Temporal	IPa	RTL	589
Temporal	IPa	RTM	501
Temporal	IPa	STG	250
Temporal	IPa	TAa	31
Temporal	IPa	TEa	0
Temporal	IPa	TEad	131
Temporal	IPa	TEav	65
Temporal	IPa	TEm	186
Temporal	IPa	TEO	124
Temporal	IPa	TEpd	144
Temporal	IPa	TEpv	280
Temporal	IPa	TFO	324
Temporal	IPa	TG	629
Temporal	IPa	TPO	18
Temporal	IPa	Tpt	74
Temporal	ML	MST	37
Temporal	ML	PGa	83
Temporal	ML	R	1
Temporal	ML	RM	87
Temporal	ML	RT	229
Temporal	ML	RTL	302
Temporal	ML	RTM	284
Temporal	ML	STG	160
Temporal	ML	TAa	6
Temporal	ML	TEa	814
Temporal	ML	TEad	88
Temporal	ML	TEav	132
Temporal	ML	TEm	62
Temporal	ML	TEO	24
Temporal	ML	TEpd	27
Temporal	ML	TEpv	107
Temporal	ML	TFO	170
Temporal	ML	TG	419
Temporal	ML	TPO	0
Temporal	ML	Tpt	9
Temporal	MST	PGa	110
Temporal	MST	R	229
Temporal	MST	RM	379
Temporal	MST	RT	541
Temporal	MST	RTL	549
Temporal	MST	RTM	605
Temporal	MST	STG	439
Temporal	MST	TAa	301
Temporal	MST	TEa	0
Temporal	MST	TEad	271
Temporal	MST	TEav	329
Temporal	MST	TEm	239
Temporal	MST	TEO	24
Temporal	MST	TEpd	262
Temporal	MST	TEpv	408
Temporal	MST	TFO	500
Temporal	MST	TG	719
Temporal	MST	TPO	192
Temporal	MST	Tpt	240
Temporal	PGa	R	24
Temporal	PGa	RM	78
Temporal	PGa	RT	363
Temporal	PGa	RTL	436
Temporal	PGa	RTM	392
Temporal	PGa	STG	187
Temporal	PGa	TAa	30
Temporal	PGa	TEa	0
Temporal	PGa	TEad	43
Temporal	PGa	TEav	27
Temporal	PGa	TEm	44
Temporal	PGa	TEO	218
Temporal	PGa	TEpd	118
Temporal	PGa	TEpv	144
Temporal	PGa	TFO	193
Temporal	PGa	TG	784
Temporal	PGa	TPO	3
Temporal	PGa	Tpt	18
Temporal	R	RM	0
Temporal	R	RT	56
Temporal	R	RTL	86
Temporal	R	RTM	207
Temporal	R	STG	10
Temporal	R	TAa	0
Temporal	R	TEa	12
Temporal	R	TEad	15
Temporal	R	TEav	13
Temporal	R	TEm	23
Temporal	R	TEO	71
Temporal	R	TEpd	31
Temporal	R	TEpv	69
Temporal	R	TFO	89
Temporal	R	TG	431
Temporal	R	TPO	2
Temporal	R	Tpt	9
Temporal	RM	RT	80
Temporal	RM	RTL	143
Temporal	RM	RTM	35
Temporal	RM	STG	83
Temporal	RM	TAa	13
Temporal	RM	TEa	188
Temporal	RM	TEad	69
Temporal	RM	TEav	21
Temporal	RM	TEm	93
Temporal	RM	TEO	435
Temporal	RM	TEpd	146
Temporal	RM	TEpv	150
Temporal	RM	TFO	120
Temporal	RM	TG	499
Temporal	RM	TPO	52
Temporal	RM	Tpt	153
Temporal	RT	RTL	2
Temporal	RT	RTM	1
Temporal	RT	STG	18
Temporal	RT	TAa	29
Temporal	RT	TEa	1227
Temporal	RT	TEad	31
Temporal	RT	TEav	9
Temporal	RT	TEm	110
Temporal	RT	TEO	382
Temporal	RT	TEpd	216
Temporal	RT	TEpv	111
Temporal	RT	TFO	52
Temporal	RT	TG	365
Temporal	RT	TPO	171
Temporal	RT	Tpt	209
Temporal	RTL	RTM	59
Temporal	RTL	STG	1
Temporal	RTL	TAa	16
Temporal	RTL	TEa	1416
Temporal	RTL	TEad	10
Temporal	RTL	TEav	7
Temporal	RTL	TEm	98
Temporal	RTL	TEO	457
Temporal	RTL	TEpd	218
Temporal	RTL	TEpv	43
Temporal	RTL	TFO	20
Temporal	RTL	TG	432
Temporal	RTL	TPO	235
Temporal	RTL	Tpt	85
Temporal	RTM	STG	125
Temporal	RTM	TAa	110
Temporal	RTM	TEa	1419
Temporal	RTM	TEad	138
Temporal	RTM	TEav	55
Temporal	RTM	TEm	245
Temporal	RTM	TEO	449
Temporal	RTM	TEpd	327
Temporal	RTM	TEpv	193
Temporal	RTM	TFO	124
Temporal	RTM	TG	287
Temporal	RTM	TPO	260
Temporal	RTM	Tpt	269
Temporal	STG	TAa	0
Temporal	STG	TEa	1
Temporal	STG	TEad	6
Temporal	STG	TEav	5
Temporal	STG	TEm	54
Temporal	STG	TEO	383
Temporal	STG	TEpd	63
Temporal	STG	TEpv	24
Temporal	STG	TFO	46
Temporal	STG	TG	213
Temporal	STG	TPO	124
Temporal	STG	Tpt	41
Temporal	TAa	TEa	1
Temporal	TAa	TEad	1
Temporal	TAa	TEav	0
Temporal	TAa	TEm	0
Temporal	TAa	TEO	103
Temporal	TAa	TEpd	0
Temporal	TAa	TEpv	1
Temporal	TAa	TFO	1
Temporal	TAa	TG	272
Temporal	TAa	TPO	2
Temporal	TAa	Tpt	2
Temporal	TEa	TEad	0
Temporal	TEa	TEav	2
Temporal	TEa	TEm	13
Temporal	TEa	TEO	0
Temporal	TEa	TEpd	976
Temporal	TEa	TEpv	1
Temporal	TEa	TFO	0
Temporal	TEa	TG	1273
Temporal	TEa	TPO	0
Temporal	TEa	Tpt	9
Temporal	TEad	TEav	0
Temporal	TEad	TEm	0
Temporal	TEad	TEO	172
Temporal	TEad	TEpd	0
Temporal	TEad	TEpv	1
Temporal	TEad	TFO	11
Temporal	TEad	TG	260
Temporal	TEad	TPO	9
Temporal	TEad	Tpt	20
Temporal	TEav	TEm	10
Temporal	TEav	TEO	240
Temporal	TEav	TEpd	64
Temporal	TEav	TEpv	5
Temporal	TEav	TFO	18
Temporal	TEav	TG	140
Temporal	TEav	TPO	13
Temporal	TEav	Tpt	65
Temporal	TEm	TEO	260
Temporal	TEm	TEpd	0
Temporal	TEm	TEpv	39
Temporal	TEm	TFO	94
Temporal	TEm	TG	655
Temporal	TEm	TPO	0
Temporal	TEm	Tpt	2
Temporal	TEO	TEpd	0
Temporal	TEO	TEpv	166
Temporal	TEO	TFO	296
Temporal	TEO	TG	455
Temporal	TEO	TPO	17
Temporal	TEO	Tpt	19
Temporal	TEpd	TEpv	0
Temporal	TEpd	TFO	124
Temporal	TEpd	TG	400
Temporal	TEpd	TPO	7
Temporal	TEpd	Tpt	3
Temporal	TEpv	TFO	1
Temporal	TEpv	TG	198
Temporal	TEpv	TPO	65
Temporal	TEpv	Tpt	24
Temporal	TFO	TG	254
Temporal	TFO	TPO	82
Temporal	TFO	Tpt	51
Temporal	TG	TPO	586
Temporal	TG	Tpt	347
Temporal	TPO	Tpt	5

## Sheet: fig4d
Module	Term_id	Term_name	p (FDR-corrected)	Term_size	Query_size	Intersection_size	Precision	Recall
M1	KEGG:04080	Neuroactive ligand-receptor interaction	3.35071e-10	275	5901	137	0.0232164	0.498182
	KEGG:04514	Cell adhesion molecules	3.25366e-05	130	5901	66	0.0111845	0.507692
	KEGG:04360	Axon guidance	0.000217403	176	5901	81	0.0137265	0.460227
	KEGG:04024	cAMP signaling pathway	0.00123682	198	5901	86	0.0145738	0.434343
	KEGG:04512	ECM-receptor interaction	0.00123682	84	5901	43	0.0072869	0.511905
	KEGG:04510	Focal adhesion	0.00225208	191	5901	82	0.0138959	0.429319
	KEGG:04724	Glutamatergic synapse	0.0025556	105	5901	50	0.00847314	0.47619
	KEGG:05030	Cocaine addiction	0.00492445	49	5901	27	0.0045755	0.55102
	KEGG:04726	Serotonergic synapse	0.00492445	105	5901	49	0.00830368	0.466667
M2	KEGG:03013	RNA transport	1.82988e-05	156	3838	58	0.015112	0.371795
	KEGG:03040	Spliceosome	0.000235944	131	3838	48	0.0125065	0.366412
	KEGG:03018	RNA degradation	0.000918253	76	3838	31	0.00807712	0.407895
	KEGG:03015	mRNA surveillance pathway	0.0190346	88	3838	31	0.00807712	0.352273
	KEGG:03008	Ribosome biogenesis in eukaryotes	0.049277	74	3838	26	0.00677436	0.351351
M3	KEGG:01230	Biosynthesis of amino acids	0.000128771	72	4968	37	0.00744767	0.513889
	KEGG:01200	Carbon metabolism	0.000176445	113	4968	51	0.0102657	0.451327
	KEGG:00260	Glycine, serine and threonine metabolism	0.00193657	37	4968	21	0.00422705	0.567568
	KEGG:04960	Aldosterone-regulated sodium reabsorption	0.00521	34	4968	19	0.00382448	0.558824
	KEGG:04210	Apoptosis	0.00542161	128	4968	51	0.0102657	0.398438
	KEGG:04010	MAPK signaling pathway	0.00605862	284	4968	98	0.0197262	0.34507
M4	KEGG:03010	Ribosome	5.24604e-42	173	1877	88	0.0468833	0.508671
	KEGG:00190	Oxidative phosphorylation	2.00656e-31	115	1877	62	0.0330314	0.53913
	KEGG:05012	Parkinson disease	7.54082e-27	234	1877	84	0.0447523	0.358974
	KEGG:05016	Huntington disease	5.14501e-25	284	1877	91	0.0484816	0.320423
	KEGG:05010	Alzheimer disease	6.72981e-24	344	1877	100	0.0532765	0.290698
	KEGG:05020	Prion disease	1.0975e-23	253	1877	83	0.0442195	0.328063
	KEGG:05022	Pathways of neurodegeneration - multiple diseases	1.11549e-22	447	1877	115	0.061268	0.257271

## Sheet: fig4e
Module	Neurotransmitter	percent(%)
M1	Serotonin	0.27114
M1	GABA	0.186409
M1	Acetylcholine	0.203355
M1	Norepinephrine	0.152517
M1	Epinephrine	0.118624
M1	Glycine	0.0847314
M1	Dopamine	0.220302
M1	Glutamate	0.372818
M2	Serotonin	0
M2	GABA	0.0260552
M2	Acetylcholine	0.0260552
M2	Norepinephrine	0.0260552
M2	Epinephrine	0.0260552
M2	Glycine	0.0260552
M2	Dopamine	0
M2	Glutamate	0.0521105
M3	Serotonin	0.100644
M3	GABA	0.221417
M3	Acetylcholine	0.201288
M3	Norepinephrine	0.0603865
M3	Epinephrine	0.0603865
M3	Glycine	0.221417
M3	Dopamine	0.0402576
M3	Glutamate	0.140902
M4	Serotonin	0.106553
M4	GABA	0.0532765
M4	Acetylcholine	0.106553
M4	Norepinephrine	0.106553
M4	Epinephrine	0.106553
M4	Glycine	0.0532765
M4	Dopamine	0.213106
M4	Glutamate	0.266383

## Sheet: fig5a
Age	Region	Lobe	CT(mm)	PLS1		Age	Pearson's R	Pvalue
2	1-2	Parietal	1.21934	0.022905		2	0.48	6.2e-07
2	10m	Frontal	2.78775	0.13756		3	0.45	4e-06
2	10o	Frontal	1.50798	0.068326		4	0.44	5.1e-06
2	11l	Frontal	1.21828	-0.015007		5	0.45	2.9e-06
2	11m	Frontal	2.15181	0.060483		6	0.47	1.6e-06
2	12l	Frontal	2.26506	0.03953		7	0.46	2.6e-06
2	12m	Frontal	2.06474	0.020217		8	0.47	9.6e-07
2	12o	Frontal	2.30185	0.021117
2	12r	Frontal	1.85472	0.023995
2	13a	Frontal	2.48811	0.021202
2	13b	Frontal	1.47574	0.032489
2	13l	Frontal	1.56904	-0.00184
2	13m	Frontal	1.88175	0.064754
2	14c	Frontal	3.16825	-0.019428
2	14r	Frontal	0.882746	-0.056095
2	23b	Cingulate	1.69959	0.14021
2	23c	Cingulate	1.46915	0.060874
2	24a	Cingulate	1.24682	0.00088691
2	24a'	Cingulate	0.28357	0.029919
2	24b	Cingulate	2.02507	0.15132
2	24b'	Cingulate	1.43955	0.12663
2	24c	Cingulate	2.61428	0.11682
2	24c'	Cingulate	1.86321	0.17183
2	25	Frontal	1.93925	0.045188
2	32	Frontal	2.06916	0.063267
2	36c	Temporal	1.06791	0.050996
2	3a/b	Parietal	1.32406	-0.17931
2	44	Frontal	1.54285	-0.038756
2	45	Frontal	1.95939	-0.05394
2	46d	Frontal	2.52788	0.031919
2	46v	Frontal	2.49374	0.042203
2	5	Parietal	1.51697	-0.043986
2	7a	Parietal	1.98135	0.0058299
2	7b	Parietal	1.75974	-0.032118
2	7m	Parietal	1.34636	-0.11842
2	7op	Parietal	1.62356	-0.065533
2	8A	Frontal	2.25558	-0.012055
2	8Bd	Frontal	2.02599	0.027203
2	8Bm	Frontal	2.63004	0.082154
2	8Bs	Frontal	2.17305	0.010929
2	9d	Frontal	1.89982	0.033778
2	9m	Frontal	2.41359	0.12135
2	A1	Temporal	0.990961	-0.17198
2	AL	Temporal	1.67953	0.11098
2	CL	Temporal	1.88445	-0.12615
2	CM	Temporal	0.877805	-0.14123
2	F1	Frontal	1.83113	-0.0022464
2	F2	Frontal	2.03506	0.054583
2	F3	Frontal	2.04609	0.10693
2	F4	Frontal	1.88302	-0.030779
2	F5	Frontal	2.19368	0.045556
2	F6	Frontal	2.62583	0.087651
2	F7	Frontal	2.02025	0.023864
2	FST	Temporal	0.914327	-0.14834
2	G	Insula	1.56054	0.027167
2	Ia	Insula	1.51865	0.075122
2	Ial	Insula	2.02612	0.11564
2	Iapl	Insula	2.25111	0.028939
2	Iapm	Insula	0.584844	0.073802
2	Id	Insula	1.94254	0.14353
2	Ig	Insula	1.33766	0.068604
2	IPa	Temporal	1.32562	-0.10371
2	LIPd	Parietal	2.08539	0.0022443
2	LIPv	Parietal	1.36096	-0.089257
2	ML	Temporal	1.4045	-0.061575
2	MST	Temporal	1.14848	-0.17371
2	PGa	Temporal	1.65133	-0.032061
2	Pi	Insula	1.65199	0.13213
2	PrCo	Frontal	2.90435	0.087137
2	R	Temporal	1.43631	-0.015626
2	Ri	Insula	0.891012	-0.16697
2	RM	Temporal	1.37592	0.063531
2	RT	Temporal	2.31912	0.20832
2	RTL	Temporal	2.23203	0.095689
2	RTM	Temporal	2.25326	0.12629
2	SII	Parietal	1.83301	0.035739
2	STG	Temporal	2.17328	0.050734
2	TAa	Temporal	2.31957	-0.046389
2	TEa	Temporal	2.45351	-0.040501
2	TEad	Temporal	1.76928	-0.026573
2	TEav	Temporal	1.70062	-0.027858
2	TEm	Temporal	2.3647	-0.061619
2	TEO	Temporal	1.46695	-0.10334
2	TEpd	Temporal	1.34873	-0.078452
2	TEpv	Temporal	1.23008	-0.03908
2	TF	Temporal	1.0085	-0.050947
2	TFO	Temporal	0.502899	0.037787
2	TG	Temporal	2.63593	0.18696
2	TPO	Temporal	2.32283	0.029047
2	Tpt	Temporal	1.95821	-0.024074
2	V1	Occipital	1.07365	-0.31388
2	V2	Occipital	1.50735	-0.18187
2	V3d	Occipital	1.00931	-0.29547
2	V3v	Occipital	1.40572	-0.12102
2	V4	Occipital	1.58703	-0.17636
2	V4v	Occipital	1.38516	-0.2252
2	VIP	Parietal	0.978233	-0.13111
3	1-2	Parietal	1.10841	0.0076232
3	10m	Frontal	2.60455	0.129
3	10o	Frontal	1.21291	0.058932
3	11l	Frontal	0.898248	-0.0067162
3	11m	Frontal	1.79291	0.056933
3	12l	Frontal	2.04437	0.0235
3	12m	Frontal	1.78868	0.0029927
3	12o	Frontal	2.14661	0.03386
3	12r	Frontal	1.60939	0.0048435
3	13a	Frontal	2.34111	0.047821
3	13b	Frontal	1.37994	0.039985
3	13l	Frontal	1.48053	0.0026072
3	13m	Frontal	1.64519	0.056421
3	14c	Frontal	3.00787	0.013564
3	14r	Frontal	0.733118	-0.023451
3	23b	Cingulate	1.54386	0.11186
3	23c	Cingulate	1.34418	0.041837
3	24a	Cingulate	1.22034	0.029162
3	24a'	Cingulate	0.252511	0.045406
3	24b	Cingulate	1.96814	0.14698
3	24b'	Cingulate	1.36405	0.13455
3	24c	Cingulate	2.48972	0.11522
3	24c'	Cingulate	1.78231	0.15429
3	25	Frontal	1.85774	0.08037
3	32	Frontal	1.93305	0.081349
3	36c	Temporal	0.93097	0.085174
3	3a/b	Parietal	1.25151	-0.16607
3	44	Frontal	1.45189	-0.043401
3	45	Frontal	1.7817	-0.068666
3	46d	Frontal	2.33186	0.0089637
3	46v	Frontal	2.31301	0.02064
3	5	Parietal	1.38679	-0.062568
3	7a	Parietal	1.76376	-0.0046989
3	7b	Parietal	1.54164	-0.043856
3	7m	Parietal	1.25358	-0.12255
3	7op	Parietal	1.46463	-0.066769
3	8A	Frontal	2.00854	-0.034044
3	8Bd	Frontal	1.87425	0.0050442
3	8Bm	Frontal	2.48532	0.055105
3	8Bs	Frontal	2.02482	-0.0098948
3	9d	Frontal	1.73023	0.013457
3	9m	Frontal	2.19709	0.10448
3	A1	Temporal	0.947295	-0.16896
3	AL	Temporal	1.59642	0.083476
3	CL	Temporal	1.70555	-0.13124
3	CM	Temporal	0.818941	-0.13368
3	F1	Frontal	1.74898	-0.025567
3	F2	Frontal	1.92561	0.027751
3	F3	Frontal	1.93725	0.083575
3	F4	Frontal	1.74968	-0.047919
3	F5	Frontal	2.07476	0.036923
3	F6	Frontal	2.5035	0.063016
3	F7	Frontal	1.86034	0.0045843
3	FST	Temporal	0.837401	-0.1592
3	G	Insula	1.56628	0.033565
3	Ia	Insula	1.47609	0.10986
3	Ial	Insula	1.88251	0.13862
3	Iapl	Insula	2.19897	0.048903
3	Iapm	Insula	0.461293	0.10882
3	Id	Insula	1.87686	0.14776
3	Ig	Insula	1.30562	0.07263
3	IPa	Temporal	1.20832	-0.10256
3	LIPd	Parietal	1.92783	-0.020261
3	LIPv	Parietal	1.29827	-0.10055
3	ML	Temporal	1.25996	-0.069459
3	MST	Temporal	1.04013	-0.17239
3	PGa	Temporal	1.49948	-0.040795
3	Pi	Insula	1.54	0.15223
3	PrCo	Frontal	2.73001	0.078872
3	R	Temporal	1.40737	-0.019397
3	Ri	Insula	0.855172	-0.16194
3	RM	Temporal	1.25958	0.068332
3	RT	Temporal	2.31884	0.20656
3	RTL	Temporal	2.18853	0.10146
3	RTM	Temporal	2.17079	0.15312
3	SII	Parietal	1.75834	0.030932
3	STG	Temporal	2.07651	0.061069
3	TAa	Temporal	2.18119	-0.030241
3	TEa	Temporal	2.227	-0.049829
3	TEad	Temporal	1.55138	-0.016374
3	TEav	Temporal	1.62869	-7.381e-05
3	TEm	Temporal	2.13285	-0.054889
3	TEO	Temporal	1.33325	-0.11098
3	TEpd	Temporal	1.20668	-0.081854
3	TEpv	Temporal	1.1804	-0.027071
3	TF	Temporal	1.03286	0.0029472
3	TFO	Temporal	0.432451	0.055724
3	TG	Temporal	2.48456	0.22557
3	TPO	Temporal	2.16226	0.015716
3	Tpt	Temporal	1.75672	-0.036235
3	V1	Occipital	1.0533	-0.30983
3	V2	Occipital	1.38282	-0.17595
3	V3d	Occipital	0.936557	-0.27098
3	V3v	Occipital	1.25395	-0.13168
3	V4	Occipital	1.43866	-0.17896
3	V4v	Occipital	1.22421	-0.20389
3	VIP	Parietal	0.897052	-0.13854
4	1-2	Parietal	1.07566	0.005127
4	10m	Frontal	2.4567	0.12399
4	10o	Frontal	1.22166	0.05566
4	11l	Frontal	0.827597	-0.0020721
4	11m	Frontal	1.67948	0.057313
4	12l	Frontal	1.99911	0.020157
4	12m	Frontal	1.62681	0.00090666
4	12o	Frontal	2.13776	0.037064
4	12r	Frontal	1.49022	0.0035551
4	13a	Frontal	2.21564	0.056668
4	13b	Frontal	1.41895	0.042604
4	13l	Frontal	1.37621	0.0038967
4	13m	Frontal	1.53758	0.047322
4	14c	Frontal	2.6805	0.021416
4	14r	Frontal	0.61894	-0.0018975
4	23b	Cingulate	1.42063	0.088663
4	23c	Cingulate	1.21969	0.027019
4	24a	Cingulate	1.14726	0.041311
4	24a'	Cingulate	0.224953	0.058636
4	24b	Cingulate	1.91468	0.14416
4	24b'	Cingulate	1.2655	0.14009
4	24c	Cingulate	2.43257	0.10984
4	24c'	Cingulate	1.69253	0.1426
4	25	Frontal	1.64849	0.080993
4	32	Frontal	1.7788	0.085002
4	36c	Temporal	0.957735	0.12612
4	3a/b	Parietal	1.17385	-0.15559
4	44	Frontal	1.28762	-0.04626
4	45	Frontal	1.5997	-0.069467
4	46d	Frontal	2.06432	-0.0042644
4	46v	Frontal	2.05005	0.0097519
4	5	Parietal	1.2666	-0.065356
4	7a	Parietal	1.6034	-0.012141
4	7b	Parietal	1.50204	-0.043966
4	7m	Parietal	1.159	-0.12165
4	7op	Parietal	1.45413	-0.069367
4	8A	Frontal	1.77274	-0.046023
4	8Bd	Frontal	1.80336	-0.0043129
4	8Bm	Frontal	2.33281	0.043932
4	8Bs	Frontal	1.79034	-0.024492
4	9d	Frontal	1.66651	0.0084567
4	9m	Frontal	2.03642	0.10426
4	A1	Temporal	0.856526	-0.16838
4	AL	Temporal	1.45652	0.066954
4	CL	Temporal	1.4486	-0.1322
4	CM	Temporal	0.774888	-0.12979
4	F1	Frontal	1.68588	-0.033494
4	F2	Frontal	1.78344	0.012972
4	F3	Frontal	1.83885	0.07384
4	F4	Frontal	1.65539	-0.052225
4	F5	Frontal	1.95458	0.034561
4	F6	Frontal	2.40297	0.054924
4	F7	Frontal	1.74541	-0.0030552
4	FST	Temporal	0.721037	-0.16153
4	G	Insula	1.46767	0.030694
4	Ia	Insula	1.4467	0.12015
4	Ial	Insula	1.81583	0.14606
4	Iapl	Insula	2.18392	0.055602
4	Iapm	Insula	0.393823	0.13036
4	Id	Insula	1.75423	0.14191
4	Ig	Insula	1.14599	0.067696
4	IPa	Temporal	1.11125	-0.1004
4	LIPd	Parietal	1.69886	-0.047839
4	LIPv	Parietal	1.20027	-0.1062
4	ML	Temporal	1.11197	-0.074268
4	MST	Temporal	0.936075	-0.17118
4	PGa	Temporal	1.42445	-0.039918
4	Pi	Insula	1.50044	0.16342
4	PrCo	Frontal	2.68759	0.071309
4	R	Temporal	1.31887	-0.02226
4	Ri	Insula	0.782804	-0.1587
4	RM	Temporal	1.2171	0.069043
4	RT	Temporal	2.09	0.19353
4	RTL	Temporal	1.96413	0.10139
4	RTM	Temporal	2.03669	0.16061
4	SII	Parietal	1.6311	0.023577
4	STG	Temporal	2.00736	0.063726
4	TAa	Temporal	2.0029	-0.02919
4	TEa	Temporal	2.05707	-0.060435
4	TEad	Temporal	1.48111	-0.0079822
4	TEav	Temporal	1.52845	0.013124
4	TEm	Temporal	1.96151	-0.05269
4	TEO	Temporal	1.19185	-0.11748
4	TEpd	Temporal	1.1417	-0.080629
4	TEpv	Temporal	1.16413	-0.014979
4	TF	Temporal	1.04331	0.050484
4	TFO	Temporal	0.446985	0.072656
4	TG	Temporal	2.5268	0.24198
4	TPO	Temporal	2.02017	0.0034539
4	Tpt	Temporal	1.54123	-0.040893
4	V1	Occipital	1.00975	-0.30256
4	V2	Occipital	1.27595	-0.1707
4	V3d	Occipital	0.812467	-0.25905
4	V3v	Occipital	1.1081	-0.13763
4	V4	Occipital	1.28465	-0.17886
4	V4v	Occipital	1.08064	-0.19356
4	VIP	Parietal	0.81126	-0.13561
5	1-2	Parietal	1.05374	0.0051655
5	10m	Frontal	2.34437	0.12016
5	10o	Frontal	1.13989	0.051528
5	11l	Frontal	0.828008	-0.0045234
5	11m	Frontal	1.67264	0.05263
5	12l	Frontal	1.86536	0.016703
5	12m	Frontal	1.58354	-0.003934
5	12o	Frontal	2.08586	0.035901
5	12r	Frontal	1.45519	0.00039008
5	13a	Frontal	2.14869	0.047742
5	13b	Frontal	1.45864	0.039966
5	13l	Frontal	1.37957	0.00019015
5	13m	Frontal	1.51674	0.049468
5	14c	Frontal	2.51319	0.015397
5	14r	Frontal	0.639	-0.011694
5	23b	Cingulate	1.41488	0.096604
5	23c	Cingulate	1.22643	0.032207
5	24a	Cingulate	1.13087	0.034987
5	24a'	Cingulate	0.210338	0.047849
5	24b	Cingulate	1.8537	0.14153
5	24b'	Cingulate	1.27903	0.1372
5	24c	Cingulate	2.26934	0.11091
5	24c'	Cingulate	1.69215	0.1454
5	25	Frontal	1.56647	0.075713
5	32	Frontal	1.70297	0.082374
5	36c	Temporal	0.897599	0.1161
5	3a/b	Parietal	1.2669	-0.1575
5	44	Frontal	1.33099	-0.043119
5	45	Frontal	1.55571	-0.073172
5	46d	Frontal	2.02991	-0.0060285
5	46v	Frontal	2.02852	0.0094276
5	5	Parietal	1.29834	-0.065874
5	7a	Parietal	1.5737	-0.0103
5	7b	Parietal	1.40945	-0.044326
5	7m	Parietal	1.16422	-0.12591
5	7op	Parietal	1.40359	-0.066011
5	8A	Frontal	1.7559	-0.041366
5	8Bd	Frontal	1.75906	-0.0037682
5	8Bm	Frontal	2.23414	0.040993
5	8Bs	Frontal	1.77717	-0.01825
5	9d	Frontal	1.57171	0.0037992
5	9m	Frontal	1.88081	0.096664
5	A1	Temporal	0.888776	-0.16948
5	AL	Temporal	1.4227	0.069502
5	CL	Temporal	1.4462	-0.13293
5	CM	Temporal	0.780594	-0.13077
5	F1	Frontal	1.76625	-0.028388
5	F2	Frontal	1.83387	0.021234
5	F3	Frontal	1.81129	0.075982
5	F4	Frontal	1.66192	-0.048496
5	F5	Frontal	1.94596	0.037861
5	F6	Frontal	2.26938	0.054116
5	F7	Frontal	1.7378	-0.0017227
5	FST	Temporal	0.774525	-0.15965
5	G	Insula	1.51108	0.034566
5	Ia	Insula	1.44953	0.12381
5	Ial	Insula	1.76445	0.14389
5	Iapl	Insula	2.09718	0.053629
5	Iapm	Insula	0.353405	0.12081
5	Id	Insula	1.78174	0.14524
5	Ig	Insula	1.22541	0.07097
5	IPa	Temporal	1.10301	-0.097581
5	LIPd	Parietal	1.80249	-0.033883
5	LIPv	Parietal	1.24617	-0.10514
5	ML	Temporal	1.13577	-0.071483
5	MST	Temporal	0.956395	-0.17209
5	PGa	Temporal	1.36608	-0.037963
5	Pi	Insula	1.49101	0.16348
5	PrCo	Frontal	2.66083	0.075862
5	R	Temporal	1.28942	-0.02183
5	Ri	Insula	0.812351	-0.16102
5	RM	Temporal	1.14796	0.069407
5	RT	Temporal	2.22814	0.20144
5	RTL	Temporal	2.02856	0.10394
5	RTM	Temporal	2.05291	0.16286
5	SII	Parietal	1.65052	0.027195
5	STG	Temporal	1.98664	0.066737
5	TAa	Temporal	1.94513	-0.023572
5	TEa	Temporal	1.91152	-0.054212
5	TEad	Temporal	1.37287	-0.006007
5	TEav	Temporal	1.54231	0.0177
5	TEm	Temporal	1.85715	-0.048205
5	TEO	Temporal	1.18686	-0.11321
5	TEpd	Temporal	1.134	-0.076396
5	TEpv	Temporal	1.33521	-0.012767
5	TF	Temporal	1.1466	0.045966
5	TFO	Temporal	0.430154	0.066487
5	TG	Temporal	2.51057	0.24493
5	TPO	Temporal	1.95814	0.010133
5	Tpt	Temporal	1.63228	-0.039086
5	V1	Occipital	1.01255	-0.30783
5	V2	Occipital	1.25052	-0.17336
5	V3d	Occipital	0.868148	-0.26253
5	V3v	Occipital	1.10852	-0.13921
5	V4	Occipital	1.25817	-0.17682
5	V4v	Occipital	1.08191	-0.1951
5	VIP	Parietal	0.830047	-0.13823
6	1-2	Parietal	1.00462	0.005753
6	10m	Frontal	2.29829	0.11824
6	10o	Frontal	1.23298	0.052876
6	11l	Frontal	0.800853	-0.0026619
6	11m	Frontal	1.6055	0.051544
6	12l	Frontal	1.89238	0.019008
6	12m	Frontal	1.47907	-0.0011348
6	12o	Frontal	2.06372	0.036125
6	12r	Frontal	1.47639	0.0036305
6	13a	Frontal	2.13212	0.046847
6	13b	Frontal	1.33491	0.038992
6	13l	Frontal	1.31898	0.00041454
6	13m	Frontal	1.43476	0.045614
6	14c	Frontal	2.34555	0.013729
6	14r	Frontal	0.498564	-0.0084191
6	23b	Cingulate	1.39463	0.090286
6	23c	Cingulate	1.17974	0.024667
6	24a	Cingulate	1.1262	0.032312
6	24a'	Cingulate	0.195167	0.048845
6	24b	Cingulate	1.87041	0.13898
6	24b'	Cingulate	1.26699	0.137
6	24c	Cingulate	2.18552	0.10489
6	24c'	Cingulate	1.63835	0.13867
6	25	Frontal	1.49559	0.067356
6	32	Frontal	1.68387	0.078529
6	36c	Temporal	0.870502	0.13317
6	3a/b	Parietal	1.16078	-0.15918
6	44	Frontal	1.24549	-0.048545
6	45	Frontal	1.52123	-0.07056
6	46d	Frontal	1.92024	-0.0086972
6	46v	Frontal	1.95414	0.0091981
6	5	Parietal	1.20922	-0.069317
6	7a	Parietal	1.46946	-0.010125
6	7b	Parietal	1.34311	-0.043099
6	7m	Parietal	1.10996	-0.12403
6	7op	Parietal	1.34417	-0.069196
6	8A	Frontal	1.65047	-0.046145
6	8Bd	Frontal	1.64551	-0.0082297
6	8Bm	Frontal	2.08785	0.038178
6	8Bs	Frontal	1.66491	-0.028835
6	9d	Frontal	1.55786	0.0024485
6	9m	Frontal	1.82571	0.098542
6	A1	Temporal	0.851966	-0.17274
6	AL	Temporal	1.36349	0.067104
6	CL	Temporal	1.36716	-0.13334
6	CM	Temporal	0.777658	-0.1322
6	F1	Frontal	1.64393	-0.040406
6	F2	Frontal	1.74903	0.0088523
6	F3	Frontal	1.72333	0.0668
6	F4	Frontal	1.56761	-0.049007
6	F5	Frontal	1.87598	0.034531
6	F6	Frontal	2.15314	0.050509
6	F7	Frontal	1.67729	-0.0053195
6	FST	Temporal	0.722332	-0.16096
6	G	Insula	1.5352	0.034914
6	Ia	Insula	1.39623	0.12474
6	Ial	Insula	1.63565	0.14493
6	Iapl	Insula	2.05614	0.054147
6	Iapm	Insula	0.293769	0.12584
6	Id	Insula	1.73821	0.14352
6	Ig	Insula	1.13783	0.066905
6	IPa	Temporal	1.06423	-0.094743
6	LIPd	Parietal	1.62964	-0.052058
6	LIPv	Parietal	1.16588	-0.11169
6	ML	Temporal	1.06819	-0.071912
6	MST	Temporal	0.904123	-0.1743
6	PGa	Temporal	1.3216	-0.0341
6	Pi	Insula	1.39879	0.16391
6	PrCo	Frontal	2.59742	0.075107
6	R	Temporal	1.32588	-0.017343
6	Ri	Insula	0.790516	-0.163
6	RM	Temporal	1.11207	0.069597
6	RT	Temporal	2.1527	0.2037
6	RTL	Temporal	1.99014	0.11094
6	RTM	Temporal	1.89672	0.16695
6	SII	Parietal	1.57021	0.025643
6	STG	Temporal	1.95197	0.071396
6	TAa	Temporal	1.88079	-0.021498
6	TEa	Temporal	1.81429	-0.052101
6	TEad	Temporal	1.35293	0.0049222
6	TEav	Temporal	1.50818	0.026634
6	TEm	Temporal	1.7255	-0.041453
6	TEO	Temporal	1.12605	-0.11218
6	TEpd	Temporal	1.11491	-0.069357
6	TEpv	Temporal	1.25373	-0.0063745
6	TF	Temporal	1.12785	0.066588
6	TFO	Temporal	0.455165	0.074625
6	TG	Temporal	2.50515	0.25373
6	TPO	Temporal	1.81908	0.0065159
6	Tpt	Temporal	1.50553	-0.038292
6	V1	Occipital	0.953926	-0.29867
6	V2	Occipital	1.16474	-0.16796
6	V3d	Occipital	0.77106	-0.25898
6	V3v	Occipital	0.992604	-0.1391
6	V4	Occipital	1.22247	-0.16911
6	V4v	Occipital	1.01467	-0.19068
6	VIP	Parietal	0.784011	-0.14186
7	1-2	Parietal	0.99231	0.0069148
7	10m	Frontal	2.16848	0.1172
7	10o	Frontal	1.00513	0.045306
7	11l	Frontal	0.683775	-0.010105
7	11m	Frontal	1.4656	0.046996
7	12l	Frontal	1.68697	0.014966
7	12m	Frontal	1.40358	-0.002728
7	12o	Frontal	1.94298	0.033439
7	12r	Frontal	1.25497	-0.0016096
7	13a	Frontal	2.01901	0.040881
7	13b	Frontal	1.16066	0.032581
7	13l	Frontal	1.35761	-0.00093583
7	13m	Frontal	1.44636	0.045275
7	14c	Frontal	2.31681	0.0036902
7	14r	Frontal	0.410916	-0.024493
7	23b	Cingulate	1.35615	0.094421
7	23c	Cingulate	1.16541	0.030841
7	24a	Cingulate	1.10147	0.031016
7	24a'	Cingulate	0.186033	0.049458
7	24b	Cingulate	1.80764	0.14828
7	24b'	Cingulate	1.22534	0.13697
7	24c	Cingulate	2.1856	0.11264
7	24c'	Cingulate	1.63899	0.1521
7	25	Frontal	1.47852	0.067972
7	32	Frontal	1.61931	0.078762
7	36c	Temporal	0.800286	0.13018
7	3a/b	Parietal	1.14293	-0.15846
7	44	Frontal	1.20329	-0.040184
7	45	Frontal	1.39382	-0.071504
7	46d	Frontal	1.80728	-0.0056809
7	46v	Frontal	1.84244	0.0090249
7	5	Parietal	1.18289	-0.063063
7	7a	Parietal	1.41617	-0.01315
7	7b	Parietal	1.2733	-0.046229
7	7m	Parietal	1.07301	-0.12614
7	7op	Parietal	1.31041	-0.069526
7	8A	Frontal	1.59473	-0.041061
7	8Bd	Frontal	1.59416	0.0014204
7	8Bm	Frontal	2.06241	0.04902
7	8Bs	Frontal	1.68689	-0.013182
7	9d	Frontal	1.47145	0.0078816
7	9m	Frontal	1.68387	0.10284
7	A1	Temporal	0.803544	-0.16769
7	AL	Temporal	1.27984	0.072255
7	CL	Temporal	1.35168	-0.1322
7	CM	Temporal	0.777258	-0.12951
7	F1	Frontal	1.67823	-0.020167
7	F2	Frontal	1.76369	0.026875
7	F3	Frontal	1.70654	0.083228
7	F4	Frontal	1.573	-0.043826
7	F5	Frontal	1.77238	0.037709
7	F6	Frontal	2.10194	0.060125
7	F7	Frontal	1.60289	0.0053067
7	FST	Temporal	0.772801	-0.15431
7	G	Insula	1.42042	0.031983
7	Ia	Insula	1.3139	0.11603
7	Ial	Insula	1.70341	0.14124
7	Iapl	Insula	2.02654	0.051801
7	Iapm	Insula	0.348152	0.12018
7	Id	Insula	1.66632	0.14836
7	Ig	Insula	1.12565	0.07186
7	IPa	Temporal	1.03641	-0.10009
7	LIPd	Parietal	1.52327	-0.038346
7	LIPv	Parietal	1.07189	-0.1023
7	ML	Temporal	1.00028	-0.07211
7	MST	Temporal	0.913031	-0.16826
7	PGa	Temporal	1.29711	-0.036746
7	Pi	Insula	1.32527	0.1602
7	PrCo	Frontal	2.54072	0.077561
7	R	Temporal	1.22817	-0.019234
7	Ri	Insula	0.818041	-0.15605
7	RM	Temporal	0.990105	0.070937
7	RT	Temporal	1.99667	0.20478
7	RTL	Temporal	1.86282	0.1039
7	RTM	Temporal	1.76054	0.16434
7	SII	Parietal	1.50699	0.027704
7	STG	Temporal	1.79927	0.06225
7	TAa	Temporal	1.75579	-0.031007
7	TEa	Temporal	1.69383	-0.053393
7	TEad	Temporal	1.25883	-0.005813
7	TEav	Temporal	1.4639	0.016573
7	TEm	Temporal	1.65852	-0.05069
7	TEO	Temporal	1.12864	-0.11454
7	TEpd	Temporal	1.07634	-0.078395
7	TEpv	Temporal	1.21674	-0.020547
7	TF	Temporal	1.14043	0.057282
7	TFO	Temporal	0.42131	0.06658
7	TG	Temporal	2.27147	0.23981
7	TPO	Temporal	1.74106	0.010386
7	Tpt	Temporal	1.49858	-0.040719
7	V1	Occipital	0.92274	-0.30369
7	V2	Occipital	1.12861	-0.17377
7	V3d	Occipital	0.725703	-0.26565
7	V3v	Occipital	0.975262	-0.14036
7	V4	Occipital	1.20699	-0.17557
7	V4v	Occipital	0.994072	-0.20248
7	VIP	Parietal	0.777204	-0.13383
8	1-2	Parietal	0.915125	-0.0039504
8	10m	Frontal	2.11299	0.11559
8	10o	Frontal	0.743947	0.050436
8	11l	Frontal	0.638774	0.0021672
8	11m	Frontal	1.33577	0.054826
8	12l	Frontal	1.61001	0.010584
8	12m	Frontal	1.31272	-0.01133
8	12o	Frontal	1.90492	0.044283
8	12r	Frontal	1.14018	-0.0070837
8	13a	Frontal	1.94868	0.069689
8	13b	Frontal	1.02337	0.046549
8	13l	Frontal	1.30274	0.004076
8	13m	Frontal	1.254	0.043486
8	14c	Frontal	2.23926	0.042521
8	14r	Frontal	0.408158	0.01287
8	23b	Cingulate	1.29989	0.077803
8	23c	Cingulate	1.11567	0.015707
8	24a	Cingulate	1.13607	0.049901
8	24a'	Cingulate	0.205252	0.061154
8	24b	Cingulate	1.80045	0.13672
8	24b'	Cingulate	1.28643	0.14329
8	24c	Cingulate	2.13476	0.10668
8	24c'	Cingulate	1.60498	0.12802
8	25	Frontal	1.53864	0.10154
8	32	Frontal	1.65088	0.093488
8	36c	Temporal	0.780079	0.13593
8	3a/b	Parietal	1.00459	-0.14909
8	44	Frontal	1.0916	-0.053375
8	45	Frontal	1.33694	-0.077571
8	46d	Frontal	1.66711	-0.016528
8	46v	Frontal	1.68544	-0.00087649
8	5	Parietal	1.03751	-0.078044
8	7a	Parietal	1.23715	-0.016053
8	7b	Parietal	1.16711	-0.048794
8	7m	Parietal	0.992247	-0.12131
8	7op	Parietal	1.21974	-0.068943
8	8A	Frontal	1.46318	-0.056676
8	8Bd	Frontal	1.536	-0.020599
8	8Bm	Frontal	2.02594	0.020993
8	8Bs	Frontal	1.45293	-0.040909
8	9d	Frontal	1.34699	-0.0078874
8	9m	Frontal	1.65179	0.084572
8	A1	Temporal	0.709175	-0.16568
8	AL	Temporal	1.16239	0.051253
8	CL	Temporal	1.0804	-0.13343
8	CM	Temporal	0.665455	-0.12431
8	F1	Frontal	1.55512	-0.056665
8	F2	Frontal	1.61426	-0.011151
8	F3	Frontal	1.61573	0.04892
8	F4	Frontal	1.46247	-0.063505
8	F5	Frontal	1.6798	0.027253
8	F6	Frontal	2.02667	0.032382
8	F7	Frontal	1.49074	-0.020162
8	FST	Temporal	0.727335	-0.16363
8	G	Insula	1.42115	0.035405
8	Ia	Insula	1.43076	0.14411
8	Ial	Insula	1.67898	0.16183
8	Iapl	Insula	2.06321	0.067927
8	Iapm	Insula	0.287805	0.14625
8	Id	Insula	1.67211	0.14442
8	Ig	Insula	1.04272	0.0671
8	IPa	Temporal	0.966071	-0.094595
8	LIPd	Parietal	1.2638	-0.062979
8	LIPv	Parietal	0.935571	-0.11437
8	ML	Temporal	0.857197	-0.075574
8	MST	Temporal	0.8265	-0.16843
8	PGa	Temporal	1.20449	-0.044006
8	Pi	Insula	1.34587	0.17667
8	PrCo	Frontal	2.43258	0.068937
8	R	Temporal	1.14301	-0.019697
8	Ri	Insula	0.75555	-0.15781
8	RM	Temporal	0.906159	0.071678
8	RT	Temporal	2.1406	0.199
8	RTL	Temporal	1.8739	0.10639
8	RTM	Temporal	1.81483	0.17628
8	SII	Parietal	1.51524	0.020722
8	STG	Temporal	1.71712	0.07219
8	TAa	Temporal	1.58696	-0.016954
8	TEa	Temporal	1.64596	-0.062199
8	TEad	Temporal	1.22599	0.00011481
8	TEav	Temporal	1.36056	0.03007
8	TEm	Temporal	1.53791	-0.045531
8	TEO	Temporal	1.04169	-0.11524
8	TEpd	Temporal	1.00582	-0.075929
8	TEpv	Temporal	1.09542	-0.0048405
8	TF	Temporal	1.10751	0.073646
8	TFO	Temporal	0.40589	0.080511
8	TG	Temporal	2.05028	0.2569
8	TPO	Temporal	1.63017	-0.0043485
8	Tpt	Temporal	1.21929	-0.043938
8	V1	Occipital	0.838124	-0.28033
8	V2	Occipital	1.07066	-0.15492
8	V3d	Occipital	0.68166	-0.23433
8	V3v	Occipital	0.949687	-0.13428
8	V4	Occipital	1.06656	-0.17032
8	V4v	Occipital	0.912222	-0.17409
8	VIP	Parietal	0.705926	-0.14054

[truncated: 29 more sheets: fig5d, fig6ab, fig6c, figS3, figS4a, figS4b, figS4c, figS5c, figS11a, figS11b, figS11c, figS11d, figS11e, figS11f, figS13cd, figS13gh, figS13kl, figS17b, figS18a, figS18c …]
